# Supplementary material for: Integrated proteogenomic characterization across major histological types of pituitary neuroendocrine tumors
Source: Cell Res. 2022 Oct 28;32(12):1047–67. doi: 10.1038/s41422-022-00736-5 (PMC9715725; doi:10.1038/s41422-022-00736-5)
Supplement: Supplementary file 11 — Table S2 [file 41422_2022_736_MOESM11_ESM.xlsx]

## Sheet: Description
Table S2. Copy Number Alteration (CNA) Data and Impact of CNAs, Related to Fig.2.
Sheet #	Name	Description
Sheet 1	Copy number amplification	GISTIC analysis of copy number amplification in the 200 PitNET cases.
Sheet 2	Copy number deletion	GISTIC analysis of copy number deletion in the 200 PitNETs cases.
Sheet 3	CIS genes	Significant CIS genes of mRNA and protein.
Sheet 4	Pathway enrichment	Pathway enrichment of mRNA and protein overlapped cis genes in the 200 PitNET cases.
Sheet 5	CAGs	List of cancer associated genes (CAGs).

## Sheet: Copy number amplification
cytoband	13q12.12	16p13.13	7p14.1	5p15.33	12p13.2	14q11.2	15q11.2	4p16.3	17p13.1	19q13.42	12p13.31	8p23.1	17q21.31	17q12	10q26.13	1q23.3	2q31.2	11q11	1p21.1	16p11.2	7q21.2	1p22.3	16q22.1	19q13.2	14q32.33	19p13.2	17q12	7q35	9p13.1	12p13.2	2p11.2	19p12	16q22.1	10q24.1	1p36.33	3p12.3	22q11.23	22q13.2	1q31.3	22q11.21	22q13.2	7q34	9q34.2	15q11.2	5q35.3	22q11.21	1q44	8p23.2	1q21.2
q value	1.1652e-148	5.5441e-131	4.9932e-82	5.1417e-77	5.4434e-85	3.6747e-80	4.4797e-67	4.248e-53	2.1941e-52	8.1277e-54	1.3303e-64	2.9389e-42	8.2624e-41	1.7527e-40	2.7982e-32	9.8604e-33	2.9669e-28	1.3151e-24	3.6559e-31	5.4737e-49	5.0592e-29	5.8236e-29	3.4297e-28	1.4577e-63	7.2047e-66	4.7806e-26	6.6156e-31	4.0261e-23	3.717e-12	8.8964e-31	2.9201e-11	6.5837e-22	2.2227e-28	5.0589e-10	9.5055e-13	1.0141e-05	2.3227e-06	1.6803e-06	1.1883e-07	6.6446e-06	1.2353e-05	9.6071e-11	0.00070205	3.391e-64	0.0018116	0.00026732	1.2338e-06	7.9877e-05	1.1393e-06
residual q value	1.1652e-148	1.8815e-103	4.9932e-82	5.1417e-77	7.2658e-72	3.9488e-60	1.4559e-58	4.248e-53	2.1941e-52	7.7794e-41	6.2751e-40	2.8502e-37	1.4203e-34	1.1869e-29	2.3698e-29	1.9197e-28	2.9669e-28	1.3151e-24	2.6415e-24	9.6927e-22	2.1997e-20	4.5778e-19	3.4296e-15	3.4402e-14	8.2257e-14	1.4085e-13	2.0508e-13	3.5072e-13	3.717e-12	2.8788e-11	2.9201e-11	3.0826e-11	1.3258e-09	9.2601e-08	2.879e-07	1.0141e-05	1.2353e-05	2.4295e-05	5.3031e-05	0.00010627	0.00011321	0.00015597	0.00070205	0.00090025	0.0018116	0.0056423	0.0065701	0.0086673	0.032006
wide peak boundaries	chr13:23886216-23921544	chr16:11941543-11980498	chr7:38356869-38415984	chr5:741642-796627	chr12:11174269-11224727	chr14:22457231-22985403	chr15:22156760-22271913	chr4:162291-438084	chr17:10314049-10443436	chr19:53944161-54001108	chr12:9623723-9684333	chr8:7293720-7904152	chr17:44408757-44713567	chr17:36224026-36365162	chr10:124342318-124356661	chr1:161561345-161565519	chr2:179563518-179644168	chr11:55330665-55371190	chr1:103354945-103409708	chr16:33011855-33206702	chr7:92453074-92765283	chr1:86362639-86507952	chr16:70162672-70201157	chr19:40520014-40587935	chr14:106552608-106631202	chr19:12204627-12512884	chr17:34523272-34650361	chr7:143884103-143938099	chr9:40415486-41000806	chr12:10574832-10601893	chr2:89534562-90269176	chr19:20229180-20425179	chr16:70154389-70163059	chr10:97817940-97930968	chr1:1-327759	chr3:75770031-75790934	chr22:24274352-24342395	chr22:42905026-42951019	chr1:197065127-197080255	chr22:20295352-20619856	chr22:42522573-42536709	chr7:142478687-142494495	chr9:135937326-135967562	chr15:22041595-22156913	chr5:180375862-180431536	chr22:18765474-18906117	chr1:248097125-248694171	chr8:2614185-2973993	chr1:147544057-149686242
genes in wide peak	SGCG	GSPT1	LOC100506776	ZDHHC11	TAS2R31	[DAD1]	[LOC727924]	hsa-mir-571	MYH1	ZNF813	[DDX12P]	DEFB4A	NSF	TBC1D3F	DMBT1	FCGR2C	TTN	OR4C16	COL11A1	TP53TG3	CDK6	COL24A1	PDPR	ZNF780B	[LINC00226]	ZNF20	CCL3L1	OR2A1	ZNF658	KLRC1	[MIR4436A]	ZNF90	PDPR	hsa-mir-3157	hsa-mir-1302-2	hsa-mir-4273	DDT	RRP7A	ASPM	DGCR6L	CYP2D7P1	PRSS2	CEL	hsa-mir-3118-6	BTNL3	GGT3P	OR2M4	CSMD1	NBPF14
	SACS	RSL1D1			TAS2R46			ZNF141	MYH2	LOC147804		SPAG11B	LRRC37A	LOC284100				OR4C11		TP53TG3C	SAMD9			ZNF780A		ZNF136	CCL4L1	OR2A42	FAM75A3	KLRC2		ZNF486		ZNF518A	OR4F5	ZNF717	GSTT2	SERHL		RIMBP3	CYP2D6	TRY6	CELP	POTEB	BTNL8	PRODH	OR2L2		FAM91A2
					TAS2R19			ABCA11P	MYH4	ZNF761		DEFB103B	ARL17A	LOC440434						TP53TG3B	SAMD9L			ZNF546		ZNF44	CCL4L2	ARHGEF35	FAM74A3					CCNJ	FAM138F	MIR4273	GSTTP1	SERHL2		TMEM191B				NF1P2		DGCR6	OR2L1P		PPIAL4A
					PRH1-PRR4			ZNF721	MYH8			DEFB104A	LRRC37A2	TBC1D3												ZNF442	TBC1D3C							LOC728558	FAM138A		GSTT2B			PI4KAP1							OR2T1		NBPF11
								ZNF876P				DEFB105A	NSFP1													ZNF799	CCL3L3							MIR3157	WASH7P		DDTL			LOC729444							OR2M5		NBPF15
								ZNF732				DEFB106A	ARL17B													ZNF625									LOC729737												OR2M3		FLJ39739
												DEFB107A														ZNF563									LOC100132062												OR2T12		LOC388692
												DEFB103A														ZNF788									LOC100132287												OR14C36		HIST2H2BF
												FAM90A13														ZNF625-ZNF20									LOC100133331												OR2T4		PPIAL4D
												FAM90A7																							DDX11L1												OR2T6		LOC645166
												FAM90A8																																			OR2L13		PPIAL4B
												FAM90A18																																			OR2T3		PPIAL4C
												FAM90A9																																			OR2M1P		LOC728855
												FAM90A10																																			OR2L8		NBPF24
												DEFB107B																																			OR2AK2		NBPF16
												DEFB104B																																			OR2L3		PPIAL4F
												DEFB106B																																			OR2M2		PPIAL4E
												DEFB105B																																			OR2T33		FCGR1C
												DEFB109P1B																																			OR2M7
												FAM90A14																																			OR2G6
												SPAG11A																																			OR2T2
												FAM90A19																																			OR2T5
												FAM66E
												LOC100132396
[truncated: 4 more columns]

## Sheet: Copy number deletion
cytoband	22q11.23	1q21.3	11q11	17q24.3	4q24	15q11.2	8p23.1	14q11.2	17p11.2	19q13.41	8p11.22	1q42.3	6p21.32	19q13.31	5q35.3	7q22.1	5q13.2	7q34	19q13.2	16p11.2	1p36.13	1p36.33	1q23.3	1p21.1	22q13.2	10q26.13	16p11.2	9q21.33	1q44	3q29	17p11.2	16q22.1	22q11.1	19q13.2	5q13.2	15q11.1	19q13.42	12q21.2	1p36.11	20p12.1	15q14	19q13.42	16p13.11	5p15.33	2q33.1	20q13.33	11q12.3	7q35	2p11.2
q value	2.9704e-87	3.9037e-108	1.5888e-75	1.1486e-68	6.8342e-44	7.2206e-52	3.7029e-34	8.1733e-29	6.6189e-29	1.1293e-32	1.553e-27	4.4227e-36	6.2211e-24	1.6726e-39	1.0491e-28	1.3938e-27	8.4409e-25	4.1811e-26	5.6382e-28	1.6534e-19	1.7288e-18	1.4919e-16	1.0971e-25	1.259e-16	6.5116e-18	9.0031e-13	3.2061e-15	4.8048e-11	1.0223e-31	1.4356e-10	1.4021e-10	1.0499e-09	2.2102e-11	4.124e-17	1.0027e-20	1.7416e-34	8.4957e-18	5.4827e-08	1.531e-12	3.0922e-07	3.0498e-12	1.2821e-26	5.4694e-11	1.0542e-05	2.7038e-06	5.6416e-06	1.5863e-06	6.1904e-12	0.00040399
residual q value	3.5264e-83	1.1179e-80	1.125e-72	4.8583e-67	6.8342e-44	1.6896e-37	1.6872e-32	8.1733e-29	1.5494e-28	1.2082e-27	1.9128e-25	1.1721e-24	6.2211e-24	3.4565e-23	7.2072e-23	1.8059e-22	2.0894e-18	3.685e-17	7.9239e-16	9.551e-15	5.1321e-14	9.0031e-13	3.1042e-12	6.9045e-12	2.6525e-11	4.8576e-11	6.6049e-11	7.6689e-11	1.2111e-10	2.6903e-10	8.6188e-10	1.0499e-09	2.341e-09	5.943e-09	1.4981e-08	1.8525e-08	2.5501e-08	5.4827e-08	6.4475e-08	3.139e-07	7.3104e-07	1.3247e-06	2.1257e-06	1.0542e-05	1.1142e-05	5.6273e-05	8.6087e-05	0.00010616	0.00040399
wide peak boundaries	chr22:24325783-24379569	chr1:152522891-152573393	chr11:55371666-55418394	chr17:67224815-67331011	chr4:104003269-104519382	chr15:22567548-22704117	chr8:7299865-7752208	chr14:20181628-20404580	chr17:18899040-19033517	chr19:52133385-52195903	chr8:39251773-39423301	chr1:235339278-235366919	chr6:32632795-32783121	chr19:43708921-43757762	chr5:180377502-180469338	chr7:102169679-102228778	chr5:69325634-69427852	chr7:141673515-141824016	chr19:41356322-41401550	chr16:28380983-28425224	chr1:17183336-17317807	chr1:1631296-1669904	chr1:161520202-161585674	chr1:104230008-104620738	chr22:42504682-42536424	chr10:124266150-124457436	chr16:30208283-30239693	chr9:88861482-88906806	chr1:248737888-248789904	chr3:195307226-195426483	chr17:18407958-18445355	chr16:70092161-70210714	chr22:1-17073440	chr19:43242321-43673699	chr5:68635550-68668201	chr15:1-20613875	chr19:55320475-55344343	chr12:79844215-80605759	chr1:25565503-25666457	chr20:13618375-13776410	chr15:34820143-34823464	chr19:55246826-55281405	chr16:15100372-15111096	chr5:686822-870490	chr2:201741771-204302253	chr20:58422337-58514088	chr11:62420729-62639269	chr7:143938101-144053126	chr2:87303167-88054039
genes in wide peak	GSTTP1	LCE3D	OR4P4	ABCA5	CENPE	MIR4509-1	SPAG11B	OR4K5	GRAP	SIGLEC14	ADAM3A	MIR4753	HLA-DQA2	LOC284344	BTNL3	SPDYE2	SMN1	MGAM	CYP2A7	EIF3C	MFAP2	MMP23A	HSPA7	AMY1A	CYP2D6	DMBT1	SULT1A3	ISCA1	OR2T10	hsa-mir-570	FAM106A	PDPR	POTEH	PSG1	TAF9	CHEK2P2	KIR3DL1	PPP1R12A	RHD	ESF1	hsa-mir-1233-2	KIR2DL3	hsa-mir-1972-1	ZDHHC11	BMPR2	SYCP2	GNG3	OR2A1	LINC00152
	LOC391322	LCE3E				MIR4509-2	DEFB103B	OR4N2					HLA-DQB2			POLR2J3	SMN2			EIF3CL	CROCC	CDK11A	FCGR2C	AMY1B			LOC388242			MIR570	USP32P2		OR11H1	PSG2				PAWR	C1orf63		MIR1233-1				CASP8		POLR2G	OR2A7	MIR4435-2
						MIR4509-3	DEFB104A	OR4K2								SPDYE2L					MIR3675			AMY1C			SULT1A4			SDHAP2				PSG6							MIR1233-2				CASP10		STX5	OR2A20P	MIR4435-1
							DEFB105A	OR4Q3																LOC100129138			LOC613038							PSG7											NDUFB3		SNORD29	OR2A42
							DEFB106A	OR4M1																										PSG11											ORC2		SNORD31	OR2A9P
							DEFB107A																											PSG8											SUMO1		SNORD30	LOC728377
							DEFB103A																											PSG10P											FZD7		SNORD28	CTAGE4
							FAM90A13																											LOC100289650											CFLAR		SNORD27
							FAM90A7																																						ABI2		SNORD26
							FAM90A8																																						NOP58		SNORD25
							FAM90A18																																						STRADB		SNORD22
							FAM90A9																																						WDR12		NXF1
							FAM90A10																																						CYP20A1		TAF6L
							DEFB107B																																						ALS2		SNHG1
							DEFB104B																																						MPP4		BSCL2
							DEFB106B																																						NIF3L1		UBXN1
							DEFB105B																																						CDK15		WDR74
							FAM90A14																																						TMEM237		TMEM223
							SPAG11A																																						NBEAL1		C11orf48
							FAM90A19																																						CFLAR-AS1		ZBTB3
																																													TRAK2		LRRN4CL
																																													ALS2CR8		HNRNPUL2
																																													ICA1L		TTC9C
																																													ALS2CR12		TMEM179B
																																													FAM117B		SNORA57
																																													ALS2CR11		METTL12
																																													FAM126B		C11orf83
																																													SNORD11		HNRNPUL2-BSCL2
																																													SNORD70
																																													SNORD11B
[truncated: 34 more columns]

## Sheet: CIS genes
cis mRNA	cis Protein	cis mRNA overlap with cis Protein
ACTR6	C1orf172	CLPP
ADPGK	CLGN	DFNB31
AGBL5	CTAGE5	ELAVL4
ANKRD16	GALC	KCTD21
ARRB1	MSTN	RECQL
B9D1	PUSL1	WBSCR17
BAIAP2L1	RABAC1	XPR1
ADAMTS8	CARM1	CYB5R1
AGTRAP	DCAF11	FAM114A1
AP1G1	GOT2	MED4
ASAP2	MYO7A	RPS19
AAGAB	ADCY6	AGA
AAK1	ADD2	AGPAT9
AAMP	AFG3L2	AHDC1
AANAT	AGA	AKAP9
AARS2	AGPAT9	AKR7A2
AASDHPPT	AHDC1	ALDH1A1
ABAT	AKAP9	ALDH4A1
ABCA13	AKR7A2	ALDH6A1
ABCA3	ALDH1A1	ALDOA
ABCB10	ALDH4A1	ALG2
ABCB11	ALDH6A1	AMDHD2
ABCB6	ALDOA	ANGEL1
ABCB8	ALG2	ANGPTL7
ABCC11	ALG5	ANXA7
ABCC6	ALK	AP1M1
ABCD3	ALPK3	APRT
ABCD4	AMDHD2	ARCN1
ABCF1	ANGEL1	ARFGAP1
ABCF3	ANGPTL7	ARFGEF2
ABCG1	ANKIB1	ARG2
ABCG4	ANXA7	ARHGAP17
ABHD1	AP1G2	ARHGAP26
ABHD13	AP1M1	ARHGEF7
ABHD14A-ACY1	AP4B1	ARL2
ABHD2	APEX1	ARL3
ABHD3	APOH	ARSK
ABHD4	APRT	AS3MT
ABHD6	ARCN1	ASB6
ABI1	ARFGAP1	ASCC1
ABI2	ARFGEF2	ASRGL1
ABL2	ARG2	ATAD1
ABLIM1	ARHGAP17	ATG16L1
ABT1	ARHGAP26	ATG2B
ABTB2	ARHGEF10	ATG9A
ACAA1	ARHGEF40	ATP13A1
ACACA	ARHGEF7	ATP8A2
ACAD8	ARL2	B3GNT2
ACAD9	ARL3	B3GNT7
ACADL	ARSK	BAG1
ACADM	AS3MT	BAG5
ACADSB	ASB6	BAZ1B
ACAP1	ASCC1	BBS7
ACAT1	ASRGL1	BEGAIN
ACBD5	ATAD1	BIN2
ACBD6	ATG16L1	BSDC1
ACBD7	ATG2B	BSPRY
ACCS	ATG9A	BZW2
ACE	ATP13A1	C11orf68
ACER3	ATP13A2	C14orf159
ACIN1	ATP2B4	C14orf166
ACLY	ATP6V1A	C19orf10
ACN9	ATP8A2	C1orf172
ACO2	B3GNT2	C1orf43
ACOT11	B3GNT7	C21orf33
ACOT12	BAG1	C2orf47
ACOT7	BAG5	C5orf45
ACOX1	BAZ1B	C6orf89
ACOX3	BBS7	CACHD1
ACP1	BEGAIN	CADM3
ACP2	BIN2	CALU
ACSBG2	BRIX1	CAMK2G
ACSL3	BSDC1	CAMSAP1
ACTC1	BSPRY	CARKD
ACTG2	BTF3	CARM1
ACTL7A	BZW2	CBX3
ACTL7B	C11orf68	CCDC112
ACTL9	C14orf159	CDC42BPA
ACTR10	C14orf166	CDH18
ACTR1A	C14orf169	CELSR2
ACTR1B	C18orf42	CFL1
ACTR2	C19orf10	CHPF
ACTR3B	C1GALT1	CLGN
2022-09-10	2022-03-02	2022-03-02
ACVR2B	C1orf43	CNDP2
ACY1	C21orf33	CNTN3
ACYP1	C2orf47	COL4A3
ACYP2	C2orf88	COMMD8
ADAL	C5orf45	COPE
ADAM15	C6orf89	COQ10A
ADAM17	C9	COQ9
ADAM19	C9orf172	CPNE3
ADAM20	C9orf78	CPNE4
ADAM21	CACHD1	CRMP1
ADAM22	CADM3	CSNK2A2
ADAM9	CALU	CSRP2
ADAMTS10	CAMK2G	CTAGE5
ADAMTS16	CAMSAP1	CUL2
ADAMTS6	CARKD	CUTC
2022-03-07	ACTR3B	ADAM15
ADAR	CBX3	CYP27A1
ADC	CCDC112	CYP2S1
ADCK1	CCDC124	DAD1
ADCK2	CCNT1	DAK
ADCK3	CD44	DBN1
ADCY1	CDC42BPA	DCAF5
ADCYAP1R1	CDH18	DCC
ADD1	CDKN2AIPNL	DDHD1
ADD2	CELSR2	DDX1
ADD3	CFL1	DDX24
ADI1	CGREF1	DDX31
ADIPOR1	CHPF	DDX47
ADM	CIC	DDX49
ADNP2	CKB	DDX55
2022-03-11	ABCD4	ABCD4
ADPRHL2	CLPP	DIAPH1
ADRB2	CNDP2	DIRAS1
ADRBK1	CNTN3	DKK3
ADRBK2	COCH	DLAT
ADSL	COL4A3	DMGDH
ADSS	COL7A1	DMXL2
ADSSL1	COMMD8	DNAJB5
AEBP2	COPE	DNAJC25
AES	COPS7B	DOHH
AFAP1	COQ10A	DPY19L3
AFF1	COQ9	DROSHA
AFF4	CPNE3	EBNA1BP2
AFG3L2	CPNE4	ECHS1
AFTPH	CPNE6	EEF2
AGA	CRMP1	EIF2S1
AGAP9	CSNK2A2	EIF3G
AGBL2	CSRP2	EIF5
2022-09-15	ABHD13	ABHD13
AGFG1	CTSA	ELL
AGGF1	CUL2	EML6
AGL	CUTC	EPCAM
AGMO	CYB5R1	EPDR1
AGPAT3	CYP27A1	EPHB2
AGPAT4	CYP2S1	ERGIC1
AGPAT5	DAD1	ERP44
AGPAT6	DAG1	ETHE1
AGPAT9	DAGLB	EXD2
AGPS	DAK	EXOSC2
AGR2	DBN1	FAAH
2022-03-08	ADAM15	ADAM17
AHCTF1	DCAF5	FAM174A
AHCY	DCC	FAM198B
AHDC1	DCLK1	FAM213A
AHI1	DDHD1	FAM45A
AHR	DDX1	FAM49A
AHRR	DDX24	FARP2
AHSA2	DDX31	FBXO18
AIF1L	DDX47	FBXO2
AIFM2	DDX49	FBXO38
AIG1	DDX55	FDX1
AIMP1	DENND4C	FGGY
AIMP2	DFNB31	FHL2
AIP	DHRS7	FHL5
AK1	DIAPH1	FITM2
AK2	DIRAS1	FKBP15
AKAP10	DKK3	FLOT2
AKAP11	DLAT	FMNL2
AKAP5	DLGAP4	FOXK1
AKAP6	DMGDH	FRYL
AKAP8L	DMRTA2	FSHB
AKAP9	DMXL2	FSTL4
AKIP1	DNAJB5	GALC
AKIRIN1	DNAJC25	GALNT5
AKIRIN2	DNMT1	GAPVD1
AKNA	DOHH	GATAD2A
AKR7A2	DPT	GATC
AKR7A3	DPY19L3	GEMIN2
AKT3	DROSHA	GEMIN5
AKTIP	DUSP11	GFM2
ALDH1A1	DYNC1LI2	GGT5
ALDH4A1	EBNA1BP2	GLRX
ALDH5A1	ECHS1	GLTSCR2
ALDH6A1	ECI1	GLUD1
ALDH7A1	EEF2	GNAS
ALDH8A1	EFEMP1	GNAZ
ALDH9A1	EHBP1	GNE
ALDOA	EIF2S1	GNPNAT1
ALDOB	EIF3G	GOLGA1
ALG11	EIF5	GOLGA2
ALG2	ELAVL4	GOLGA5
ALG6	ELL	GOLM1
ALG8	EML6	GOT1
ALG9	EPCAM	GOT2
ALKBH1	EPDR1	GPATCH4
ALKBH2	EPHB2	GPD2
ALKBH3	ERGIC1	GPHN
ALKBH4	ERLEC1	GPI
ALKBH5	ERP44	GPR107
ALKBH8	ESPN	GPRIN3
ALMS1	ETFA	GRIA4
ALX4	ETHE1	GSTM1
AMBRA1	EXD2	GSTM2
AMDHD2	EXOC3	GSTM3
AMFR	EXOSC2	GSTM4
AMH	FAAH	GTF2F1
AMIGO1	FAHD1	GYS1
AMMECR1L	FAM114A1	HABP4
AMN	FAM115C	HACL1
AMPD3	FAM174A	HADHA
AMPH	FAM188A	HERC5
AMY2B	FAM198B	HEXB
AMZ2	FAM20C	HIBCH
ANAPC1	FAM213A	HIF1AN
ANAPC10	FAM45A	HK1
ANAPC11	FAM49A	HM13
ANAPC16	FAM98A	HNRNPA0
ANAPC4	FARP2	HNRNPAB
ANAPC5	FBXL18	HPS6
ANGEL1	FBXO18	HSPA9
ANGEL2	FBXO2	HSPD1
ANGPTL1	FBXO38	IARS
ANGPTL6	FDX1	ICA1
ANGPTL7	FGGY	IDH3A
ANK2	FHL2	IGFBP5
ANKAR	FHL5	IGSF21
ANKFY1	FITM2	INTS5
ANKH	FKBP15	INVS
ANKHD1	FLOT2	IPO13
ANKK1	FMNL2	IPO4
ANKLE1	FOXK1	IQGAP2
ANKLE2	FRYL	ITGB6
ANKRD10	FSHB	JUN
ANKRD12	FSTL4	KCNA4
ANKRD13B	FUBP3	KCND2
ANKRD13C	GABRB3	KCTD14
2022-03-02	ACAD8	ACAD8
ANKRD17	GALNT5	KHSRP
ANKRD20A3	GANC	KIAA0947
ANKRD20A4	GAPVD1	KIDINS220
ANKRD23	GATAD2A	KLHDC2
ANKRD27	GATC	KNDC1
ANKRD28	GATM	LIMCH1
ANKRD30BL	GEMIN2	LIPT2
ANKRD32	GEMIN5	LMAN2
ANKRD33	GFM2	LMBRD2
ANKRD34C	GGPS1	LONP1
ANKRD36	GGT5	LPHN2
ANKRD37	GKAP1	LRPAP1
ANKRD40	GLRX	LSM14A
ANKRD42	GLTSCR2	LSR
ANKRD46	GLUD1	LYSMD2
ANKRD49	GNAQ	LYSMD3
ANKRD53	GNAS	LYZ
ANKRD9	GNAZ	LZIC
ANKS1A	GNB3	MACROD1
ANO5	GNE	MAN2A2
ANO7	GNL2	MAP1A
ANO9	GNPDA2	MAP3K4
ANP32A	GNPNAT1	MAPK12
ANP32E	GOLGA1	MBLAC2
ANPEP	GOLGA2	MCF2L
ANXA3	GOLGA5	MCFD2
ANXA4	GOLM1	MCM6
ANXA7	GORASP2	MCOLN3
AP1B1	GOT1	MCU
2022-03-09	ADAM17	ADD2
AP1M1	GPATCH4	MESDC2
AP1S1	GPD2	MGAT1
AP1S3	GPHN	MGAT5
AP2A2	GPI	MGMT
AP2B1	GPR107	MIA3
AP2M1	GPRIN3	MLYCD
AP3B1	GRIA4	MPP5
AP3D1	GSTM1	MSTN
AP3M1	GSTM2	MTA2
AP3S1	GSTM3	MTFMT
AP3S2	GSTM4	MTSS1L
AP4E1	GTF2A1	MYCBP2
AP4S1	GTF2F1	MYO1B
APAF1	GYS1	MYO7A
APBA3	HABP4	NAA30
APBB1	HACL1	NAA35
APBB2	HADHA	NAAA
APBB3	HERC5	NADSYN1
APC2	HEXB	NANS
APCDD1	HIBCH	NARS
APCDD1L	HIF1AN	NARS2
APEH	HK1	NCBP1
APH1A	HM13	NCDN
APH1B	HNRNPA0	NCEH1
API5	HNRNPAB	NCOA1
APIP	HNRNPM	NCOA2
APITD1	HPS6	NCOR1
APITD1-CORT	HSPA5	NDUFAF2
APLP2	HSPA9	NEK1
APOA1BP	HSPD1	NEK9
APOBEC3B	HSPH1	NENF
APOBEC3D	IARS	NFIC
APOF	ICA1	NLRX1
APOL6	IDH2	NMT2
APOPT1	IDH3A	NOL4
APP	IFNGR1	NOP16
APPBP2	IFT172	NOS1
APPL1	IGFBP5	NPM1
APRT	IGSF21	NPTN
APTX	IL17RC	NR2F6
AQP11	ILF3	NRCAM
AQP12B	ILVBL	NRXN3
AQP5	INPP5F	NTS
AQPEP	INTS5	OCIAD1
AQR	INVS	OCIAD2
ARAP1	IPO13	OLFM1
ARAP2	IPO4	OLFM3
ARCN1	IQGAP2	OMA1
ARF1	IRGQ	OSBPL6
ARF3	ITGB6	OSGEP
ARF6	ITM2C	PAFAH2
ARFGAP1	JUN	PALM2
ARFGAP2	JUND	PARP2
ARFGEF1	KCNA4	PBLD
ARFGEF2	KCND2	PCCA
ARFIP2	KCNT2	PCF11
ARFRP1	KCTD14	PCK1
ARG2	KCTD21	PDE12
ARGLU1	KHSRP	PDE2A
ARHGAP1	KIAA0947	PDE8B
ARHGAP12	KIAA1704	PDK1
ARHGAP17	KIDINS220	PDXP
ARHGAP19	KIF2A	PDZD2
ARHGAP24	KLHDC2	PFKL
ARHGAP26	KNDC1	PGBD5
ARHGAP32	KRI1	PGP
ARHGAP33	LCLAT1	PIGT
ARHGAP35	LGALS3	PIK3AP1
ARHGAP5	LIMCH1	PITHD1
ARHGEF10L	LIPT2	PLA2R1
ARHGEF11	LMAN2	PLCB4
ARHGEF12	LMBRD2	PLCXD3
ARHGEF17	LONP1	PLXNA4
ARHGEF37	LPHN2	PM20D2
ARHGEF4	LRPAP1	PNKD
ARHGEF7	LSM14A	POP7
ARID1A	LSR	PPIP5K2
ARID1B	LYSMD2	PPOX
ARID5B	LYSMD3	PPP1R3D
ARIH1	LYZ	PRKAR2B
ARIH2	LZIC	PRKCSH
ARL1	MACROD1	PRKD1
ARL10	MAN2A2	PRKD3
ARL13B	MAP1A	PRKG2
ARL16	MAP3K4	PRRC1
ARL17A	MAPK12	PRUNE2
ARL17B	MARS2	PSAT1
ARL2	MAST3	PTEN
ARL2BP	MBLAC1	PTPLAD1
ARL3	MBLAC2	PTPN1
ARL4A	MCF2L	PTPN9
ARL5A	MCFD2	PTPRZ1
ARL6IP1	MCM6	PTS
ARL8A	MCOLN3	PURB
ARL8B	MCU	PURG
ARMC1	MED24	PUS7
ARMC12	MED4	PXK
ARMC4	MESDC2	QSOX2
ARMC5	MGAT1	RAB11FIP2
ARMC6	MGAT5	RAB12
ARMC7	MGMT	RAB22A
ARNT	MIA3	RAB3B
ARNTL	MLLT1	RAB8A
ARPC1A	MLYCD	RABAC1
ARPC2	MPHOSPH10	RALGAPA1
ARPC3	MPP5	RANBP1
ARPC4	MRFAP1	RARS2
ARPC5L	MRPS35	RDH11
2022-09-02	ACAT1	ACAT1
ARSB	MTA2	REXO4
ARSI	MTFMT	RFC1
ARSK	MTHFD2	RHOG
ART1	MTSS1L	RMND5A
ART5	MYCBP2	RNLS
ARV1	MYH9	RNMT
AS3MT	MYO1B	ROR1
2022-09-09	ADCY3	AFG3L2
ASAP3	NAA30	RPS6KA1
ASB1	NAA35	RRBP1
ASB13	NAAA	RTBDN
ASB18	NADSYN1	RUFY2
ASB6	NANS	SAFB2
ASB7	NARS	SAMD4A
ASCC1	NARS2	SCAMP2
ASCC2	NCBP1	SCAMP3
ASCL1	NCDN	SCD
ASCL3	NCEH1	SCG3
ASF1B	NCOA1	SCG5
ASH1L	NCOA2	SCLY
ASH2L	NCOR1	SDAD1
ASNA1	NDUFAF2	SDR39U1
ASNS	NDUFB4	SEC16A
ASPDH	NEK1	SEC23A
ASPH	NEK9	SEC24A
ASPHD1	NENF	SEC61G
ASRGL1	NFIC	SERPINE2
ASS1	NLRX1	SETD7
ASTE1	NMT2	SGCD
ASUN	NOL4	SGTA
ASXL1	NOP16	SIRT3
ASXL2	NOS1	SIRT6
ATAD1	NPM1	SLC25A1
ATAD5	NPR2	SLC25A22
ATE1	NPTN	SLC25A23
ATF1	NR2F6	SLC35E1
ATF2	NRCAM	SLC8A3
ATF3	NRXN3	SNAP47
ATF4	NTS	SNX8
ATF6	OCIAD1	SOD1
ATF7	OCIAD2	SPATS2
ATG12	OCLN	SPTLC2
ATG13	OLFM1	SSC5D
ATG14	OLFM3	SSH3
ATG16L1	OLFML3	SSX2IP
ATG16L2	OMA1	ST13
ATG2A	OSBP2	ST14
ATG2B	OSBPL6	STARD10
ATG3	OSGEP	STARD7
ATG4D	PAFAH2	STEAP3
ATG5	PALM2	STK24
ATG7	PARP2	STOML1
ATG9A	PBLD	STOML2
ATG9B	PCCA	STX18
ATL2	PCCB	SUCLA2
ATL3	PCDH1	SULF2
ATM	PCDHB1	SURF4
ATMIN	PCF11	SYNJ1
ATP10D	PCK1	SYT5
ATP13A1	PCYOX1	SYTL1
ATP13A3	PDE12	TASP1
ATP1A3	PDE2A	TBL2
ATP2A2	PDE8B	TCEA1
ATP2B1	PDGFC	TGFBR3
ATP5A1	PDK1	TGOLN2
ATP5B	PDXP	THAP4
ATP5C1	PDZD2	TK2
ATP5E	PEG3	TLN1
ATP5F1	PEPD	TMCO3
ATP5G2	PFKL	TMED10
ATP5G3	PGBD5	TMEM126B
ATP5I	PGP	TMEM163
ATP5J2	PHAX	TMEM168
ATP5L	PHYHD1	TMEM214
ATP6V0A2	PIGT	TMEM38A
ATP6V0A4	PIK3AP1	TMEM38B
ATP6V0B	PIK3R1	TMX1
ATP6V0C	PITHD1	TMX3
ATP6V0D1	PJA2	TOM1
ATP6V1C1	PKLR	TOR1AIP2
ATP6V1D	PLA2R1	TOR1B
ATP6V1E1	PLCB4	TPGS1
ATP6V1E2	PLCXD3	TPP2
ATP8A2	PLEK	TRAPPC8
ATP8B2	PLXNA4	TRIM33
ATP8B4	PM20D2	TRIP10
ATP9B	PNKD	TRIP11
ATPAF2	PNKP	TSHB
ATPIF1	POP7	TTC27
ATRIP	PPFIA3	TTC39B
ATXN10	PPIP5K2	TTC7B
ATXN1L	PPM1L	TUBGCP2
ATXN2	PPOX	TUBGCP3
ATXN3	PPP1R3D	TXNDC15
ATXN7L2	PPP4R4	TXNL1
ATXN7L3	PRKACA	UBLCP1
AUH	PRKAR2B	UBR1
AUP1	PRKCSH	UBXN6
AURKAIP1	PRKD1	UFD1L
AURKC	PRKD3	UGCG
AVEN	PRKG2	UGGT1
AZU1	PRRC1	URGCP
B3GALT5	PRUNE2	UROS
B3GALT6	PSAT1	USP14
B3GALTL	PTEN	USP35
B3GAT3	PTN	USP39
B3GNT1	PTPLAD1	USP40
B3GNT2	PTPN1	USP53
B3GNT3	PTPN9	VAPA
B3GNT4	PTPRZ1	VDAC2
B3GNT7	PTS	VKORC1L1
B4GALT3	PURB	VMAC
B4GALT6	PURG	VRK2
B4GALT7	PUS7	VTI1B
2022-03-03	ACHE	ACN9
BABAM1	PXK	WDR1
BACE1	QSOX2	WDR17
BACH1	R3HDM2	WDR20
BAD	RAB11FIP2	WDR25
BAG1	RAB12	WDR55
BAG2	RAB22A	WDSUB1
BAG4	RAB3B	WFS1
BAG5	RAB6B	WLS
BAI2	RAB8A	XPA
2022-03-05	ACN9	ACTR3B
BANF1	RALGAPA1	YIF1B
BANF2	RANBP1	YTHDF2
BANK1	RARS2	ZHX1
BAP1	RBM28	ZKSCAN1
BARHL2	RBM42	ZMYM4
BAZ1B	RCN3	ZNF483
BAZ2B	RDH11	ZNF622
BBIP1	RECQL
BBS1	REXO4
BBS10	RFC1
BBS2	RHOG
BBS7	RHOT2
BBS9	RMND5A
BCAM	RNF145
BCAR3	RNLS
BCAS2	RNMT
BCCIP	ROR1
BCDIN3D	RPS16
BCKDHA	RPS19
BCL10	RPS6KA1
BCL11A	RRBP1
BCL2L11	RRP12
BCL2L13	RTBDN
BCL2L2	RUFY2
BCL7A	RWDD4
BCL7B	SAFB2
BCL9	SAMD4A
BCLAF1	SCAF1
BCO2	SCAMP2
BCS1L	SCAMP3
BDH1	SCD
BDP1	SCG3
BECN1	SCG5
BEGAIN	SCLY
BEND5	SDAD1
BEND7	SDCCAG3
BET1	SDR39U1
BET1L	SEC16A
BFAR	SEC23A
BFSP1	SEC24A
BHMT	SEC61G
BHMT2	SERPINA6
BICC1	SERPINE2
BICD2	SETD7
BIN1	SFT2D3
BIN2	SGCB
BIN3	SGCD
BIRC2	SGTA
BIRC3	SH3GL1
BIRC6	SIRT3
BIVM	SIRT6
BIVM-ERCC5	SLC17A8
BLM	SLC25A1
BLMH	SLC25A22
BLOC1S1	SLC25A23
BLOC1S2	SLC27A6
BLVRA	SLC30A6
BLVRB	SLC35E1
BMI1	SLC7A14
BMP3	SLC8A3
BMP8A	SMYD5
BMPR1A	SNAP47
BMPR2	SNCG
BNIP1	SNX30
BNIP2	SNX8
BNIP3L	SOD1
BOD1	SP100
BOK	SPARC
BOLA1	SPATS2
BOLA2	SPIN1
BOLA2B	SPTLC2
BOLA3	SSC5D
BOP1	SSH3
BORA	SSX2IP
BPGM	ST13
BPNT1	ST14
BRAP	ST8SIA4
BRCA1	STARD10
BRD1	STARD7
BRD2	STAT4
BRD7	STAT6
BRE	STEAP3
BRF1	STK24
BRF2	STOML1
BRI3	STOML2
BRI3BP	STUB1
BRMS1	STX10
BRMS1L	STX18
BROX	SUCLA2
BRPF1	SULF2
BRPF3	SURF4
BRSK1	SURF6
BRWD1	SYNJ1
BSCL2	SYT5
BSDC1	SYTL1
BSPRY	TASP1
BTBD10	TBL2
BTBD18	TCEA1
BTBD19	TCTEX1D2
BTBD6	TFAM
BTBD7	TGFBR1
BTBD8	TGFBR3
BTBD9	TGOLN2
BTD	THAP4
BTF3L4	THOP1
BTN2A1	TK2
BTNL8	TLN1
BTRC	TMCO3
BUB1	TMED10
BUB3	TMEM126B
BUD13	TMEM163
BZW1	TMEM168
BZW2	TMEM214
C10orf107	TMEM38A
C10orf111	TMEM38B
C10orf129	TMEM59
C10orf137	TMEM87B
C10orf32	TMX1
C10orf35	TMX3
C10orf53	TOM1
C10orf76	TOR1AIP1
C10orf88	TOR1AIP2
C11orf1	TOR1B
C11orf16	TOR3A
C11orf30	TPGS1
C11orf31	TPP2
C11orf34	TRAPPC8
C11orf35	TRIM28
C11orf42	TRIM33
C11orf45	TRIP10
C11orf48	TRIP11
C11orf49	TSHB
C11orf52	TTC27
C11orf54	TTC39B
C11orf57	TTC7B
C11orf58	TUBGCP2
C11orf63	TUBGCP3
C11orf65	TXNDC15
C11orf68	TXNL1
C11orf70	UBA2
C11orf71	UBLCP1
C11orf73	UBR1
C11orf74	UBXN6
C11orf80	UFD1L
C11orf83	UGCG
C11orf84	UGGT1
C12orf10	UQCRQ
C12orf23	URGCP
C12orf4	UROS
C12orf42	USP14
C12orf43	USP35
C12orf44	USP39
C12orf45	USP40
C12orf49	USP53
C12orf5	VAC14
C12orf52	VAPA
C12orf57	VDAC2
C12orf60	VKORC1L1
C12orf61	VMAC
C12orf66	VRK2
C12orf68	VTI1A
C12orf73	VTI1B
C12orf76	VWA1
C14orf105	WBSCR16
C14orf119	WBSCR17
C14orf159	WDR1
C14orf166	WDR17
C14orf182	WDR20
C14orf28	WDR25
C14orf37	WDR55
C14orf39	WDSUB1
C14orf79	WFS1
C15orf37	WLS
C15orf40	WRN
C15orf52	XPA
C15orf57	XPR1
C15orf59	XRCC4
C15orf61	YIF1B
C16orf45	YTHDF2
C16orf52	ZAK
C16orf62	ZDHHC17
C16orf70	ZHX1
C16orf72	ZKSCAN1
C16orf80	ZMAT4
C16orf87	ZMPSTE24
C16orf91	ZMYM4
C17orf103	ZNF483
C17orf107	ZNF516
C17orf49	ZNF622
C17orf53
C17orf62
C17orf75
C17orf78
C17orf80
C17orf85
C18orf21
C18orf25
C18orf32
C18orf56
C18orf8
C19orf10
C19orf12
C19orf25
C19orf33
C19orf43
C19orf44
C19orf48
C19orf52
C19orf53
C19orf54
C19orf66
C19orf70
C19orf73
C19orf81
C1D
C1orf101
C1orf109
C1orf115
C1orf122
C1orf123
C1orf131
C1orf162
C1orf172
C1orf173
C1orf198
C1orf204
C1orf210
C1orf213
C1orf216
C1orf228
C1orf229
C1orf233
C1orf27
C1orf35
C1orf43
C1orf50
C1orf51
C1orf54
C1orf56
C1orf61
C1orf74
C1orf85
C1orf86
C1QBP
C1QTNF3
C1QTNF4
C20orf24
C20orf26
C20orf96
C21orf119
C21orf2
C21orf33
C21orf59
C21orf62
C21orf67
C21orf88
C22orf26
C22orf29
C22orf39
C22orf46
C2CD2L
C2CD3
C2orf15
C2orf16
C2orf40
C2orf42
C2orf43
C2orf44
C2orf47
C2orf62
C2orf66
C2orf68
C2orf69
C2orf70
C2orf73
C2orf74
C2orf76
C2orf80
C3
C3orf17
C3orf18
C3orf49
C3orf52
C3orf62
C5orf24
C5orf27
C5orf28
C5orf34
C5orf45
C5orf54
C5orf55
C5orf56
C5orf63
C6
C6orf1
C6orf106
C6orf136
C6orf163
C6orf203
C6orf226
C6orf57
C6orf62
C6orf89
C7orf13
C7orf25
C7orf26
C7orf41
C7orf43
C7orf49
C7orf55
C7orf72
C8G
C8orf33
C8orf37
C8orf58
C8orf76
C8orf82
C9orf114
C9orf129
C9orf156
C9orf163
C9orf169
C9orf3
C9orf37
C9orf41
C9orf64
C9orf85
CA10
CA12
CA13
CA14
CA3
CAB39
CAB39L
CABP7
CACHD1
CACNA1A
CACNA1B
CACNB1
CACNB2
CACNB3
CACYBP
CADM1
CADM3
CALCOCO2
CALCRL
CALM2
CALML4
CALU
CALY
CAMK1
CAMK1D
CAMK2B
CAMK2G
CAMK2N1
CAMKK1
CAMKMT
CAMSAP1
CAMSAP2
CAMTA1
CANT1
CAP1
CAPG
CAPN1
CAPN2
CAPN7
CAPRIN1
CAPZA1
CAPZB
CARKD
CARM1
CARNS1
CARS
CARS2
CARTPT
CASC3
CASC4
CASP10
CASP2
CASP4
CASQ2
CAT
CBFB
CBL
CBLC
CBLN2
CBR1
CBWD5
CBX1
CBX3
CBX6
CBX7
CBY1
CBY3
CC2D2A
CCAR1
CCBL2
CCDC107
CCDC11
CCDC110
CCDC112
CCDC115
CCDC12
CCDC121
CCDC122
CCDC127
CCDC129
CCDC13
CCDC134
CCDC137
CCDC138
CCDC14
CCDC142
CCDC148
CCDC149
CCDC150
CCDC153
CCDC163P
CCDC167
CCDC17
CCDC23
CCDC24
CCDC25
CCDC28B
CCDC30
CCDC34
CCDC43
CCDC47
CCDC50
CCDC53
CCDC61
CCDC69
CCDC71
CCDC74A
CCDC74B
CCDC77
CCDC78
CCDC79
CCDC8
CCDC81
CCDC82
CCDC84
CCDC85B
CCDC85C
CCDC88A
CCDC89
CCDC9
CCDC90B
CCDC91
CCDC93
CCDC94
CCDC96
CCL24
CCL3L3
CCL4L2
CCNA2
CCNB2
CCND1
CCNDBP1
CCNE1
CCNF
CCNH
CCNJ
CCNJL
CCNK
CCNO
CCNT2
CCNY
CCPG1
CCS
CCT2
CCT3
CCT4
CCT6A
CCT7
CCZ1
CD151
CD226
CD274
CD2AP
CD2BP2
CD320
CD46
CD5
CD59
CD6
CD63
CD81
CD82
CDADC1
CDAN1
CDC123
CDC14B
CDC16
CDC20
CDC23
CDC25A
CDC25B
CDC27
CDC37L1
CDC42
CDC42BPA
CDC42BPB
CDC42BPG
CDC42EP1
CDC42EP3
CDC42SE1
CDC45
CDC5L
CDC7
CDC73
CDCA5
CDCA8
CDCP1
CDH10
CDH18
CDH22
CDH24
CDH26
CDH3
CDH4
CDHR1
CDHR3
CDHR5
CDIPT
CDK11B
CDK13
CDK17
CDK2
CDK20
CDK2AP1
CDK4
CDK5
CDK5R1
CDK5RAP1
CDK5RAP2
CDK7
CDK8
CDKAL1
CDKN1B
CDKN1C
CDKN2AIP
CDNF
CDON
CDRT4
CDYL
CEACAM1
CEBPG
CEBPZ
CECR5
CEL
CELF1
CELF4
CELF6
CELSR2
CEND1
CENPBD1
CENPJ
CENPN
CENPO
CENPP
CENPV
CENPW
CEP104
CEP128
CEP164
CEP170
CEP192
CEP350
CEP57
CEP57L1
CEP63
CEP68
CEP70
CEP72
CEP76
CEP85
CEP85L
CEPT1
CERK
CERKL
CERS1
CERS2
CERS5
CERS6
CFC1
CFC1B
CFDP1
CFL1
CGRRF1
CHAC2
CHAMP1
CHCHD1
CHCHD2
CHCHD6
CHD1L
CHD2
CHD3
CHD4
CHD7
CHD9
CHEK1
CHERP
CHIC2
CHID1
CHKA
CHMP1B
CHMP2A
CHMP3
CHMP4A
CHMP4B
CHMP4C
CHMP5
CHMP7
CHORDC1
CHPF
CHPF2
CHRAC1
CHRM5
CHRNA3
CHRNA5
CHRNB2
CHRNB4
CHRNE
CHRNG
CHST3
CHST4
CHTF8
CHTOP
CHUK
CHURC1
CIAO1
CIAPIN1
CIB4
CIR1
CIRBP
CISD1
CISD3
CITED2
CKAP2
CKAP2L
CKAP4
CKAP5
CKS1B
CLASP1
CLASP2
CLCA2
CLCC1
CLCF1
CLCN6
CLCN7
CLDN12
CLDN15
CLDN9
CLEC16A
CLEC18B
CLEC18C
CLEC4F
CLEC4M
CLGN
CLINT1
CLIP3
CLIP4
CLK1
CLK2
CLK3
CLN6
CLNS1A
CLP1
CLPB
CLPP
CLPTM1
CLPTM1L
CLSPN
CLSTN1
CLSTN2
CLSTN3
CLTC
CLTCL1
CMAS
CMTM2
CMTM4
CMYA5
CNBP
CNDP2
CNGA3
CNGA4
CNIH2
CNIH3
CNIH4
CNN1
CNOT1
CNOT10
CNOT2
CNP
CNPPD1
CNPY2
CNPY3
CNRIP1
CNST
CNTF
CNTN3
CNTNAP5
CNTROB
COA5
COG2
COG3
COG4
COIL
COL11A1
COL4A3
COL4A4
COL5A2
COL8A2
COL9A2
COMMD1
COMMD10
COMMD2
COMMD3
COMMD3-BMI1
COMMD4
COMMD5
COMMD7
COMMD8
COMMD9
COMP
COMT
COPA
COPB1
COPE
COPS2
COPS3
COPS4
COPS5
COPS6
COPS7A
COPZ1
COQ10A
COQ2
COQ4
COQ6
COQ7
COQ9
CORIN
CORO1B
CORO2B
CORT
COTL1
COX10
COX11
COX15
COX16
COX19
COX4I1
COX5A
COX5B
COX6A1
COX7A2L
COX8A
CPAMD8
CPD
CPEB1
CPEB2
CPEB3
CPEB4
CPLX2
CPN1
CPNE3
CPNE4
CPOX
CPSF2
CPSF3
CPSF3L
CPSF4L
CPSF7
CPT1A
CPT2
CPZ
CRADD
CRCP
CREB1
CREB3
CREB3L2
CREBZF
CREG2
CRELD2
CRIM1
CRIPAK
CRIPT
CRK
CRKL
CRLF3
CRLS1
CRMP1
CRNKL1
CRY2
CRYAB
CRYGA
CRYGC
CRYGD
CRYM
CRYZ
CRYZL1
CS
CSDE1
CSGALNACT1
CSGALNACT2
CSK
CSNK1A1
CSNK1D
CSNK1G1
CSNK2A1
CSNK2A2
CSNK2B
CSPP1
CSRP2
CSRP2BP
CST5
CSTB
CSTF1
CSTF3
CTAGE5
CTBP1
CTBP2
CTBS
CTCFL
CTDNEP1
CTDP1
CTDSP1
CTDSP2
CTDSPL2
CTIF
CTNNB1
CTNNBIP1
CTNNBL1
CTNND1
CTNND2
CTR9
CTSB
CTSD
CTSF
CTSH
CTSZ
CTTN
CTTNBP2NL
CTXN1
CTXN2
CUEDC1
CUEDC2
CUL2
CUL3
CUL4A
CUL5
CUL7
CUL9
CUTA
CUTC
CUX1
CWC15
CWF19L1
CWF19L2
CXXC1
CYB561
CYB561D1
CYB5A
CYB5B
CYB5D1
CYB5D2
CYB5R1
CYB5R3
CYB5R4
CYB5RL
CYC1
CYCS
CYFIP2
CYHR1
CYLD
CYP26B1
CYP27A1
CYP2C18
CYP2C19
CYP2C8
CYP2E1
CYP2R1
CYP2S1
CYP46A1
CYP4B1
CYP4F12
CYP4X1
CYP51A1
CYTH2
CYTH3
DAAM1
DAB1
DACH1
DACT1
DACT3
DAD1
DAGLA
DAK
DALRD3
DAP
DAP3
DAPK1
DAPK3
DAPL1
DARC
DAXX
DAZAP2
DBF4B
DBI
DBN1
DBNDD1
DBNL
DBT
DCAF10
DCAF12
DCAF13
DCAF16
DCAF4
DCAF4L1
DCAF5
DCAF7
DCAF8
DCAKD
DCBLD1
DCC
DCDC1
DCDC2B
DCLRE1A
DCLRE1B
DCLRE1C
DCP1A
DCP1B
DCP2
DCPS
DCTD
DCTN1
DCTN2
DCTN3
DCTN5
DCTN6
DCUN1D2
DCUN1D5
DDAH1
DDB1
DDB2
DDHD1
DDHD2
DDI2
DDOST
DDR2
DDRGK1
DDX1
DDX10
DDX17
DDX19A
DDX20
DDX21
DDX23
DDX24
DDX25
DDX27
DDX28
DDX31
DDX39A
DDX39B
DDX41
DDX42
DDX46
DDX47
DDX49
DDX5
DDX50
DDX54
DDX55
DDX56
DDX59
DDX6
DDX60
DDX60L
DEAF1
DECR2
DEDD
DEGS1
DENND1A
DENND2C
DENND4A
DENND5A
DENR
DEPDC1
DEPDC5
DERL2
DES
DET1
DEXI
DFFA
DFNB31
DGAT1
DGAT2
DGCR14
DGCR2
DGCR6
DGCR6L
DGCR8
DGKD
DGKG
DGKH
DGKZ
DGUOK
DHCR24
DHCR7
DHODH
DHPS
DHRS11
DHRS12
DHRS13
DHRS2
DHRS4
DHTKD1
DHX15
DHX29
DHX30
DHX32
DHX33
DHX37
DHX38
DHX40
DHX58
DHX8
DIABLO
DIAPH1
DICER1
DIDO1
DIEXF
DIO2
DIP2A
DIP2B
DIP2C
DIRAS1
DIRAS3
DIRC1
DIRC3
DIS3
DIS3L
DISP2
DIXDC1
DKK1
DKK2
DKK3
DLAT
DLG1
DLG2
DLGAP3
DLK1
DLK2
DLL3
DLST
DMAP1
DMGDH
DMP1
DMTF1
DMXL1
DMXL2
DNA2
DNAAF2
DNAH14
DNAH5
DNAH6
DNAH9
DNAJA2
DNAJA3
DNAJA4
DNAJB11
DNAJB12
DNAJB5
DNAJB6
DNAJB7
DNAJC11
DNAJC14
DNAJC16
DNAJC17
DNAJC2
DNAJC21
DNAJC24
DNAJC25
DNAJC27
DNAJC28
DNAJC30
DNAJC4
DNAJC6
DNAJC7
DNAJC8
DNAJC9
DNAL4
DNALI1
DNASE1
DNHD1
DNLZ
DNM3
DNMBP
DNMT3A
DNPEP
DNTTIP1
DNTTIP2
DOHH
DOK7
DOLPP1
DONSON
DOPEY1
DPAGT1
DPEP3
DPF2
DPH5
DPM1
DPM2
DPM3
DPP3
DPP8
DPP9
DPY19L1
DPY19L3
DPY19L4
DPY30
DPYD
DPYSL2
DPYSL5
DR1
DRAM1
DRAM2
DRAP1
DRD5
DRG1
DRG2
DROSHA
DSCAML1
DSCR3
DSTYK
DTNB
DTNBP1
DTWD1
DTWD2
DTYMK
DUS4L
DUSP10
DUSP12
DUSP15
DUSP16
DUSP26
DUSP28
DUSP3
DUSP7
DUSP8
DUT
DVL1
DVL2
DVL3
DYDC2
DYM
DYNC1H1
DYNC1I1
DYNC1I2
DYNC2H1
DYNC2LI1
DYNLL1
DYNLL2
DYRK1A
DYSF
DZIP1
E2F2
E2F5
E2F6
EAF1
EAPP
EARS2
EBAG9
EBF1
EBNA1BP2
ECD
ECE1
ECHDC1
ECHDC2
ECHDC3
ECHS1
ECSIT
ECT2L
EDC4
EDEM1
EDEM2
EDEM3
EDF1
EED
EEF1A2
EEF1D
EEF1G
EEF2
EEF2K
EEFSEC
EFCAB2
EFCAB4A
EFCAB6
EFCAB7
EFNA2
EFNA3
EFNB3
EFR3A
EFR3B
EGFR
EGLN1
EHD2
EHD3
EHMT1
EI24
EID1
EID2
EID2B
EIF1
EIF1AD
EIF2AK1
EIF2AK2
EIF2AK4
EIF2B1
EIF2B2
EIF2B3
EIF2B4
EIF2B5
EIF2D
EIF2S1
EIF2S2
EIF3A
EIF3B
EIF3C
EIF3CL
EIF3D
EIF3E
EIF3F
EIF3G
EIF3H
EIF3I
EIF3M
EIF4A1
EIF4A3
EIF4B
EIF4E1B
EIF4E2
EIF4EBP1
EIF4ENIF1
EIF4G1
EIF4G2
EIF4G3
EIF4H
EIF5
EIF5A
EIF6
ELAC1
ELAC2
ELAVL3
ELAVL4
ELF2
ELK3
ELK4
ELL
ELL2
ELMO2
ELMOD3
ELOF1
ELOVL1
ELOVL5
ELP2
ELP3
ELP4
EME2
EMG1
EML1
EML4
EML5
EML6
EMR3
EN2
ENAH
ENDOG
ENDOV
ENO1
ENO4
ENOSF1
ENOX1
ENPP4
ENPP6
ENSA
ENTPD2
ENTPD4
ENTPD5
ENY2
EP300
EP400
EPB41L1
EPB41L3
EPC1
EPCAM
EPDR1
EPG5
EPHA10
EPHB2
EPHX3
EPS15
EPS8L2
EPT1
ERAL1
ERAP2
ERC1
ERCC1
ERCC2
ERCC3
ERCC5
ERCC8
ERGIC1
ERGIC3
ERH
ERI2
ERI3
ERLIN1
ERLIN2
ERMAP
ERP29
ERP44
ERVV-1
ESCO1
ESD
ESF1
ESPNL
ESRP1
ESRRA
ESYT1
ESYT3
ETF1
ETFDH
ETHE1
ETNK1
ETV1
ETV3
ETV6
EVI5
EVL
EWSR1
EXD2
EXOC5
EXOC6B
EXOC7
EXOC8
EXOSC1
EXOSC2
EXOSC3
EXOSC4
EXOSC7
EXOSC8
EXOSC9
EXPH5
EXT1
EXT2
EXTL2
EXTL3
EYA3
EZH1
F10
F2
FAAH
FABP3
FADD
FADS1
FADS2
FADS3
FAF2
FAHD2A
FAHD2B
FAM101B
FAM102A
FAM104A
FAM105A
FAM105B
FAM107B
FAM109A
FAM114A1
FAM114A2
FAM117A
FAM117B
FAM118B
FAM120A
FAM120AOS
FAM120B
FAM122A
FAM129C
FAM131A
FAM132A
FAM134A
FAM134B
FAM134C
FAM135A
FAM136A
FAM149B1
FAM155A
FAM160A2
FAM161A
FAM168A
FAM168B
FAM171A1
FAM171A2
FAM171B
FAM174A
FAM174B
FAM175B
FAM177A1
FAM178A
FAM179B
FAM180A
FAM181B
FAM183B
FAM185A
FAM186B
FAM188B
FAM189B
FAM192A
FAM193A
FAM194B
FAM195B
FAM198B
FAM204A
FAM207A
FAM208B
FAM209B
FAM210A
FAM210B
FAM211A
FAM213A
FAM213B
FAM214A
FAM214B
FAM216A
FAM217B
FAM21A
FAM21C
FAM27A
FAM32A
FAM3C
FAM43B
FAM45A
FAM46C
FAM47E
FAM49A
FAM49B
FAM53B
FAM53C
FAM64A
FAM69A
FAM71D
FAM71E1
FAM71F1
FAM71F2
FAM73A
FAM73B
FAM76A
FAM76B
FAM81B
FAM83E
FAM86C1
FAM91A1
FAM92A1
FAM96B
FAN1
FANCC
FANCD2
FANCE
FANCF
FANCI
FANCL
FANK1
FAR1
FARP1
FARP2
FARSA
FARSB
FAS
FASN
FASTK
FASTKD2
FASTKD5
FAU
FAXC
FBF1
FBLN1
FBRS
FBXL12
FBXL14
FBXL16
FBXL17
FBXL2
FBXL20
FBXL3
FBXL4
FBXL5
FBXL7
FBXO11
FBXO15
FBXO17
FBXO18
[truncated: 4,546 more rows]

## Sheet: Pathway enrichment
source	pathway	p-value	q-value	external_id	members_input_overlap	members_input_overlap_geneids	size	effective_size
Reactome	Metabolism	4.90778e-09	4.14707e-06	R-HSA-1430728	PCK1; PCCA; DMGDH; B3GNT7; B3GNT2; SPTLC2; GOT2; ASRGL1; GOT1; ABCD4; GPI; SLC25A1; HK1; APRT; OSBPL6; CSNK2A2; CNDP2; MLYCD; PPIP5K2; PTEN; FDX1; STARD7; STARD10; UGCG; HACL1; CARM1; UROS; PPOX; ECHS1; SCD; PRKG2; PTS; PLCB4; GYS1; DLAT; TK2; AKR7A2; GSTM2; ETHE1; GPHN; ALDH4A1; GNAS; ACAD8; ARG2; HIBCH; CYP27A1; LIPT2; TMEM126B; GLRX; VAPA; PRKAR2B; NDUFAF2; CYP2S1; AS3MT; NCOR1; NCOA2; NCOA1; …	26275; 29958; 57017; 5593; 51109; 2946; 2230; 216; 7084; 9218; 6223; 2948; 2805; 2166; 51540; 2746; 5577; 80150; 8659; 9611; 10809; 8648; 8895; 2997; 154807; 8867; 23262; 4329; 353; 1892; 79586; 3074; 5587; 26061; 57412; 2778; 226; 5805; 7390; 3419; 5498; 2821; 23417; 9517; 29785; 10499; 114880; 5728; 6319; 38; 8803; 7357; 387787; 2820; 10243; 55748; 2806; 55863; 10498; 1593; 384; 1737; 153642; 6…	1954	1952
KEGG	Propanoate metabolism - Homo sapiens (human)	2.0102e-06	0.000849308	path:hsa00640	MLYCD; HADHA; ECHS1; SUCLA2; PCCA; ACAT1; ALDH6A1; HIBCH	38; 26275; 3030; 8803; 1892; 5095; 4329; 23417	34	34
Reactome	Asparagine N-linked glycosylation	5.24286e-06	0.00147674	R-HSA-446203	ALG2; GNE; PRKCSH; ARFGAP1; SEC16A; DAD1; TMED10; SEC23A; AMDHD2; GOLGA2; NANS; UGGT1; GNPNAT1; COPE; MAN2A2; MGAT1; SEC24A; MGAT5; MIA3; LMAN2; MCFD2; ARCN1	11316; 54187; 4249; 10020; 64841; 90411; 10960; 5589; 85365; 4122; 9919; 56886; 4245; 55738; 51005; 10802; 10972; 372; 375056; 10484; 1603; 2801	283	283
Wikipathways	Glycolysis and Gluconeogenesis	1.85723e-05	0.00392339	WP534	PCK1; GPI; HK1; ALDOA; PFKL; DLAT; GOT2; GOT1	5211; 2806; 2821; 2805; 226; 5105; 1737; 3098	45	45
KEGG	Amino sugar and nucleotide sugar metabolism - Homo sapiens (human)	3.03675e-05	0.00479955	path:hsa00520	HEXB; GNPNAT1; GPI; CYB5R1; HK1; AMDHD2; GNE; NANS	3074; 2821; 3098; 10020; 54187; 64841; 51005; 51706	48	48
Reactome	Metabolism of lipids	3.40797e-05	0.00479955	R-HSA-556833	STARD10; UGCG; HACL1; GALC; CARM1; VAPA; DDHD1; GPD2; NCOR1; NCOA2; NCOA1; ECHS1; CPNE3; SCD; HADHA; ACAT1; SPTLC2; SYNJ1; PCCA; SLC25A1; FITM2; GGT5; OSBPL6; CSNK2A2; MLYCD; FAAH; HEXB; GSTM4; ARSK; CYP27A1; PTEN; PRKD1; FDX1; STARD7; PRKD3	153642; 23417; 6576; 56910; 9517; 1459; 2581; 2166; 10499; 2687; 2230; 23683; 9611; 114880; 8648; 5728; 6319; 38; 8895; 9218; 80821; 7357; 8867; 1892; 10809; 3074; 2948; 128486; 2820; 5587; 3030; 10498; 1593; 5095; 26061	646	645
KEGG	beta-Alanine metabolism - Homo sapiens (human)	0.000106436	0.0128484	path:hsa00410	MLYCD; HADHA; ECHS1; ALDH6A1; HIBCH; CNDP2	26275; 55748; 3030; 1892; 4329; 23417	30	30
Reactome	Transport to the Golgi and subsequent modification	0.000124013	0.0130989	R-HSA-948021	SEC23A; COPE; LMAN2; ARFGAP1; MAN2A2; ARCN1; MGAT1; GOLGA2; SEC24A; MGAT5; MIA3; MCFD2; SEC16A; TMED10	4122; 10484; 4249; 90411; 10960; 9919; 4245; 55738; 10802; 10972; 372; 375056; 2801; 11316	167	167
Reactome	Branched-chain amino acid catabolism	0.000170525	0.0148972	R-HSA-70895	ACAD8; ACAT1; ALDH6A1; HIBCH; ECHS1	27034; 26275; 38; 1892; 4329	21	21
Reactome	Cargo concentration in the ER	0.000185841	0.0148972	R-HSA-5694530	SEC23A; SEC24A; MIA3; LMAN2; MCFD2; TMED10	10802; 10972; 10484; 375056; 90411; 10960	33	33
KEGG	Arginine biosynthesis - Homo sapiens (human)	0.000215986	0.0148972	path:hsa00220	GOT2; NOS1; ARG2; GOT1; GLUD1	384; 2746; 4842; 2805; 2806	22	22
Reactome	Gluconeogenesis	0.000220752	0.0148972	R-HSA-70263	PCK1; GPI; SLC25A1; GOT2; ALDOA; GOT1	2805; 226; 6576; 2806; 2821; 5105	35	34
KEGG	Valine, leucine and isoleucine degradation - Homo sapiens (human)	0.000229187	0.0148972	path:hsa00280	PCCA; ECHS1; ACAD8; HADHA; ACAT1; ALDH6A1; HIBCH	27034; 38; 26275; 3030; 1892; 5095; 4329	48	48
Reactome	Glutathione conjugation	0.000357234	0.0215616	R-HSA-156590	GSTM1; GSTM2; GSTM3; GSTM4; GGT5; CNDP2	2944; 2948; 2947; 2946; 55748; 2687	37	37
KEGG	Protein processing in endoplasmic reticulum - Homo sapiens (human)	0.000525564	0.0296068	path:hsa04141	BAG1; SEC23A; EIF2S1; FBXO2; PRKCSH; SEC24A; LMAN2; SEC61G; RRBP1; WFS1; DAD1; UBXN6; UGGT1	10802; 56886; 573; 1603; 6238; 26232; 10960; 10484; 7466; 80700; 1965; 23480; 5589	171	170
Reactome	Membrane Trafficking	0.00059729	0.0310014	R-HSA-199991	SYTL1; AP1M1; ARFGAP1; SEC16A; TMED10; GAPVD1; RAB8A; SEC23A; TGOLN2; GOLGA1; GOLGA2; SYNJ1; GOLGA5; TOR1B; RAB12; SURF4; TRIP11; COPE; MAN2A2; SEC24A; MIA3; LMAN2; TRIP10; MCFD2; TRAPPC8; NAA35; NAA30; ARCN1; STX18	27348; 201475; 9950; 90411; 10802; 84958; 2801; 10618; 8907; 10960; 6836; 10972; 375056; 11316; 60560; 10484; 55738; 9322; 53407; 372; 26130; 22878; 2800; 8867; 9919; 4122; 9321; 4218; 122830	578	578
Reactome	Platelet degranulation	0.000641651	0.0310014	R-HSA-114608	TMX3; WDR1; SOD1; SCG3; CALU; CYB5R1; TLN1; HABP4; CFL1; VTI1B; ALDOA	29106; 54495; 22927; 1072; 813; 10490; 9948; 7094; 226; 6647; 51706	131	131
Reactome	Glucose metabolism	0.000660385	0.0310014	R-HSA-70326	PCK1; GPI; SLC25A1; HK1; ALDOA; PFKL; PGP; GOT2; GOT1	283871; 2821; 6576; 5105; 3098; 5211; 2806; 2805; 226	93	92
Wikipathways	Metabolic reprogramming in colon cancer	0.000722328	0.0321246	WP4290	IDH3A; GPI; GLUD1; PSAT1; PFKL; GOT2	29968; 5211; 2806; 2821; 3419; 2746	42	42
Reactome	Vesicle-mediated transport	0.000801764	0.0336986	R-HSA-5653656	SYTL1; AP1M1; ARFGAP1; SEC16A; TMED10; GAPVD1; RAB8A; SEC23A; SSC5D; TGOLN2; GOLGA1; GOLGA2; SYNJ1; GOLGA5; TOR1B; RAB12; SURF4; MCFD2; COPE; MAN2A2; SEC24A; MIA3; LMAN2; TRIP10; TRIP11; TRAPPC8; NAA35; NAA30; ARCN1; STX18	27348; 9950; 90411; 10802; 84958; 2801; 4122; 10618; 8907; 10960; 6836; 10972; 375056; 11316; 201475; 60560; 9321; 8867; 10484; 55738; 9322; 53407; 372; 26130; 22878; 284297; 2800; 9919; 4218; 122830	617	617
Reactome	ER to Golgi Anterograde Transport	0.000877359	0.0336986	R-HSA-199977	SEC23A; COPE; LMAN2; ARFGAP1; ARCN1; GOLGA2; SEC24A; MIA3; MCFD2; SEC16A; TMED10	11316; 10484; 90411; 10960; 9919; 55738; 10802; 10972; 372; 375056; 2801	136	136
Reactome	Response to elevated platelet cytosolic Ca2+	0.000877359	0.0336986	R-HSA-76005	TMX3; WDR1; SOD1; SCG3; CALU; CYB5R1; TLN1; HABP4; CFL1; VTI1B; ALDOA	29106; 54495; 22927; 1072; 813; 10490; 9948; 7094; 226; 6647; 51706	136	136
Reactome	Intra-Golgi and retrograde Golgi-to-ER traffic	0.00121488	0.0446337	R-HSA-6811442	COPE; NAA35; NAA30; MAN2A2; ARCN1; TGOLN2; GOLGA1; GOLGA5; ARFGAP1; TRIP11; TMED10; SURF4; STX18	4122; 60560; 10618; 122830; 2800; 9950; 55738; 9321; 6836; 53407; 10972; 372; 11316	186	186
Reactome	Mitochondrial calcium ion transport	0.00159306	0.0538453	R-HSA-8949215	VDAC2; SLC8A3; AFG3L2; MCU	7417; 6547; 10939; 90550	20	20
Reactome	Regulation of lipid metabolism by PPARalpha	0.00159306	0.0538453	R-HSA-400206	NCOA2; NCOA1; CARM1; NCOR1	10499; 9611; 8648; 10498	20	20
KEGG	Arginine and proline metabolism - Homo sapiens (human)	0.00183688	0.0587552	path:hsa00330	NOS1; ALDH4A1; ARG2; GOT2; GOT1; CNDP2	384; 55748; 2805; 4842; 8659; 2806	51	50
Reactome	COPII-mediated vesicle transport	0.00193263	0.0587552	R-HSA-204005	SEC23A; GOLGA2; SEC24A; LMAN2; SEC16A; MCFD2; TMED10	10802; 10972; 10484; 90411; 10960; 2801; 9919	68	68
Reactome	Sphingolipid metabolism	0.00194692	0.0587552	R-HSA-428157	UGCG; HEXB; VAPA; ARSK; SPTLC2; GALC; PRKD1; PRKD3	9218; 153642; 5587; 23683; 9517; 2581; 3074; 7357	87	87
Reactome	RHOD GTPase cycle	0.00203686	0.0593499	R-HSA-9013405	DIAPH1; VRK2; ARHGAP17; ARHGAP26; DBN1; STEAP3	55114; 1729; 7444; 55240; 23092; 1627	51	51
Wikipathways	Androgen receptor signaling pathway	0.00224975	0.0629162	WP138	NCOA2; BAG1; JUN; CARM1; FHL2; PTEN; NCOA1; NCOR1	3725; 2274; 573; 10499; 10498; 9611; 5728; 8648	89	89
Wikipathways	NAD+ biosynthetic pathways	0.00230817	0.0629162	WP3645	SIRT3; NADSYN1; PARP2; SIRT6	55191; 23410; 51548; 10038	22	22
KEGG	Alanine, aspartate and glutamate metabolism - Homo sapiens (human)	0.00259391	0.0684953	path:hsa00250	GOT2; ASRGL1; GOT1; ALDH4A1; GLUD1	80150; 2746; 8659; 2805; 2806	37	37
Reactome	Post-translational protein modification	0.00319924	0.0792728	R-HSA-597592	MIA3; FOXK1; ALG2; IGFBP5; SCG3; DOHH; CNTN3; FBXO2; PRKCSH; GNE; SEC16A; VDAC2; DAD1; TMED10; NCOA2; COMMD8; NCOA1; ASB6; SEC23A; B3GNT2; RAB8A; AMDHD2; TGOLN2; RAB22A; WDR20; TPGS1; RAB12; CUL2; UGGT1; MCFD2; GNPNAT1; GOLM1; COPE; ARFGAP1; MAN2A2; MGAT1; GOLGA2; SEC24A; MGAT5; USP14; LMAN2; GALNT5; NPM1; NANS; CALU; ARCN1; ARSK; PTEN; DCAF5; B3GNT7; PIGT; WFS1; EEF2; RAB3B	64841; 140459; 51005; 51604; 1938; 8816; 3488; 9097; 11227; 91833; 4245; 7466; 8648; 10960; 221937; 85365; 8453; 56886; 91978; 83475; 10802; 57403; 10484; 10499; 5589; 5728; 4122; 10972; 1603; 201475; 26232; 54187; 10618; 10020; 372; 375056; 4249; 813; 4869; 153642; 90411; 5067; 2801; 29106; 5865; 11316; 55738; 54951; 7417; 9919; 4218; 51280; 10678; 93010	1425	1425
Wikipathways	Computational Model of Aerobic Glycolysis	0.00326435	0.0792728	WP4629	ALDOA; HK1; GPI	226; 3098; 2821	12	12
KEGG	Various types of N-glycan biosynthesis - Homo sapiens (human)	0.00328349	0.0792728	path:hsa00513	ALG2; MGAT1; HEXB; DAD1; MAN2A2	3074; 4245; 4122; 1603; 85365	39	39
Reactome	Metabolism of amino acids and derivatives	0.00355699	0.0834904	R-HSA-71291	GOT1; LIPT2; ECHS1; ACAD8; ARG2; RPS19; GLUD1; PSAT1; ACAT1; ALDH6A1; DLAT; DMGDH; GOT2; ALDH4A1; ASRGL1; SCLY; HIBCH; ETHE1	51540; 23474; 2746; 27034; 26275; 29958; 80150; 387787; 38; 384; 6223; 1892; 4329; 1737; 2806; 8659; 2805; 29968	339	339
Wikipathways	Splicing factor NOVA regulated synaptic proteins	0.00455191	0.103513	WP4148	CAMK2G; PLCB4; CADM3; GPHN; NCDN	5332; 818; 23154; 10243; 57863	42	42
Reactome	RHOQ GTPase cycle	0.00465503	0.103513	R-HSA-9013406	ARHGEF7; ARHGAP17; CDC42BPA; TRIP10; STEAP3; ARHGAP26	55114; 8476; 55240; 23092; 8874; 9322	60	60
Reactome	SEMA3A-Plexin repulsion signaling by inhibiting Integrin adhesion	0.00519566	0.112573	R-HSA-399955	TLN1; FARP2; PLXNA4	91584; 9855; 7094	14	14
Reactome	Beta oxidation of hexanoyl-CoA to butanoyl-CoA	0.00646071	0.129983	R-HSA-77350	ECHS1; HADHA	1892; 3030	5	5
Reactome	Beta oxidation of lauroyl-CoA to decanoyl-CoA-CoA	0.00646071	0.129983	R-HSA-77310	ECHS1; HADHA	1892; 3030	5	5
Reactome	Beta oxidation of octanoyl-CoA to hexanoyl-CoA	0.00646071	0.129983	R-HSA-77348	ECHS1; HADHA	1892; 3030	5	5
Reactome	Post-translational protein phosphorylation	0.00693987	0.132107	R-HSA-8957275	SCG3; CALU; TGOLN2; PRKCSH; GOLM1; MIA3; IGFBP5; WFS1	29106; 10618; 3488; 813; 5589; 51280; 7466; 375056	107	107
Wikipathways	Pathways in clear cell renal cell carcinoma	0.00719559	0.132107	WP4018	PGBD5; GPI; HK1; PSAT1; PTEN; PFKL; ALDOA	2821; 79605; 3098; 226; 29968; 5211; 5728	86	86
KEGG	Citrate cycle (TCA cycle) - Homo sapiens (human)	0.00733963	0.132107	path:hsa00020	IDH3A; PCK1; SUCLA2; DLAT	1737; 3419; 8803; 5105	30	30
Wikipathways	NO-cGMP-PKG mediated Neuroprotection	0.00738355	0.132107	WP4008	NOS1; PRKG2; CAMK2G; AKAP9; PDE2A	10142; 5138; 818; 5593; 4842	47	47
Wikipathways	Angiopoietin Like Protein 8 Regulatory Pathway	0.00742593	0.132107	WP3915	RPS6KA1; PCK1; FLOT2; SCD; MAP3K4; GYS1; MAPK12; TRIP10; PTPN1	2319; 2997; 6319; 6195; 6300; 4216; 5770; 9322; 5105	131	131
Wikipathways	TCA Cycle and Deficiency of Pyruvate Dehydrogenase complex (PDHc)	0.00769021	0.132107	WP2453	IDH3A; PCK1; DLAT	1737; 3419; 5105	16	16
Wikipathways	nsp1 from SARS-CoV-2 inhibits translation initiation in the host cell	0.00769021	0.132107	WP5027	EIF2S1; EIF5; EIF3G	1983; 1965; 8666	16	16
Reactome	Metabolism of carbohydrates	0.00782661	0.132107	R-HSA-71387	PCK1; CHPF; GPI; B3GNT2; HEXB; SLC25A1; HK1; GYS1; ALDOA; PFKL; PGP; GOT2; GOT1; ALDH1A1; B3GNT7	216; 2821; 5105; 6576; 3098; 5211; 283871; 2806; 2805; 10678; 226; 93010; 3074; 2997; 79586	285	284
KEGG	Glycolysis / Gluconeogenesis - Homo sapiens (human)	0.0079733	0.132107	path:hsa00010	PCK1; GPI; HK1; PFKL; DLAT; ALDOA	2821; 3098; 1737; 5211; 226; 5105	67	67
Reactome	Metabolism of proteins	0.00855428	0.136006	R-HSA-392499	ARFGEF2; FOXK1; ALG2; TSHB; RPS19; IGFBP5; SCG3; EIF5; DOHH; MIA3; CNTN3; FBXO2; PRKCSH; RARS2; GALNT5; SEC16A; VDAC2; RAB8A; DAD1; TMED10; NCOA2; COMMD8; NCOA1; ASB6; SEC23A; B3GNT2; FSHB; EIF2S1; RAB22A; EIF3G; TGOLN2; AMDHD2; WDR20; TPGS1; RAB12; CUL2; UGGT1; GNE; MCFD2; GNPNAT1; GOLM1; COPE; NARS2; ARFGAP1; MAN2A2; MGAT1; GOLGA2; PIGT; MGAT5; USP14; LMAN2; SEC61G; NPM1; NANS; CSNK2A2; MTFMT; …	64841; 140459; 51005; 51604; 2488; 1938; 8816; 6223; 3488; 9097; 91833; 4245; 7466; 8666; 57038; 79731; 8648; 10960; 221937; 85365; 23480; 11227; 8453; 56886; 91978; 7252; 83475; 10802; 57403; 10484; 10499; 5589; 5728; 4122; 10972; 10564; 1603; 201475; 26232; 54187; 10618; 10020; 123263; 372; 375056; 4249; 813; 4869; 153642; 1459; 90411; 5067; 2801; 29106; 5865; 11316; 1983; 1965; 55738; 84340; 5…	1935	1934
Reactome	Glyoxylate metabolism and glycine degradation	0.00924583	0.136006	R-HSA-389661	GOT2; LIPT2; DLAT; ALDH4A1	8659; 1737; 2806; 387787	32	32
Reactome	Beta oxidation of decanoyl-CoA to octanoyl-CoA-CoA	0.00952428	0.136006	R-HSA-77346	ECHS1; HADHA	1892; 3030	6	6
KEGG	Phenylalanine, tyrosine and tryptophan biosynthesis - Homo sapiens (human)	0.00952428	0.136006	path:hsa00400	GOT2; GOT1	2805; 2806	6	6
KEGG	Vitamin B6 metabolism - Homo sapiens (human)	0.00952428	0.136006	path:hsa00750	PDXP; PSAT1	57026; 29968	6	6
KEGG	N-Glycan biosynthesis - Homo sapiens (human)	0.00957266	0.136006	path:hsa00510	ALG2; MGAT1; DAD1; MAN2A2; MGAT5	4245; 4122; 1603; 85365; 4249	50	50
KEGG	Cholesterol metabolism - Homo sapiens (human)	0.00957266	0.136006	path:hsa04979	LRPAP1; CYP27A1; NCEH1; VAPA; VDAC2	9218; 4043; 57552; 1593; 7417	50	50
Wikipathways	Amino Acid metabolism	0.00971057	0.136006	WP3925	PCK1; ARG2; GLUD1; HIBCH; GOT2; GOT1; ALDH1A1	216; 26275; 384; 2806; 2805; 5105; 2746	91	91
Wikipathways	G Protein Signaling Pathways	0.00971057	0.136006	WP35	GNAS; AKAP9; GNAZ; PRKAR2B; PRKD1; PDE8B; PRKD3	8622; 5587; 23683; 2778; 2781; 5577; 10142	91	91
KEGG	Central carbon metabolism in cancer - Homo sapiens (human)	0.00981817	0.136006	path:hsa05230	SIRT3; SIRT6; HK1; PDK1; PTEN; PFKL	3098; 5163; 23410; 5211; 51548; 5728	70	70
KEGG	GnRH signaling pathway - Homo sapiens (human)	0.0108775	0.14825	path:hsa04912	PLCB4; FSHB; CAMK2G; JUN; MAP3K4; MAPK12; GNAS	4216; 3725; 6300; 5332; 818; 2488; 2778	93	93
Wikipathways	Fatty acid beta-oxidation	0.0114482	0.153551	WP143	ECHS1; HADHA; ACAT1; GPD2	3030; 2820; 1892; 38	34	34
Reactome	Biological oxidations	0.0126055	0.165647	R-HSA-211859	GSTM1; GSTM2; GSTM3; GSTM4; ALDH1A1; CYP27A1; GGT5; CYP2S1; AKR7A2; FDX1; AS3MT; CNDP2	216; 2948; 2230; 2687; 1593; 57412; 2944; 55748; 2947; 2946; 29785; 8574	219	219
Wikipathways	DDX1 as a regulatory component of the Drosha microprocessor	0.013105	0.165647	WP2942	DROSHA; DDX1	1653; 29102	7	7
Reactome	TFAP2A acts as a transcriptional repressor during retinoic acid induced cell differentiation	0.013105	0.165647	R-HSA-8869496	HSPD1; NPM1	3329; 4869	7	7
Wikipathways	Copper homeostasis	0.0131341	0.165647	WP3286	PTEN; STEAP3; ADAM17; JUN; SOD1	55240; 5728; 6647; 6868; 3725	54	54
Wikipathways	Factors and pathways affecting insulin-like growth factor (IGF1)-Akt signaling	0.0139619	0.170983	WP3850	PDK1; PTEN; MSTN; IGFBP5	5728; 2660; 3488; 5163	36	36
Wikipathways	Host-pathogen interaction of human coronaviruses - MAPK signaling	0.0139619	0.170983	WP4877	RPS6KA1; JUN; MAP3K4; MAPK12	6195; 6300; 4216; 3725	36	36
KEGG	Metabolism of xenobiotics by cytochrome P450 - Homo sapiens (human)	0.0143849	0.17251	path:hsa00980	GSTM1; GSTM2; GSTM3; GSTM4; CYP2S1; AKR7A2	2944; 2946; 2947; 2948; 29785; 8574	78	76
Wikipathways	Glutathione metabolism	0.0144949	0.17251	WP100	GSTM1; GSTM2; GGT5	2946; 2687; 2944	20	20
Reactome	Regulation of Insulin-like Growth Factor (IGF) transport and uptake by Insulin-like Growth Factor Binding Proteins (IGFBPs)	0.0160617	0.183696	R-HSA-381426	SCG3; CALU; TGOLN2; PRKCSH; GOLM1; MIA3; IGFBP5; WFS1	29106; 10618; 3488; 813; 5589; 51280; 7466; 375056	124	124
KEGG	Glutathione metabolism - Homo sapiens (human)	0.0163275	0.183696	path:hsa00480	GSTM1; GSTM2; GSTM3; GSTM4; GGT5	2944; 2946; 2947; 2948; 2687	57	57
Reactome	Metabolism of cofactors	0.0165894	0.183696	R-HSA-8978934	COQ9; PTS; PRKG2	5805; 5593; 57017	21	21
Wikipathways	G13 Signaling Pathway	0.0168006	0.183696	WP524	IQGAP2; MAP3K4; CFL1; DIAPH1	1072; 4216; 10788; 1729	38	38
Reactome	DNA Damage Reversal	0.017174	0.183696	R-HSA-73942	ASCC1; MGMT	4255; 51008	8	8
Reactome	Glycoprotein hormones	0.017174	0.183696	R-HSA-209822	TSHB; FSHB	7252; 2488	8	8
Wikipathways	Aflatoxin B1 metabolism	0.017174	0.183696	WP699	GSTM1; AKR7A2	8574; 2944	8	8
Reactome	Synthesis of UDP-N-acetyl-glucosamine	0.017174	0.183696	R-HSA-446210	AMDHD2; GNPNAT1	51005; 64841	8	8
Wikipathways	NAD Metabolism in Oncogene-Induced Senescence and Mitochondrial Dysfunction-Associated Senescence	0.0188444	0.194189	WP5046	GOT2; SIRT3; GOT1	2806; 2805; 23410	22	22
Wikipathways	PKC-gamma calcium signaling pathway in ataxia	0.0188444	0.194189	WP4760	PDK1; PLCB4; GRIA4	5163; 2893; 5332	22	22
Reactome	Insertion of tail-anchored proteins into the endoplasmic reticulum membrane	0.0188444	0.194189	R-HSA-9609523	SEC61G; VAPA; SGTA	6449; 9218; 23480	22	22
Reactome	Metabolism of vitamins and cofactors	0.0199432	0.201184	R-HSA-196854	PCCA; NADSYN1; VKORC1L1; COQ9; RDH11; PRKG2; RNLS; PTS; ABCD4; GPHN	57017; 5593; 10243; 5095; 51109; 5805; 55191; 55328; 154807; 5826	180	180
KEGG	Long-term depression - Homo sapiens (human)	0.0199993	0.201184	path:hsa04730	NOS1; GNAS; PLCB4; GNAZ; PRKG2	5332; 5593; 2781; 2778; 4842	60	60
Reactome	COPI-dependent Golgi-to-ER retrograde traffic	0.0202551	0.201359	R-HSA-6811434	COPE; ARCN1; ARFGAP1; STX18; SURF4; TMED10	10972; 11316; 55738; 6836; 372; 53407	82	82
Reactome	Platelet activation, signaling and aggregation	0.0210159	0.20377	R-HSA-76002	TMX3; WDR1; SOD1; SCG3; CALU; CYB5R1; TLN1; HABP4; CFL1; VTI1B; ALDOA; PTPN1; RHOG	29106; 54495; 22927; 1072; 5770; 226; 9948; 813; 391; 10490; 7094; 6647; 51706	263	263
Reactome	Nitric oxide stimulates guanylate cyclase	0.0212604	0.20377	R-HSA-392154	NOS1; PRKG2; PDE2A	4842; 5138; 5593	23	23
Reactome	Sphingolipid de novo biosynthesis	0.0216923	0.20377	R-HSA-1660661	SPTLC2; PRKD1; VAPA; PRKD3	5587; 23683; 9517; 9218	41	41
Wikipathways	Heme Biosynthesis	0.0217033	0.20377	WP561	PPOX; UROS	7390; 5498	9	9
Reactome	NR1H2 & NR1H3 regulate gene expression to control bile acid homeostasis	0.0217033	0.20377	R-HSA-9623433	NCOA1; NCOR1	9611; 8648	9	9
Reactome	Platelet homeostasis	0.0237246	0.216592	R-HSA-418346	NOS1; PAFAH2; GNAS; PDE2A; PRKG2; SLC8A3	5051; 2778; 6547; 5138; 5593; 4842	85	85
Reactome	snRNP Assembly	0.023838	0.216592	R-HSA-191859	GEMIN2; NCBP1; GEMIN5	25929; 4686; 8487	24	24
Reactome	Metabolism of non-coding RNA	0.023838	0.216592	R-HSA-194441	GEMIN2; NCBP1; GEMIN5	25929; 4686; 8487	24	24
Wikipathways	Insulin Signaling	0.0246942	0.221985	WP481	RPS6KA1; FLOT2; JUN; MAP3K4; GYS1; PTEN; PFKL; MAPK12; PTPN1	2319; 2997; 6300; 4216; 5770; 3725; 6195; 5211; 5728	160	160
Reactome	Bile acid and bile salt metabolism	0.0253892	0.22239	R-HSA-194068	NCOA2; CYP27A1; NCOA1; OSBPL6	10499; 114880; 1593; 8648	43	43
Reactome	Semaphorin interactions	0.0256809	0.22239	R-HSA-373755	CRMP1; TLN1; FARP2; CFL1; PLXNA4	91584; 7094; 1400; 1072; 9855	64	64
Reactome	Phase II - Conjugation of compounds	0.0263174	0.22239	R-HSA-156580	GSTM1; GSTM2; GSTM3; GSTM4; GGT5; AS3MT; CNDP2	2948; 57412; 2944; 2946; 2947; 55748; 2687	111	111
Wikipathways	TCA cycle in senescence	0.0266664	0.22239	WP5050	PDK1; GOT1	5163; 2805	10	10
Reactome	Peptide hormone biosynthesis	0.0266664	0.22239	R-HSA-209952	TSHB; FSHB	7252; 2488	10	10
Wikipathways	15q11.2 copy number variation syndrome	0.0266664	0.22239	WP4940	TUBGCP2; TUBGCP3	10844; 10426	10	10
KEGG	Cortisol synthesis and secretion - Homo sapiens (human)	0.0272467	0.22239	path:hsa04927	KCNA4; PLCB4; NCEH1; PDE8B; GNAS	5332; 3739; 8622; 57552; 2778	65	65
Reactome	Cytoprotection by HMOX1	0.0272467	0.22239	R-HSA-9707564	NCOA2; NCOA1; CARM1; NCOR1; HM13	10499; 10498; 81502; 9611; 8648	65	65
KEGG	Insulin signaling pathway - Homo sapiens (human)	0.0273591	0.22239	path:hsa04910	PCK1; PPP1R3D; HK1; GYS1; PRKAR2B; FLOT2; TRIP10; PTPN1	3098; 9322; 5770; 2319; 5509; 2997; 5577; 5105	137	137
Reactome	Signaling by Retinoic Acid	0.0273711	0.22239	R-HSA-5362517	PDK1; DLAT; ALDH1A1; RDH11	216; 51109; 1737; 5163	44	44
Reactome	Glycosphingolipid metabolism	0.0316052	0.253006	R-HSA-1660662	ARSK; UGCG; HEXB; GALC	2581; 3074; 7357; 153642	46	46
Reactome	mitochondrial fatty acid beta-oxidation of saturated fatty acids	0.0320375	0.253006	R-HSA-77286	ECHS1; HADHA	1892; 3030	11	11
Wikipathways	Serotonin Transporter Activity	0.0320375	0.253006	WP1455	NOS1; SCAMP2	10066; 4842	11	11
Reactome	Sulfur amino acid metabolism	0.0325364	0.253189	R-HSA-1614635	GOT2; GOT1; ETHE1	2805; 23474; 2806	27	27
Reactome	Formation of HIV-1 elongation complex containing HIV-1 Tat	0.0338584	0.253189	R-HSA-167200	GTF2F1; NCBP1; ELL; TCEA1	4686; 8178; 2962; 6917	47	47
Reactome	Tat-mediated elongation of the HIV-1 transcript	0.0338584	0.253189	R-HSA-167246	GTF2F1; NCBP1; ELL; TCEA1	4686; 8178; 2962; 6917	47	47
Reactome	HIV Transcription Elongation	0.0338584	0.253189	R-HSA-167169	GTF2F1; NCBP1; ELL; TCEA1	4686; 8178; 2962; 6917	47	47
Reactome	NR1H2 and NR1H3-mediated signaling	0.0338584	0.253189	R-HSA-9024446	PCK1; SCD; NCOA1; NCOR1	8648; 9611; 6319; 5105	47	47
Reactome	Transcriptional regulation of white adipocyte differentiation	0.0338584	0.253189	R-HSA-381340	NCOA2; NCOA1; MED4; NCOR1	10499; 9611; 8648; 29079	47	47
Wikipathways	Brain-derived neurotrophic factor (BDNF) signaling pathway	0.0353043	0.261686	WP2380	RPS6KA1; EIF2S1; JUN; KIDINS220; CFL1; ADAM17; RHOG; EEF2	3725; 391; 6195; 1938; 1072; 1965; 57498; 6868	144	144
KEGG	Butanoate metabolism - Homo sapiens (human)	0.0357553	0.262285	path:hsa00650	ACAT1; HADHA; ECHS1	3030; 38; 1892	28	28
Reactome	Aspartate and asparagine metabolism	0.0377921	0.262285	R-HSA-8963693	GOT2; GOT1	2805; 2806	12	12
Wikipathways	Alanine and aspartate metabolism	0.0377921	0.262285	WP106	GOT2; GOT1	2806; 2805	12	12
Reactome	Tetrahydrobiopterin (BH4) synthesis, recycling, salvage and regulation	0.0377921	0.262285	R-HSA-1474151	PTS; PRKG2	5805; 5593	12	12
KEGG	AMPK signaling pathway - Homo sapiens (human)	0.0379187	0.262285	path:hsa04152	MLYCD; PCK1; RAB8A; SCD; GYS1; PFKL; EEF2	6319; 5211; 4218; 23417; 1938; 2997; 5105	120	120
Reactome	Retrograde transport at the Trans-Golgi-Network	0.0386387	0.262285	R-HSA-6811440	TGOLN2; GOLGA1; NAA30; NAA35	2800; 122830; 60560; 10618	49	49
Reactome	Formation of HIV elongation complex in the absence of HIV Tat	0.0386387	0.262285	R-HSA-167152	GTF2F1; NCBP1; ELL; TCEA1	4686; 8178; 2962; 6917	49	49
Reactome	mRNA Capping	0.0391318	0.262285	R-HSA-72086	GTF2F1; NCBP1; RNMT	4686; 8731; 2962	29	29
Reactome	Synthesis of IP3 and IP4 in the cytosol	0.0391318	0.262285	R-HSA-1855204	SYNJ1; PLCB4; PTEN	5332; 8867; 5728	29	29
Reactome	Synthesis of PC	0.0391318	0.262285	R-HSA-1483191	STARD10; STARD7; CSNK2A2	56910; 10809; 1459	29	29
Wikipathways	Joubert Syndrome	0.0399025	0.262285	WP4656	RAB8A; ARL3; ARL2; INVS; BBS7	403; 402; 55212; 4218; 27130	72	72
Reactome	Glycolysis	0.0399025	0.262285	R-HSA-70171	ALDOA; HK1; PFKL; PGP; GPI	3098; 226; 5211; 283871; 2821	73	72
Wikipathways	Translation Factors	0.0411662	0.262285	WP107	EIF2S1; EIF5; EEF2; EIF3G	1965; 1938; 1983; 8666	50	50
KEGG	Circadian entrainment - Homo sapiens (human)	0.0415078	0.262285	path:hsa04713	NOS1; PLCB4; GNAS; CAMK2G; GRIA4; PRKG2	2778; 4842; 5332; 818; 2893; 5593	97	97
Reactome	Fatty acid metabolism	0.0416722	0.262285	R-HSA-8978868	MLYCD; PCCA; FAAH; HACL1; SCD; SLC25A1; HADHA; ECHS1; GGT5	2687; 23417; 3030; 6576; 6319; 1892; 5095; 26061; 2166	177	176
Reactome	RHO GTPase cycle	0.0422457	0.262285	R-HSA-9012999	FARP2; DIAPH1; VRK2; FMNL2; ARHGEF7; TXNL1; MCF2L; KIDINS220; ARHGAP17; ARHGAP26; FLOT2; TRIP10; DBN1; STEAP3; RHOG; RALGAPA1; IQGAP2; CDC42BPA	23263; 55114; 55240; 391; 23092; 253959; 2319; 10788; 8874; 1729; 114793; 8476; 57498; 1627; 9322; 7444; 9855; 9352	442	442
KEGG	Glyoxylate and dicarboxylate metabolism - Homo sapiens (human)	0.0426643	0.262285	path:hsa00630	ACAT1; PCCA; PGP	38; 283871; 5095	30	30
KEGG	Pentose phosphate pathway - Homo sapiens (human)	0.0426643	0.262285	path:hsa00030	ALDOA; PFKL; GPI	2821; 5211; 226	30	30
KEGG	Aldosterone synthesis and secretion - Homo sapiens (human)	0.0432864	0.262285	path:hsa04925	PLCB4; GNAS; CAMK2G; PDE2A; PRKD1; PRKD3	5138; 23683; 2778; 5332; 818; 5587	98	98
Reactome	Inositol phosphate metabolism	0.0437853	0.262285	R-HSA-1483249	PPIP5K2; SYNJ1; PLCB4; PTEN	5332; 8867; 23262; 5728	51	51
Wikipathways	Estrogen Receptor Pathway	0.0439067	0.262285	WP2881	PCK1; JUN	3725; 5105	13	13
Reactome	Hormone ligand-binding receptors	0.0439067	0.262285	R-HSA-375281	TSHB; FSHB	7252; 2488	13	13
Wikipathways	NO metabolism in cystic fibrosis	0.0439067	0.262285	WP4947	NOS1; CARM1	10498; 4842	13	13
Reactome	Processing of SMDT1	0.0439067	0.262285	R-HSA-8949664	MCU; AFG3L2	10939; 90550	13	13
Reactome	Degradation of cysteine and homocysteine	0.0439067	0.262285	R-HSA-1614558	GOT2; ETHE1	23474; 2806	13	13
Reactome	Glutathione synthesis and recycling	0.0439067	0.262285	R-HSA-174403	CNDP2; GGT5	55748; 2687	13	13
Reactome	RHOC GTPase cycle	0.0440763	0.262285	R-HSA-9013106	FMNL2; ARHGAP26; DIAPH1; FLOT2; MCF2L	2319; 1729; 23263; 114793; 23092	74	74
Reactome	Transcription of the HIV genome	0.0440763	0.262285	R-HSA-167172	TCEA1; GTF2F1; NCBP1; ELL; RNMT	4686; 8178; 8731; 2962; 6917	74	74
Reactome	Cellular response to chemical stress	0.0451121	0.266572	R-HSA-9711123	NCOA2; NCOA1; SOD1; CARM1; HM13; NCOR1	10499; 9611; 10498; 8648; 81502; 6647	99	99
Reactome	Activation of NMDA receptors and postsynaptic events	0.0462576	0.270959	R-HSA-442755	PRKAR2B; RPS6KA1; CAMK2G; GRIA4; ARHGEF7	818; 5577; 2893; 6195; 8874	75	75
Wikipathways	Phosphodiesterases in neuronal function	0.0464959	0.270959	WP4222	PDE12; NOS1; PDE8B; PDE2A	8622; 5138; 201626; 4842	52	52
Reactome	Pyruvate metabolism and Citric Acid (TCA) cycle	0.0492979	0.281807	R-HSA-71406	IDH3A; PDK1; SUCLA2; DLAT	8803; 3419; 1737; 5163	53	53

## Sheet: CAGs
Cancer associated genes (CAGs)
ABL1
ACVR1B
AFF1
AFF4
AGAP2
AGR2
AIM2
AKAP13
AKIP1
AKT1
AKT2
ALK
APC
ARAF
ARHGAP20
ARHGAP26
ARHGAP35
ARHGEF12
ARHGEF5
ARID1A
ARID1B
ARID2
ARID3B
ASPSCR1
ATRX
AURKA
AXL
B2M
BANP
BAP1
BAX
BCAS3
BCAS4
BCL10
BCL2
BCL3
BCL6
BCOR
BCR
BIN1
BMI1
BRAF
BRCA1
BRCC3
BRD7
BRI3BP
BRMS1
BTG1
CADM1
CADM4
CARD11
CARS
CASP8
CBFB
CBL
CCDC6
CCND1
CCNL1
CDC73
CDH1
CDK2AP1
CDKN1B
CDKN1C
CDKN2A
CDKN2C
CDKN2D
CEBPA
CHD5
CHEK2
CIC
CMC4
CREB3L2
CREBBP
CREBL2
CRK
CSF1R
CSNK2A3
CTCF
CTNNB1
CYLD
DAB2
DAB2IP
DAPK3
DCUN1D1
DDIT3
DDX6
DEK
DFNA5
DIS3L2
DLC1
DLEC1
DMTF1
DMTN
DNMT1
DNMT3A
DOCK4
DPH1
EFNA1
EGFR
ELAC2
ELF4
ELL
ENTPD5
EP300
EPB41L3
EPHB2
EPS15
ERBB2
ERG
ERRFI1
ETS1
ETS2
ETV1
ETV6
EVI2A
EVI2B
EWSR1
EXT1
EXT2
EZH2
FAM120A
FBXW7
FCGR2B
FER
FES
FGF3
FGF5
FGFR2
FGFR3
FGR
FH
FLCN
FLI1
FLT3
FOS
FOXL2
FOXO1
FOXO3
FOXO4
FRAT1
FRK
FSTL3
FUBP1
FUS
FYN
GAS7
GATA2
GATA3
GLI1
GMPS
GNA11
GNAQ
GNAS
GPR68
HCK
HIC1
HIF3A
HMGA2
HOPX
HOXA9
HPGD
HRAS
HTATIP2
IDH1
IDH2
ING1
ING4
IRF1
JAK1
JAK2
JAK3
JAZF1
JUN
KAT6A
KCTD11
KDM5C
KDM6A
KDSR
KIT
KLF4
KLK10
KMT2A
KRAS
LATS1
LATS2
LCK
LETMD1
LGR6
LHX4
LIMD1
LIN9
LITAF
LMO2
LYL1
LYN
LZTS1
MAF
MAFB
MAP2K1
MAP2K4
MAP3K1
MAP3K8
MAPKAPK5
MCF2
MCF2L
MCTS1
MDM2
MDM4
MECOM
MED12
MERTK
MET
MFHAS1
MKL1
MLH1
MLLT1
MLLT10
MLLT11
MLLT3
MLLT4
MN1
MPL
MSH2
MSH6
MTSS1
MTUS1
MUC1
MUTYH
MXI1
MYB
MYCN
MYD88
MYEOV
NBL1
NCKIPSD
NCOA1
NCOA3
NCOA4
NCOR1
NDRG2
NET1
NF1
NF2
NFE2L2
NFKB2
NKX2-1
NKX3-1
NOTCH1
NOTCH2
NPM1
NPRL2
NR4A3
NRAS
NSD1
NTRK1
NUP214
PAF1
PALB2
PARK7
PATZ1
PAX3
PAX5
PAX7
PBRM1
PBX1
PDCD4
PDGFB
PDGFD
PDGFRA
PDGFRB
PHB
PHF6
PHLDA3
PHLPP1
PHLPP2
PICALM
PIK3CA
PIK3R1
PIM2
PINX1
PLEKHG2
PLEKHO1
PLK2
PML
PMS1
POU2AF1
PPAPDC1B
PPP2R1A
PRCC
PRDM1
PRKCD
PRKCDBP
PRKCI
PRR5
PTCH1
PTEN
PTPN11
PTTG1
PYCARD
PYHIN1
RAB8A
RAF1
RAP1A
RARA
RARB
RASA1
RASL10A
RASSF1
RASSF2
RASSF4
RASSF5
RB1
RB1CC1
RBL1
RBL2
RBM15
RBMX
RECK
REL
RET
RHOA
RHOB
RNF213
RNF43
ROS1
RPS6KA2
RRAS2
RUNX1
RUNX1T1
SASH1
SEC31A
SET
SETBP1
SETD2
SF3B1
SH3GL1
SIRT4
SKP2
SMAD2
SMAD4
SMARCA4
SMARCB1
SMO
SOCS1
SOX9
SPECC1
SPI1
SPOP
SRC
SRSF2
SS18
ST20
STAG2
STARD13
STIL
STK11
STYK1
SUFU
SUSD2
SUZ12
TAF15
TAL1
TAL2
TBC1D3
TBRG1
TCF3
TCHP
TCL1A
TCP10L
TCTA
TET2
TFE3
TFG
TFPT
TLX1
TMEM127
TNFAIP3
TNFRSF17
TOP1
TP53
TP53INP1
TP63
TP73
TPM3
TPR
TRAF7
TRIM24
TRIM37
TSC1
TSC2
TSHR
U2AF1
UFL1
USP4
USP6
VAV1
VHL
VWA5A
WHSC1
WHSC1L1
WISP1
WNT1
WNT3
WT1
WWOX
WWTR1
XAF1
XRN1
YAP1
YES1
ZBTB16
ZBTB7C
ZDHHC17
ZFYVE19
ZNF521
ACVR1
ACVR2A
AJUBA
ALB
AMER1
APOB
AR
ARID5B
ASXL1
ASXL2
ATF7IP
ATM
ATR
ATXN3
AXIN1
AXIN2
BCL2L11
BRCA2
BTG2
CACNA1A
CBWD3
CD70
CD79B
CDK12
CDK4
CDKN1A
CHD3
CHD4
CHD8
CNBD1
COL5A1
CREB3L3
CSDE1
CTNND1
CUL1
CUL3
CYSLTR2
DACH1
DAZAP1
DDX3X
DHX9
DIAPH2
DICER1
DMD
EEF1A1
EEF2
EGR3
EIF1AX
ELF3
EPAS1
EPHA2
EPHA3
ERBB3
ERBB4
ERCC2
ESR1
FAM46D
FAT1
FGFR1
FLNA
FOXA1
FOXA2
FOXQ1
GABRA6
GNA13
GPS2
GRIN2D
GTF2I
H3F3A
H3F3C
HGF
HIST1H1C
HIST1H1E
HLA-A
HLA-B
HUWE1
IL6ST
IL7R
INPPL1
IRF2
IRF6
KANSL1
KEAP1
KEL
KIF1A
KLF5
KMT2B
KMT2C
KMT2D
KRT222
LEMD2
LZTR1
MACF1
MAP3K4
MAPK1
MAX
MEN1
MGA
MGMT
MSH3
MTOR
MUC6
MYC
MYH9
NIPBL
NUP133
NUP93
PCBP1
PDS5B
PGR
PIK3CB
PIK3CG
PIK3R2
PIM1
PLCB4
PLCG1
PLXNB2
PMS2
POLE
POLQ
POLRMT
PPM1D
PPP6C
PRKAR1A
PSIP1
PTMA
PTPDC1
PTPRC
PTPRD
RAC1
RAD21
RBM10
RFC1
RHEB
RIT1
RNF111
RPL22
RPL5
RPS6KA3
RQCD1
RXRA
SCAF4
SF1
SIN3A
SMARCA1
SMC1A
SMC3
SOS1
SOX17
SPTA1
SPTAN1
TAF1
TBL1XR1
TBX3
TCEB1
TCF12
TCF7L2
TGFBR2
TGIF1
THRAP3
TLR4
TMSB4X
TRAF3
TXNIP
UNCX
USP9X
XPO1
ZBTB20
ZBTB7B
ZC3H12A
ZCCHC12
ZFHX3
ZFP36L1
ZFP36L2
ZMYM2
ZMYM3
ZNF133
ZNF750
