# Supplementary material for: Integrated proteogenomic characterization across major histological types of pituitary neuroendocrine tumors
Source: Cell Res. 2022 Oct 28;32(12):1047–67. doi: 10.1038/s41422-022-00736-5 (PMC9715725; doi:10.1038/s41422-022-00736-5)
Supplement: Supplementary file 12 — Table S3 [file 41422_2022_736_MOESM12_ESM.xlsx]

## Sheet: Description
Table S3. Impacts of GNAS Mutation and GNAS Copy Number Gain, Related to Fig.3.
Sheet #	Name	Description
Sheet 1	Differentially expressed genes	Differentially expressed genes at the mRNA, protein and phosphosite levels of GNAS mutants compared to WT in the PIT1 PitNETs.
Sheet 2	Pathway enrichment	Pathway enrichment based on differentially expressed mRNA and protein levels (GNAS mutant vs WT) in the PIT1 PitNETs.
Sheet 3	GSEA enriched pathways	GSEA enriched pathways based on correlation of genes with GNAS copy number.

## Sheet: Differentially expressed genes
Differentially expressed mRNAs of GNAS mutants compared to WT.					Differentially expressed proteins of GNAS mutants compared to WT.					Differentially expressed phosphosites of GNAS mutants compared to WT.
Symbol	FC	P.Value	FDR		Symbol	FC	P.Value	FDR		Symbol	FC	P.Value	FDR
FGR	0.344965	0.0150938	0.0960078		ADD2	0.419905	0.00714579	0.191404		AAK1_T620	2.08508	0.00405196	0.50815
RSPH4A	2.09192	7.22e-07	0.00417376		DNAJB1	0.47767	0.0429277	0.40196		AATK_S495	4.63846	1.02e-06	0.0221217
CX3CL1	0.36392	0.0199506	0.112216		ECHDC3	0.219395	0.00375598	0.163709		ABLIM1_S264	2.28808	0.00437709	0.50815
TBXA2R	0.315124	0.00955196	0.0737211		FDX1L	0.000172168	0.0359671	0.376431		ABLIM1_S164	2.42414	0.000576026	0.259344
CBLN1	3.70106	1.13e-06	0.00417376		A1BG	0.394437	0.0130653	0.254454		ACIN1_S478	3.25751	0.04068	0.701666
FBXO36	2.21997	2.35e-06	0.00447348		A2M	0.44727	0.00488129	0.171119		ACIN1_S977	4.87964	0.00136369	0.309948
RHBDF1	0.367645	0.00577256	0.0552665		AAAS	0.456008	0.00300438	0.15858		ACIN1_S990	2.05824	0.00459733	0.50815
MMP25	0.498172	0.0136331	0.0917635		AAR2	0.47537	0.0244331	0.327553		ACIN1_S365	2.033	0.00962334	0.591962
CD9	0.288376	0.000130867	0.0096169		ABCA2	0.245195	0.0269918	0.337256		ACLY_S481	0.168555	0.0266019	0.701666
GIPR	0.0802203	0.0133408	0.090499		ABCB1	0.000488457	0.00227528	0.144909		ACSL3_S683	0.366914	0.00264921	0.464836
KAL1	0.260235	0.00346857	0.0414317		ABCB8	0.350885	0.00218143	0.144909		ACTG1_S233	0.092571	0.0487189	0.701666
PLAUR	0.313456	0.00171991	0.0283528		ABCC4	0.18967	0.00227411	0.144909		ACTN1_S140	0.181098	0.0465978	0.701666
LTF	0.356411	0.00617518	0.0570975		ABI3	0.218717	0.0245855	0.327553		ADD2_S592	0.390917	0.0117652	0.678382
ALOX5	0.354377	0.00705152	0.0616977		ABI3BP	0.140017	0.000507224	0.108432		ADD2_S592	0.186342	0.0237299	0.701666
MAMLD1	0.223519	0.00108728	0.0227145		ABLIM1	0.31327	0.000716296	0.108432		ADD2_S713	5.9109	0.00377258	0.50815
CCDC88C	0.313493	0.00409821	0.0453259		ABR	0.250172	0.000171522	0.0901723		ADD2_S713	2.91643	0.0489818	0.701666
ISL1	0.0297172	0.0483328	0.18569		ACE	0.309454	0.035065	0.372524		ADD3_S693	5.9109	0.00377258	0.50815
WWTR1	0.420195	0.0177284	0.104976		ACO2	0.419948	0.0164493	0.273775		ADD3_S693	2.91643	0.0489818	0.701666
MEF2C	2.04807	4.31e-06	0.00467962		ACSF2	0.130113	0.0277381	0.338378		ADNP_S709	2.20346	0.00113023	0.288027
GPR124	0.433399	0.049125	0.188193		ACSL1	0.288315	0.00218143	0.144909		AEBP2_S206	2.22097	0.015586	0.701666
TYMP	0.463463	0.0370739	0.16026		ACSL4	0.21979	0.00375598	0.163709		AFF2_T517	2.07275	0.00358991	0.50815
VIM	0.430957	0.0435018	0.175348		ADAM15	0.148835	0.0278934	0.339858		AHNAK_S93	0.181568	0.0277561	0.701666
SH2D2A	0.353402	0.00503598	0.0508369		ADARB1	0.492107	0.0158368	0.269549		AHNAK_S210	0.31125	0.0137225	0.701666
ARHGAP31	0.495445	0.00935069	0.0728592		ADCY2	0.342968	0.0243067	0.327553		AKAP11_S18	2.3299	0.0317669	0.701666
MYOM2	0.4336	0.0297769	0.142621		2022-03-02	0.179636	0.00727917	0.193937		AKAP12_S286	2.04696	0.0341461	0.701666
FLT4	0.319296	0.00876999	0.0697646		ADPRHL2	0.395505	0.00710695	0.191404		AKAP13_S1507	4.73668	0.00264409	0.464836
UBXN10	2.15579	5.51e-06	0.00554018		AEBP1	0.153474	0.00136	0.135769		AKAP6_S1073	0.248214	0.0458524	0.701666
FGF10	4.36527	7.72e-06	0.00593911		AGK	0.334243	0.0284661	0.341833		AKAP6_S1655	0.184932	0.0466727	0.701666
TG	0.419332	0.0357483	0.157539		AGPAT1	0.428452	0.0084259	0.211515		AKT3_T447	0.038884	0.0155857	0.701666
ANO2	0.36734	0.00786667	0.0656288		AKAP5	0.275563	0.0213695	0.305878		AMPD2_S168	3.1287	0.0163018	0.701666
HDAC9	0.389398	0.00140574	0.0256215		AKAP6	0.0125732	0.0286885	0.342445		AMPH_S262	0.407941	0.0379938	0.701666
DNAJC12	2.02304	8.34e-06	0.00593911		AKR1B10	0.249115	0.0255885	0.329878		ANK2_T3814	5.38502	0.00193286	0.391817
NUP62CL	2.42821	1.06e-05	0.00593911		ALDH5A1	0.410605	0.0305357	0.348268		ANK2_T3093	3.44312	0.00294685	0.490375
GYG2	0.362148	0.0458146	0.181252		ANGPTL2	0.104871	0.0491976	0.411549		ANK3_S4342	2.02297	0.0183398	0.701666
TMCC3	0.407151	0.000349896	0.0135034		ANKH	0.355791	0.0415221	0.395469		ANKLE2_S662	2.75303	0.0323289	0.701666
RASGRF1	0.106528	0.0147698	0.0956912		ANO6	0.431614	0.0177372	0.285367		ANKS1A_S663	0.485245	0.0482442	0.701666
HDAC7	0.488281	0.000437248	0.0146921		ANXA2	0.461652	0.0205804	0.300812		AP3D1_S632	0.171022	0.0123743	0.696347
LZTS1	0.411757	0.000658193	0.0180144		AP1G2	0.0309098	0.0234659	0.321988		APBA3_S11	2.48973	0.00548333	0.50815
ST3GAL6	0.479726	0.0320585	0.148275		APIP	0.485165	0.0305357	0.348268		APC_S2283	2.52395	0.0444907	0.701666
ATP2C2	0.213353	0.0427351	0.173806		APOM	0.300746	0.025265	0.329878		APOE_S147	7.16933	0.0321582	0.701666
CNN2	0.334942	0.0434963	0.175348		APP	0.433902	0.0116166	0.244855		APOOL_S203	0.0560384	0.0044425	0.50815
MCM10	0.399261	0.02707	0.134344		ARAF	0.236301	0.0325653	0.36097		ARFIP1_S79	0.441823	0.0326165	0.701666
C9orf135	2.50984	1.25e-05	0.00593911		ARG2	0.158856	0.000295762	0.101895		ARG2_S342	0.0707111	0.0263933	0.701666
KLF6	0.363155	3.81e-05	0.00611717		ARHGAP18	0.429397	0.0087764	0.213866		ARHGAP12_S338	0.268441	0.00868126	0.562321
PPAP2A	0.437764	4.06e-05	0.00629974		ARHGAP5	0.474695	0.038826	0.390577		ARID4B_S666	2.228	0.016189	0.701666
RASGRP2	0.425101	0.00876999	0.0697646		ARHGAP6	0.00148817	0.0359671	0.376431		ARL6IP4_S137	3.34852	0.000126025	0.140818
SDK2	0.479372	0.0139185	0.0921545		ARHGEF11	0.313511	0.00142695	0.135778		ATG2B_S840	0.17197	0.0165908	0.701666
ADAM7	0.0258065	0.00649985	0.0588561		ARHGEF12	0.380167	0.0133209	0.257013		ATP10D_S613	0.25161	0.04417	0.701666
TGFBR3	0.413038	0.0113157	0.0818927		ARID4A	0.267247	0.0306654	0.349348		ATP1A1_S228	0.0991359	0.0278463	0.701666
LRRC34	2.04416	1.34e-05	0.00593911		ARIH1	0.469507	0.00149694	0.13721		ATP2B1_S1182	0.316424	0.0299601	0.701666
CTAG1A	8.47895	1.39e-05	0.00593911		ARMCX1	0.460594	0.0274774	0.337256		ATP7A_S1463	6.16552	5.23e-05	0.111942
LIMS2	0.429962	0.00720993	0.0627386		ARRB1	0.493245	0.0218398	0.309882		ATP7A_S1469	9.09883	0.0179767	0.701666
SPEG	0.337622	0.000330806	0.01301		ARSB	0.437449	0.0269918	0.337256		BAD_S75	2.11667	0.0166246	0.701666
CCDC8	2.0893	1.53e-05	0.00593911		ARSD	0.121165	0.0241431	0.326952		BCLAF1_S496	2.40776	0.0282968	0.701666
MRVI1	0.471866	0.0104003	0.0777849		ASL	0.425903	0.0177372	0.285367		BCLAF1_S496	3.47464	0.0002427	0.209643
C9orf116	2.13807	1.64e-05	0.00593911		ASPN	0.153001	0.0018967	0.144656		BCLAF1_S397	2.39785	0.0134237	0.701666
NOTCH3	0.489874	0.041996	0.171839		ATG9A	0.24574	0.0292832	0.342942		BEGAIN_S246	0.116927	0.0292727	0.701666
ATP2A3	0.349619	0.00356114	0.0418016		ATP11B	0.267876	0.00760332	0.198906		BIN1_S296	3.71036	0.0273015	0.701666
MGLL	0.427787	0.0120475	0.0850102		ATP13A2	0.329762	0.0201664	0.300272		BIN1_S298	2.01556	0.0190806	0.701666
NTN4	0.318186	0.00876645	0.0697646		ATP1B1	0.497759	0.035065	0.372524		BRD2_S301	0.338684	0.02316	0.701666
ANO8	0.45211	8.58e-05	0.00850829		ATP1B3	0.480317	0.0152443	0.26627		BRD4_S601	2.45773	0.0431488	0.701666
WSCD2	0.211013	0.00616438	0.0570975		ATP2B2	0.432307	0.00392512	0.166181		BRSK2_T509	2.64143	0.00966773	0.593873
WNT8B	0.3956	0.0419673	0.171839		ATP5S	0.40932	0.00218143	0.144909		BSN_S2857	2.74299	8.98e-05	0.126482
WDR62	0.448967	0.00185239	0.0296498		ATRN	0.443124	0.00428494	0.167898		BUD13_S271	2.24667	0.0018967	0.386422
ARHGAP15	0.464868	0.0215692	0.11706		AZU1	0.0648958	0.0147612	0.263356		C10ORF54_S235	0.32113	0.0176802	0.701666
PLXNA2	0.358103	0.00114504	0.023237		BAK1	0.151631	0.00458294	0.169812		C11ORF84_S248	0.151942	0.0126011	0.701666
MCAM	0.395503	0.0125579	0.0874408		BASP1	0.338819	0.00630333	0.182541		C19ORF26_S299	2.71804	0.000309417	0.236225
WDR65	2.27552	1.87e-05	0.00593911		BAZ1B	0.176858	0.00185255	0.1446		C19ORF26_S133	2.47807	0.00459733	0.50815
FGFR1	0.43457	0.00515734	0.0514201		BCR	0.112077	0.0241508	0.326952		C2CD2L_S468	2.19716	0.00604197	0.50815
ADCY2	0.499147	0.0199538	0.112216		BGN	0.28846	0.0177372	0.285367		C2CD5_T314	2.93941	0.00642661	0.50815
EDN1	0.378459	0.000858572	0.020344		BICD1	0.38337	0.00262207	0.150558		CACHD1_S1079	2.11583	0.042006	0.701666
FAM183A	2.1582	2.13e-05	0.00611717		BLVRA	0.351306	0.0135825	0.257013		CADPS_S98	2.37444	0.0136399	0.701666
SCGN	0.0885169	0.0013655	0.0255302		BNIP1	0.441957	0.00314246	0.15858		CADPS_S261	4.53636	0.00260984	0.464836
TSPAN19	2.81416	2.29e-05	0.00611717		BPTF	0.344953	0.00410115	0.167268		CADPS2_S65	2.34164	0.00776222	0.528103
PTPRH	0.283325	0.002203	0.0322582		BRIX1	0.193946	0.00287163	0.158511		CAMK2D_T337	0.374398	0.0421067	0.701666
CXCL2	0.213845	0.0240971	0.125015		BRPF1	0.327241	0.035065	0.372524		CAMKK1_S458	2.48084	0.00140898	0.317355
PAMR1	3.52926	2.59e-05	0.00611717		BTAF1	0.199307	0.00410145	0.167268		CAMKK1_S475	2.62461	0.00106529	0.277561
WNT5B	2.21831	2.77e-05	0.00611717		BTBD11	0.0882278	0.0482527	0.411549		CAMKK1_S475	3.351	0.00094526	0.271224
REST	0.415906	0.00551581	0.0536111		BZW2	0.365217	0.00410175	0.167268		CAMKK2_S495	0.392201	0.0285309	0.701666
RCN1	2.26701	3.15e-05	0.00611717		C14orf169	0.276332	0.00714579	0.191404		CAMSAP2_S1308	2.90293	0.00393348	0.50815
MECOM	0.467703	0.0281586	0.137265		C1R	0.29616	0.00509604	0.17377		CAMSAP3_T365	0.0810619	0.0352471	0.701666
WNT11	0.22272	0.000126728	0.0096169		C1S	0.36489	0.00250487	0.147213		CASKIN1_S1067	2.32384	0.00332857	0.50815
AQP6	0.373626	0.0413598	0.170858		C9orf172	0.470783	0.0446585	0.40873		CASKIN1_T1065	2.32384	0.00332857	0.50815
TRPA1	5.8774	3.24e-05	0.00611717		CACNA2D1	0.253213	0.0429277	0.40196		CAV2_S23	0.454152	0.0108424	0.640027
ACHE	0.153059	0.00955322	0.0737211		CADM2	0.279278	0.00961389	0.224421		CAV2_S10	0.322948	0.00998459	0.606652
PHACTR3	0.318756	0.0207495	0.114794		CADM3	0.336756	0.0103122	0.234691		CBX8_S265	3.16351	0.00145135	0.32202
TFAP2C	0.0708709	0.00262248	0.0357249		CALB1	0.0147153	0.00304927	0.15858		CCDC132_S15	2.06768	0.0341356	0.701666
GP6	0.329699	0.0265994	0.133264		CALCOCO1	0.000992959	0.00227528	0.144909		CCDC8_S261	2.51218	0.000846778	0.259344
SMOX	0.426239	0.031467	0.146314		CALD1	0.425075	0.024687	0.327553		CCNL1_S342	0.263106	0.00583499	0.50815
SIRPG	0.239166	0.0210374	0.116352		CAMK2D	0.376835	0.00428525	0.167898		CDK12_S276	0.454416	0.0221353	0.701666
ICAM1	0.367747	0.0157108	0.0981404		CAPG	0.331366	0.0284661	0.341833		CEP250_S2229	0.286066	0.00416174	0.50815
CHRD	0.269237	0.00108739	0.0227145		CASC4	0.495482	0.0265184	0.333685		CETN2_S20	0.159713	0.00980108	0.598766
FLT3LG	0.382646	0.000116067	0.00923165		CASP1	0.0140762	0.0397311	0.390648		CFL1_S3	2.41345	0.0220155	0.701666
KIF4A	0.347546	0.00204369	0.0312247		CCDC80	0.116376	0.000127076	0.0900655		CHCHD3_S50	0.417784	0.016835	0.701666
POU4F3	0.0581351	0.0357476	0.157539		CCDC88A	0.44094	0.035065	0.372524		CHD8_S2519	2.01657	0.0156206	0.701666
LAMB1	0.404012	0.00126929	0.024413		CCDC97	0.386477	0.035799	0.376431		CHGA_S300	0.0976921	0.024936	0.701666
IL5RA	0.282567	0.0115484	0.0830644		CD274	0.311769	0.00357817	0.163709		CHGA_S142	0.153148	0.0117652	0.678382
SEL1L3	0.40785	0.0326487	0.149344		CD36	0.479148	0.0458599	0.40873		CHGA_S333	0.304555	0.00767386	0.523812
CCDC80	0.296611	0.000312656	0.01301		CD44	0.336333	0.00951672	0.222673		CHGB_S149	0.0338952	0.0178948	0.701666
MYH7	0.273153	0.00280626	0.0367709		CD47	0.170309	0.0265184	0.333685		CIC_S1294	3.87651	0.0198483	0.701666
SLC7A8	0.295142	0.00147893	0.026433		CD97	0.167339	0.0458581	0.40873		CIC_T1291	3.87651	0.0198483	0.701666
SLC22A17	0.494493	0.000330806	0.01301		CDC27	0.394882	0.0458581	0.40873		CLMN_S635	4.63773	0.0295016	0.701666
TYRO3	0.338346	0.0434431	0.175348		CDC42BPB	0.311551	0.000347047	0.104111		CLN3_S12	0.416676	0.0309134	0.701666
DSP	0.271779	0.020735	0.114794		CDH13	0.492971	0.0473881	0.411549		CLN3_S12	0.258944	0.0325651	0.701666
PRODH	0.208401	0.0195613	0.111494		CDH5	0.249564	0.000280308	0.10002		COIL_T122	2.6026	0.0195367	0.701666
CARD10	0.450098	0.0419942	0.171839		CDKN2AIP	0.413621	0.0031427	0.15858		COPE_S13	0.468669	0.018193	0.701666
SLC16A8	0.484006	0.0435018	0.175348		CENPC1	0.43498	0.0393577	0.390648		CREB3L2_T205	0.0478464	0.014308	0.701666
TIMP3	0.399466	0.000640852	0.0176954		CEP170B	0.250735	0.0451097	0.40873		CRMP1_T509	4.03939	0.0129048	0.701666
PDGFB	0.441767	0.00400213	0.0448455		CHAMP1	0.157645	0.00936108	0.222153		CRMP1_T509	2.4704	0.00479415	0.50815
CACNA1I	0.136206	0.00276539	0.036749		CHD9	0.078879	0.0188066	0.29337		CRMP1_T623	2.27768	0.0285309	0.701666
KCNK10	0.150344	0.0155952	0.0981404		CHGA	0.184614	0.0057925	0.180767		CTNNA1_S655	2.99107	0.0226341	0.701666
RIN3	0.456468	0.00449567	0.0473339		CHMP4A	0.487126	0.036283	0.376431		CTNNA2_S654	2.17382	0.00370172	0.50815
CHGA	0.351965	0.0113164	0.0818927		CHST11	0.262377	0.0424349	0.401104		CTNND1_S352	2.06997	0.0197896	0.701666
CD40	0.335121	0.000793377	0.0193908		CNN2	0.380335	0.0158368	0.269549		CTNND1_T611	2.97584	0.00142241	0.319572
NFATC2	0.466579	0.0039109	0.044165		CNTN1	0.360587	0.0401557	0.390648		CYB561_S228	2.90226	0.00137182	0.310554
SALL4	0.172549	0.00355097	0.0418016		COL12A1	0.0697784	0.000181275	0.0901723		DCAF5_S794	0.43626	0.0117652	0.678382
SLCO4A1	0.214636	0.00631077	0.0580317		COL1A1	0.0988383	0.000500805	0.108432		DENND4C_S968	0.401163	0.0366433	0.701666
ZBTB8B	2.14783	3.35e-05	0.00611717		COL1A2	0.081428	0.00262207	0.150558		DENND5B_S822	2.8812	0.00254494	0.463252
PRKD3	2.00238	3.36e-05	0.00611717		COL4A2	0.467276	0.0375369	0.384254		DENND5B_S822	2.24523	0.000327402	0.241341
JAG1	0.472276	0.00180783	0.0291281		COL4A3BP	0.49785	0.0284648	0.341833		DERL1_S226	2.1583	0.0347296	0.701666
SYNDIG1	0.10299	0.0464945	0.182636		COL5A1	0.126854	0.0317846	0.356409		DMTN_S333	0.359733	0.0108424	0.640027
MYOM1	0.47372	0.0219861	0.118608		COL5A2	0.305691	0.00136	0.135769		DMXL1_S1896	2.65624	0.013008	0.701666
ST8SIA5	0.385843	0.0219884	0.118608		COLGALT1	0.332658	2.00998e-05	0.0669389		DNAJB9_S178	2.06949	0.0311696	0.701666
SMAD7	0.476618	0.0297769	0.142621		COMMD10	0.490484	0.0255874	0.329878		DNAJB9_S180	9.29061	0.0424981	0.701666
PCYT1B	0.288379	0.0153834	0.0972268		COMMD3	0.0578039	0.0153469	0.267128		DNAJB9_S184	2.62197	0.0051734	0.50815
FLT1	0.463922	0.010625	0.079055		COPS7B	0.124094	0.000626144	0.108432		DNM1_S857	2.15634	0.00636217	0.50815
RGCC	0.349463	0.000713489	0.0186143		COQ5	0.469766	0.0265184	0.333685		DOCK11_T1352	2.38844	0.00615155	0.50815
DGKH	0.325536	0.00209792	0.0313583		COQ9	0.298665	7.32024e-05	0.0900655		DOCK7_S1383	2.34173	0.000385965	0.255006
MEDAG	0.280212	0.0173518	0.10414		CPM	0.164335	0.00218143	0.144909		DST_S415	0.139385	0.0487438	0.701666
SYT13	2.17926	3.58e-05	0.00611717		CPZ	0.00560376	0.0207688	0.302921		DUSP7_S369	0.0920855	0.0356984	0.701666
SEC14L5	0.287298	0.0122996	0.08601		CRAT	0.410783	0.0489589	0.411549		DYNC1I2_S84	4.15488	0.00783697	0.532377
CRISPLD2	0.304282	0.00144163	0.0261207		CRK	0.468161	0.00467476	0.169812		DZIP3_S707	3.70737	0.00200055	0.399188
PIEZO1	0.407415	0.0130865	0.0897383		CSRP2	0.0136098	0.0017335	0.143494		EEF1B2_S43	0.235505	0.00288251	0.485963
CORO2B	0.38177	0.0338463	0.151995		CTSH	0.228357	0.00234404	0.144909		EHMT2_S140	2.084	0.0214154	0.701666
ACSBG1	0.256087	0.0120243	0.0850102		CTSZ	0.457112	0.0443717	0.408227		EIF2S2_S2	3.13403	0.0360323	0.701666
RPL24	2.05486	4.06e-05	0.00629974		CYB5A	0.449216	0.0458599	0.40873		EMC4_S36	2.36144	0.028923	0.701666
GSDMD	0.40595	0.0442652	0.177547		CYB5B	0.4769	0.00239248	0.144909		EPB41L3_S443	0.292465	0.00766819	0.523812
NEFM	0.0363979	0.00514875	0.0514201		CYCS	0.357348	0.00714579	0.191404		EPS15L1_S107	0.154244	0.00997679	0.606591
RELB	0.38052	0.013916	0.0921545		CYTB	0.106484	0.0114223	0.242809		EYA1_S314	3.52244	0.00256834	0.464836
FCGRT	0.484731	0.0435018	0.175348		DACH1	0.0015416	0.0141812	0.259496		FAM122A_S147	2.26312	0.0165551	0.701666
KLC3	0.131787	0.00195413	0.0306236		DCAF10	0.317754	0.0103122	0.234691		FAM122B_S119	2.5247	0.0094111	0.583331
RASAL3	0.355754	0.00449567	0.0473339		DCAF13	0.307843	0.0361031	0.376431		FAM129B_S665	0.356903	0.00881099	0.569071
SYDE1	0.422795	0.0364076	0.158112		DCAF5	0.0882435	0.0266377	0.334763		FAM193A_S642	3.0279	0.00456246	0.50815
PRX	0.29583	0.000146762	0.0100306		DCN	0.372006	0.0284661	0.341833		FAM208B_S2009	0.333992	0.0265184	0.701666
MEIS3	0.337012	0.00117497	0.0237376		DCP1A	0.485963	0.00990736	0.229662		FAM21A_S498	2.56793	0.047102	0.701666
PLA2G4C	0.484085	0.0261205	0.131529		DCTD	0.495237	0.0453665	0.40873		FAM21A_S288	2.72732	0.00126138	0.301628
RASIP1	0.48141	0.011552	0.0830644		DDX24	0.232354	0.0146715	0.262694		FAM21C_S498	2.6189	0.0377921	0.701666
JAK3	0.437996	0.0474466	0.184412		DDX31	0.291811	0.023051	0.318537		FAM21C_S288	2.78055	0.00100311	0.274453
ATP4A	0.396226	0.0377631	0.161723		DDX47	0.423916	0.00776223	0.200913		FAM59A_S625	4.04384	0.00759773	0.523812
ADAP1	0.416844	0.00527336	0.0522576		DERL1	0.450346	0.0164493	0.273775		FAM82A2_S193	0.0263536	0.021726	0.701666
PAK7	2.04472	4.19e-05	0.00639431		DGKH	0.114332	0.0023621	0.144909		FAM82A2_S46	0.20533	0.00241029	0.448667
ISOC1	2.00326	4.33e-05	0.00649176		DHRS7B	0.491124	0.0170826	0.278422		FARP1_S889	2.01196	0.00262181	0.464836
C1orf53	2.11652	4.33e-05	0.00649176		DIAPH2	0.147741	0.00583266	0.180767		FARP2_S439	2.65537	0.0113659	0.663029
OR13D1	2.61645	5.42e-05	0.00728476		DLST	0.427681	0.00555135	0.180076		FLNA_S2152	0.360026	0.0317958	0.701666
NPTX2	0.253261	0.00151668	0.0268476		2022-09-04	0.0208916	0.00552117	0.180076		FLNA_S2152	0.382244	0.0306736	0.701666
TRHDE	2.38311	5.49e-05	0.00728476		DNAJC25	0.0763996	0.00449911	0.168987		FOXK1_S420	2.72699	0.00231955	0.439923
OR13C5	2.33431	6.17e-05	0.00773956		DNMT1	0.355813	0.00228473	0.144909		FOXK1_S420	0.394733	0.0341461	0.701666
PKIB	2.57574	6.71e-05	0.00783366		DNPEP	0.393447	0.00488129	0.171119		FOXK1_S428	3.26134	0.000158751	0.159098
GATA3	0.0891373	0.00214765	0.0320296		DOCK6	0.0925878	0.0294853	0.342942		FRYL_T1959	0.25226	0.00350169	0.50815
PKD2L1	0.323374	0.00685934	0.0611506		DOCK9	0.35717	0.0138471	0.259496		FUNDC1_S13	0.125273	0.0143607	0.701666
PALD1	0.471713	0.0370739	0.16026		DOLPP1	0.327525	0.00170857	0.143494		FYTTD1_S23	0.245647	0.0404205	0.701666
UNC5B	0.420343	0.0351167	0.155501		DPT	0.312881	0.0191126	0.29337		GATAD2A_T49	4.30286	0.00121962	0.292569
C10orf54	0.485698	0.015405	0.0972268		DPY19L1	0.382218	0.033882	0.368351		GATAD2B_S135	0.319436	0.00420147	0.50815
SFXN3	0.401589	3.58e-05	0.00611717		DTNA	0.260889	0.0432148	0.40389		GDAP1_S11	2.97156	0.00433727	0.50815
MAP3K8	0.482634	0.0166953	0.101616		DTNB	0.262322	0.000680965	0.108432		GFPT1_S261	2.40372	0.00121742	0.292569
DKK1	0.0342974	0.00790113	0.0658546		DTYMK	0.389357	0.00517626	0.175309		GH1_S161	2.41179	0.00386179	0.50815
WDR63	2.46794	7.13e-05	0.00802777		DYSF	0.407638	0.00657366	0.185007		GH1_S176	2.28113	0.0179939	0.701666
LGI1	0.145145	0.0140984	0.0932059		EARS2	0.296135	0.00428494	0.167898		GH1_T159	5.56382	6.04e-05	0.120052
ROBO2	2.24331	7.59e-05	0.00828476		EBNA1BP2	0.473555	0.0116166	0.244855		GH1_T174	6.7367	2.54e-05	0.0792079
2022-09-04	0.4672	0.00151668	0.0268476		EBP	0.368775	0.00841114	0.211515		GNAS_S995	0.258803	0.0175025	0.701666
RASD1	0.456867	0.0450511	0.178934		2022-03-05	0.462095	0.00136	0.135769		GOLGA4_S93	2.29378	0.01328	0.701666
KIAA1211	0.293602	6.71e-05	0.00783366		EFR3A	0.445618	0.00300415	0.15858		GORASP2_S409	2.56599	0.00598854	0.50815
GAB1	0.491252	0.0303352	0.143691		EHD4	0.449465	0.00203433	0.144909		GORASP2_T225	2.06875	0.0101271	0.612783
SOD3	0.284215	0.00347884	0.0414317		EIF2D	0.234134	0.0217258	0.309882		GOSR1_S49	3.93079	0.00119458	0.292569
NEIL3	0.359375	0.00922168	0.0720737		ELMO2	0.382568	0.000329093	0.104111		GPHN_S188	0.388963	0.0295856	0.701666
MDK	0.354698	0.0377471	0.161692		EMILIN2	0.148731	0.0277251	0.338378		GPHN_S188	0.222166	0.00496292	0.50815
GDPD4	3.93378	8.01e-05	0.00848218		ENTPD1	0.233675	0.0087764	0.213866		GRAMD3_S87	4.1961	8.73e-05	0.126482
COL12A1	0.127491	0.00038045	0.0139267		EPB41	0.400238	0.0141177	0.259496		GSK3B_S9	2.91472	0.000294935	0.230724
PAPPA2	3.30275	8.07e-05	0.00848218		EPG5	0.437045	0.03628	0.376431		GSR_T383	0.0743572	0.0305953	0.701666
GABRR2	0.289182	0.00287442	0.0373426		EPHA7	0.00145837	0.0141812	0.259496		GTF2I_S210	2.14339	0.00130145	0.307093
MDGA1	0.265324	2.68e-05	0.00611717		EPM2A	0.119903	0.0446228	0.40873		GYS1_S641	0.0600316	0.0267945	0.701666
PLA2G2A	4.5	8.11e-05	0.00848218		ERLIN1	0.381979	0.00180965	0.143494		HABP4_S108	0.392707	0.0459459	0.701666
FHL5	0.25453	0.00355998	0.0418016		ERMP1	0.346647	0.00239229	0.144909		HAUS6_T584	3.22594	0.016332	0.701666
COL9A1	0.372652	0.0419691	0.171839		ERP29	0.459859	0.0458599	0.40873		HCLS1_S275	0.0694701	0.0312151	0.701666
LPO	2.58546	8.14e-05	0.00848218		EXD2	0.282829	0.00604306	0.180767		HDAC9_S454	0.43272	0.0421865	0.701666
VEGFA	0.349991	6.31e-05	0.00775575		EXOSC4	0.339267	0.035572	0.376431		HDGF_S181	0.00210101	0.00264235	0.464836
CLIC5	0.325032	0.00459847	0.0482622		EXOSC5	0.378231	0.0431432	0.403599		HDGFRP2_S240	0.496149	0.04068	0.701666
SLC4A9	0.412144	0.0265769	0.133264		EXOSC9	0.377787	0.00744829	0.195831		HIRIP3_S223	2.52433	0.0202563	0.701666
SPARC	0.455384	0.000221905	0.0114012		EXTL2	0.0449589	0.0253676	0.329878		HIRIP3_S223	3.85833	0.00294685	0.490375
BTNL8	0.258481	0.0418056	0.171839		FADS2	0.149089	0.0314545	0.35574		HIRIP3_S227	2.55483	0.01559	0.701666
NPR3	0.0661417	0.003154	0.0390503		FAHD2A	0.190497	0.00731326	0.194327		HIST1H1C_S36	0.234443	0.0218763	0.701666
STC2	0.251037	0.012037	0.0850102		FAM129A	0.488646	0.00343665	0.161212		HIST1H1C_S36	0.390872	0.0435756	0.701666
HRH2	0.306353	0.00381604	0.0438092		FAM160B2	0.00103623	0.0180191	0.287586		HIST1H1E_S36	0.234443	0.0218763	0.701666
UNC5A	0.143493	0.00242673	0.0339773		FAM172A	0.395906	0.00657366	0.185007		HIST1H1E_S36	0.390872	0.0435756	0.701666
CNTN3	0.325023	0.0136348	0.0917635		FAM63B	0.163457	0.0421137	0.399581		HNRNPC_S115	3.05714	0.012098	0.692156
RPS25	2.10214	8.58e-05	0.00850829		FBLIM1	0.149644	0.00343644	0.161212		HRC_S431	2.12046	0.0382948	0.701666
AMOTL2	0.248795	0.00176329	0.0288615		FBLN5	0.154177	0.00183534	0.144385		HRC_S119	2.09887	0.00881099	0.569071
HES1	0.362175	0.00400372	0.0448455		FBLN7	0.293923	0.00488129	0.171119		HSPB1_T143	0.162535	0.00517546	0.50815
ANKRD7	2.55869	9.1e-05	0.00871359		FBN1	0.198371	0.0125655	0.252093		HSPB1_S82	0.310391	0.025559	0.701666
PLXNA1	0.476705	0.000676117	0.0180256		FBN2	0.0348343	0.0350861	0.372524		HYOU1_S567	0.030298	0.009292	0.582886
OTOF	0.329989	0.0334291	0.151909		FCGRT	0.395215	0.00112004	0.125745		INVS_S661	0.466473	0.0248811	0.701666
ACADL	0.275145	0.025551	0.13019		2022-03-06	0.25974	0.00144949	0.136351		IQSEC1_S941	3.74747	0.00215517	0.417887
EFHD1	0.472219	0.00515734	0.0514201		FER	0.108687	0.0198056	0.297519		IQSEC2_S412	0.26086	0.00721992	0.521859
FHL2	0.359364	0.0474582	0.184412		FERMT3	0.2995	0.00208244	0.144909		ITIH2_S60	0.11299	0.0444907	0.701666
MLPH	0.22676	0.0291398	0.140623		FHL2	0.208337	0.0297228	0.345303		JUP_S182	5.10784	0.0171201	0.701666
ZNF648	3.40621	9.94e-05	0.00902918		FLNA	0.490246	0.00180965	0.143494		JUP_S665	0.151073	0.026105	0.701666
EPAS1	0.482541	0.00294684	0.0374342		FLNB	0.420045	0.000832769	0.113618		KALRN_T1913	0.422392	0.0196461	0.701666
EPHA4	0.22493	0.000228314	0.0115934		FN1	0.202	0.0388275	0.390577		KANK1_S242	3.05919	0.0410648	0.701666
PRRX1	0.0811545	0.00839434	0.0680199		FUT8	0.495361	0.029484	0.342942		KCTD12_S187	0.317455	0.0366433	0.701666
RP11-122A3.2	2.10784	0.000102755	0.00904171		FXN	0.405014	0.00180965	0.143494		KHDRBS1_S58	3.13705	0.0105748	0.630909
ARHGEF2	0.380046	0.000979657	0.021619		FYN	0.392377	0.0198347	0.297519		KIAA0195_S225	0.306046	0.0431765	0.701666
NR5A2	0.382307	0.00408325	0.0453259		FYTTD1	0.283695	0.000716296	0.108432		KIAA0556_S691	4.17076	4.49e-05	0.107936
MYCL	0.342523	0.00769591	0.0646855		GABPA	0.354288	0.00548879	0.180076		KIAA1211_S1017	0.424702	0.037672	0.701666
RIMS3	0.308368	0.00491568	0.0499681		GALK1	0.297313	0.0125655	0.252093		KIAA1217_S1111	4.54059	0.00486558	0.50815
RGS4	0.124437	0.0150911	0.0960078		GALNT1	0.480798	0.0489589	0.411549		KIAA1244_S1991	2.20963	0.0155667	0.701666
GBP1	0.413339	0.0266153	0.133264		GALNT16	0.278241	0.00685436	0.189177		KIAA1244_S2079	2.34721	0.000216964	0.195474
CDK18	0.293951	0.0035626	0.0418016		GBF1	0.498777	0.0170826	0.278422		KIAA1429_S222	0.280486	0.0120857	0.691896
LPPR5	0.0832448	0.000296991	0.0127692		GBP2	0.412537	0.0494112	0.411549		KIAA1430_S218	2.76	0.00258869	0.464836
SERPINC1	0.424157	0.0343425	0.154011		GGT5	0.408675	0.0443734	0.408227		KIAA1430_S218	2.61458	0.00115119	0.292533
RPS6KA1	0.424156	0.0160406	0.0997533		GGT7	0.365592	0.0031427	0.15858		KIAA1462_S1194	0.302665	0.0276242	0.701666
2022-03-02	0.187374	2.77e-05	0.00611717		GIMAP1	0.0343433	0.000137231	0.0900655		KIAA1598_S494	2.91964	0.00143331	0.321212
ZNF541	0.306869	0.00175215	0.0288557		GIMAP4	0.3676	7.75772e-05	0.0900655		KIAA1967_T897	0.122724	0.0325519	0.701666
SLC8A2	0.0808826	8.93e-06	0.00593911		GLE1	0.403482	0.00447617	0.16876		KIDINS220_S1555	0.120645	0.0119455	0.6874
KPTN	0.432525	5.57e-05	0.00728476		GNA13	0.292531	0.0111664	0.238894		KIF21A_S1304	2.33946	0.0252174	0.701666
NRAP	3.32915	0.000108577	0.00908469		GNAS	0.173745	1.61583e-05	0.0669389		KLC4_S608	3.3732	0.00319316	0.50815
FILIP1	0.366887	0.00409789	0.0453259		GNG2	0.424601	0.0087764	0.213866		KLHL9_S603	0.00202907	0.000708151	0.259344
ZC2HC1B	0.0450857	0.0174662	0.104633		GNG3	0.279435	0.00887047	0.215632		KMT2A_S1840	0.0554157	0.0198115	0.701666
TNFAIP3	0.241307	0.00105931	0.0224845		GNL2	0.135592	0.0211265	0.305878		KMT2A_T1848	0.050982	0.0129468	0.701666
MYB	0.308036	0.0436534	0.175882		GNL3L	0.128305	0.000612666	0.108432		KMT2C_S4034	0.0769367	0.00574216	0.50815
SGK1	0.435553	0.0123004	0.08601		GOLM1	0.440712	0.0177372	0.285367		KMT2C_S4034	0.212577	0.0290237	0.701666
CTGF	0.406191	0.0338682	0.151995		GORAB	0.268771	0.0106561	0.237214		KMT2E_S1359	0.309416	0.0292845	0.701666
TRIM67	0.449898	0.0117963	0.0839706		GP9	0.0759595	0.039105	0.390648		KPNA6_S6	2.5799	0.00356211	0.50815
GALNT12	0.274892	0.00449532	0.0473339		GPC4	0.023059	0.0417543	0.396547		KRI1_S177	0.435459	0.04068	0.701666
LTBP2	0.210179	0.000751644	0.0190685		GPT2	0.214814	0.0127507	0.254454		L3MBTL2_T66	2.44274	0.00375531	0.50815
FLVCR2	0.408808	0.000590366	0.0173789		GSTT1	0.259709	0.046205	0.410707		L3MBTL3_S608	2.61554	0.00918192	0.582886
ESRRB	0.251164	0.016335	0.100368		GSTZ1	0.461335	0.00680067	0.189177		LARP1_S550	2.99747	0.033619	0.701666
AL079342.1	2.7175	0.00011113	0.0091919		GTF3C2	0.3113	0.0458599	0.40873		LAS1L_S617	0.401405	0.0246298	0.701666
PLEKHG1	0.445324	0.0338619	0.151995		GTPBP4	0.366213	0.00630333	0.182541		LIG1_S76	2.91309	0.0268445	0.701666
ENOX1	0.328371	0.00163533	0.0276328		H1F0	0.381964	0.00630333	0.182541		LILRB4_S319	0.231319	0.00414689	0.50815
PIP4K2A	2.13412	0.000112649	0.00923165		H2AFY	0.350542	0.000103416	0.0900655		LIMA1_S363	0.443257	0.0317958	0.701666
PRB2	0.211847	0.000380226	0.0139267		HCCS	0.320567	0.0116166	0.244855		LIMCH1_S201	2.20442	0.0195861	0.701666
POPDC2	0.463167	0.00590363	0.0557158		HEBP1	0.488885	0.0152443	0.26627		LIN52_S28	0.0593933	0.00235519	0.444121
OR13C2	3.12644	0.000116982	0.00926068		HEXB	0.481781	0.0103122	0.234691		LIN52_S28	0.426462	0.0466433	0.701666
CXCR4	0.481359	0.00935254	0.0728592		HEXIM1	0.221463	0.0454764	0.40873		LOC100652741_S158	2.49962	0.0176699	0.701666
C2orf62	2.53661	0.000129804	0.0096169		HGS	0.358126	0.0294853	0.342942		LPHN2_S1374	2.6814	0.0247354	0.701666
PLG	0.0726272	0.000528752	0.016347		HIF1AN	0.026564	0.0245342	0.327553		LRRC47_S520	0.321723	0.0419138	0.701666
EEPD1	0.358239	1.17e-05	0.00593911		HIST1H1B	0.0382372	0.0255153	0.329878		LRWD1_S212	0.30794	0.0431765	0.701666
INHBA	0.0766355	0.0115358	0.0830644		HLA-DPB1	0.453641	0.00341513	0.161212		LSM14A_T194	2.44784	0.0356652	0.701666
CNTFR	0.41479	0.0246695	0.126775		HP1BP3	0.429542	0.0146715	0.262694		LSM14A_S192	0.14656	0.0272312	0.701666
SRGN	0.460656	0.00163594	0.0276328		HSPB1	0.270449	0.00180965	0.143494		LUC7L2_S18	4.11059	0.000471983	0.259344
C18orf42	2.83702	0.000135788	0.00986066		IDE	0.485583	0.0125655	0.252093		LYN_S13	0.405791	0.032953	0.701666
CTCFL	3.56788	0.000149052	0.0101076		IDH2	0.221734	0.000716296	0.108432		LYST_S2264	3.04483	4.33e-05	0.107936
TOX2	0.495236	0.0130873	0.0897383		IDH3A	0.448228	0.00375598	0.163709		LZTFL1_S235	2.06552	0.00109182	0.280646
IL9R	0.390999	0.00416791	0.0460617		IFI16	0.234154	0.00189654	0.144656		MAP1A_S1013	0.38271	0.0275088	0.701666
CD79B	2.25207	0.000165802	0.0106945		IGFBP5	0.0648454	0.0234508	0.321988		MAP1A_S1801	0.329152	0.0295856	0.701666
HIST1H4B	0.349641	0.00339856	0.0406263		IGFBP7	0.201191	0.00685436	0.189177		MAP1A_S117	0.0779468	0.0189107	0.701666
HIST1H3B	0.267053	0.00382035	0.0438092		IGSF1	0.378063	0.0388275	0.390577		MAP1B_S1620	0.240334	0.011766	0.678382
GNMT	0.446206	0.0242062	0.125015		IMPDH1	0.444296	0.0415221	0.395469		MAP1B_S992	9.93098	0.0124746	0.701553
CPNE5	0.419749	0.0136307	0.0917635		INF2	0.298363	0.0152443	0.26627		MAP1B_S995	0.235985	0.0366433	0.701666
SH3TC1	0.492672	0.0281599	0.137265		ING2	0.0943698	0.0461697	0.410707		MAP1B_S1438	0.34013	0.0149647	0.701666
CDH8	2.70585	0.000172984	0.0107524		INHBE	0.314937	0.0457953	0.40873		MAP1B_S1653	0.309712	0.016189	0.701666
GRIA3	0.297403	0.0383071	0.163429		IPO11	0.329987	0.000133414	0.0900655		MAP1S_S759	0.478173	0.00809867	0.545584
S1PR4	0.331809	0.0325803	0.149344		IQGAP2	0.494318	0.00714532	0.191404		MAP2_S626	0.210258	0.0469955	0.701666
GRPR	0.317778	0.0166344	0.101616		IRAK3	0.000615199	0.0286885	0.342445		MAP4_S507	0.083256	0.0111268	0.653194
PLEKHG3	0.344242	0.00515617	0.0514201		IRF9	0.273418	0.00447617	0.16876		MAP4_S825	2.32707	0.00626067	0.50815
RGS13	0.0731541	0.00737139	0.0631351		IRS2	0.117789	0.031453	0.35574		MAP7D1_S113	2.01554	0.00705033	0.516295
PLA2G5	0.0160064	0.00469066	0.048725		ITCH	0.452998	0.0294827	0.342942		MAPK8IP3_S273	0.460082	0.0441092	0.701666
EMR2	0.407317	0.00339716	0.0406263		ITFG3	0.342983	0.0131167	0.254959		MAPT_S338	2.20521	0.0078559	0.533168
KLF2	0.411012	0.0144991	0.0941673		ITGB5	0.469793	0.0152427	0.26627		MAPT_S338	2.99149	0.00157602	0.342857
WFIKKN1	0.496552	0.0180816	0.106629		ITPR1	0.299173	0.0327333	0.36097		MAPT_S338	3.96176	6.49e-06	0.0497068
ZFP36	0.306191	0.0123011	0.08601		KALRN	0.16377	0.00913595	0.218201		MAPT_S342	2.41332	0.0105863	0.631172
MGAT3	0.266593	0.0211401	0.116484		KCNT2	0.0298476	0.00466051	0.169812		MAPT_S713	2.21452	0.00252717	0.461944
TPST2	0.39738	1.43e-05	0.00593911		KCTD12	0.405222	0.00951672	0.222673		MAPT_S717	2.48002	0.00464849	0.50815
ARHGAP22	0.334883	0.011315	0.0818927		KHDRBS3	0.244885	0.00363253	0.163709		MAPT_S156	4.09832	2.09e-06	0.0266339
DLL4	0.423736	0.00840061	0.0680199		KIAA1147	0.427311	0.0138456	0.259496		MAPT_S185	3.38258	4.05e-06	0.0407576
MMP28	0.388024	0.0490894	0.188193		KLHDC2	0.45764	0.0390105	0.390648		MAPT_S531	2.51816	1.76e-05	0.0652349
CCL4	0.408572	0.0450455	0.178934		KRAS	0.0719311	0.0151211	0.26627		MAPT_T159	2.68484	0.0180261	0.701666
ADCY4	0.421333	0.0281586	0.137265		KRR1	0.287988	0.00514711	0.174914		MAPT_T202	2.56581	0.00766466	0.523812
RHBDF2	0.449061	0.0122981	0.08601		KRT14	5.008e-05	0.0180191	0.287586		MAPT_T173	3.69274	0.000200318	0.184236
FGF13	0.0944328	0.000339756	0.0133336		KRT16	4.17121e-05	0.0286885	0.342445		MAPT_T173	4.02844	0.0154448	0.701666
LPPR3	0.393041	0.00438946	0.0469759		KRT5	0.0380305	0.0464079	0.411549		MAPT_T202	3.30187	0.000857754	0.259344
TNNI3	0.042654	0.00964032	0.0743066		KRT9	0.0924627	0.0294853	0.342942		MAPT_T548	2.6179	0.00542479	0.50815
LDLR	0.468038	0.000248974	0.0115968		LAMA3	0.0715792	0.00494797	0.172803		MARCKS_T150	2.1185	0.0299124	0.701666
CNN1	0.181107	0.00549195	0.0536111		LAMB1	0.445418	0.0429277	0.40196		MAST1_S90	2.06121	0.0153681	0.701666
LAMA5	0.443372	0.031473	0.146314		LAMP1	0.3768	0.00555135	0.180076		MAST2_S230	3.4014	0.000617311	0.259344
SLC6A8	0.322349	0.00114458	0.023237		LCN2	0.356788	0.0191126	0.29337		MAST4_S285	3.4014	0.000617311	0.259344
EPS8L1	0.481849	0.0338666	0.151995		LDHA	0.483325	0.0284661	0.341833		MATR3_S195	2.53672	0.016835	0.701666
COL19A1	2.02969	0.000174124	0.0107524		LENG8	0.296611	0.00287163	0.158511		MCRS1_S295	0.162098	0.0125615	0.701666
GALNT15	0.354783	0.0458354	0.181252		LETM1	0.375944	0.000919928	0.119364		MDC1_S1775	2.26757	0.000685958	0.259344
TNS4	0.110212	0.0320894	0.14838		LETMD1	0.445219	0.0057925	0.180767		MDH2_S246	0.190074	0.0456399	0.701666
GCH1	0.480183	0.00839947	0.0680199		LGALS3	0.355894	0.00736962	0.195027		MECP2_S435	0.236616	0.0450829	0.701666
EMILIN2	0.336614	0.000349812	0.0135034		LGMN	0.448407	0.0141177	0.259496		MED13_S537	2.40931	0.020199	0.701666
TRIM47	0.291966	0.00100526	0.0219523		LIMS1	0.400033	0.00101548	0.122591		MED13L_S923	0.215086	0.00157439	0.342857
GUCY2D	0.0328113	0.00713371	0.0623608		LIN7A	0.461352	0.00776223	0.200913		MED24_S873	0.00192554	0.00423359	0.50815
MATN2	0.296468	0.000413631	0.0142906		LMNA	0.444371	0.000162264	0.0900655		MEF2C_S258	2.21759	0.00294519	0.490375
ATP1A4	0.250301	0.0479719	0.185562		LMO7	0.0758489	0.00523452	0.176683		MEF2D_S121	6.01121	0.000615654	0.259344
BCAN	0.239395	0.0219339	0.118608		LOXL2	0.000877963	0.0359671	0.376431		MFAP1_S116	0.485188	0.023972	0.701666
HAPLN2	0.239263	0.00273605	0.0364635		LPHN1	0.193422	0.000630868	0.108432		MGEA5_S364	0.268178	0.0433385	0.701666
DMGDH	0.382143	0.0188087	0.109286		LPXN	0.00162931	0.0449177	0.40873		MIA3_S727	0.169594	0.0132309	0.701666
BHMT2	0.447269	0.041996	0.171839		LRG1	0.0725717	0.0199153	0.297626		MKL2_S882	3.10931	0.0499986	0.701666
KANK4	0.0492891	0.000207827	0.011037		LRP1B	0.291321	0.0273449	0.337256		MLLT4_S391	2.54927	0.016925	0.701666
GPR12	0.110826	0.0130683	0.0897383		LRRC8A	0.0895458	0.00571632	0.180767		MLLT4_S216	4.72569	0.0186781	0.701666
EPSTI1	0.438911	0.00896126	0.0708793		LTF	0.190166	0.0135825	0.257013		MMACHC_S275	4.63737	4.63e-05	0.107936
KL	0.193877	0.00331694	0.0401683		LUM	0.192337	0.000280308	0.10002		MPHOSPH10_S163	0.0960918	0.0282695	0.701666
GNG5P2	0.297395	0.0277161	0.136399		LYN	0.439983	0.0443734	0.408227		MPRIP_S224	0.298473	0.00953118	0.587748
MYH11	0.385234	0.0136364	0.0917635		M6PR	0.393824	0.00630333	0.182541		MSL2_S211	0.365779	0.0210503	0.701666
KRBA1	0.427462	0.00373351	0.0429365		MAN1A2	0.445657	0.0388275	0.390577		MTFR1_S119	2.79903	0.000141702	0.149507
GH1	4.34166	0.000175614	0.0107524		MAOA	0.322957	0.0197159	0.297519		MTMR3_S8	2.542	0.00606937	0.50815
MICALCL	0.121158	0.00956736	0.0737751		MAP7D1	0.236056	0.000383401	0.104111		MTSS1L_S264	2.05153	0.00234934	0.443956
MICAL2	0.233566	0.000793462	0.0193908		MATN2	0.181298	0.00609343	0.181189		MTSS1L_S601	2.39002	0.00731838	0.523461
CALB2	5.12968	0.000192179	0.0107524		MB21D2	0.382318	0.00328681	0.161212		MYO5A_S1452	0.0802173	0.0187723	0.701666
HRH4	0.208333	0.0471097	0.184058		MCAM	0.39518	0.00375598	0.163709		MYSM1_S340	5.51778	0.00488472	0.50815
CABLES1	0.418387	0.00356202	0.0418016		MECP2	0.311396	0.0004755	0.108432		MZF1_S8	2.12869	0.00272381	0.473582
EMP1	0.320994	0.0154068	0.0972269		MECR	0.22044	7.75772e-05	0.0900655		NACAD_S1365	0.190728	0.0154448	0.701666
RERG	0.275928	0.0266074	0.133264		MED13L	0.151968	0.0301479	0.348268		NAP1L4_S7	2.05001	0.00077336	0.259344
LRP4	0.124214	0.000321378	0.01301		MED27	0.0434202	0.039366	0.390648		NAPA_S195	0.144324	0.0373507	0.701666
FHOD3	0.223999	0.00280842	0.0367709		MEST	0.426587	0.0489589	0.411549		NBEAL2_T1867	0.0712558	0.00563477	0.50815
NREP	0.45842	0.0184451	0.107835		MFAP2	0.245364	0.0136399	0.257124		NBR1_S656	2.2441	8.28e-06	0.0527752
FAM189A2	0.458152	0.00997199	0.0758801		MFAP5	0.00046369	0.0227872	0.317085		NCK1_S91	3.14231	0.00201605	0.401382
NT5E	0.404353	0.0207484	0.114794		MGAT1	0.375755	0.000347009	0.104111		NCKIPSD_S122	2.27281	0.00118694	0.292569
PRRG4	0.344049	0.0191818	0.10984		MGST2	0.23464	0.0212966	0.305878		NCOR2_S149	0.404042	0.027321	0.701666
AMHR2	0.160237	0.0111645	0.0817181		MICAL1	0.243439	0.0258388	0.332675		NCOR2_S152	0.35521	0.0243453	0.701666
ITGA7	0.316555	0.000713489	0.0186143		MLYCD	0.3332	0.00410175	0.167268		NF1_S2523	2.4544	0.00905529	0.581901
PPP1R1A	0.228404	0.00914664	0.0715927		MMAA	0.0930823	0.0216471	0.309409		NFIC_S323	2.45108	0.0428037	0.701666
B4GALNT1	0.391861	0.00163564	0.0276328		MMP9	0.208502	0.0443734	0.408227		NFIC_S333	2.18905	0.00353985	0.50815
ESPL1	0.329009	0.00767244	0.0646855		MMRN1	0.266273	0.0213504	0.305878		NOP2_S214	0.176418	0.0241391	0.701666
HEY2	0.436285	0.0303323	0.143691		MMRN2	0.442026	0.0107318	0.237214		NOP56_S520	2.35704	0.0147129	0.701666
IGDCC3	3.32014	0.000197439	0.0107524		MNDA	0.374009	0.00877586	0.213866		NOP58_S502	2.59512	0.00121374	0.292569
CPM	0.35727	0.00400436	0.0448455		MPC2	0.40426	0.000792122	0.113618		NOP58_S514	2.76882	0.00783697	0.532377
GLUL	0.356908	0.0251495	0.128215		MPG	0.388009	0.0128125	0.254454		NOP58_S502	2.40701	0.000929251	0.271224
KIAA1614	0.447722	0.00185221	0.0296497		MPRIP	0.494172	0.0205804	0.300812		NOP58_S514	2.402	0.0010291	0.277561
FAM129A	0.442906	0.024205	0.125015		MPST	0.396661	0.00428525	0.167898		NPM1_S10	0.413524	0.0175025	0.701666
SERPINE2	0.166365	0.0377438	0.161692		MRPL18	0.36398	0.00817023	0.208769		NPM1_S10	0.339906	0.0332895	0.701666
TBC1D4	0.233974	3.25e-05	0.00611717		MRPL2	0.456041	0.0388583	0.390577		NUCB1_S369	0.240765	0.0285309	0.701666
EDNRB	0.409777	0.0150938	0.0960078		MRPL22	0.352748	0.0473881	0.411549		OSBP_S351	0.257857	0.024202	0.701666
MYCBPAP	0.474979	0.00689623	0.0612186		MRPL43	0.148559	0.0162167	0.273775		OSBPL10_S209	3.21718	0.00165172	0.356716
CCDC68	2.69186	0.000197516	0.0107524		MRPL47	0.149025	0.0182994	0.290634		OSBPL1A_S499	0.199002	0.0456399	0.701666
SKAP2	2.57201	0.000209377	0.011037		MRPS18A	0.0281793	0.0144362	0.262694		OSBPL3_S410	0.125455	0.0204059	0.701666
OR13C9	2.25701	0.00021176	0.0111279		MRPS33	0.198641	0.0127512	0.254454		PABPN1_S150	2.11924	0.0407868	0.701666
KLF4	0.322785	0.00539618	0.0528906		MST4	0.480538	0.00343691	0.161212		PAK1_T212	2.34688	0.00525358	0.50815
RBM24	2.5397	0.00022817	0.0115934		MTFMT	0.181725	0.013376	0.257013		PAK4_S474	0.284205	0.0498909	0.701666
TMOD1	0.359805	0.00391247	0.044165		MTMR1	0.0299446	0.00760507	0.198906		PAPOLG_S525	3.05088	0.00370698	0.50815
GABBR2	0.208398	0.0341888	0.153359		MTUS1	0.119541	0.0147612	0.263356		PCBP1_S190	2.59137	0.00347063	0.50815
DSCC1	0.394366	0.0150893	0.0960078		MYADM	0.35019	0.00608884	0.181189		PCDH1_S984	0.429034	0.0440197	0.701666
CCL21	0.14446	0.0462842	0.182636		MYD88	0.235475	0.0218111	0.309882		PCIF1_S144	2.17789	0.00704629	0.516295
HIST1H2AB	0.24647	0.00155204	0.0268916		MYH11	0.408923	0.00300438	0.15858		PCLO_S3680	0.367934	0.0238654	0.701666
KIAA0319	0.494913	0.0450511	0.178934		MYH9	0.499798	0.00218143	0.144909		PCM1_S537	0.172842	0.0399009	0.701666
SLCO5A1	0.281116	0.0133562	0.090499		MYO1B	0.451025	0.0191126	0.29337		PCM1_S93	2.06359	0.0221281	0.701666
TRPC6	0.314243	0.00659909	0.0595714		MYO1E	0.184538	0.000601504	0.108432		PDHA1_S331	2.20939	0.00599381	0.50815
CASC5	0.385439	0.0199224	0.112216		MYRIP	0.294232	0.0165447	0.274582		PDHA1_S338	2.0529	0.00682672	0.50815
GCOM1	0.370719	0.0217938	0.118232		NADK2	0.389524	0.000966609	0.120717		PDS5A_T1208	2.29505	0.0365263	0.701666
MYOF	0.406489	0.00287687	0.0373426		NAT10	0.341825	0.0109465	0.238894		PDXDC1_S736	0.258062	0.024202	0.701666
SEMA7A	0.279243	0.00114458	0.023237		NCAM1	0.389222	0.0489589	0.411549		PELP1_S531	0.46799	0.0435756	0.701666
TMEM220	2.00217	0.000234926	0.0115934		NCEH1	0.487168	0.0265184	0.333685		PFKL_S775	9.12821	1.39e-05	0.056752
PRICKLE1	0.47516	0.00915565	0.0715927		NDRG4	0.366247	0.0375369	0.384254		PGM3_S92	0.356728	0.0338401	0.701666
NEU4	2.37807	0.000234926	0.0115934		NDUFA3	0.466815	0.00909295	0.218201		PHC3_S628	0.484399	0.0450875	0.701666
PHLDA1	0.41645	0.000793209	0.0193908		NDUFB3	0.487535	0.0129776	0.254454		PHC3_T621	0.495181	0.0196461	0.701666
ACVRL1	0.432209	0.0391146	0.16471		NEFH	0.184552	0.0198624	0.297519		PHIP_S674	3.11737	0.00139742	0.315549
CDH24	0.333053	0.00391184	0.044165		NFXL1	0.28659	0.00311895	0.15858		PI4KB_S496	3.05349	0.00844812	0.550274
JDP2	0.354597	0.000676191	0.0180256		NID2	0.467313	0.00274426	0.153938		PIEZO1_S1391	0.147226	0.0349971	0.701666
TLE3	0.391803	0.00108739	0.0227145		NLN	0.442092	0.0375369	0.384254		PLCB4_T886	2.05364	0.0350232	0.701666
PIF1	0.412585	0.00857888	0.0691065		NME3	0.490896	0.00808797	0.207197		PLCD3_S105	0.148899	0.042564	0.701666
ADAMTS17	0.341445	0.0233009	0.122307		NNT	0.486189	0.00208244	0.144909		PLCL2_S17	2.6177	0.000127881	0.140818
HAPLN3	0.406394	0.0303207	0.143691		NOC3L	0.338257	0.0267869	0.336216		PLCL2_T584	2.03414	0.00574216	0.50815
RHCG	0.308989	0.0369328	0.160251		NOL6	0.382149	0.0294853	0.342942		PLEKHA5_S1021	0.205805	0.0415293	0.701666
ITGAX	0.446488	0.0482875	0.185562		NOP16	0.474783	0.0255832	0.329878		PML_S518	0.365645	0.0104057	0.625263
CDH11	0.324074	0.0203455	0.113835		NOP2	0.314138	0.0350635	0.372524		PNN_S66	2.44923	0.0148741	0.701666
ADCYAP1	0.0125472	0.0419922	0.171839		NPTXR	0.0184106	0.0499574	0.411549		PNN_S66	2.82905	0.0204059	0.701666
GATA6	0.195141	0.000170137	0.0107524		NRDE2	0.171506	0.00430482	0.168006		POGZ_S1338	0.495725	0.022597	0.701666
TTYH2	0.460414	0.0180806	0.106629		NT5E	0.209777	0.00328681	0.161212		POLA1_S186	3.79556	0.00716744	0.519153
RNF157	0.396684	0.00172007	0.0283528		NUDT9	0.439328	0.00555135	0.180076		POMC_S108	0.295027	0.0306736	0.701666
ERBB2	0.457461	0.000658265	0.0180144		OCIAD2	0.0767339	0.00447617	0.16876		PPP1R12B_S21	0.0786464	0.0415638	0.701666
ATHL1	0.364103	0.0160378	0.0997533		OGDHL	0.41324	0.0187594	0.29337		PPP1R12C_S508	2.89977	0.000812715	0.259344
WTIP	0.29355	0.0153969	0.0972269		OGFR	0.352844	0.0129048	0.254454		PPP1R12C_S499	0.266798	0.0431479	0.701666
ADAMTS10	0.24664	0.00159486	0.027421		OGN	0.210361	0.0057925	0.180767		PPP3CB_S479	3.73576	0.00136567	0.309948
PRDM16	0.0530504	9.06e-05	0.00871359		OGT	0.321562	0.0401557	0.390648		PRKCZ_S223	4.15289	0.00145121	0.32202
MAP3K6	0.303042	3.81e-05	0.00611717		OLFML3	0.476327	0.0443734	0.408227		PRKRA_S18	2.23664	0.0246298	0.701666
HSPG2	0.417993	0.0314745	0.146314		OPA3	0.467243	0.0120828	0.248906		PRKRA_S18	3.01668	0.00480707	0.50815
CYR61	0.332637	0.0499787	0.188642		OXNAD1	0.101036	0.0348592	0.372524		PSMD11_S14	2.65254	0.00833468	0.550274
LMO4	0.495122	0.0113171	0.0818927		P4HA2	0.243024	0.00208244	0.144909		PSMF1_S153	2.51058	0.000654683	0.259344
ITGA10	0.390316	0.00111548	0.023237		PADI4	0.00982801	0.0397311	0.390648		PTPLAD1_S135	0.0985225	0.0212563	0.701666
GPR161	0.320435	0.000109281	0.00908469		PAPLN	0.278259	0.0120792	0.248906		PTPN1_S352	0.296971	0.0418911	0.701666
SEMA6C	0.423799	0.00255056	0.0350821		PARVB	0.374864	0.00685436	0.189177		PTPRJ_S1011	2.32578	0.0264841	0.701666
KCNH1	0.275075	0.000590759	0.0173789		PCDH1	0.284136	0.00401241	0.167268		PTRF_S40	0.427186	0.0375798	0.701666
FLG	0.244793	0.00449322	0.0473339		PCDHGC3	0.00175555	0.0286885	0.342445		PTRF_S365	0.0508369	0.00418293	0.50815
GDF7	0.442273	0.0411896	0.170487		PCLO	0.146399	0.0087764	0.213866		PUS1_T426	0.10226	0.0443904	0.701666
THSD7B	0.469197	0.0266127	0.133264		PDHA1	0.453721	0.0057925	0.180767		RAB11FIP1_S357	6.8947	0.000697591	0.259344
GULP1	0.233901	0.00231413	0.0331141		PDK2	0.284449	0.0162242	0.273775		RAB11FIP1_S435	2.85507	0.000450752	0.259344
GADL1	0.0980237	0.0171581	0.103324		PDLIM3	0.000332882	0.00300881	0.15858		RAB11FIP5_S538	0.334312	0.0168073	0.701666
ITGA9	0.457394	0.00429294	0.0463911		PDP1	0.25517	0.000919928	0.119364		RAB3IP_S266	2.70219	0.0256356	0.701666
NFKBIZ	0.286706	0.0303338	0.143691		PDS5A	0.496927	0.0316168	0.35574		RAB40B_S265	2.07118	0.000685958	0.259344
PHLDB2	0.415509	0.0150964	0.0960078		PECAM1	0.486735	0.00604306	0.180767		RABL6_S455	0.214628	0.0172214	0.701666
LPP	0.376903	7.36e-05	0.00822748		PGBD5	0.11239	0.0294506	0.342942		RAD9A_S277	0.117189	0.0260806	0.701666
CAMK2D	0.425115	1.02e-05	0.00593911		PHF1	0.48841	0.0184137	0.290634		RAI14_S284	0.0704255	0.00170456	0.363725
LHFPL2	0.471753	1.53e-05	0.00593911		PHF15	0.260348	0.00712018	0.191404		RAI14_S284	0.357918	0.00743835	0.523812
BHMT	0.321792	0.0194056	0.111022		PHLDB1	0.341856	0.0401557	0.390648		RALGAPB_T734	2.37845	0.000478696	0.259344
GABRB2	0.150359	0.0363814	0.158112		PIGQ	0.39001	0.042826	0.40196		RALGPS1_S342	3.22386	0.0170983	0.701666
CPLX2	0.382813	0.00409854	0.0453259		PIK3C2A	0.100585	0.0314545	0.35574		RANBP1_S60	0.299398	0.0383638	0.701666
SLC17A4	0.0527473	0.0365632	0.158722		PIK3CA	0.295002	0.0148579	0.264608		RANBP2_S1573	2.38132	0.012345	0.695658
DAAM2	0.433371	0.00737152	0.0631351		PIK3IP1	0.142304	0.00634719	0.18328		RANBP2_T1156	2.58768	0.0045209	0.50815
EGFR	0.278809	0.00155443	0.0268916		PIP5K1C	0.310214	0.00155859	0.141235		RANBP3_S126	4.08108	4.14e-05	0.107936
RP11-422N16.3	2.05717	0.000235015	0.0115934		PITPNB	0.446894	0.0221455	0.309882		RAPGEF5_S375	0.0871296	0.0399009	0.701666
CA13	2.34197	0.000235045	0.0115934		PLBD1	0.0796939	0.00737865	0.195027		RASIP1_S328	0.195936	0.0450455	0.701666
DIAPH2	0.407442	0.00323953	0.0394901		PLCB1	0.138057	0.0120828	0.248906		RBM12B_S280	0.100519	0.00632202	0.50815
BICC1	2.08161	0.000248974	0.0115968		PLCB3	0.0319249	0.0350772	0.372524		RBM14_S618	2.11686	0.0140843	0.701666
DCDC2C	3.43926	0.000260971	0.0118897		PLXNA2	0.359419	0.0166179	0.275338		RBM15_S670	0.242829	0.0218412	0.701666
ACTL7B	0.474934	0.00820774	0.067646		POLR2E	0.391612	0.0473881	0.411549		RBM15_S259	3.20621	0.0366011	0.701666
NR6A1	0.327495	0.0023045	0.0331141		POLR2G	0.302467	0.0146715	0.262694		RBM15_S259	0.0406802	0.0339098	0.701666
GBGT1	0.43547	0.00705302	0.0616977		POMT1	0.118469	0.0124335	0.252093		RBMX_S208	2.61019	0.0267945	0.701666
HMCN2	0.177031	0.0139177	0.0921545		POMT2	0.154004	0.00239248	0.144909		RBMXL1_S208	2.51222	0.0469955	0.701666
ADIRF	0.420759	0.0491231	0.188193		POSTN	0.0672198	0.000109476	0.0900655		RECQL5_S815	3.5432	0.00306788	0.507675
ADM	0.259683	0.00267596	0.0358571		PPA2	0.493185	0.00604306	0.180767		REPS1_S682	3.11123	0.00841949	0.550274
CSH1	2.16241	0.0002626	0.0118897		PPAP2A	0.156447	0.00260203	0.150558		RLIM_S230	0.0614044	0.00698083	0.512855
ADAM33	0.1647	0.024667	0.126775		PPIF	0.48711	0.000213756	0.0901723		ROBO1_S940	6.30473	0.000449734	0.259344
CTB-102L5.4	2.47822	0.000292205	0.0127323		PPOX	0.473697	0.0388275	0.390577		RPL3_S13	3.17916	0.000558252	0.259344
KIRREL3	0.332889	0.0120048	0.0850102		PPP1R9B	0.465428	0.036283	0.376431		RPLP2_S105	0.148664	0.0219288	0.701666
JPH2	0.188721	0.00874759	0.0697646		PPP2R5A	0.164625	0.00466051	0.169812		RPS6KC1_S423	0.446445	0.0265184	0.701666
CDH22	0.274178	0.0314344	0.146314		PPP2R5C	0.48503	0.00467476	0.169812		RRAGC_T96	2.37702	0.0210132	0.701666
PLCB3	0.440834	0.00689869	0.0612186		PPP4R2	0.461037	0.0120821	0.248906		RRAS_S201	0.0711938	0.0467897	0.701666
GH2	2.83176	0.000412679	0.0142906		PRELP	0.196962	0.00106662	0.122591		RSL1D1_S361	0.270131	0.0155667	0.701666
ADRA2A	0.135164	0.005031	0.0508369		PRKAA1	0.414975	0.00913987	0.218201		RSPH4A_S86	2.25327	0.000560607	0.259344
RGS18	0.297946	0.0160184	0.0997533		PRKCB	0.000903807	0.0449177	0.40873		SAMD4B_S592	2.11046	0.0017018	0.363725
CCNB3	2.71497	0.000448202	0.0149927		PRNP	0.39428	0.00913987	0.218201		SAMD4B_S172	0.213845	0.0168073	0.701666
CRIM1	0.452486	0.0136364	0.0917635		PROCR	0.453865	0.0213494	0.305878		SAMHD1_S33	0.25088	0.00099471	0.273706
CACNA2D4	0.225242	0.011305	0.0818927		PSAT1	0.045011	0.0191156	0.29337		SCML4_S65	2.63711	0.00762421	0.523812
CCDC3	0.377854	0.00821783	0.067657		PSME3	0.470832	0.0084259	0.211515		SCRIB_S1566	0.154558	0.0325963	0.701666
ANO4	0.472947	0.040538	0.168141		PTGS1	0.23957	0.00509604	0.17377		SEC16A_S1069	0.284731	0.000505001	0.259344
HAS2	2.3756	0.000459522	0.0151939		PTPN12	0.308635	0.00142695	0.135778		SEC16A_S1327	0.1086	0.0298659	0.701666
LRLE1	2.60444	0.000532405	0.0163943		PTPN9	0.485025	0.0164493	0.273775		SEC16A_S1389	0.20061	0.0487438	0.701666
TMEM178A	0.45587	0.000752448	0.0190685		PTPRM	0.291274	0.0459926	0.409547		SEC22B_S137	2.97834	0.00099471	0.273706
CYSLTR2	0.288301	0.00419306	0.0460819		PTRF	0.434778	0.0130653	0.254454		SEC22B_S137	2.19069	0.032953	0.701666
TCF7L1	0.456472	0.0351023	0.155501		PTX3	0.00037042	0.0141812	0.259496		SEC23IP_S926	0.415963	0.0312529	0.701666
SPOCK1	0.148602	0.000515695	0.0160423		PURB	0.375422	0.0158368	0.269549		SEC62_S353	2.02522	0.00133476	0.307498
PLEKHH2	0.36925	0.0344773	0.154178		PVRL2	0.44839	0.0428341	0.40196		SF1_S207	2.18897	0.00809867	0.545584
DMP1	0.0653465	0.0200363	0.112639		PXDN	0.097416	0.0191117	0.29337		SF3B1_T223	2.3091	0.00822066	0.550274
CSHL1	2.33448	0.000534065	0.0164181		PYGL	0.325054	0.0152443	0.26627		SF3B1_T227	2.32631	0.00620206	0.50815
GJA1	0.371646	0.0215681	0.11706		QSOX1	0.274316	0.024687	0.327553		SF3B1_T211	2.00096	0.024354	0.701666
CYS1	2.18098	0.000640712	0.0176954		RAB13	0.326689	0.0199574	0.297626		SHANK3_S1640	0.314022	0.0369355	0.701666
HHEX	0.385621	0.0427261	0.173806		RAB28	0.485201	0.0441684	0.408227		SIK3_S808	2.64474	0.00898216	0.578451
LGI2	0.294985	0.0331851	0.15119		RAB31	0.000293845	0.0359671	0.376431		SIK3_S568	2.66415	0.0327693	0.701666
POTEF	3.89112	0.00064563	0.0178007		RAB32	0.000722139	0.0227872	0.317085		SIK3_T163	2.63915	0.0061605	0.50815
LGI4	0.303538	0.0292231	0.140624		RABGGTB	0.231622	0.0135034	0.257013		SKI_S432	2.30132	0.00698024	0.512855
CACNA2D1	0.422501	0.0144982	0.0941673		RALA	0.479687	0.0012347	0.134086		SLC25A46_S61	0.210725	0.000624287	0.259344
C16orf74	0.394303	0.0099499	0.0758801		RAP2A	0.383691	0.0192447	0.294446		SLC25A46_S34	2.48495	0.0380904	0.701666
UBASH3B	0.358684	0.0398209	0.166749		RASAL2	0.383513	0.0388275	0.390577		SLC2A4_S488	0.0823266	0.0312239	0.701666
PITPNC1	0.418607	8.58e-05	0.00850829		RASIP1	0.199332	0.00064726	0.108432		SLC41A3_T49	2.43947	0.00272125	0.473582
CA1	2.51209	0.000658121	0.0180144		RBCK1	0.485667	0.022016	0.309882		SLC41A3_S13	2.20801	0.000309868	0.236225
PDLIM3	0.285604	0.012554	0.0874408		RBM14	0.427402	0.0053193	0.177743		SLC8A2_S622	0.081622	0.00443744	0.50815
PDE1C	0.42418	0.0434908	0.175348		RBM22	0.224811	0.0429277	0.40196		SLTM_S553	2.1348	0.0122097	0.695178
ADAMTS1	0.439268	0.0224194	0.119632		RBM28	0.0185573	0.01405	0.259496		SMCR7L_S59	0.256099	0.0156282	0.701666
APCDD1	0.399441	0.0364092	0.158112		RCN3	0.366401	0.0104177	0.235903		SMEK1_S764	2.74717	0.0399009	0.701666
POF1B	3.89679	0.000711888	0.0186143		RCOR3	0.445628	0.000548399	0.108432		SMIM1_S17	2.42144	0.00230744	0.439448
DKK2	0.191199	0.0157199	0.0981404		RDH11	0.373109	0.000832769	0.113618		SNAPIN_T14	3.65359	0.000261033	0.217992
GRIA1	0.0927344	0.00492434	0.0499681		REEP5	0.405073	0.0473881	0.411549		SND1_S426	0.413052	0.0127569	0.701666
MAL2	2.04967	0.00079363	0.0193908		RMDN3	0.175486	0.000162264	0.0900655		SNTB2_S95	0.487962	0.0108424	0.640027
SLC28A1	0.301426	0.0191639	0.10984		RPF2	0.0604591	0.00275796	0.153938		SNTB2_S110	0.257349	0.00199057	0.398088
FGF18	0.467323	0.00550511	0.0536111		RPL14	0.360101	0.033882	0.368351		SOBP_S629	0.406057	0.0220155	0.701666
SLC6A1	0.470886	0.0125579	0.0874408		RPL24	0.383166	0.0170817	0.278422		SP1_S59	0.169128	0.04345	0.701666
NRG1	0.485559	0.00339828	0.0406263		RPL27A	0.313569	0.0191126	0.29337		SP100_S410	2.77133	0.0108228	0.640027
MYO1E	0.388978	0.00255034	0.0350821		RPL28	0.471909	0.0107318	0.237214		SPEG_S419	0.114023	0.020372	0.701666
PALM2-AKAP2	0.28077	0.0133505	0.090499		RPL35	0.463634	0.0195001	0.296538		SPEG_S488	0.101234	0.0239724	0.701666
ACAN	0.0728886	0.0213704	0.11706		RPL7	0.344735	0.00555135	0.180076		SPP2_S96	3.0719	0.0328994	0.701666
CABP1	0.148798	0.000147077	0.0100306		RPL7A	0.46623	0.0458599	0.40873		SPTAN1_S1557	0.0553393	0.0286732	0.701666
EXTL1	0.278573	0.000881785	0.0204435		RPL7L1	0.444912	0.0424108	0.401104		SRF_S224	0.485108	0.01619	0.701666
SLC30A2	0.335484	0.0242646	0.125262		RPS25	0.21755	0.0111664	0.238894		SRRM1_S616	2.36791	0.0230792	0.701666
SHROOM4	0.480679	0.0203444	0.113835		RPS9	0.190251	0.0284661	0.341833		SRRM1_T614	2.36791	0.0230792	0.701666
OTOS	2.02214	0.000793714	0.0193908		RPUSD2	0.21472	0.0108325	0.238894		SRRM2_S377	0.459172	0.0341461	0.701666
KCNB1	0.481485	0.0215681	0.11706		RQCD1	0.404315	0.00228473	0.144909		SRSF11_S207	2.05637	0.00121742	0.292569
DNAH3	0.194376	0.0279591	0.137265		RRM1	0.3846	0.0436404	0.407138		SRSF4_S113	2.58495	0.0188647	0.701666
B3GAT2	2.04465	0.000835662	0.0200214		RRP1B	0.144663	0.0107269	0.237214		SRSF9_S216	2.22315	0.0239724	0.701666
ADAMTS4	0.235864	0.031473	0.146314		RRS1	0.364865	0.0415221	0.395469		STAMBPL1_S242	0.15464	0.041327	0.701666
HK2	0.21142	0.00469904	0.048725		RSU1	0.47687	0.00117613	0.130564		STAT3_S727	2.06115	0.00350169	0.50815
STARD9	0.362275	7.82e-05	0.00844187		RTN4	0.463902	0.00136	0.135769		STAU2_S492	2.98771	0.00649089	0.50815
TCHH	0.327869	0.0465801	0.182636		S100A11	0.439218	0.0177372	0.285367		STAU2_S440	2.16334	0.000735794	0.259344
ZYX	0.427894	0.00515734	0.0514201		S100A8	1.70455e-05	0.0111052	0.238894		STIM1_S608	2.88561	0.000394826	0.257052
PLS1	2.05169	0.000836366	0.0200214		SAMHD1	0.431074	0.00447617	0.16876		STIM2_S621	2.75777	0.0231191	0.701666
SLC2A6	0.492316	0.0101831	0.0770568		SBF1	0.274457	0.00419229	0.167898		STMN1_S16	3.31327	0.0260922	0.701666
C1orf180	4.13793	0.00085888	0.020344		SBSPON	0.15329	0.0354753	0.376256		SUPT16H_S986	0.0312319	0.0117519	0.678382
PKN3	0.471584	0.0458108	0.181252		SCAMP2	0.294679	0.0479873	0.411549		SUPV3L1_S725	0.393818	0.0357371	0.701666
PTH1R	0.408063	0.0139135	0.0921545		SCAMP3	0.426492	0.0164493	0.273775		SYNE1_S8305	2.64958	0.0492414	0.701666
HK3	0.362449	0.00820605	0.067646		SCG3	0.181054	0.0458599	0.40873		SYNE2_S6389	3.3093	0.00181737	0.377551
PLXDC1	0.482757	0.0303352	0.143691		SCGN	0.203068	0.0443734	0.408227		SYNE2_S2781	0.423287	0.00459695	0.50815
ITGA5	0.443925	0.0199549	0.112216		SDHC	0.000173883	0.0359671	0.376431		SYNE2_S2781	0.359559	0.0138147	0.701666
MPP3	0.345892	0.000180971	0.0107524		SDPR	0.429791	0.0198347	0.297519		SYNJ2BP-COX16_S21	0.234027	0.0471742	0.701666
NAGS	0.40095	0.0166829	0.101616		SEC11A	0.399241	0.000162264	0.0900655		SYNPO_S589	0.463481	0.0122522	0.695178
PLCD3	0.242864	0.000836895	0.0200214		SEC16A	0.291713	0.0158368	0.269549		SYNPO_S510	0.170108	0.0487438	0.701666
GRASP	0.387606	0.0195666	0.111494		SERPINA4	0.482837	0.0316182	0.35574		SYNPO_S441	0.376278	0.00383711	0.50815
CCDC78	0.487419	0.0144982	0.0941673		SERPINA6	0.192126	0.0187176	0.29337		SYNPO_S837	0.319391	0.0169057	0.701666
CYP4A22	0.213523	0.0403724	0.168141		SERPINH1	0.285363	0.00064726	0.108432		SYNPO_S19	0.276343	0.00901378	0.579651
HENMT1	2.15351	0.000859022	0.020344		SETD7	0.473889	0.00555135	0.180076		SYNPO2_S902	0.283521	0.00712665	0.517213
ELTD1	0.495215	0.0364125	0.158112		SETX	0.0595362	0.00477093	0.171119		SYNRG_T1100	2.64494	0.00265893	0.465022
ADAMTS15	2.21473	0.000881049	0.0204435		SF3B5	0.241056	0.0325427	0.36097		SYT14_T202	0.152237	0.0404205	0.701666
PRDM8	2.21235	0.000881969	0.0204435		SFXN1	0.435198	0.00300438	0.15858		SYT17_T83	2.96433	0.00308637	0.50815
GBP2	0.394639	0.0419942	0.171839		SFXN3	0.228999	9.72485e-06	0.0669389		SYTL2_S536	4.34888	3.9e-05	0.105339
KCNT2	0.472161	0.0251495	0.128215		SGCE	0.223648	0.0037687	0.163709		SYTL3_S243	4.89673	0.000620796	0.259344
DDR2	0.473886	0.0412589	0.170487		SGPL1	0.332621	0.000555224	0.108432		SYTL4_S488	0.366214	0.00525358	0.50815
OLFML2B	0.126858	0.000126849	0.0096169		SGSM1	0.410245	0.00913987	0.218201		TANC2_S1827	2.51302	0.0440279	0.701666
ATF3	0.397658	0.0364125	0.158112		SGTB	0.312613	0.00296595	0.15858		TBC1D10B_T148	2.03788	0.00218587	0.422006
C1orf115	0.165471	0.000437299	0.0146921		SH3BP4	0.00432779	0.0180191	0.287586		TBC1D15_S96	2.72383	0.00113023	0.288027
IL20	0.195804	0.049412	0.188642		SLC17A5	0.147655	0.0145757	0.262694		TBC1D15_S78	2.60825	0.000495242	0.259344
NOSTRIN	0.412474	0.00645465	0.0585253		SLC22A17	0.361815	0.000615049	0.108432		TBC1D5_S43	2.06838	0.0189107	0.701666
TDRD10	0.339338	0.0458203	0.181252		SLC25A11	0.461024	0.0191126	0.29337		TBC1D9B_S432	2.65426	0.0383553	0.701666
DCST2	0.293044	0.000621538	0.0176954		SLC25A20	0.307866	0.00447617	0.16876		TCEAL2_S114	3.83501	0.00942056	0.583512
LMOD1	0.183655	0.000359373	0.0137354		SLC25A24	0.473116	0.00198758	0.144909		TCEAL3_S121	3.63967	0.0246298	0.701666
IGFBP7	0.326396	0.000295441	0.0127323		SLC25A3	0.419137	0.00208244	0.144909		TCEAL3_S135	3.25561	0.01328	0.701666
ADORA1	0.32862	0.0349698	0.155501		SLC27A4	0.401086	0.0221455	0.309882		TCEAL5_S127	3.64394	0.0204099	0.701666
TYR	4.23145	0.000950396	0.0214434		SLC32A1	0.0305947	0.0205941	0.300812		TCEAL5_S141	3.23681	0.016835	0.701666
PTPN13	0.492409	0.00877117	0.0697646		SLC39A14	0.442476	0.00300438	0.15858		TCEAL6_S121	3.63967	0.0246298	0.701666
PCOLCE2	0.212222	0.0308483	0.145709		SLC3A2	0.309594	0.00164648	0.143043		TCEAL6_S135	3.26084	0.01328	0.701666
PRKCD	0.435332	0.0188035	0.109286		SLC44A2	0.11516	0.0471442	0.411549		TCEAL6_S30	2.55754	0.0341461	0.701666
MFI2	0.36331	0.00123592	0.024196		SLC8A2	0.119257	0.0228883	0.317804		TGFB1I1_S403	0.455727	0.0353759	0.701666
PITX2	0.382625	0.00858236	0.0691065		SLC9A1	0.472907	0.0213494	0.305878		TGOLN2_S298	0.0301726	0.0164161	0.701666
CA3	2.20033	0.000953673	0.0214434		SLC9A3R1	0.447444	0.0454764	0.40873		THRAP3_S939	2.68919	0.00179164	0.37755
HPGD	0.0496813	0.00701183	0.0616977		SLFN5	0.306141	0.00146027	0.136351		THRAP3_S624	0.472547	0.00626067	0.50815
FAM198B	0.106241	0.00261257	0.0356458		SLIRP	0.220083	0.00128199	0.135769		TJP1_S275	0.183923	0.027955	0.701666
RANBP3L	0.426773	0.0275764	0.136042		SLMAP	0.185762	0.000112602	0.0900655		TLN1_S1201	0.00933866	0.00365305	0.50815
RHOBTB3	0.442284	0.0170362	0.102624		SLTM	0.406368	0.00274426	0.153938		TMCC2_S438	4.5837	0.0180178	0.701666
FOXQ1	0.191233	0.00136669	0.0255302		SNRPA1	0.385261	0.0265184	0.333685		TMEM115_S320	3.8629	0.00043409	0.259344
MB21D1	0.387119	1.58e-05	0.00593911		SNRPD1	0.459962	0.00714579	0.191404		TMEM163_S37	2.02684	0.0139126	0.701666
TXLNB	0.356542	0.0207228	0.114794		SNTB2	0.26999	0.000365914	0.104111		TMEM163_S55	2.49552	0.000890268	0.266465
MYOZ3	0.226909	0.00689133	0.0612186		SNX14	0.184829	0.0205804	0.300812		TMEM163_S61	2.97391	0.00405169	0.50815
KCNK5	0.334502	0.0410318	0.170113		SOD3	0.272585	0.0493326	0.411549		TMEM163_S12	2.65365	0.00319316	0.50815
WDR16	2.02808	0.00103201	0.0220641		SORCS2	0.142674	0.015014	0.26627		TMEM57_S244	3.1686	1.86e-05	0.066211
ADCY1	0.279535	0.000156342	0.0103731		SORD	0.316704	0.0265184	0.333685		TMEM87A_S540	0.217693	0.0180242	0.701666
PCDHB1	2.27559	0.00114481	0.023237		SPATA20	0.331387	0.00509604	0.17377		TNFRSF14_S240	2.82053	0.00326218	0.50815
FAT3	0.18638	0.0147898	0.0956912		SPTB	0.460608	0.0125655	0.252093		TNKS1BP1_S1029	3.17171	0.0252764	0.701666
SHC3	2.02752	0.00126904	0.024413		SPTBN4	0.494206	0.000451392	0.108432		TNS1_T1189	2.15036	0.000670969	0.259344
DACH1	0.366614	0.019186	0.10984		SPTLC2	0.28596	0.00428525	0.167898		TOM1_S160	3.41681	0.0366011	0.701666
FAM69B	0.412866	6.31e-05	0.00775575		SRSF4	0.465563	0.0125655	0.252093		TOP2B_S1331	0.140744	0.0155174	0.701666
BTNL9	0.327804	0.00617473	0.0570975		SSBP1	0.325207	0.00250487	0.147213		TOX4_T176	0.111181	0.0443904	0.701666
PACSIN3	0.324012	0.00339547	0.0406263		ST3GAL6	0.312996	0.00341741	0.161212		TP53BP1_S732	0.0978324	0.0130747	0.701666
RAPSN	0.266963	0.0160346	0.0997533		STAB1	0.33942	0.0436438	0.407138		TP53BP1_S732	0.462839	0.0143833	0.701666
LIPC	0.301697	0.0164834	0.100942		STOM	0.434382	0.000280308	0.10002		TP53BP1_S585	0.302245	0.0111724	0.655169
IL25	0.050923	0.0109943	0.0808895		STON2	0.218754	0.00582909	0.180767		TP53BP1_S1073	0.412726	0.0392945	0.701666
GLB1L3	0.0779833	0.0187589	0.109286		STX10	0.499822	0.035065	0.372524		TP53BP1_S635	0.490578	0.0127569	0.701666
AL353608.1	2.07675	0.0012737	0.0244468		STXBP3	0.344654	0.00142695	0.135778		TP53BP1_S1119	0.382068	0.0341461	0.701666
PLEKHF1	0.283309	0.0191755	0.10984		SUCO	0.304318	0.00274383	0.153938		TP53BP1_S1099	0.244433	0.0481805	0.701666
CDYL2	0.345726	0.0110781	0.0811435		SUN1	0.486215	0.00657366	0.185007		TPI1_S249	2.04438	0.00239088	0.448009
WEE1	0.407312	0.00159501	0.027421		SYN3	0.152788	0.0289377	0.342942		TRA2A_S2	0.473347	0.0392945	0.701666
AC016745.1	2.07675	0.0012737	0.0244468		SYP	0.217886	0.000395978	0.104111		TRAP1_S401	0.0325833	0.0441928	0.701666
GALR1	0.0640839	0.0196381	0.111832		SYPL1	0.496975	0.00428525	0.167898		UBA1_S835	0.268596	0.0327006	0.701666
RRAD	0.225952	0.0106059	0.079055		SZT2	0.115426	0.0489517	0.411549		UCK1_S258	2.30167	0.00172104	0.365491
FTCD	7.47361	0.00133578	0.0250161		TAF7	0.280744	0.00068703	0.108432		UGP2_S2	0.366248	0.018193	0.701666
NNMT	0.217718	0.0215692	0.11706		TAP1	0.420714	0.00808797	0.207197		UNC79_S1065	2.70292	0.0353836	0.701666
MESP1	0.187251	0.000203235	0.0109695		TAPBP	0.266722	0.00685436	0.189177		UNK_S385	2.61773	0.0163296	0.701666
ANKDD1A	0.457429	0.0101845	0.0770568		TAPT1	0.355259	0.024687	0.327553		USP34_S3359	0.0936488	0.0487189	0.701666
CACNG2	0.315424	0.00722212	0.0628062		TBC1D1	0.174269	0.0173252	0.281916		USP5_S783	3.17162	0.00271523	0.473582
STAT6	0.440736	0.0173783	0.10414		TBC1D4	0.136006	0.0158368	0.269549		VAMP2_S61	2.65245	0.0048349	0.50815
SGSM1	0.49639	0.00492735	0.0499681		TCOF1	0.462818	0.045108	0.40873		VDAC1_S104	0.443004	0.00252717	0.461944
RP11-93B14.6	0.128395	0.0297487	0.142621		TECR	0.410586	0.0018967	0.144656		VDAC1_S104	0.191744	0.00743835	0.523812
ACSF2	0.300287	0.0203466	0.113835		TFRC	0.314062	0.00392541	0.166181		VDAC2_S130	0.196353	0.0246748	0.701666
LOXHD1	0.312165	0.026614	0.133264		THSD4	0.270477	0.02056	0.300812		VIM_S325	0.396173	0.00573723	0.50815
FKSG62	2.28413	0.00138261	0.0256215		THYN1	0.420897	0.0111664	0.238894		VIM_S56	0.415485	0.00525358	0.50815
FAM129C	0.205106	0.0356901	0.157539		TIMM17B	0.427705	0.0292701	0.342942		WAC_T293	2.27938	0.00416314	0.50815
CORO6	0.124603	0.0013017	0.0248806		TIMM8A	0.479804	0.0375369	0.384254		WDR20_S496	3.74237	0.00115824	0.292569
DNAAF3	0.261401	0.00794672	0.0662047		TIMM9	0.429272	0.00447617	0.16876		WDR33_S1219	2.13495	0.00455952	0.50815
NXN	0.400107	0.00449567	0.0473339		TJP2	0.329767	0.0130653	0.254454		WFS1_S32	2.06062	0.000385736	0.255006
MGAT5B	0.113245	0.000474311	0.0154783		TK2	0.302319	0.0294853	0.342942		YY1_S247	0.423337	0.0317558	0.701666
TMC8	0.314097	0.00934883	0.0728592		TM7SF2	0.346026	0.02531	0.329878		ZBTB38_S130	2.03125	0.00731838	0.523461
SCARA3	0.22743	0.0499567	0.188642		TM9SF1	0.410948	0.00630333	0.182541		ZC3H11A_S758	3.59551	0.00277662	0.47968
CFC1	2.17862	0.00140574	0.0256215		TMBIM1	0.000827012	0.0359671	0.376431		ZC3H11A_S495	3.95533	0.0371986	0.701666
OR2C1	0.492094	0.0433054	0.175348		TMEM109	0.436612	0.00447617	0.16876		ZC3HAV1_S257	2.92021	0.00120121	0.292569
TMC2	2.04613	0.00140574	0.0256215		TMEM129	0.287006	0.0104363	0.235903		ZDHHC5_S621	2.06157	0.0155174	0.701666
FAM107A	0.422479	0.0286894	0.139293		TMEM205	0.397051	0.00228473	0.144909		ZMAT4_S121	2.31549	0.000157671	0.159098
TAP1	0.497721	0.00171991	0.0283528		TMEM33	0.401328	0.00808797	0.207197		ZNF609_S358	0.238198	0.0265184	0.701666
MLKL	0.322161	1.09e-05	0.00593911		TMEM43	0.408088	0.00300438	0.15858		ZNF639_S88	2.06776	0.0365263	0.701666
RHOH	0.436663	0.0338448	0.151995		TMEM65	0.330215	0.0037687	0.163709
LGI3	0.288643	0.0350256	0.155501		TMEM87A	0.376475	0.0265184	0.333685
SDPR	0.467717	0.00492622	0.0499681		TMOD1	0.353048	0.00164648	0.143043
UGT3A2	0.0275595	0.00795936	0.0662501		TNC	0.166492	0.035065	0.372524
ATOH8	0.175549	0.000904919	0.0209075		TNXB	0.229515	0.0350635	0.372524
PLA2G4F	0.108058	0.0138402	0.0921545		TOP3B	0.360698	0.035065	0.372524
CPLX1	0.478701	0.0261192	0.131529		TOR1B	0.2808	0.0087764	0.213866
MFSD7	0.380533	0.00515188	0.0514201		TOR2A	0.000318914	0.0359671	0.376431
EFNA1	0.497525	0.0150991	0.0960078		TPM1	0.483807	0.0087764	0.213866
ADRB2	0.119581	0.000160868	0.0106352		TPM2	0.402937	0.000555224	0.108432
NPBWR2	2.19779	0.0014408	0.0261207		TPM3	0.495994	0.000329093	0.104111
PIFO	2.16166	0.00147851	0.026433		TPST1	0.414521	0.000832769	0.113618
CHRNA5	0.259196	0.0121645	0.0858025		TRIM21	0.355178	0.00488129	0.171119
AGPAT2	0.134557	1.13e-06	0.00417376		TRIM46	0.00368207	0.0359671	0.376431
LINGO1	0.265537	0.0075227	0.0641889		TRMT5	0.144233	0.0156126	0.269549
P2RY1	0.320303	0.0128116	0.0884049		TSPAN9	0.492941	0.0477685	0.411549
TM4SF1	0.497487	0.0474563	0.184412		TST	0.388452	0.0221455	0.309882
MYO7B	0.362224	0.00786016	0.0656288		TTC13	0.236562	0.0294853	0.342942
SERPINA6	0.168013	0.0130992	0.0897864		TTLL12	0.352046	0.00112014	0.125745
RP11-463D19.2	2.11739	0.00151147	0.0268476		TUBB1	0.498549	0.00467476	0.169812
USP50	0.338355	0.0168685	0.102619		TXLNG	0.27417	0.0104294	0.235903
CRTAP	0.447598	0.00155561	0.0268916		TXN2	0.296942	0.000385737	0.104111
FAM115C	0.459585	0.0117919	0.0839706		TXNDC12	0.28867	0.0178693	0.28703
LRRN2	0.250152	0.00100567	0.0219523		UBE3C	0.346047	0.0111664	0.238894
SIX2	0.119487	0.0256258	0.130375		UGCG	0.442187	0.0360583	0.376431
DLGAP1	0.101781	0.0228279	0.121495		UNC13D	0.183662	0.00509604	0.17377
SDIM1	2.01661	0.00163594	0.0276328		USMG5	0.282725	0.00943511	0.222673
KCNS3	0.260318	0.0021492	0.0320296		USP16	0.455663	0.0401541	0.390648
XKR9	2.50213	0.00175477	0.0288615		VASP	0.393691	0.000451392	0.108432
OSCAR	0.241475	0.0133278	0.090499		VAT1L	0.469148	0.0479505	0.411549
GJB6	3.37926	0.00178484	0.0291281		VCAN	0.0958256	0.0221001	0.309882
TPH2	2.34089	0.00199437	0.0307199		VDAC1	0.457799	0.033882	0.368351
FPR1	0.471503	0.0442355	0.177547		VIM	0.337204	0.00157007	0.141235
KCNG3	0.207518	0.0219838	0.118608		VPS37A	0.00192215	0.0111052	0.238894
RP11-1055B8.7	0.129663	0.00012325	0.00947483		VWA1	0.476011	0.0221455	0.309882
KCNK3	0.382669	0.0125533	0.0874408		VWF	0.374381	0.00913987	0.218201
CHST11	0.289408	1.87e-05	0.00593911		WASL	0.363186	0.00213106	0.144909
ITM2A	2.27588	0.00209792	0.0313583		WDR20	0.0915946	0.0013725	0.135769
SPSB1	0.476709	0.032057	0.148275		WDR47	0.406676	0.00776173	0.200913
MOXD1	2.80786	0.00230757	0.0331141		WDR55	0.338588	0.0276954	0.338378
SFRP5	2.20153	0.00231085	0.0331141		WLS	0.0415371	0.0153469	0.267128
LDHAL6B	0.272582	0.0106031	0.079055		XPC	0.44127	0.024687	0.327553
SYNPO	0.373733	5.93e-05	0.00748801		XRN1	0.430215	0.0388275	0.390577
LAMB2	0.412751	0.00324142	0.0394901		YIPF4	0.151285	0.00421079	0.167898
POTEE	5.04925	0.00238585	0.0339037		ZC3H11A	0.192315	0.024687	0.327553
MBOAT1	0.497294	0.00231228	0.0331141		ZDHHC17	0.169089	0.00426792	0.167898
CCL19	0.126624	0.0223165	0.119632		ZMYND8	0.424836	0.0327333	0.36097
RARG	0.394715	0.0499687	0.188642		ZNF106	0.012791	0.0397311	0.390648
EGFL7	0.386481	0.000929866	0.0210705		ZNF207	0.363286	0.00172629	0.143494
AQPEP	0.153561	0.0103895	0.0777849		ZNF483	0.138418	0.0193853	0.295973
RP11-212D19.4	2.39707	0.00248717	0.0346784		ZNF512	0.328169	0.022016	0.309882
HSPA6	0.388145	0.00895527	0.0708793		ZNF574	0.372583	0.0197159	0.297519
SULT1B1	0.26322	0.0287511	0.139556		ZNF592	0.234103	0.0255885	0.329878
HSPB7	0.305874	0.0153663	0.0972269		ZSCAN18	0.486584	0.00172629	0.143494
PHOSPHO1	0.47838	0.0427152	0.173806		ZYX	0.233737	0.000145141	0.0900655
FABP6	3.43316	0.00261536	0.0356543		ABHD17C	2.36921	0.0383449	0.390577
PIK3R6	0.456395	0.0276281	0.136042		AP4S1	2453.47	0.0059268	0.180767
C7orf71	2.39367	0.0027084	0.0362529		APOB	2.92541	0.00208244	0.144909
SLC16A11	0.160541	0.00490928	0.0499681		ARL10	18.6079	0.00345993	0.161534
GLIS1	0.0595399	0.00865035	0.0696142		ARMCX4	2.10202	0.0272721	0.337256
UTS2B	2.55451	0.00286716	0.0373426		AZI1	7.43606	0.000152941	0.0900655
CHST2	0.429066	0.0419888	0.171839		AZI2	6.07352	0.0405669	0.393499
CSRP2	0.242574	0.00429294	0.0463911		B9D1	2.9367	0.0209239	0.304739
CCDC153	2.05446	0.00307512	0.0383662		B9D2	4.67805	0.01546	0.268627
CORO2A	2.01101	0.00309015	0.0383662		BAP1	77.2	0.0059268	0.180767
CABP4	0.379075	0.0494662	0.188642		BDNF	8.60028	0.0261736	0.333685
PLEKHD1	0.312434	0.0039967	0.0448455		BRSK2	3.28605	0.0205651	0.300812
PNMA3	2.1788	0.00324088	0.0394901		C8orf37	15.7888	0.0497249	0.411549
TPRN	0.496947	0.00347941	0.0414317		CALB2	4.38683	0.000214108	0.0901723
FOXL1	0.407015	0.0110753	0.0811435		CAPSL	324.333	0.0059268	0.180767
FOXC2	0.262127	0.0117904	0.0839706		CASQ2	5.25302	0.00126851	0.135769
TCERG1L	0.349987	0.0404766	0.168141		CBLN1	2.01154	0.00136055	0.135769
FIBIN	0.182115	0.0115208	0.0830644		CDH8	9.49541	0.000613508	0.108432
KCNA3	0.44349	0.0228541	0.121495		CECR2	47.7748	0.00644261	0.183829
GPR4	0.399139	0.00857134	0.0691065		CHCHD7	14.1571	0.000852902	0.113618
ACOT4	0.425848	0.0251227	0.128215		CNGA3	2.31138	0.0102583	0.234691
PTRF	0.399408	0.0364125	0.158112		COX6A1	2.70135	0.0254266	0.329878
ODF3B	0.425553	0.0266153	0.133264		CXorf56	8.31031	0.00479736	0.171119
EBLN1	2.16279	0.00328107	0.0399467		D2HGDH	2.49331	0.0242807	0.327553
FAM26E	0.460193	0.0389997	0.16471		DCBLD1	4.8767	0.0317624	0.356409
ZNF366	0.463164	0.00481124	0.049461		DDX19B	13.1814	0.00095463	0.120717
SCN4A	2.14939	0.00339603	0.0406263		DNAJB9	3.41734	0.00164648	0.143043
PSAPL1	0.29042	0.0120363	0.0850102		DNAJC12	4.52701	0.0152003	0.26627
NME8	4.37099	0.00355044	0.0418016		DOM3Z	3.53618	0.0276386	0.338378
KCTD12	0.354681	0.00324115	0.0394901		ECD	5.53745	0.0254935	0.329878
CRB1	2.1302	0.00385656	0.044165		EDEM2	2.01483	5.44395e-05	0.0900655
AURKB	0.344828	0.0214972	0.11706		EIF3C	3.45328	0.00376669	0.163709
CDH10	3.42839	0.00391713	0.0441905		ENOSF1	2.47948	0.00476958	0.171119
GIMAP7	0.4968	0.0450455	0.178934		ENPP3	5.56235	0.0497249	0.411549
ALOXE3	0.191489	0.00776271	0.0651425		FABP6	10.6546	0.000555326	0.108432
C17orf96	0.437775	0.00184743	0.0296497		FAM151B	38.8893	0.00193279	0.144909
ZBTB18	0.486449	0.0142057	0.093547		FAM3A	4.35403	0.0194269	0.295973
ALOX12B	0.260075	0.0308823	0.145709		FBXL15	2.28112	0.040716	0.394562
ALOX15B	0.237012	0.0195836	0.111556		FPGT	3.86224	0.042207	0.400085
GRM8	0.224485	0.00705451	0.0616977		FSIP1	13.016	0.0452449	0.40873
APOBEC3B	0.358362	0.0240512	0.125015		GAN	2.81218	0.0416282	0.395726
HES2	2.17544	0.0040871	0.0453259		GGA3	4.39819	0.0141064	0.259496
RP11-664D7.4	2.51541	0.00419378	0.0460819		GH1	4.15348	0.000191548	0.0901723
GPR157	0.334871	0.00769804	0.0646855		GH2	5.59501	0.000427885	0.108432
PSG11	3.76437	0.00435435	0.0469759		GRAMD4	2.49457	0.0164687	0.273775
LSMEM1	0.461315	0.00364551	0.0424409		HCFC2	2.99846	0.0286612	0.342445
TMEM132E	0.134338	0.000555855	0.0168354		HDAC4	5.18872	0.00593838	0.180767
OR13F1	2.29003	0.00445859	0.0473339		HS2ST1	3.39291	0.0400211	0.390648
SLC2A4	0.498802	0.0136348	0.0917635		HSDL1	2.09166	0.0238131	0.323696
B4GALNT4	0.299553	0.00877117	0.0697646		ICA1L	2.21505	0.00231258	0.144909
NXPH4	0.214425	0.000358817	0.0137354		IQSEC3	3.95226	0.0325961	0.36097
FES	0.436015	0.0117978	0.0839706		IRF2	4.93344	0.0299375	0.346991
RXFP3	0.19808	0.0321688	0.148697		KCTD18	4.27273	0.0464623	0.411549
NTM	0.321895	0.0320435	0.148275		KIAA1211L	7.85051	0.0010675	0.122591
BRICD5	0.463861	0.00603869	0.0567415		KIF16B	5.00012	0.0491695	0.411549
GRID1	0.47466	0.033865	0.151995		LRP8	2.32618	0.00266168	0.151959
GPIHBP1	0.403928	0.0297497	0.142621		MAF1	3.15278	0.00496391	0.172803
SPNS2	0.491687	0.00180683	0.0291281		MAP2K6	27.5787	0.000677321	0.108432
PNMA6C	2.90932	0.00446858	0.0473339		MAP4K2	5.05744	0.00857352	0.213866
FAM43B	0.180156	6.49e-05	0.00783366		MAPKAPK3	9.5782	0.00566991	0.180767
TMEM119	0.0850984	0.0412092	0.170487		MARK2	2.39098	0.0284661	0.341833
ASB15	3.79026	0.0045819	0.0481831		MARK3	2.61918	0.0170826	0.278422
SYNDIG1L	0.0687702	0.00773536	0.0649425		MNAT1	3.2082	0.04851	0.411549
C19orf71	0.336902	0.0442652	0.177547		MYO7A	2.3934	0.00168451	0.143494
GRIN2A	0.147267	0.00803861	0.066446		N4BP2	2.18365	0.0010675	0.122591
RP1L1	0.297147	0.00347456	0.0414317		NADSYN1	6.66088	0.00309434	0.15858
CFC1B	2.22925	0.00478388	0.0493505		NBEAL2	2.40901	0.00453224	0.169594
GPR1	0.195902	0.0236042	0.123793		NDNF	2.55287	0.0180141	0.287586
C9orf53	2.30669	0.00505815	0.0509823		NMRK1	2.63433	0.00369888	0.163709
NOG	0.211437	0.0190451	0.10984		OTUD7B	11.0974	0.0234941	0.321988
ZNF703	0.389105	0.0266153	0.133264		PAMR1	2.08747	0.00508573	0.17377
EMILIN3	0.23484	0.00975197	0.0750217		PATL1	22.3126	0.0452449	0.40873
NDST4	2.13087	0.00517637	0.0515759		PCDHA6	589.333	0.000663995	0.108432
IQGAP3	0.408904	0.0450098	0.178934		PCDHB1	441.055	0.00579274	0.180767
CLDN5	0.394483	0.0405345	0.168141		PCDHB7	16.7847	0.0497249	0.411549
ADRA2C	0.115794	0.000228112	0.0115934		PDIA2	19.258	0.000557686	0.108432
CDR1	0.299231	0.0261204	0.131529		PGPEP1	3.66355	0.04851	0.411549
SLIT3	0.175949	3.05e-05	0.00611717		PHACTR1	2.58317	0.0160907	0.273405
CSF1	0.406948	0.0157163	0.0981404		PKIA	7.82518	0.000539123	0.108432
TMEM255B	0.351285	0.00564329	0.0543796		PKN2	2.02487	0.0316182	0.35574
SOCS3	0.292983	0.0276363	0.136042		PMM1	8.67401	0.00915085	0.218201
ZBTB7C	0.32286	0.000751885	0.0190685		POLR2M	5.08092	0.0497249	0.411549
DRD1	0.0449314	0.0205494	0.114794		PPP1R12C	2.9342	0.0141177	0.259496
SORCS2	0.284719	0.0108512	0.0798732		PPP1R16A	4.97036	0.00645822	0.183829
OR6V1	2.09545	0.00517856	0.0515759		PRKCZ	3.20229	0.00379529	0.16415
SAGE1	2.15822	0.00528247	0.0523002		PRMT6	2.38562	0.00328496	0.161212
SLC24A3	0.313834	0.000590693	0.0173789		PTRH1	3.55397	0.00250487	0.147213
INPP5J	0.420379	0.00674884	0.0602032		RAB3D	2.32384	0.00253128	0.147895
SIGIRR	0.321775	0.00419339	0.0460819		RALYL	2.89274	0.0036128	0.163709
ROR1	0.206625	3.93e-05	0.0062547		RCCD1	43.1333	0.0059268	0.180767
AHNAK2	0.333937	0.00689476	0.0612186		RIC3	3831.67	0.0059268	0.180767
NDST3	2.93622	0.00551746	0.0536111		RWDD2B	22.4376	0.00579274	0.180767
SYN3	0.149614	0.000859113	0.020344		SCAPER	2.47792	0.0169621	0.278422
ADARB2	0.152131	0.0136257	0.0917635		SCUBE1	49.7941	0.0497249	0.411549
IKZF1	0.265952	0.0211469	0.116484		SDC2	2.58234	0.0155669	0.269549
FCAR	0.0982348	0.0229067	0.121727		SFRP5	26.6421	0.000852902	0.113618
RGS7BP	0.432812	0.0207484	0.114794		SH3PXD2A	13.4	0.0059268	0.180767
INSIG1	0.495851	0.00439324	0.0469759		SHROOM3	4.81298	0.0326691	0.36097
SPATC1	0.165138	0.00525758	0.0522576		SIK3	2.39036	0.0095137	0.222673
FSD2	0.244817	0.0332236	0.15119		SLC26A11	3.17333	0.0191468	0.293398
PRG2	0.365919	0.0337247	0.151995		SLC39A10	13.101	0.0452449	0.40873
C7orf62	2.76157	0.0056225	0.0543796		SMIM1	9.14231	0.000646566	0.108432
C1QL4	0.0218314	0.0252845	0.128868		SPP2	2.9817	0.00119927	0.131669
RAB6C	2.74809	0.00571756	0.0550419		SRSF8	2.00655	0.0350318	0.372524
C17orf82	0.428304	0.0302975	0.143691		SULF1	3.7373	0.0225748	0.315447
TNIP3	2.56581	0.00576941	0.0552665		SULF2	2.561	0.0117674	0.247512
BCAM	0.467554	0.0398226	0.166749		SYTL1	2.87479	0.00504563	0.17377
WDR86	0.44385	0.0170353	0.102624		TERF1	26.5428	0.0317624	0.356409
DCC	0.290587	0.00590015	0.0557158		TEX2	3.60489	0.01002	0.231736
PLEKHN1	0.218776	0.0268701	0.134344		TGFB3	8.48676	0.0261736	0.333685
SAMD11	0.24506	0.027121	0.134344		THAP11	7.90415	0.0497249	0.411549
FAM69C	0.254995	0.032856	0.150156		TMEM237	17.1712	0.00644261	0.183829
PEAR1	0.444703	0.0139185	0.0921545		TMTC1	2.62805	0.00407207	0.167268
ADCY8	2.40574	0.00624704	0.0577288		TNIK	3.06639	0.00859367	0.213866
HIST1H1C	0.440786	0.00577384	0.0552665		TP53I13	9.93469	0.00644261	0.183829
LDLRAD2	0.34513	0.000170653	0.0107524		TPK1	46.089	0.0254935	0.329878
AGRN	0.356581	0.0320585	0.148275		TRADD	3.23678	0.0242265	0.327533
HSD3B1	3.35135	0.00626161	0.0578344		TTC27	3.50551	0.00199213	0.144909
AL355531.2	2.26974	0.00633638	0.0582044		TTC9C	11.4885	0.0452449	0.40873
HES4	0.254583	0.00309041	0.0383662		UBXN4	2.64301	0.0107318	0.237214
ERICH2	2.28017	0.00657967	0.0595204		UCK1	2.63074	0.00350269	0.162769
CERKL	0.292476	0.0320254	0.148275		VEGFB	3.90087	0.0010675	0.122591
C22orf34	0.478156	0.0364076	0.158112		VTI1A	2.2044	0.00332935	0.161212
PAQR9	0.187713	0.00243754	0.0340609		WNT2B	113.986	0.00644261	0.183829
SCXA	0.442202	0.0466467	0.182636		WNT5B	12.0883	0.006176	0.182541
PRELP	0.271437	0.0363978	0.158112		WNT9A	17.9316	0.0452449	0.40873
KLRG2	0.184556	0.0141584	0.093547		YRDC	2.59919	0.0373454	0.384254
RSPO4	2.20906	0.00671319	0.0602032		ZCCHC11	6.35312	0.000216608	0.0901723
GRAPL	0.462668	0.0398018	0.166749		ZMAT4	9.38899	0.00193279	0.144909
PAX5	0.129767	0.00975133	0.0750217		NCEH1	0.487168	0.0399065	0.399333
HIST1H4A	0.361388	0.0251495	0.128215		S100A13	0.0688719	0.0399425	0.399333
SEMA4A	0.387649	0.000732256	0.0190623		ADAM22	0.250091	0.0403691	0.399333
HRCT1	0.337512	0.0128116	0.0884049		ZNF532	3.19226	0.0404225	0.399333
HIST1H3C	0.268514	0.0115549	0.0830644		COL21A1	0.104082	0.0405684	0.399333
AJAP1	0.385575	0.0482562	0.185562		LOXL2	0.0858604	0.0410267	0.399333
ELAVL2	2.25542	0.00705002	0.0616977		CREB3L4	0.425041	0.041057	0.399333
SLC30A10	0.33701	0.0434761	0.175348		CYP2U1	0.430072	0.0412446	0.399333
DAPK1	0.406607	0.000676264	0.0180256		DDX28	0.476674	0.0412446	0.399333
TLE1	0.446827	0.00382158	0.0438092		PITPNB	0.446858	0.0412446	0.399333
ARID5A	0.331552	0.00114504	0.023237		REPS1	3.7056	0.0412446	0.399333
FLNA	0.38325	0.0391214	0.16471		TK2	0.309741	0.0412446	0.399333
SLC25A29	0.494655	0.00309093	0.0383662		VCAN	0.0483777	0.0412446	0.399333
ADAM32	0.488094	0.036401	0.158112		ZDHHC5	0.282262	0.0416671	0.399333
POU6F2	2.27177	0.0073729	0.0631351		WDFY2	0.00148008	0.0418492	0.399333
BLM	0.377568	0.000175683	0.0107524		REPS2	0.145303	0.0418949	0.399333
DCHS2	0.291417	0.046614	0.182636		FILIP1	0.394153	0.0424604	0.399333
GZMM	0.374246	0.0457671	0.181252		ARMCX3	0.413249	0.0426205	0.399333
MYH6	0.0345236	0.0351183	0.155501		ITGA2	0.325093	0.0426205	0.399333
FOXA3	7.15315	0.00739403	0.0632868		PPP2R5A	0.47707	0.0426205	0.399333
ADAMTSL2	0.313676	0.00564581	0.0543796		PSTPIP2	0.444598	0.0426205	0.399333
PRB3	0.208093	0.000113403	0.00923165		SPTA1	0.455213	0.0426205	0.399333
KRT23	2.49035	0.00748603	0.0640444		PPP4R4	0.0634188	0.0429414	0.399333
HRNR	0.262739	0.0474505	0.184412		MFSD3	0.26452	0.0429433	0.399333
PLCG2	0.469854	0.0036467	0.0424409		MTMR2	0.248769	0.0429452	0.399333
PIRT	2.24242	0.00753772	0.064189		DDX60	0.402943	0.043318	0.399333
CSF2RA	0.461919	0.00539497	0.0528906		C6orf203	0.417689	0.0433213	0.399333
HIST1H3A	0.456568	0.0233009	0.122307		FMNL3	0.430982	0.0438393	0.399333
NRARP	0.448819	0.0180816	0.106629		FAM63B	0.213226	0.0439779	0.399333
CNGA1	0.328442	0.0450154	0.178934		CD93	0.130623	0.044035	0.399333
LPA	0.024156	0.00694613	0.0615672		PSAP	0.476999	0.044035	0.399333
OXCT2	0.202928	0.000241172	0.0115968		SLC23A2	0.181445	0.044035	0.399333
RYR3	0.160995	0.00409658	0.0453259		ZNF428	0.180219	0.044035	0.399333
TOX	0.0947277	0.00213724	0.0319202		C16orf91	0.192149	0.0441397	0.399333
NOS1AP	0.288516	0.0219907	0.118608		KDELR3	0.0674673	0.0443575	0.399333
RORB	0.133494	0.012037	0.0850102		NCKAP1L	0.272897	0.0444835	0.399333
INF2	0.468624	0.0281558	0.137265		SLC10A4	0.131989	0.0444968	0.399333
GP1BB	0.389961	0.0219907	0.118608		NDUFV3	0.421126	0.0447553	0.399333
TEX13B	2.28493	0.00761639	0.0646855		HIST1H1B	0.159344	0.0451228	0.399333
TEDDM1	0.312337	0.0190199	0.10984		SNX19	0.252598	0.0454856	0.399333
ADAMTSL4-AS1	0.467855	0.00895947	0.0708793		FN1	0.202	0.0454889	0.399333
GATSL1	2.53667	0.00778813	0.065326		GNA13	0.292531	0.0454889	0.399333
SCN9A	2.77085	0.00786341	0.0656288		LIPA	3.26661	0.0454889	0.399333
RP11-383H13.1	2.48877	0.00786938	0.0656288		LYN	0.463104	0.0454889	0.399333
PSG1	3.52522	0.00873309	0.0697646		MGARP	0.221325	0.0454889	0.399333
RPL37A	2.03113	0.00877117	0.0697646		OLFML3	0.499242	0.0454889	0.399333
PSG5	3.19678	0.0088415	0.0702937		PISD	0.227581	0.0454889	0.399333
LAYN	0.409194	0.0219861	0.118608		SLC2A3	0.260177	0.0459947	0.399333
AC011755.1	2.21627	0.0089502	0.0708793		ARSB	0.442498	0.0462276	0.399333
C1orf195	0.209872	0.0102099	0.0772127		BPTF	0.446881	0.0462276	0.399333
MICA	0.312779	0.0207294	0.114794		NAT10	0.355376	0.0462293	0.399333
PTCHD2	0.203352	0.000425262	0.0146087		ADAMTS2	0.123986	0.0465575	0.399333
ASPDH	0.43101	0.00645698	0.0585253		NALCN	0.477048	0.0466095	0.399333
SLCO1A2	8.57497	0.00979594	0.0752546		CASC4	0.475017	0.0469831	0.399333
CPA5	2.15033	0.0101792	0.0770568		COL4A2	0.467276	0.0469831	0.399333
HMSD	2.29579	0.0106787	0.0794229		H1F0	0.391906	0.0469831	0.399333
RP11-514P8.6	0.393441	0.0417825	0.171839		P4HA2	0.369643	0.0469831	0.399333
C15orf59	0.300009	0.0139194	0.0921545		RPL14	0.32408	0.0469831	0.399333
EXOC3L4	0.0919443	0.032654	0.149344		SNRPA1	0.385293	0.0469831	0.399333
2022-12-01	2.01689	0.0107367	0.0798222		STAT5B	2.75081	0.0469831	0.399333
PDIA2	3.76668	0.0108477	0.0798732		ZMYND8	0.476589	0.0469831	0.399333
IFITM5	0.213204	0.0176996	0.104976		C3orf37	2.96521	0.047368	0.399333
ATP10A	0.394566	0.00617383	0.0570975		SMC4	0.0497873	0.0474134	0.399333
PRSS50	0.166107	0.0441928	0.177547		THSD4	0.30658	0.0477439	0.399333
DIO2	0.146979	0.010625	0.079055		HUS1	2.48141	0.0478056	0.399333
PRR22	0.474588	0.016366	0.100367		NFAT5	0.325813	0.0485167	0.399333
AC022498.1	0.49441	0.00449287	0.0473339		C1QB	0.352754	0.0485184	0.399333
LTC4S	0.359565	0.032051	0.148275		CAMK1	2.89723	0.0485184	0.399333
LBH	0.450334	0.00103222	0.0220641		KRT9	0.0912376	0.0485184	0.399333
SMCO1	0.0287511	0.0196692	0.111975		LGALS3	0.440026	0.0485184	0.399333
NEURL1B	0.333056	0.00705402	0.0616977		NFYC	0.437299	0.0485184	0.399333
SEC14L6	0.212051	0.0375873	0.161692		SV2A	0.46028	0.0485184	0.399333
MS4A18	0.119578	0.0188473	0.109458		TAPBP	0.293857	0.0485184	0.399333
ADAM11	2.03589	0.0117941	0.0839706		VWA1	0.476011	0.0485184	0.399333
AC129492.6	0.286652	0.0325616	0.149344		ZNF622	0.464268	0.0485184	0.399333
UBE2QL1	0.470131	0.0276199	0.136042		CAMP	0.0766601	0.0488851	0.399333
OR2A2	2.25112	0.0119817	0.0850102		KLHL29	4.27727	0.0489853	0.399333
PKHD1L1	2.05676	0.0128034	0.0884049		ING4	0.480032	0.0497066	0.399333
2022-09-14	2.73524	0.0128102	0.0884049
C11orf16	2.14533	0.0130658	0.0897383
PPP3R2	2.57244	0.0135961	0.0917635
ISX	2.79835	0.0138623	0.0921545
AC140481.2	2.35152	0.0140793	0.0931468
HLA-DPB1	0.401984	0.0435018	0.175348
USH2A	2.14842	0.0160165	0.0997533
SLC2A2	3.78261	0.0162418	0.100367
RPL41	2.19346	0.0163679	0.100367
CCL28	3.49533	0.0164218	0.100665
PRB4	0.243127	0.000133948	0.00980426
RPL21	2.01805	0.0177284	0.104976
HOXA3	4.65986	0.0177636	0.105117
OR5K2	0.291807	0.0244987	0.1264
CYP4F31P	7.9012	0.0189591	0.10984
DYTN	0	0.0164494	0.100767
PSG6	2.85922	0.0189616	0.10984
BCL6	2.41389	0.0199538	0.112216
PRR23C	0.0120724	0.0129549	0.0892952
HLA-B	0.46741	0.0104037	0.0777849
C1QTNF9B	6.26554	0.0206783	0.114794
KIAA0040	0.452634	0.0482542	0.185562
NAP1L6	2.76482	0.0212652	0.117051
C5orf27	0.229777	0.0390134	0.16471
ENPP3	2.15617	0.0222233	0.119632
C1orf226	0.258671	0.00339828	0.0406263
L1TD1	0.17757	0.00121899	0.0240473
AQP1	0.4674	0.0344884	0.154178
INMT	0.40222	0.0142015	0.093547
KIAA1239	2.42345	0.0233744	0.122657
PPAN-P2RY11	0.147222	0.0348096	0.155501
PALM2	0.30258	0.0118	0.0839706
GPR141	3.76539	0.0236782	0.124146
PTCHD4	0.495612	0.0391094	0.16471
C3orf20	2.00828	0.0240636	0.125015
CAPSL	2.63489	0.024396	0.125905
URGCP-MRPS24	2.43668	0.0249808	0.128215
PTTG2	0.440895	0.0206138	0.114794
PRB1	0.302864	0.00693482	0.0614965
SPATA31E1	14.6452	0.030112	0.143691
PABPC4L	0.400269	0.007657	0.0646855
CSNK2A3	0.499713	0.037049	0.16026
HCAR3	0.307692	0.04231	0.173001
RP11-196G11.1	0.404384	0.0472914	0.184412
RAB44	0.383037	0.0467202	0.182846
HOXA5	6.21242	0.0321739	0.148697
FAM19A1	4.11834	0.0322111	0.148794
LINC00346	0.375863	0.0156193	0.0981404
DPP10	2.9512	0.0358037	0.157689
C1orf134	3.40537	0.0372091	0.160769
AC011294.3	2.25298	0.0379965	0.162685
RP11-123K3.4	0.0595447	0.0297232	0.142621
OR1N2	3.83761	0.0386333	0.164267
HOXA6	3.24006	0.03896	0.16471
RP11-1055B8.6	0.101074	0.00020331	0.0109695
RP11-861L17.3	0.0955691	0.0221187	0.119258
MYO15B	0.297878	0.0139194	0.0921545
RP11-618P17.4	0.180609	0.0173713	0.10414
AC005779.2	0.257301	0.00763578	0.0646855
NLRP11	2.53474	0.0422756	0.172899
AC104534.3	0.101536	0.0140092	0.0927163
PTF1A	2.52074	0.0441877	0.177547
NGB	3.30356	0.0465891	0.182636
AC104057.1	0.314383	0.027515	0.136042
KCNJ4	3.77374	0.0473695	0.184412
PIWIL2	3.59661	0.0481777	0.185562
CTAGE6	0.360028	0.0303175	0.143691
DOC2B	0.31163	0.00261235	0.0356458
TDRD15	2.32099	0.0484291	0.185982

## Sheet: Pathway enrichment
mRNA pathways
source	pathway	pvalue	qvalue	members_input_overlap	members_input_overlap_geneids	size	effective_size	Count
KEGG	Nitrogen metabolism	0.00019088	0.0146343	CA3; CA1; CA13	377677; 759; 761	17	17	3
KEGG	Growth hormone synthesis, secretion and action	0.00127087	0.0182687	CSH1; ADCY8; GH1; GH2; SHC3	53358; 114; 2688; 2689; 1442	119	119	5
KEGG	Ribosome	0.00436002	0.0345795	RPL24; RPS25; RPL37A; RPL21; RPL41	6144; 6152; 6168; 6171; 6230	158	158	5
KEGG	Calcium signaling pathway	7.4e-09	3.59e-06	ATP2A3; EGFR; PLCG2; FLT4; CYSLTR2; EDNRB; FLT1; CACNA1I; PDE1C; RYR3; FGF18; HRH2; CXCR4; SLC8A2; ERBB2; TBXA2R; PDGFB; PLCB3; CAMK2D; VEGFA; PLCD3; GRPR; FGFR1; ADCY4; ADCY1; ADCY2; DRD1; ADRB2; GRIN2A	2064; 5155; 2321; 107; 108; 154; 5137; 2324; 8817; 7852; 3274; 6263; 8911; 5331; 2260; 7422; 6915; 57105; 196883; 1812; 817; 2903; 2925; 1910; 113026; 6543; 1956; 489; 5336	240	239	29
KEGG	Neuroactive ligand-receptor interaction	1.65e-06	0.00034311	PTH1R; ADORA1; GRIA3; GABRR2; GRIA1; ADRB2; EDNRB; ADCYAP1; GABBR2; S1PR4; CYSLTR2; GIPR; P2RY1; RXFP3; ADRA2A; ADRA2C; HRH4; HRH2; EDN1; GRM8; TBXA2R; GRID1; FPR1; CHRNA5; GRPR; GABRB2; ADM; DRD1; PLG; GALR1; GRIN2A	2561; 2570; 2587; 2696; 51289; 5745; 116; 150; 152; 154; 3274; 6915; 57105; 1812; 134; 5340; 2357; 9568; 2890; 2892; 2903; 2918; 2925; 1906; 1910; 2894; 1138; 133; 59340; 5028; 8698	341	341	31
KEGG	ECM-receptor interaction	1.31e-05	0.00174037	ITGA9; COL9A1; LAMB2; LAMA5; HSPG2; DMP1; ITGA5; ITGA7; AGRN; ITGA10; LAMB1; GP6; GP1BB	51206; 3339; 3678; 3679; 3680; 1758; 2812; 1297; 8515; 3911; 3912; 3913; 375790	88	88	13
Protein pathways
source	pathway	pvalue	qvalue	members_input_overlap	members_input_overlap_geneids	size	effective_size	Count
KEGG	Fructose and mannose metabolism - Homo sapiens (human)	0.00250085	0.103368	PMM1; FPGT; ENOSF1	55556; 8790; 5372	33	33	3
Reactome	Growth hormone receptor signaling	0.0105557	0.152352	GH1; GH2	2688; 2689	19	19	2
KEGG	Growth hormone synthesis, secretion and action - Homo sapiens (human)	0.0756576	0.253555	GH1; GH2; MAP2K6	2688; 2689; 5608	119	119	3
KEGG	ECM-receptor interaction - Homo sapiens (human)	2.04e-09	5.54e-07	CD44; LAMA3; ITGB5; LAMA5; FN1; ITGA1; CD36; HSPG2; TNXB; ITGA6; AGRN; COL1A2; GP9; TNC; COL1A1; LAMB1; LAMA4; VWF; LAMC1; CD47; COL4A2	3339; 3655; 3672; 3693; 2335; 1277; 2815; 1284; 7450; 3371; 3909; 3910; 3911; 3912; 3915; 948; 960; 961; 7148; 375790; 1278	88	88	21
KEGG	Focal adhesion - Homo sapiens (human)	3.01e-08	3.27e-06	ITGA1; ITGA6; CRK; LAMB1; LAMA4; ARHGAP5; RHOA; ZYX; MYL9; PIK3CA; FYN; PARVB; LAMA3; ITGB5; LAMA5; PRKCB; VCL; COL4A2; TNC; VASP; LAMC1; FLNB; ACTN1; TNXB; FN1; PIP5K1C; COL1A2; COL1A1; FLNA; VWF; FLNC	1398; 2534; 3655; 2316; 29780; 2318; 87; 3672; 3693; 7791; 10398; 5290; 2335; 7408; 7414; 1277; 1284; 7450; 3371; 3909; 3910; 3911; 3912; 3915; 23396; 387; 394; 5579; 2317; 7148; 1278	201	201	31
Reactome	Cell junction organization	2.07e-06	0.000102026	CDH13; LAMA3; RSU1; CADM2; ACTN1; ITGA6; FERMT2; JUP; LIMS1; PLEC; FBLIM1; PARVB; FLNA; VASP; FLNC; CDH5; CADM3	2316; 3728; 7408; 5339; 57863; 29780; 10979; 1003; 1012; 3909; 54751; 253559; 2318; 3655; 6251; 87; 3987	89	89	17

## Sheet: GSEA enriched pathways
mRNA pathways
ID	Description	setSize	enrichmentScore	NES	pvalue	p.adjust	qvalues	rank	leading_edge	core_enrichment
HALLMARK_MYC_TARGETS_V1	HALLMARK_MYC_TARGETS_V1	194	0.452959	2.77945	1e-10	1.9975e-08	1.64375e-08	3916	tags=53%, list=21%, signal=42%	EIF2S2/ERH/SSBP1/CUL1/SNRPB2/NAP1L1/NCBP1/PSMC6/HNRNPA2B1/CCT5/VDAC3/NPM1/UBA2/EIF3J/PSMA7/HNRNPA1/NOP56/PCNA/G3BP1/ETF1/PPIA/PTGES3/RFC4/ABCE1/USP1/RAD23B/RPS5/AP3S1/EIF4H/CNBP/COPS5/NCBP2/RPL22/HNRNPD/GLO1/HNRNPC/SNRPA1/VDAC1/SET/PSMA2/PWP1/UBE2E1/EIF2S1/XPO1/RPS6/SSB/RPL6/RPL34/PSMA6/SYNCRIP/PSMA4/SNRPD2/RPL18/CBX3/EIF1AX/IFRD1/CCT2/TCP1/HSP90AB1/GSPT1/HNRNPU/TARDBP/CCT4/YWHAE/HSPE1/HDAC2/TRA2…
KEGG_RIBOSOME	KEGG_RIBOSOME	86	0.755849	4.05386	1e-10	1.9975e-08	1.64375e-08	3723	tags=87%, list=20%, signal=70%	RPL21/RPL37/RPL7/RPS21/RPS3A/RPS5/RSL24D1/RPS23/RPL22/RPL35/RPL28/RPS29/RPL22L1/RPL26/RPL24/RPL9/RPL35A/RPL18A/RPS6/RPL5/RPS27A/RPS24/RPL6/RPL26L1/RPL30/RPL34/RPS16/RPL7A/RPL38/RPL32/RPL18/RPS15A/RPS17/RPL36AL/RPS20/RPS11/RPL13A/RPL23/RPL37A/RPS13/RPL12/RPL31/RPL8/MRPL13/RPL36A/RPS15/RPS27/RPS18/RPL11/RPS25/RPL39/UBA52/RPS7/RPL15/RPL17/RPS19/RPLP0/RPS26/RPL10A/RPL23A/RPL29/RPS4Y1/RPL41/RPS10/RPS4…
REACTOME_CELL_CYCLE_CHECKPOINTS	REACTOME_CELL_CYCLE_CHECKPOINTS	245	0.306055	1.85654	2.45862e-08	3.57171e-06	2.93917e-06	3299	tags=33%, list=18%, signal=28%	PHF20/PSMD6/MAPRE1/RMI1/PSMB7/YWHAB/PSMC6/PSMA3/RAD50/PSMC1/PPP2R5C/UIMC1/PPP2CA/WRN/RFC3/PSMA7/CENPC/PPP2CB/KNTC1/CDC23/KIF2A/RFC4/MCM8/UBE2D1/ORC5/CENPH/TOPBP1/NBN/UBE2V2/PSMC2/CENPQ/CDC26/ITGB3BP/PAFAH1B1/NUP107/PSMA2/UBE2E1/PPP1CC/RANBP2/XPO1/RPS27A/YWHAZ/PPP2R5E/PSMA6/ANAPC5/SPDL1/RAD1/PSMA4/DSN1/SKA2/NUP37/YWHAE/PSMD12/TAOK1/HUS1/ATR/ANAPC10/RAD17/DYNC1I1/PSMF1/DYNLL1/RPS27/RPA3/CCNB1/SUMO1…
HALLMARK_PROTEIN_SECRETION	HALLMARK_PROTEIN_SECRETION	94	0.420707	2.29264	1.56474e-07	1.92343e-05	1.5828e-05	4798	tags=60%, list=26%, signal=44%	GNAS/ARFGEF2/SCAMP1/SNX2/RAB14/SOD1/AP3S1/GALC/DNM1L/ARFGEF1/CLCN3/RAB2A/TPD52/ATP7A/COPB1/RPS6KA3/TMED10/COPB2/ATP1A1/SCRN1/RAB22A/ICA1/VAMP4/ADAM10/ATP6V1H/RAB9A/SNAP23/TMX1/STAM/OCRL/MON2/SEC31A/ARFIP1/NAPG/PPT1/STX16/DST/ERGIC3/SEC24D/BET1/ARFGAP3/VAMP3/ZW10/ABCA1/TSG101/SH3GL2/TOM1L1/AP3B1/CLTC/USO1/ANP32E/YIPF6/PAM/BNIP3/CTSC/AP2B1
KEGG_SPLICEOSOME	KEGG_SPLICEOSOME	122	0.38314	2.13747	3.12663e-07	3.50621e-05	2.88527e-05	3481	tags=40%, list=19%, signal=33%	SRSF6/CRNKL1/SNRPB2/SNW1/NCBP1/CTNNBL1/LSM5/DDX46/HNRNPA1/RBM22/HNRNPK/SLU7/TRA2A/LSM3/PRPF18/PRPF38B/U2SURP/RBMX/NCBP2/AQR/ZMAT2/HNRNPC/SNRPA1/THOC2/BUD31/RBM25/WBP11/MAGOHB/BCAS2/SNRPD2/CDC5L/HNRNPU/PRPF6/TRA2B/SNRPF/SF3A3/CDC40/SNRPD1/SRSF5/ISY1/SNRPE/DHX15/SNRPG/PRPF4/SYF2/SRSF9/PPIL1/CWC15/HSPA8
REACTOME_CELL_CYCLE_MITOTIC	REACTOME_CELL_CYCLE_MITOTIC	482	0.232717	1.54209	5.54584e-07	5.62683e-05	4.63034e-05	3550	tags=30%, list=19%, signal=25%	CSNK2A1/HAUS6/AKAP9/HSP90AA1/NIPBL/RAE1/PSMD6/MAPRE1/CUL1/NUP155/PSMB7/PSMC6/SKP1/PSMA3/PSMC1/PPP2R2A/MNAT1/MZT1/PPP2R5C/PPP2CA/PCM1/TMPO/PDS5B/RFC3/PSMA7/TNPO1/RAD21/PCNA/NUP205/CENPC/PPP2CB/PRKAR2B/KNTC1/CDC23/KIF2A/RFC4/TUBB1/MCM8/UBE2D1/NEK9/ORC5/RB1/PPP1R12A/CHMP2B/CENPH/ARPP19/CHMP4B/GINS1/SMC3/PSMC2/DHFR/NUP153/MAX/CENPQ/CEP135/CEP41/SET/CDC26/LIN52/ITGB3BP/PAFAH1B1/NUP107/PSMA2/UBE2E1/PPP…
REACTOME_S_PHASE	REACTOME_S_PHASE	158	0.313944	1.85716	4.5247e-06	0.000328658	0.000270454	3233	tags=34%, list=18%, signal=28%	PSMD6/CUL1/PSMB7/PSMC6/SKP1/PSMA3/PSMC1/MNAT1/PDS5B/RFC3/PSMA7/RAD21/PCNA/CDC23/RFC4/MCM8/UBE2D1/ORC5/RB1/GINS1/SMC3/PSMC2/MAX/CDC26/LIN52/PSMA2/UBE2E1/RPS27A/PSMA6/ANAPC5/PSMA4/PSMD12/ANAPC10/PSMF1/RPA3/UBA52/AKT3/PSMD5/ANAPC16/PSME4/RBX1/STAG1/PSMD7/PSMA5/PSMB1/STAG2/GSK3B/LIN54/ORC3/E2F5/PSMD14/PSMD1/MCM6
KEGG_RNA_DEGRADATION	KEGG_RNA_DEGRADATION	53	0.456055	2.16813	1.3351e-05	0.000849056	0.000698691	2657	tags=42%, list=14%, signal=36%	XRN2/TTC37/ZCCHC7/LSM5/CNOT7/PAPOLA/EXOSC2/HSPA9/LSM3/CNOT8/PARN/CNOT4/CNOT6/MPHOSPH6/PAPOLG/CNOT2/EXOSC3/C1D/CNOT10/HSPD1/WDR61/DDX6
REACTOME_G2_M_CHECKPOINTS	REACTOME_G2_M_CHECKPOINTS	127	0.334931	1.88749	1.8764e-05	0.00109036	0.000897259	3233	tags=35%, list=18%, signal=29%	PSMD6/RMI1/PSMB7/YWHAB/PSMC6/PSMA3/RAD50/PSMC1/UIMC1/WRN/RFC3/PSMA7/RFC4/MCM8/ORC5/TOPBP1/NBN/UBE2V2/PSMC2/PSMA2/RPS27A/YWHAZ/PSMA6/RAD1/PSMA4/YWHAE/PSMD12/HUS1/ATR/RAD17/PSMF1/RPA3/CCNB1/SUMO1/UBA52/PSMD5/YWHAG/PSME4/PSMD7/PSMA5/PSMB1/ORC3/PSMD14/PSMD1/MCM6
HALLMARK_OXIDATIVE_PHOSPHORYLATION	HALLMARK_OXIDATIVE_PHOSPHORYLATION	184	0.267893	1.60775	0.000133609	0.00471841	0.00388279	4000	tags=39%, list=22%, signal=31%	TIMM9/NDUFS4/NNT/VDAC3/HSPA9/COX6C/PDK4/SUCLA2/COX7C/MAOB/NDUFB1/VDAC2/ATP6V1G1/COX7A2/NDUFA4/IDH3B/LRPPRC/NDUFA5/MTRF1/ATP6V1C1/VDAC1/ETFDH/RHOT1/NDUFB6/ATP6V0E1/MRPS30/ATP6V1D/NDUFA8/NDUFB4/PDHB/UQCRB/MRPS22/DLD/NDUFA2/LDHB/NDUFA9/COX6B1/COX17/MDH2/ACADSB/PHYH/NDUFA7/HCCS/MPC1/NDUFB5/OPA1/ATP6V1H/CYCS/NDUFC1/SDHA/UQCRFS1/TIMM13/ATP1B1/NDUFB3/ATP6V1E1/ATP6V1F/UQCRH/COX7B/GRPEL1/ISCA1/NDUFA6/UQCR…
REACTOME_DNA_REPLICATION	REACTOME_DNA_REPLICATION	125	0.302782	1.71131	0.000274993	0.00751177	0.00618146	3233	tags=32%, list=18%, signal=27%	PSMD6/CUL1/PSMB7/PSMC6/SKP1/PSMA3/PSMC1/RFC3/PSMA7/PCNA/CDC23/RFC4/MCM8/UBE2D1/ORC5/GINS1/PSMC2/CDC26/PSMA2/UBE2E1/RPS27A/PSMA6/ANAPC5/PSMA4/PSMD12/ANAPC10/PSMF1/RPA3/UBA52/PSMD5/ANAPC16/PSME4/RBX1/PSMD7/PSMA5/PSMB1/ORC3/PSMD14/PSMD1/MCM6
REACTOME_G2_M_DNA_DAMAGE_CHECKPOINT	REACTOME_G2_M_DNA_DAMAGE_CHECKPOINT	57	0.383633	1.87353	0.000342137	0.00871291	0.00716989	2643	tags=35%, list=14%, signal=30%	RMI1/YWHAB/RAD50/UIMC1/WRN/RFC3/RFC4/TOPBP1/NBN/UBE2V2/YWHAZ/RAD1/YWHAE/HUS1/ATR/RAD17/RPA3/CCNB1/SUMO1/YWHAG
REACTOME_HEDGEHOG_OFF_STATE	REACTOME_HEDGEHOG_OFF_STATE	110	0.292232	1.61191	0.000928505	0.0172709	0.0142123	3229	tags=35%, list=18%, signal=29%	ITCH/GNAS/PSMD6/CUL1/PSMB7/PSMC6/SKP1/PSMA3/PSMC1/IFT52/PSMA7/PRKAR2B/TUBB1/PSMC2/KIF3A/PSMA2/RPS27A/PSMA6/PSMA4/IFT88/ADCY1/PRKACB/PSMD12/PSMF1/IFT57/UBA52/PSMD5/TUBA1A/RPGRIP1L/PSME4/RBX1/TULP3/PSMD7/PSMA5/PSMB1/GSK3B/WDR35/PSMD14/PSMD1
KEGG_MISMATCH_REPAIR	KEGG_MISMATCH_REPAIR	23	0.50408	1.96014	0.00244822	0.0332958	0.0273993	715	tags=26%, list=4%, signal=25%	MLH3/SSBP1/RFC3/PCNA/MSH3/RFC4
Protein pathways
ID	Description	setSize	enrichmentScore	NES	pvalue	p.adjust	qvalues	rank	leading_edge	core_enrichment
HALLMARK_MYC_TARGETS_V1	HALLMARK_MYC_TARGETS_V1	183	0.538912	1.98845	1e-10	1.07545e-08	8.28708e-09	2411	tags=57%, list=26%, signal=43%	CBX3/RFC4/XRCC6/APEX1/UBA2/LSM2/FBL/SYNCRIP/HNRNPA2B1/PPIA/TRIM28/HNRNPR/HNRNPA1/EXOSC7/SRSF3/HNRNPU/RRM1/ORC2/NCBP1/NCBP2/CANX/PCNA/FAM120A/SF3A1/CLNS1A/VDAC3/RAN/NPM1/NOP56/PRPF31/G3BP1/SSBP1/XPOT/SF3B3/SRSF7/RAD23B/LSM7/RPS2/VDAC1/SNRPG/PWP1/TARDBP/DEK/XPO1/EEF1B2/TRA2B/GNL3/U2AF1/HSPE1/UBE2L3/C1QBP/PSMD1/SSB/RPS3/EIF4A1/EIF3B/PA2G4/DDX21/PABPC1/HNRNPD/HNRNPC/ILF2/GOT2/HDDC2/SRSF2/HDGF/ERH/EIF…
KEGG_SPLICEOSOME	KEGG_SPLICEOSOME	115	0.599739	2.16017	1e-10	1.07545e-08	8.28708e-09	2826	tags=73%, list=31%, signal=51%	PRPF6/LSM2/HNRNPK/SF3B1/HNRNPA1/SRSF3/HNRNPU/PRPF8/THOC1/NCBP1/NCBP2/BUD31/PUF60/PRPF4/SF3A1/LSM3/SF3A3/SART1/CTNNBL1/BCAS2/DDX23/DDX39B/SF3B4/PRPF31/PRPF38A/PRPF19/ACIN1/SLU7/DDX46/THOC2/EFTUD2/SNRNP200/DDX5/SF3B3/SRSF7/SF3A2/LSM7/SNRPG/U2AF2/DDX42/CRNKL1/HNRNPM/SRSF5/TRA2B/RBMX/U2AF1/SNRNP40/PRPF3/AQR/SNW1/HNRNPC/PRPF40A/RBM17/ALYREF/HSPA8/SRSF2/PQBP1/CHERP/SNRNP70/PRPF40B/SRSF1/RBM25/TRA2A/SNR…
REACTOME_CELL_CYCLE	REACTOME_CELL_CYCLE	380	0.462739	1.76393	1e-10	1.07545e-08	8.28708e-09	2751	tags=49%, list=30%, signal=36%	RFC4/DIDO1/CEP41/NIPBL/SMARCA5/NUP188/PPP1CC/ACD/DSN1/PDS5A/SUN1/NUP93/NUP155/PPP1CB/CDK6/AKAP9/PSMF1/GOLGA2/RANBP2/SIRT2/NUP133/ORC2/RBBP4/PCNA/RFC3/ARPP19/NUP88/ATRX/ORC3/NUP153/PDS5B/STAG2/NUP85/NUP54/NUMA1/PSMA5/SMC3/PCM1/EP300/AAAS/NUP62/RAN/VRK1/NPM1/POLR2A/PPP2R5E/PRKAR2B/TUBB3/SMC2/TP53BP1/CNTRL/WRAP53/MDC1/RPA3/PPP2CA/TUBB6/KIF2A/RANGAP1/TERF2IP/RAD17/NBN/NUP160/CNEP1R1/UBE2N/XPO1/TUBB/R…
REACTOME_CELL_CYCLE_MITOTIC	REACTOME_CELL_CYCLE_MITOTIC	318	0.45745	1.73217	1e-10	1.07545e-08	8.28708e-09	2751	tags=49%, list=30%, signal=35%	RFC4/CEP41/NIPBL/NUP188/PPP1CC/DSN1/PDS5A/NUP93/NUP155/PPP1CB/CDK6/AKAP9/PSMF1/GOLGA2/RANBP2/SIRT2/NUP133/ORC2/RBBP4/PCNA/RFC3/ARPP19/NUP88/ORC3/NUP153/PDS5B/STAG2/NUP85/NUP54/NUMA1/PSMA5/SMC3/PCM1/EP300/AAAS/NUP62/RAN/VRK1/PPP2R5E/PRKAR2B/TUBB3/SMC2/CNTRL/RPA3/PPP2CA/TUBB6/KIF2A/RANGAP1/NUP160/CNEP1R1/XPO1/TUBB/RFC2/NUP98/RPA2/RAB2A/CLASP1/SMC1A/PSMD1/MAPRE1/HDAC8/TPR/SEC13/NCAPD3/NUP43/LPIN2/LM…
REACTOME_M_PHASE	REACTOME_M_PHASE	245	0.472848	1.77198	1e-10	1.07545e-08	8.28708e-09	2820	tags=53%, list=31%, signal=37%	CEP41/NIPBL/NUP188/PPP1CC/DSN1/PDS5A/NUP93/NUP155/AKAP9/PSMF1/GOLGA2/RANBP2/SIRT2/NUP133/ARPP19/NUP88/NUP153/PDS5B/STAG2/NUP85/NUP54/NUMA1/PSMA5/SMC3/PCM1/AAAS/NUP62/RAN/VRK1/PPP2R5E/PRKAR2B/TUBB3/SMC2/CNTRL/PPP2CA/TUBB6/KIF2A/RANGAP1/NUP160/CNEP1R1/XPO1/TUBB/NUP98/RAB2A/CLASP1/SMC1A/PSMD1/MAPRE1/HDAC8/TPR/SEC13/NCAPD3/NUP43/LPIN2/LMNB1/CSNK2A1/VPS4A/RAD21/HSP90AA1/NUP205/TNPO1/CEP135/PPP2R5A/RCC…
REACTOME_TRANSLATION	REACTOME_TRANSLATION	251	0.465284	1.74513	1e-10	1.07545e-08	8.28708e-09	2737	tags=50%, list=30%, signal=36%	MRPL3/SARS2/EEF1A2/SEC61G/YARS2/MRPS17/RPL21/EIF3I/SSR1/AARS2/EIF3E/RPL9/SSR3/RPS21/EIF4A2/DAP3/MRPL19/RPLP2/MRPS34/GFM2/SEC61A1/MRPL46/GADD45GIP1/MRPS33/RPS12/EIF3M/HARS2/RPS2/EIF3G/RPL11/EIF3A/EEF1B2/EIF2B2/EIF3K/EEF1D/MRPS21/EIF5/EIF5B/MRPL42/EEF1G/MRPL15/MRPS2/MRPS23/RPS3/EIF4A1/EIF3B/MRPS27/MRPL30/MRPL43/PABPC1/EEF1E1/ERAL1/RPN1/PPA1/RPS3A/SRP9/MRPS5/RARS2/RPS15A/RPL37A/TRAM1/EIF2S1/RPL23/PT…
REACTOME_TRANSPORT_OF_MATURE_TRANSCRIPT_TO_CYTOPLASM	REACTOME_TRANSPORT_OF_MATURE_TRANSCRIPT_TO_CYTOPLASM	73	0.64394	2.23468	1e-10	1.07545e-08	8.28708e-09	1577	tags=63%, list=17%, signal=53%	CPSF3/NUP188/NUP93/NUP155/SRSF3/RANBP2/NUP133/THOC1/NCBP1/NCBP2/CPSF2/THOC5/NUP88/FIP1L1/NUP153/NUP85/NUP54/GLE1/AAAS/NUP62/DDX39B/NXF1/SLU7/THOC2/SRSF7/U2AF2/NUP160/SRSF5/U2AF1/NUP98/CPSF1/TPR/SEC13/NUP43/SYMPK/NUP205/SRSF11/ALYREF/SRSF2/WDR33/SRRM1/POLDIP3/RNPS1/RAE1/SRSF1/NUP35
REACTOME_MITOTIC_PROPHASE	REACTOME_MITOTIC_PROPHASE	71	0.601289	2.08241	2.05274e-10	2.02366e-08	1.55937e-08	2027	tags=59%, list=22%, signal=46%	NUP188/NUP93/NUP155/GOLGA2/RANBP2/NUP133/ARPP19/NUP88/NUP153/NUP85/NUP54/NUMA1/AAAS/NUP62/VRK1/SMC2/PPP2CA/NUP160/CNEP1R1/NUP98/RAB2A/TPR/SEC13/NCAPD3/NUP43/LPIN2/LMNB1/NUP205/PPP2CB/NCAPG2/USO1/LEMD2/RAE1/PPP2R1A/NUP35/BANF1/LEMD3/TMPO/SET/NDC1/NUP107/GORASP2
REACTOME_MITOTIC_METAPHASE_AND_ANAPHASE	REACTOME_MITOTIC_METAPHASE_AND_ANAPHASE	157	0.502772	1.84298	2.82138e-10	2.56745e-08	1.97839e-08	2751	tags=58%, list=30%, signal=41%	NUP188/PPP1CC/DSN1/PDS5A/NUP93/NUP155/PSMF1/RANBP2/SIRT2/NUP133/PDS5B/STAG2/NUP85/NUP54/PSMA5/SMC3/NUP62/RAN/VRK1/PPP2R5E/TUBB3/PPP2CA/TUBB6/KIF2A/RANGAP1/NUP160/XPO1/NUP98/CLASP1/SMC1A/PSMD1/MAPRE1/HDAC8/SEC13/NUP43/LMNB1/VPS4A/RAD21/NUP205/TNPO1/PPP2R5A/RCC2/PPP2R5C/TUBA4A/PPP2CB/MAD1L1/RCC1/CLIP1/ANAPC5/PPP2R2A/LEMD2/TAOK1/SPAST/PPP2R1A/NUP35/BANF1/PSMD5/UBE2I/LEMD3/PSMB4/TMPO/CHMP7/TUBA8/ANAP…
REACTOME_DNA_REPAIR	REACTOME_DNA_REPAIR	161	0.484457	1.77967	7.95936e-09	5.88495e-07	4.53474e-07	2735	tags=50%, list=30%, signal=36%	RFC4/XRCC5/SMARCA5/XRCC6/APEX1/ACTR5/XRCC1/PARP2/PRKDC/ACD/PCNA/RFC3/POLB/TCEA1/EP300/MSH2/PNKP/ACTR8/LIG3/USP7/POLR2A/PRPF19/TP53BP1/MDC1/RPA3/RAD23B/APBB1/MPG/TERF2IP/RAD17/NBN/UBE2N/RFC2/RPA2/PPP4R2/USP10/PAXIP1/GTF2H3/AQR/TERF1/DDB1/POLR2B/RPA1/GPS1/WDR48/POLR2E/PPP5C/MAPK8/BAZ1B/UBE2I/ERCC4/ASCC1/FEN1/POLR2C/CUL4A/WRN/ZNF830/POT1/PIAS4/UIMC1/VCP/SMUG1/PPP4C/TOP3A/POLR2H/COPS5/MCRS1/FTO/RAD23…
REACTOME_TRANSCRIPTIONAL_REGULATION_BY_SMALL_RNAS	REACTOME_TRANSCRIPTIONAL_REGULATION_BY_SMALL_RNAS	40	0.666123	2.15359	8.49894e-09	5.91426e-07	4.55733e-07	2245	tags=75%, list=24%, signal=57%	NUP188/NUP93/NUP155/RANBP2/NUP133/NUP88/NUP153/NUP85/NUP54/AAAS/NUP62/RAN/POLR2A/NUP160/IPO8/NUP98/TPR/SEC13/NUP43/AGO1/NUP205/POLR2B/POLR2E/RAE1/NUP35/POLR2C/NDC1/NUP107/POLR2H/AGO2
REACTOME_SUMOYLATION_OF_DNA_REPLICATION_PROTEINS	REACTOME_SUMOYLATION_OF_DNA_REPLICATION_PROTEINS	34	0.704277	2.21497	9.23506e-09	6.06949e-07	4.67694e-07	2032	tags=79%, list=22%, signal=62%	NUP188/NUP93/NUP155/RANBP2/NUP133/PCNA/NUP88/NUP153/NUP85/NUP54/AAAS/NUP62/RANGAP1/NUP160/TOP2B/NUP98/TPR/SEC13/NUP43/NUP205/RAE1/NUP35/UBE2I/PIAS4/NDC1/NUP107/TOP1
REACTOME_NUCLEAR_ENVELOPE_NE_REASSEMBLY	REACTOME_NUCLEAR_ENVELOPE_NE_REASSEMBLY	60	0.613412	2.09279	1.20469e-08	7.12575e-07	5.49085e-07	2238	tags=67%, list=24%, signal=51%	NUP188/NUP93/NUP155/SIRT2/NUP133/NUP85/NUP54/NUP62/RAN/VRK1/TUBB3/PPP2CA/TUBB6/RANGAP1/NUP160/NUP98/SEC13/NUP43/LMNB1/VPS4A/NUP205/TNPO1/TUBA4A/RCC1/PPP2R2A/LEMD2/SPAST/PPP2R1A/NUP35/BANF1/UBE2I/LEMD3/TMPO/CHMP7/TUBA8/NDC1/NUP107/CHMP2A/AHCTF1/KPNB1
REACTOME_VIRAL_MESSENGER_RNA_SYNTHESIS	REACTOME_VIRAL_MESSENGER_RNA_SYNTHESIS	37	0.680469	2.16542	4.34325e-08	2.33548e-06	1.79964e-06	2104	tags=76%, list=23%, signal=59%	NUP188/NUP93/NUP155/RANBP2/NUP133/GTF2F2/NUP88/NUP153/NUP85/NUP54/AAAS/NUP62/POLR2A/GTF2F1/NUP160/NUP98/TPR/SEC13/NUP43/NUP205/POLR2B/POLR2E/RAE1/NUP35/POLR2C/NDC1/NUP107/POLR2H
REACTOME_MRNA_SPLICING_MINOR_PATHWAY	REACTOME_MRNA_SPLICING_MINOR_PATHWAY	42	0.642128	2.09742	6.5608e-08	3.27832e-06	2.52616e-06	2104	tags=69%, list=23%, signal=53%	PRPF6/LSM2/SF3B1/PRPF8/GTF2F2/NCBP1/NCBP2/DDX23/SF3B4/POLR2A/EFTUD2/SNRNP200/SF3B3/SRSF7/SNRPG/DDX42/GTF2F1/SNRNP40/YBX1/POLR2B/SRSF2/POLR2E/PDCD7/SRSF1/SNRPD3/SF3B2/POLR2C/SNRPD2/POLR2H
