# Supplementary material for: Integrated proteogenomic characterization across major histological types of pituitary neuroendocrine tumors
Source: Cell Res. 2022 Oct 28;32(12):1047–67. doi: 10.1038/s41422-022-00736-5 (PMC9715725; doi:10.1038/s41422-022-00736-5)
Supplement: Supplementary file 13 — Table S4 [file 41422_2022_736_MOESM13_ESM.xlsx]

## Sheet: Description
Table S4. PitNETs Molecular Subtypes and Associations, Related to Fig.4.
Sheet #	Name	Description
Sheet 1	Classification Table	Consensus cluster assignment for each PitNET sample based on mRNA, protein, and phosphoprotein abundance.
Sheet 2	Enrichment Analysis (protein)	Enriched pathways (ssGSEA) based on upregulated proteins.
Sheet 3	DEG (Protein)	Differentially expressed proteins among the seven proteomic clusters.

## Sheet: Classification Table
Chi-square test of the proteomic clusters
Annotation	p value	X squared
Transcriptomic cluster	5.27e-86	478.308
Phosphoproteomic cluster	3.87e-111	637.562
Clinicopathological_subtype	1.47e-136	815.707
Secretion	5.02e-128	823.575
TF lineage	1.1e-64	356.34
Surgery invasion	0.0472525	12.7459
Radio invasion	0.0199335	15.0419
KNOSP	1.96e-06	60.1195
Ki67	0.307381	7.14796
Tumor diameter	8.05e-06	45.6265
Gender	2.34e-08	46.5094
Age	2.63e-06	48.4332
GNAS	3.29e-06	35.6018
USP8	7.18e-10	54.0582
Classification count
Classification name	Cluster name	Count	Cluster sum
Clinicopathological subtype	GH	21	200
Clinicopathological subtype	PRL	23
Clinicopathological subtype	TSH	15
Clinicopathological subtype	Plurihormonal	20
Clinicopathological subtype	Silent PIT1	22
Clinicopathological subtype	ACTH	21
Clinicopathological subtype	Silent TPIT	25
Clinicopathological subtype	GN	12
Clinicopathological subtype	Silent SF1	19
Clinicopathological subtype	NULL	22
TF lineage	PIT1	101	200
TF lineage	TPIT	46
TF lineage	SF1	31
TF lineage	NULL	22
Proteomic cluster	GHenrich	36	200
Proteomic cluster	EMTPRO	29
Proteomic cluster	PRLenrich	16
Proteomic cluster	TSH/Silent PIT1enrich	30
Proteomic cluster	ACTHenrich	21
Proteomic cluster	Silent TPITenrich	22
Proteomic cluster	SF1/NULLenrich	46
Transcriptomic cluster	Hormone	62	194
Transcriptomic cluster	EMTRNA	46
Transcriptomic cluster	ACTHenrich	17
Transcriptomic cluster	Silent TPITenrich	23
Transcriptomic cluster	SF1/NULLenrich	46
Phosphoproteomic cluster	GHenrich	36	194
Phosphoproteomic cluster	EMTPHOS	28
Phosphoproteomic cluster	UndefinedPHOS	12
Phosphoproteomic cluster	TSH/Silent PIT1enrich	30
Phosphoproteomic cluster	ACTHenrich	18
Phosphoproteomic cluster	Silent TPITenrich	24
Phosphoproteomic cluster	SF1/NULLenrich	46

## Sheet: Enrichment Analysis (Protein)
# Results of ssGSEA based on proteomic data
# Table shows pathways significantly overrepresented in each cluster (meanMAX, FDR<0.01)
# Pathways highlighted in yellow are shown on Figure4A
ssGSEA(REACTOME, HALLMARK, KEGG) based on proteomics data(meanMAX&>0.1, FDR<0.05) associated with proteomic clusters ( (Wilcoxon rank-sum test was performed, 1 vs other 6 clusters))
Proteomic cluster	Pathway name	Mean(cluster)	Mean(others)	p value	FDR
GHenrich	REACTOME_THE_RETINOID_CYCLE_IN_CONES_DAYLIGHT_VISION	0.519731	-0.0831211	1.1402e-11	3.76559e-09
GHenrich	KEGG_PROTEIN_EXPORT	0.357438	-0.120607	2.24683e-11	6.11072e-09
GHenrich	REACTOME_COPII_MEDIATED_VESICLE_TRANSPORT	0.258986	-0.0953314	1.83924e-10	2.98376e-08
GHenrich	REACTOME_ROBO_RECEPTORS_BIND_AKAP5	0.335695	-0.137888	2.18979e-09	1.84082e-07
GHenrich	REACTOME_PROLACTIN_RECEPTOR_SIGNALING	0.268565	-0.107629	4.22982e-09	2.89727e-07
GHenrich	HALLMARK_UNFOLDED_PROTEIN_RESPONSE	0.189118	-0.0882312	1.97485e-08	9.81796e-07
GHenrich	REACTOME_REGULATION_OF_COMMISSURAL_AXON_PATHFINDING_BY_SLIT_AND_ROBO	0.281115	-0.0763911	2.04878e-08	9.97111e-07
GHenrich	KEGG_O_GLYCAN_BIOSYNTHESIS	0.237585	-0.0548947	2.74527e-08	1.23832e-06
GHenrich	REACTOME_IRE1ALPHA_ACTIVATES_CHAPERONES	0.193337	-0.0847788	3.35216e-08	1.40897e-06
GHenrich	REACTOME_UNFOLDED_PROTEIN_RESPONSE_UPR	0.171714	-0.0655727	6.86097e-08	2.5582e-06
GHenrich	REACTOME_SYNTHESIS_OF_SUBSTRATES_IN_N_GLYCAN_BIOSYTHESIS	0.184359	-0.0183139	6.98353e-08	2.59344e-06
GHenrich	REACTOME_BUTYROPHILIN_BTN_FAMILY_INTERACTIONS	0.286858	-0.075416	1.33528e-07	4.28727e-06
GHenrich	REACTOME_INTERLEUKIN_20_FAMILY_SIGNALING	0.24847	-0.0966418	2.19851e-07	6.25528e-06
GHenrich	REACTOME_GLYCEROPHOSPHOLIPID_CATABOLISM	0.247937	-0.116423	2.23631e-07	6.34331e-06
GHenrich	REACTOME_REGULATION_OF_IFNG_SIGNALING	0.222767	-0.0782267	2.47665e-07	6.81595e-06
GHenrich	REACTOME_MRNA_DECAY_BY_3_TO_5_EXORIBONUCLEASE	0.222674	-0.135516	2.93367e-07	7.7953e-06
GHenrich	REACTOME_REGULATION_OF_INNATE_IMMUNE_RESPONSES_TO_CYTOSOLIC_DNA	0.201427	-0.109662	3.30096e-07	8.57416e-06
GHenrich	REACTOME_SENSING_OF_DNA_DOUBLE_STRAND_BREAKS	0.311687	-0.101284	3.53038e-07	9.01807e-06
GHenrich	KEGG_GALACTOSE_METABOLISM	0.192907	-0.0727983	3.77514e-07	9.46037e-06
GHenrich	KEGG_PANTOTHENATE_AND_COA_BIOSYNTHESIS	0.164942	-0.0595447	3.96939e-07	9.84046e-06
GHenrich	REACTOME_INTERLEUKIN_9_SIGNALING	0.308037	-0.129409	4.31474e-07	1.05831e-05
GHenrich	REACTOME_TANDEM_PORE_DOMAIN_POTASSIUM_CHANNELS	0.442356	0.00352735	4.46084e-07	1.07983e-05
GHenrich	REACTOME_PHASE_4_RESTING_MEMBRANE_POTENTIAL	0.442356	0.00352735	4.46084e-07	1.07983e-05
GHenrich	REACTOME_SLBP_DEPENDENT_PROCESSING_OF_REPLICATION_DEPENDENT_HISTONE_PRE_MRNAS	0.253461	-0.109111	5.91103e-07	1.34298e-05
GHenrich	REACTOME_RUNX2_REGULATES_CHONDROCYTE_MATURATION	0.454105	-0.0852394	6.31319e-07	1.4101e-05
GHenrich	REACTOME_COMPETING_ENDOGENOUS_RNAS_CERNAS_REGULATE_PTEN_TRANSLATION	0.2579	-0.0735549	6.41777e-07	1.42657e-05
GHenrich	REACTOME_RRNA_MODIFICATION_IN_THE_NUCLEUS_AND_CYTOSOL	0.184956	-0.105747	6.85307e-07	1.49812e-05
GHenrich	REACTOME_RRNA_PROCESSING	0.189574	-0.0907047	7.08125e-07	1.52635e-05
GHenrich	REACTOME_ABACAVIR_METABOLISM	0.311554	-0.103309	7.31674e-07	1.56979e-05
GHenrich	REACTOME_INTERLEUKIN_21_SIGNALING	0.277539	-0.117393	1.04588e-06	2.08432e-05
GHenrich	REACTOME_REGULATION_OF_RUNX1_EXPRESSION_AND_ACTIVITY	0.207248	-0.0299165	1.08016e-06	2.12968e-05
GHenrich	KEGG_AMINO_SUGAR_AND_NUCLEOTIDE_SUGAR_METABOLISM	0.188981	-0.0737458	1.48797e-06	2.7966e-05
GHenrich	REACTOME_ASPARAGINE_N_LINKED_GLYCOSYLATION	0.148692	-0.0570051	1.85764e-06	3.35499e-05
GHenrich	REACTOME_INTERACTION_WITH_CUMULUS_CELLS_AND_THE_ZONA_PELLUCIDA	0.427049	-0.0921116	2.38819e-06	4.03729e-05
GHenrich	REACTOME_RUNX1_REGULATES_TRANSCRIPTION_OF_GENES_INVOLVED_IN_DIFFERENTIATION_OF_KERATINOCYTES	0.313002	-0.022162	2.42583e-06	4.08591e-05
GHenrich	REACTOME_ABACAVIR_TRANSPORT_AND_METABOLISM	0.195513	-0.0987752	3.91795e-06	5.89094e-05
GHenrich	REACTOME_GROWTH_HORMONE_RECEPTOR_SIGNALING	0.130264	-0.0800276	5.90313e-06	8.09884e-05
GHenrich	REACTOME_TRISTETRAPROLIN_TTP_ZFP36_BINDS_AND_DESTABILIZES_MRNA	0.202052	-0.126505	6.0834e-06	8.30919e-05
GHenrich	KEGG_OLFACTORY_TRANSDUCTION	0.165697	-0.0256559	6.96189e-06	9.23624e-05
GHenrich	REACTOME_REGULATION_OF_PTEN_MRNA_TRANSLATION	0.221479	-0.0713455	8.2009e-06	0.000104743
GHenrich	REACTOME_INTERLEUKIN_6_FAMILY_SIGNALING	0.224161	0.0139641	8.83134e-06	0.000110655
GHenrich	REACTOME_DNA_DAMAGE_REVERSAL	0.233673	-0.115946	1.03853e-05	0.000127028
GHenrich	REACTOME_APC_CDC20_MEDIATED_DEGRADATION_OF_NEK2A	0.135835	-0.0792376	1.43111e-05	0.000164595
GHenrich	REACTOME_RESOLUTION_OF_D_LOOP_STRUCTURES_THROUGH_SYNTHESIS_DEPENDENT_STRAND_ANNEALING_SDSA	0.242792	-0.0299439	1.80164e-05	0.000198567
GHenrich	REACTOME_PLASMA_LIPOPROTEIN_ASSEMBLY_REMODELING_AND_CLEARANCE	0.137736	-0.0300968	1.85393e-05	0.00020336
GHenrich	REACTOME_SRP_DEPENDENT_COTRANSLATIONAL_PROTEIN_TARGETING_TO_MEMBRANE	0.222498	-0.0896458	2.04853e-05	0.000219499
GHenrich	REACTOME_TRANSCRIPTIONAL_REGULATION_OF_GRANULOPOIESIS	0.23075	0.0259556	2.16831e-05	0.000229935
GHenrich	REACTOME_SYNTHESIS_OF_UDP_N_ACETYL_GLUCOSAMINE	0.24228	-0.100224	2.16831e-05	0.000229935
GHenrich	REACTOME_O_LINKED_GLYCOSYLATION_OF_MUCINS	0.235629	0.037881	2.32743e-05	0.000242909
GHenrich	REACTOME_DUAL_INCISION_IN_GG_NER	0.130311	-0.0626401	2.49761e-05	0.000256331
GHenrich	REACTOME_NR1H2_NR1H3_REGULATE_GENE_EXPRESSION_LINKED_TO_GLUCONEOGENESIS	0.27471	-0.136551	2.6796e-05	0.000270505
GHenrich	REACTOME_NEGATIVE_REGULATION_OF_MET_ACTIVITY	0.113982	-0.0735869	2.95566e-05	0.000291686
GHenrich	REACTOME_RESOLUTION_OF_D_LOOP_STRUCTURES	0.248341	0.00596814	2.95566e-05	0.000291686
GHenrich	REACTOME_PLASMA_LIPOPROTEIN_CLEARANCE	0.148622	-0.0670311	3.08207e-05	0.000301586
GHenrich	KEGG_OTHER_GLYCAN_DEGRADATION	0.199455	-0.0679228	3.54157e-05	0.000337617
GHenrich	REACTOME_PERK_REGULATES_GENE_EXPRESSION	0.139253	-0.0940116	3.743e-05	0.000354626
GHenrich	REACTOME_RUNX1_REGULATES_TRANSCRIPTION_OF_GENES_INVOLVED_IN_BCR_SIGNALING	0.390393	0.00276896	3.95527e-05	0.000368693
GHenrich	REACTOME_MEIOTIC_RECOMBINATION	0.177027	-0.0636327	4.12192e-05	0.000381154
GHenrich	REACTOME_RNA_POLYMERASE_II_TRANSCRIBES_SNRNA_GENES	0.11139	-0.06339	4.2367e-05	0.000390986
GHenrich	REACTOME_RECOGNITION_OF_DNA_DAMAGE_BY_PCNA_CONTAINING_REPLICATION_COMPLEX	0.160922	-0.0772495	4.41457e-05	0.000403773
GHenrich	REACTOME_RNA_POLYMERASE_III_CHAIN_ELONGATION	0.155256	-0.0957311	4.5995e-05	0.000417796
GHenrich	REACTOME_PROCESSING_OF_DNA_DOUBLE_STRAND_BREAK_ENDS	0.131323	-0.0527928	4.5995e-05	0.000417796
GHenrich	REACTOME_APC_C_CDC20_MEDIATED_DEGRADATION_OF_CYCLIN_B	0.148299	-0.0596266	4.79177e-05	0.000430607
GHenrich	KEGG_GLYCOSAMINOGLYCAN_DEGRADATION	0.184501	-0.0736675	5.48917e-05	0.000480212
GHenrich	REACTOME_INTERLEUKIN_27_SIGNALING	0.192772	-0.0757511	5.48917e-05	0.000480212
GHenrich	REACTOME_TRAFFICKING_OF_GLUR2_CONTAINING_AMPA_RECEPTORS	0.131494	-0.0559374	6.36701e-05	0.000546664
GHenrich	REACTOME_RUNX1_REGULATES_TRANSCRIPTION_OF_GENES_INVOLVED_IN_INTERLEUKIN_SIGNALING	0.408667	0.0330653	7.98933e-05	0.00065903
GHenrich	KEGG_RNA_DEGRADATION	0.131105	-0.0770095	8.4242e-05	0.000683921
GHenrich	REACTOME_DISEASES_OF_MITOTIC_CELL_CYCLE	0.18908	0.028802	8.76493e-05	0.000707236
GHenrich	REACTOME_POU5F1_OCT4_SOX2_NANOG_ACTIVATE_GENES_RELATED_TO_PROLIFERATION	0.320656	-0.021104	8.99916e-05	0.000721112
GHenrich	REACTOME_ATF4_ACTIVATES_GENES_IN_RESPONSE_TO_ENDOPLASMIC_RETICULUM_STRESS	0.131486	-0.100423	9.23953e-05	0.000736534
GHenrich	REACTOME_NOTCH1_INTRACELLULAR_DOMAIN_REGULATES_TRANSCRIPTION	0.115571	-0.0134631	9.36191e-05	0.000743725
GHenrich	REACTOME_TELOMERE_EXTENSION_BY_TELOMERASE	0.135731	-0.0665225	9.73832e-05	0.000766385
GHenrich	REACTOME_INTERLEUKIN_35_SIGNALLING	0.1758	-0.0852838	9.86694e-05	0.000775187
GHenrich	REACTOME_PKA_MEDIATED_PHOSPHORYLATION_OF_KEY_METABOLIC_FACTORS	0.380532	-0.101881	9.99709e-05	0.000784746
GHenrich	REACTOME_DIGESTION	0.28294	0.0276548	0.000102625	0.000801495
GHenrich	REACTOME_SYNTHESIS_OF_GDP_MANNOSE	0.227791	-0.113353	0.000102625	0.000801495
GHenrich	REACTOME_TICAM1_DEPENDENT_ACTIVATION_OF_IRF3_IRF7	0.184489	-0.0758356	0.000105344	0.000820655
GHenrich	REACTOME_MODULATION_BY_MTB_OF_HOST_IMMUNE_SYSTEM	0.209795	-0.08768	0.000108132	0.000838836
GHenrich	REACTOME_EXTENSION_OF_TELOMERES	0.123629	-0.0560368	0.000112443	0.000867193
GHenrich	REACTOME_NOTCH3_INTRACELLULAR_DOMAIN_REGULATES_TRANSCRIPTION	0.169274	0.00921006	0.000113916	0.00087709
GHenrich	REACTOME_TRANSPORT_OF_NUCLEOTIDE_SUGARS	0.282537	-0.0501988	0.000118445	0.000904429
GHenrich	REACTOME_DIGESTION_OF_DIETARY_LIPID	0.265452	-0.0820918	0.000121558	0.000925144
GHenrich	REACTOME_SIGNALING_BY_LEPTIN	0.18405	-0.0560213	0.000121558	0.000925144
GHenrich	REACTOME_RNA_POLYMERASE_III_TRANSCRIPTION_TERMINATION	0.107141	-0.0753829	0.000124748	0.000944757
GHenrich	REACTOME_CONDENSATION_OF_PROPHASE_CHROMOSOMES	0.159401	-0.0618843	0.000124748	0.000944757
GHenrich	REACTOME_SIALIC_ACID_METABOLISM	0.196368	0.0349704	0.000126373	0.000954714
GHenrich	REACTOME_REGULATION_OF_IFNA_SIGNALING	0.176699	-0.107252	0.000128017	0.000964772
GHenrich	KEGG_NUCLEOTIDE_EXCISION_REPAIR	0.10536	-0.0678166	0.000129682	0.000974141
GHenrich	REACTOME_INTERLEUKIN_23_SIGNALING	0.22164	-0.0942598	0.000131366	0.000983601
GHenrich	REACTOME_DIGESTION_AND_ABSORPTION	0.311375	0.0846754	0.000153262	0.0011168
GHenrich	REACTOME_ANTIGEN_PRESENTATION_FOLDING_ASSEMBLY_AND_PEPTIDE_LOADING_OF_CLASS_I_MHC	0.189969	-0.0964851	0.000155234	0.00112761
GHenrich	REACTOME_INTERLEUKIN_6_SIGNALING	0.178617	-0.0499919	0.000155234	0.00112761
GHenrich	REACTOME_SYNTHESIS_SECRETION_AND_DEACYLATION_OF_GHRELIN	0.172508	-0.0524933	0.000176311	0.00126188
GHenrich	REACTOME_INTERFERON_ALPHA_BETA_SIGNALING	0.126237	-0.0610381	0.000180837	0.00128829
GHenrich	REACTOME_CILIUM_ASSEMBLY	0.114473	-0.045586	0.000192635	0.00135254
GHenrich	REACTOME_INHIBITION_OF_THE_PROTEOLYTIC_ACTIVITY_OF_APC_C_REQUIRED_FOR_THE_ONSET_OF_ANAPHASE_BY_MITOTIC_SPINDLE_CHECKPOINT_COMPONENTS	0.12003	-0.0676569	0.00019508	0.00136763
GHenrich	REACTOME_RUNX1_AND_FOXP3_CONTROL_THE_DEVELOPMENT_OF_REGULATORY_T_LYMPHOCYTES_TREGS	0.368601	0.00899532	0.000200057	0.00139723
GHenrich	REACTOME_REGULATION_OF_TP53_ACTIVITY_THROUGH_METHYLATION	0.146629	-0.0706481	0.000205154	0.00142636
GHenrich	REACTOME_RUNX3_REGULATES_CDKN1A_TRANSCRIPTION	0.228043	-0.0428232	0.000221185	0.00151167
GHenrich	REACTOME_DNA_DAMAGE_BYPASS	0.13628	-0.0449719	0.000221185	0.00151167
GHenrich	REACTOME_RUNX1_REGULATES_TRANSCRIPTION_OF_GENES_INVOLVED_IN_WNT_SIGNALING	0.348455	0.0576044	0.00023397	0.00158384
GHenrich	REACTOME_IRF3_MEDIATED_INDUCTION_OF_TYPE_I_IFN	0.144576	-0.109395	0.000244393	0.00163643
GHenrich	REACTOME_ETHANOL_OXIDATION	0.145701	-0.0542941	0.000260038	0.00171878
GHenrich	REACTOME_HDR_THROUGH_SINGLE_STRAND_ANNEALING_SSA	0.140928	-0.0370613	0.000260038	0.00171878
GHenrich	REACTOME_TGF_BETA_RECEPTOR_SIGNALING_IN_EMT_EPITHELIAL_TO_MESENCHYMAL_TRANSITION	0.121337	-0.0776826	0.000263278	0.0017303
GHenrich	REACTOME_PRE_NOTCH_EXPRESSION_AND_PROCESSING	0.112154	-0.00961061	0.000263278	0.0017303
GHenrich	REACTOME_INACTIVATION_OF_CSF3_G_CSF_SIGNALING	0.135625	-0.078607	0.000263278	0.0017303
GHenrich	REACTOME_FRUCTOSE_CATABOLISM	0.267611	0.0188222	0.000276619	0.00180515
GHenrich	REACTOME_LOSS_OF_FUNCTION_OF_SMAD2_3_IN_CANCER	0.184345	-0.0527887	0.000280052	0.00182369
GHenrich	REACTOME_MRNA_CAPPING	0.103544	-0.0781804	0.000283525	0.00183983
GHenrich	REACTOME_CLEC7A_DECTIN_1_INDUCES_NFAT_ACTIVATION	0.130774	-0.0372647	0.000283525	0.00183983
GHenrich	REACTOME_PHOSPHATE_BOND_HYDROLYSIS_BY_NUDT_PROTEINS	0.170425	-0.0763714	0.000294187	0.00188913
GHenrich	REACTOME_EUKARYOTIC_TRANSLATION_INITIATION	0.158138	-0.0735313	0.000301502	0.00192807
GHenrich	REACTOME_ACTIVATION_OF_THE_MRNA_UPON_BINDING_OF_THE_CAP_BINDING_COMPLEX_AND_EIFS_AND_SUBSEQUENT_BINDING_TO_43S	0.167707	-0.0707415	0.000308988	0.00196507
GHenrich	REACTOME_RUNX3_REGULATES_P14_ARF	0.135695	-0.0337216	0.000324483	0.00204394
GHenrich	REACTOME_LDL_CLEARANCE	0.153626	-0.0752831	0.000324483	0.00204394
GHenrich	REACTOME_RUNX1_REGULATES_ESTROGEN_RECEPTOR_MEDIATED_TRANSCRIPTION	0.348818	0.0530652	0.000332501	0.00208168
GHenrich	REACTOME_DEADENYLATION_DEPENDENT_MRNA_DECAY	0.122351	-0.0721395	0.000366464	0.00226214
GHenrich	REACTOME_ACTIVATED_NTRK2_SIGNALS_THROUGH_CDK5	0.197475	-0.0310705	0.000403648	0.00245239
GHenrich	REACTOME_BUTYRATE_RESPONSE_FACTOR_1_BRF1_BINDS_AND_DESTABILIZES_MRNA	0.138557	-0.111634	0.000403648	0.00245239
GHenrich	REACTOME_VLDL_ASSEMBLY	0.191996	-0.0589018	0.000428647	0.00257886
GHenrich	REACTOME_TRANSCRIPTIONAL_REGULATION_BY_VENTX	0.117761	-0.024462	0.000439046	0.00262774
GHenrich	REACTOME_MUCOPOLYSACCHARIDOSES	0.148776	-0.0803329	0.00044968	0.00267925
GHenrich	REACTOME_ASSEMBLY_OF_ACTIVE_LPL_AND_LIPC_LIPASE_COMPLEXES	0.164879	-0.0371459	0.000488822	0.00288274
GHenrich	REACTOME_CHYLOMICRON_CLEARANCE	0.272563	-0.0668396	0.000488822	0.00288274
GHenrich	REACTOME_DISEASES_ASSOCIATED_WITH_N_GLYCOSYLATION_OF_PROTEINS	0.118528	-0.0692961	0.000583632	0.00332523
GHenrich	REACTOME_TRNA_MODIFICATION_IN_THE_NUCLEUS_AND_CYTOSOL	0.122436	0.00624159	0.000583632	0.00332523
GHenrich	REACTOME_PHOSPHORYLATION_OF_THE_APC_C	0.130687	-0.0417829	0.000679376	0.00375729
GHenrich	REACTOME_RESPONSE_OF_EIF2AK4_GCN2_TO_AMINO_ACID_DEFICIENCY	0.153536	-0.0781571	0.00069534	0.00383183
GHenrich	KEGG_BASAL_TRANSCRIPTION_FACTORS	0.126537	-0.0309734	0.000754003	0.00411101
GHenrich	REACTOME_RECYCLING_OF_EIF2_GDP	0.205735	-0.0942743	0.000836184	0.00448243
GHenrich	REACTOME_TRANSLESION_SYNTHESIS_BY_POLK	0.155315	-0.0465405	0.000885356	0.00468894
GHenrich	REACTOME_COPI_MEDIATED_ANTEROGRADE_TRANSPORT	0.132829	-0.06175	0.000916132	0.00481334
GHenrich	REACTOME_NONSENSE_MEDIATED_DECAY_NMD	0.138194	-0.0727756	0.000937197	0.00489896
GHenrich	REACTOME_IRF3_MEDIATED_ACTIVATION_OF_TYPE_1_IFN	0.218232	-0.110189	0.000937197	0.00489896
GHenrich	REACTOME_FORMATION_OF_INCISION_COMPLEX_IN_GG_NER	0.108198	-0.0646331	0.000947897	0.00494371
GHenrich	REACTOME_DEFECTIVE_C1GALT1C1_CAUSES_TN_POLYAGGLUTINATION_SYNDROME_TNPS	0.292279	0.103556	0.000969637	0.00503156
GHenrich	REACTOME_INTERLEUKIN_10_SIGNALING	0.225589	0.0323352	0.000991839	0.00511519
GHenrich	REACTOME_REGULATION_OF_BACH1_ACTIVITY	0.185392	-0.107595	0.00102602	0.00526506
GHenrich	REACTOME_CONVERSION_FROM_APC_C_CDC20_TO_APC_C_CDH1_IN_LATE_ANAPHASE	0.148877	-0.0153601	0.0010613	0.00540706
GHenrich	REACTOME_RNA_POLYMERASE_III_TRANSCRIPTION_INITIATION_FROM_TYPE_1_PROMOTER	0.114628	-0.0594795	0.00111007	0.00560921
GHenrich	REACTOME_SERINE_BIOSYNTHESIS	0.135709	-0.0693149	0.00116092	0.00582474
GHenrich	REACTOME_SMALL_INTERFERING_RNA_SIRNA_BIOGENESIS	0.162236	-0.0787121	0.00117396	0.00586156
GHenrich	REACTOME_SIGNALING_BY_TGF_BETA_RECEPTOR_COMPLEX_IN_CANCER	0.133606	-0.0556602	0.00126912	0.00622245
GHenrich	KEGG_RIBOSOME	0.15154	-0.0771728	0.00128328	0.00628189
GHenrich	REACTOME_EUKARYOTIC_TRANSLATION_ELONGATION	0.142259	-0.075844	0.00131204	0.00640234
GHenrich	REACTOME_RNA_POLYMERASE_III_TRANSCRIPTION_INITIATION_FROM_TYPE_3_PROMOTER	0.138427	-0.0128649	0.0013414	0.00652149
GHenrich	REACTOME_PKA_MEDIATED_PHOSPHORYLATION_OF_CREB	0.110766	-0.0492712	0.00137135	0.00663922
GHenrich	REACTOME_UREA_CYCLE	0.148232	-0.0359187	0.00140193	0.00674487
GHenrich	REACTOME_SELENOAMINO_ACID_METABOLISM	0.122997	-0.0684041	0.00163419	0.0076243
GHenrich	REACTOME_ACTIVATION_OF_IRF3_IRF7_MEDIATED_BY_TBK1_IKK_EPSILON	0.118413	-0.0824682	0.00163419	0.0076243
GHenrich	REACTOME_FERTILIZATION	0.234271	0.0261362	0.00168836	0.00781394
GHenrich	REACTOME_NRCAM_INTERACTIONS	0.107019	-0.088503	0.00170678	0.00789523
GHenrich	REACTOME_ESTROGEN_BIOSYNTHESIS	0.344148	0.0533817	0.00200618	0.00897928
GHenrich	REACTOME_METHYLATION	0.125477	-0.0632885	0.00202777	0.00906271
GHenrich	REACTOME_TRIGLYCERIDE_BIOSYNTHESIS	0.132523	-0.0403112	0.00211624	0.00934966
GHenrich	REACTOME_ABERRANT_REGULATION_OF_MITOTIC_EXIT_IN_CANCER_DUE_TO_RB1_DEFECTS	0.128548	-0.0182686	0.00240331	0.0103509
GHenrich	REACTOME_ELEVATION_OF_CYTOSOLIC_CA2_LEVELS	0.145698	0.00702452	0.00245449	0.010537
GHenrich	REACTOME_VITAMIN_B2_RIBOFLAVIN_METABOLISM	0.156292	-0.0170511	0.00248045	0.0106139
GHenrich	REACTOME_PTK6_REGULATES_CELL_CYCLE	0.24654	0.0314015	0.00250666	0.0106964
GHenrich	HALLMARK_PROTEIN_SECRETION	0.120653	-0.0659892	0.00255984	0.0108782
GHenrich	REACTOME_TRAF3_DEPENDENT_IRF_ACTIVATION_PATHWAY	0.145056	-0.0216385	0.00264155	0.0111536
GHenrich	REACTOME_FGFR3_LIGAND_BINDING_AND_ACTIVATION	0.277223	0.0771691	0.0029012	0.0120898
GHenrich	REACTOME_SYNTHESIS_OF_PE	0.124807	-0.0184135	0.0029012	0.0120898
GHenrich	REACTOME_TRAF6_MEDIATED_IRF7_ACTIVATION	0.132865	-0.0219186	0.00398383	0.0155371
GHenrich	REACTOME_TRANSLESION_SYNTHESIS_BY_POLH	0.127767	-0.085105	0.00406492	0.0157868
GHenrich	REACTOME_POLYMERASE_SWITCHING	0.101079	-0.0553408	0.00436067	0.0166418
GHenrich	REACTOME_PEXOPHAGY	0.124781	-0.0904737	0.00449329	0.0170424
GHenrich	REACTOME_SYNTHESIS_OF_DIPHTHAMIDE_EEF2	0.175997	0.0410857	0.0045383	0.017185
GHenrich	REACTOME_FBXW7_MUTANTS_AND_NOTCH1_IN_CANCER	0.16136	-0.0991111	0.00506108	0.0187574
GHenrich	REACTOME_CREB1_PHOSPHORYLATION_THROUGH_THE_ACTIVATION_OF_ADENYLATE_CYCLASE	0.1871	-0.0282913	0.00558294	0.0202691
GHenrich	REACTOME_ENDOSOMAL_VACUOLAR_PATHWAY	0.111514	-0.0741275	0.0057487	0.0207649
GHenrich	REACTOME_PLASMA_LIPOPROTEIN_ASSEMBLY	0.1063	-0.0560342	0.00591889	0.0211975
GHenrich	REACTOME_CYCLIN_D_ASSOCIATED_EVENTS_IN_G1	0.10765	-0.00338404	0.00627296	0.022199
GHenrich	KEGG_RETINOL_METABOLISM	0.124074	-0.00489339	0.00671005	0.0233878
GHenrich	KEGG_HEDGEHOG_SIGNALING_PATHWAY	0.198827	0.0960431	0.00690561	0.0238804
GHenrich	REACTOME_TP53_REGULATES_TRANSCRIPTION_OF_ADDITIONAL_CELL_CYCLE_GENES_WHOSE_EXACT_ROLE_IN_THE_P53_PATHWAY_REMAIN_UNCERTAIN	0.100527	-0.0460498	0.00690561	0.0238804
GHenrich	KEGG_GLYCOSAMINOGLYCAN_BIOSYNTHESIS_KERATAN_SULFATE	0.13973	-0.0354583	0.0075234	0.0256996
GHenrich	REACTOME_ATTACHMENT_AND_ENTRY	0.192195	0.0239286	0.00781354	0.026495
GHenrich	REACTOME_THE_PHOTOTRANSDUCTION_CASCADE	0.108225	-0.0152343	0.00826756	0.0277496
GHenrich	REACTOME_O_LINKED_GLYCOSYLATION	0.157913	0.0528447	0.00850331	0.0282944
GHenrich	REACTOME_DARPP_32_EVENTS	0.121072	-0.047164	0.00916161	0.0301378
GHenrich	REACTOME_NEF_MEDIATED_CD4_DOWN_REGULATION	0.174347	-0.0249536	0.00977456	0.0317364
GHenrich	REACTOME_RUNX1_REGULATES_EXPRESSION_OF_COMPONENTS_OF_TIGHT_JUNCTIONS	0.180295	-0.0295157	0.0100483	0.0323637
GHenrich	REACTOME_DNA_DAMAGE_RECOGNITION_IN_GG_NER	0.103318	-0.0514655	0.0107136	0.0340325
GHenrich	REACTOME_FLT3_SIGNALING_BY_CBL_MUTANTS	0.134599	-0.10431	0.0110105	0.0347133
GHenrich	REACTOME_NEF_MEDIATED_CD8_DOWN_REGULATION	0.166483	-0.0912106	0.0111111	0.034959
GHenrich	REACTOME_HYDROLYSIS_OF_LPC	0.152444	-0.00202292	0.0120538	0.0374409
GHenrich	REACTOME_KERATAN_SULFATE_KERATIN_METABOLISM	0.109714	-0.0117343	0.0120538	0.0374409
GHenrich	REACTOME_SYNTHESIS_SECRETION_AND_INACTIVATION_OF_GLUCOSE_DEPENDENT_INSULINOTROPIC_POLYPEPTIDE_GIP	0.145767	-0.0401258	0.0124951	0.0384243
GHenrich	REACTOME_NUCLEAR_RECEPTOR_TRANSCRIPTION_PATHWAY	0.138486	0.0399721	0.0133018	0.0404344
GHenrich	REACTOME_APEX1_INDEPENDENT_RESOLUTION_OF_AP_SITES_VIA_THE_SINGLE_NUCLEOTIDE_REPLACEMENT_PATHWAY	0.114346	-0.089865	0.0150544	0.0446324
EMTPRO	REACTOME_INTERLEUKIN_36_PATHWAY	0.574125	0.170465	2.85447e-15	9.6412e-13
EMTPRO	REACTOME_ELECTRIC_TRANSMISSION_ACROSS_GAP_JUNCTIONS	0.657161	0.27432	3.27987e-15	9.6412e-13
EMTPRO	REACTOME_EICOSANOID_LIGAND_BINDING_RECEPTORS	0.636892	0.265544	5.62388e-15	9.6412e-13
EMTPRO	REACTOME_PROSTANOID_LIGAND_RECEPTORS	0.636892	0.265544	5.62388e-15	9.6412e-13
EMTPRO	REACTOME_ERYTHROCYTES_TAKE_UP_OXYGEN_AND_RELEASE_CARBON_DIOXIDE	0.784973	-0.138234	5.86164e-15	9.6412e-13
EMTPRO	REACTOME_ACTIVATION_OF_NOXA_AND_TRANSLOCATION_TO_MITOCHONDRIA	0.609009	0.240668	7.30153e-15	9.6412e-13
EMTPRO	REACTOME_LYSOSPHINGOLIPID_AND_LPA_RECEPTORS	0.627331	0.256881	7.3017e-15	9.6412e-13
EMTPRO	REACTOME_TACHYKININ_RECEPTORS_BIND_TACHYKININS	0.61059	0.240329	7.30187e-15	9.6412e-13
EMTPRO	REACTOME_DEFECTIVE_CSF2RB_CAUSES_SMDP5	0.622947	0.255876	7.30187e-15	9.6412e-13
EMTPRO	REACTOME_ADRENOCEPTORS	0.739912	0.371257	7.40182e-15	9.6412e-13
EMTPRO	REACTOME_TNFS_BIND_THEIR_PHYSIOLOGICAL_RECEPTORS	0.715428	0.347789	1.08527e-14	1.19471e-12
EMTPRO	KEGG_NEUROACTIVE_LIGAND_RECEPTOR_INTERACTION	0.480549	0.0747035	1.13075e-14	1.20184e-12
EMTPRO	REACTOME_BIOSYNTHESIS_OF_MARESIN_LIKE_SPMS	0.553043	0.185257	1.444e-14	1.30924e-12
EMTPRO	REACTOME_MUSCARINIC_ACETYLCHOLINE_RECEPTORS	0.558614	0.192855	1.52444e-14	1.30924e-12
EMTPRO	HALLMARK_KRAS_SIGNALING_UP	0.295677	0.00150242	1.56649e-14	1.30924e-12
EMTPRO	REACTOME_SEROTONIN_RECEPTORS	0.544075	0.17955	1.65344e-14	1.30924e-12
EMTPRO	REACTOME_FREE_FATTY_ACID_RECEPTORS	0.548459	0.183392	1.65348e-14	1.30924e-12
EMTPRO	REACTOME_VITAMINS	0.58473	0.219507	1.69888e-14	1.30924e-12
EMTPRO	REACTOME_DIGESTION_OF_DIETARY_CARBOHYDRATE	0.538435	0.139384	1.89305e-14	1.42317e-12
EMTPRO	REACTOME_VOLTAGE_GATED_POTASSIUM_CHANNELS	0.457679	0.0632719	2.61547e-14	1.75255e-12
EMTPRO	REACTOME_INTESTINAL_ABSORPTION	0.602138	0.238452	2.7228e-14	1.79841e-12
EMTPRO	REACTOME_BETA_DEFENSINS	0.614024	0.253792	3.28476e-14	2.09477e-12
EMTPRO	HALLMARK_KRAS_SIGNALING_DN	0.327143	0.0166896	3.3293e-14	2.10863e-12
EMTPRO	REACTOME_G2_PHASE	0.634356	0.273851	3.60733e-14	2.15478e-12
EMTPRO	REACTOME_TFAP2_AP_2_FAMILY_REGULATES_TRANSCRIPTION_OF_CELL_CYCLE_FACTORS	0.467571	0.111932	3.60733e-14	2.15478e-12
EMTPRO	REACTOME_SIGNALING_BY_RNF43_MUTANTS	0.46657	0.108939	3.60741e-14	2.15478e-12
EMTPRO	KEGG_CYTOKINE_CYTOKINE_RECEPTOR_INTERACTION	0.463733	0.0521583	3.80538e-14	2.17212e-12
EMTPRO	REACTOME_AMINE_LIGAND_BINDING_RECEPTORS	0.642187	0.284257	4.64734e-14	2.44671e-12
EMTPRO	HALLMARK_TNFA_SIGNALING_VIA_NFKB	0.310516	0.0292439	4.83675e-14	2.48474e-12
EMTPRO	REACTOME_CLASS_A_1_RHODOPSIN_LIKE_RECEPTORS	0.418096	0.0389052	5.23817e-14	2.61823e-12
EMTPRO	REACTOME_CELLULAR_HEXOSE_TRANSPORT	0.56258	-0.00806778	5.98118e-14	2.8657e-12
EMTPRO	REACTOME_ALPHA_DEFENSINS	0.546915	0.177348	6.14136e-14	2.91245e-12
EMTPRO	REACTOME_GRB7_EVENTS_IN_ERBB2_SIGNALING	0.543315	0.178529	6.82755e-14	3.11007e-12
EMTPRO	REACTOME_PASSIVE_TRANSPORT_BY_AQUAPORINS	0.592179	0.245741	7.19783e-14	3.20006e-12
EMTPRO	KEGG_HEMATOPOIETIC_CELL_LINEAGE	0.469384	-0.0551962	7.79139e-14	3.39844e-12
EMTPRO	REACTOME_INTERLEUKIN_RECEPTOR_SHC_SIGNALING	0.392237	-0.0622861	1.09679e-13	4.40957e-12
EMTPRO	REACTOME_DEFENSINS	0.580503	0.217613	1.12588e-13	4.46844e-12
EMTPRO	REACTOME_O_GLYCOSYLATION_OF_TSR_DOMAIN_CONTAINING_PROTEINS	0.386779	0.0351185	1.25029e-13	4.87823e-12
EMTPRO	REACTOME_SEROTONIN_AND_MELATONIN_BIOSYNTHESIS	0.579127	0.232067	1.31735e-13	4.97237e-12
EMTPRO	REACTOME_ERYTHROCYTES_TAKE_UP_CARBON_DIOXIDE_AND_RELEASE_OXYGEN	0.684832	-0.0990594	1.31743e-13	4.97237e-12
EMTPRO	REACTOME_ANTIMICROBIAL_PEPTIDES	0.429308	-0.0657119	1.38812e-13	5.0735e-12
EMTPRO	REACTOME_P2Y_RECEPTORS	0.394995	0.0501215	1.46235e-13	5.22163e-12
EMTPRO	REACTOME_NUCLEOTIDE_LIKE_PURINERGIC_RECEPTORS	0.394995	0.0501215	1.46235e-13	5.22163e-12
EMTPRO	REACTOME_FATTY_ACIDS	0.564283	0.22038	1.50116e-13	5.25767e-12
EMTPRO	REACTOME_MRNA_EDITING_C_TO_U_CONVERSION	0.523973	0.169448	1.54079e-13	5.25767e-12
EMTPRO	KEGG_PRIMARY_IMMUNODEFICIENCY	0.411781	0.0161517	1.66613e-13	5.54198e-12
EMTPRO	REACTOME_GPCR_LIGAND_BINDING	0.346418	0.0470324	2.33495e-13	6.98748e-12
EMTPRO	REACTOME_NA_CL_DEPENDENT_NEUROTRANSMITTER_TRANSPORTERS	0.538576	0.189375	3.10178e-13	8.66531e-12
EMTPRO	REACTOME_CONSTITUTIVE_SIGNALING_BY_ABERRANT_PI3K_IN_CANCER	0.342309	0.0533978	3.61939e-13	9.70101e-12
EMTPRO	REACTOME_SHC_MEDIATED_CASCADE_FGFR4	0.476612	0.0577747	3.71352e-13	9.83924e-12
EMTPRO	REACTOME_PHOSPHORYLATION_OF_EMI1	0.519431	0.170273	4.92155e-13	1.23001e-11
EMTPRO	REACTOME_PLATELET_AGGREGATION_PLUG_FORMATION	0.461984	-0.107755	5.59122e-13	1.37505e-11
EMTPRO	REACTOME_AMINO_ACID_CONJUGATION	0.317801	-0.0152012	6.1896e-13	1.47918e-11
EMTPRO	REACTOME_CONJUGATION_OF_BENZOATE_WITH_GLYCINE	0.317801	-0.0152012	6.1896e-13	1.47918e-11
EMTPRO	REACTOME_LIGAND_RECEPTOR_INTERACTIONS	0.320341	-0.011443	6.34938e-13	1.5056e-11
EMTPRO	REACTOME_DEFECTIVE_F9_ACTIVATION	0.596302	-0.133599	7.20964e-13	1.64206e-11
EMTPRO	REACTOME_PEPTIDE_LIGAND_BINDING_RECEPTORS	0.373806	0.0102533	9.28554e-13	2.02032e-11
EMTPRO	REACTOME_IRAK4_DEFICIENCY_TLR2_4	0.513152	-0.116183	1.05332e-12	2.20364e-11
EMTPRO	REACTOME_IMMUNOREGULATORY_INTERACTIONS_BETWEEN_A_LYMPHOID_AND_A_NON_LYMPHOID_CELL	0.366712	0.0084944	1.08018e-12	2.2246e-11
EMTPRO	REACTOME_DEFECTIVE_FACTOR_IX_CAUSES_HEMOPHILIA_B	0.582396	-0.108252	1.10771e-12	2.26115e-11
EMTPRO	REACTOME_SODIUM_COUPLED_PHOSPHATE_COTRANSPORTERS	0.28989	-0.0341792	1.27173e-12	2.52368e-11
EMTPRO	REACTOME_REVERSIBLE_HYDRATION_OF_CARBON_DIOXIDE	0.543839	-0.0599665	1.35421e-12	2.63628e-11
EMTPRO	REACTOME_METAL_SEQUESTRATION_BY_ANTIMICROBIAL_PROTEINS	0.59936	-0.136143	1.53481e-12	2.87877e-11
EMTPRO	REACTOME_REGULATION_OF_TLR_BY_ENDOGENOUS_LIGAND	0.497911	-0.140536	1.61349e-12	3.02022e-11
EMTPRO	REACTOME_G2_M_DNA_REPLICATION_CHECKPOINT	0.430807	0.0747168	1.78283e-12	3.23899e-11
EMTPRO	REACTOME_CELL_SURFACE_INTERACTIONS_AT_THE_VASCULAR_WALL	0.27617	-0.0573344	2.01936e-12	3.59788e-11
EMTPRO	REACTOME_CHEMOKINE_RECEPTORS_BIND_CHEMOKINES	0.563777	-0.0110033	2.07022e-12	3.6533e-11
EMTPRO	REACTOME_DISEASES_OF_IMMUNE_SYSTEM	0.386209	-0.0786865	2.23044e-12	3.88416e-11
EMTPRO	REACTOME_DISEASES_ASSOCIATED_WITH_O_GLYCOSYLATION_OF_PROTEINS	0.332073	0.0349914	3.31342e-12	5.24644e-11
EMTPRO	HALLMARK_ESTROGEN_RESPONSE_EARLY	0.232159	-0.0122548	3.84057e-12	5.92883e-11
EMTPRO	REACTOME_METALLOTHIONEINS_BIND_METALS	0.255166	-0.0569271	4.67304e-12	6.88083e-11
EMTPRO	REACTOME_COMMON_PATHWAY_OF_FIBRIN_CLOT_FORMATION	0.519149	-0.134725	5.96544e-12	8.37063e-11
EMTPRO	REACTOME_LECTIN_PATHWAY_OF_COMPLEMENT_ACTIVATION	0.503856	-0.0466595	5.96544e-12	8.37063e-11
EMTPRO	REACTOME_DAP12_SIGNALING	0.316813	-0.0619355	6.41735e-12	8.91009e-11
EMTPRO	REACTOME_DEFECTIVE_LFNG_CAUSES_SCDO3	0.239812	-0.112409	6.57507e-12	9.08848e-11
EMTPRO	REACTOME_SIGNALING_BY_TYPE_1_INSULIN_LIKE_GROWTH_FACTOR_1_RECEPTOR_IGF1R	0.276767	-0.00315345	7.24616e-12	9.79609e-11
EMTPRO	REACTOME_SUMOYLATION_OF_INTRACELLULAR_RECEPTORS	0.376278	0.0576829	7.79288e-12	1.04285e-10
EMTPRO	KEGG_ASTHMA	0.439151	-0.075592	7.98394e-12	1.06227e-10
EMTPRO	REACTOME_DAP12_INTERACTIONS	0.298396	-0.0630614	9.01029e-12	1.17515e-10
EMTPRO	REACTOME_SLC_MEDIATED_TRANSMEMBRANE_TRANSPORT	0.25643	0.00693355	9.23056e-12	1.19378e-10
EMTPRO	REACTOME_GRB2_SOS_PROVIDES_LINKAGE_TO_MAPK_SIGNALING_FOR_INTEGRINS	0.49577	-0.144232	9.92348e-12	1.26919e-10
EMTPRO	KEGG_INTESTINAL_IMMUNE_NETWORK_FOR_IGA_PRODUCTION	0.435985	-0.0324826	1.09271e-11	1.37287e-10
EMTPRO	REACTOME_INTEGRIN_SIGNALING	0.390896	-0.107831	1.20301e-11	1.48125e-10
EMTPRO	REACTOME_DEFECTS_OF_CONTACT_ACTIVATION_SYSTEM_CAS_AND_KALLIKREIN_KININ_SYSTEM_KKS	0.476494	-0.0921817	1.23224e-11	1.50125e-10
EMTPRO	REACTOME_TRANSPORT_OF_BILE_SALTS_AND_ORGANIC_ACIDS_METAL_IONS_AND_AMINE_COMPOUNDS	0.341666	0.0418657	1.35629e-11	1.61828e-10
EMTPRO	HALLMARK_INFLAMMATORY_RESPONSE	0.270043	0.0264158	1.56562e-11	1.83489e-10
EMTPRO	REACTOME_FORMATION_OF_FIBRIN_CLOT_CLOTTING_CASCADE	0.450161	-0.105411	1.80649e-11	2.03715e-10
EMTPRO	REACTOME_REGULATION_OF_SIGNALING_BY_NODAL	0.591287	0.15912	1.85002e-11	2.07611e-10
EMTPRO	REACTOME_IRS_MEDIATED_SIGNALLING	0.28487	0.0110502	2.13358e-11	2.34036e-10
EMTPRO	REACTOME_O_LINKED_GLYCOSYLATION	0.315217	0.0304685	2.83416e-11	2.94797e-10
EMTPRO	REACTOME_GP1B_IX_V_ACTIVATION_SIGNALLING	0.436016	-0.130454	3.50288e-11	3.52077e-10
EMTPRO	REACTOME_PHASE_1_INACTIVATION_OF_FAST_NA_CHANNELS	0.530022	0.0238653	3.93874e-11	3.89952e-10
EMTPRO	HALLMARK_ANGIOGENESIS	0.346016	-0.0557373	4.22528e-11	4.14768e-10
EMTPRO	HALLMARK_HEME_METABOLISM	0.161968	-0.0582975	4.53219e-11	4.40222e-10
EMTPRO	REACTOME_DEFECTIVE_GALNT3_CAUSES_FAMILIAL_HYPERPHOSPHATEMIC_TUMORAL_CALCINOSIS_HFTC	0.508464	0.0932806	4.63918e-11	4.49206e-10
EMTPRO	KEGG_JAK_STAT_SIGNALING_PATHWAY	0.250617	0.000481737	4.74879e-11	4.58852e-10
EMTPRO	REACTOME_P130CAS_LINKAGE_TO_MAPK_SIGNALING_FOR_INTEGRINS	0.459089	-0.135039	5.99314e-11	5.58655e-10
EMTPRO	REACTOME_OTHER_SEMAPHORIN_INTERACTIONS	0.399524	0.00460588	6.13385e-11	5.69475e-10
EMTPRO	REACTOME_SIGNALING_BY_ERBB4	0.250918	0.0120107	6.72974e-11	6.16748e-10
EMTPRO	REACTOME_CGMP_EFFECTS	0.380826	-0.0811092	7.04855e-11	6.40884e-10
EMTPRO	REACTOME_TRANSCRIPTIONAL_REGULATION_OF_WHITE_ADIPOCYTE_DIFFERENTIATION	0.245466	-0.0268175	7.55464e-11	6.80874e-10
EMTPRO	REACTOME_INTERLEUKIN_2_FAMILY_SIGNALING	0.316002	-0.0501637	9.51175e-11	8.25096e-10
EMTPRO	REACTOME_CLASS_C_3_METABOTROPIC_GLUTAMATE_PHEROMONE_RECEPTORS	0.482898	0.172579	9.73263e-11	8.40327e-10
EMTPRO	REACTOME_METABOLISM_OF_AMINE_DERIVED_HORMONES	0.489958	0.134753	1.09153e-10	9.2857e-10
EMTPRO	HALLMARK_IL6_JAK_STAT3_SIGNALING	0.251769	-0.0437829	1.37174e-10	1.12153e-09
EMTPRO	KEGG_COMPLEMENT_AND_COAGULATION_CASCADES	0.439419	-0.0965701	1.43567e-10	1.16351e-09
EMTPRO	REACTOME_ACTIVATION_OF_TRKA_RECEPTORS	0.449405	0.131965	1.80159e-10	1.41665e-09
EMTPRO	REACTOME_NGF_INDEPENDANT_TRKA_ACTIVATION	0.449405	0.131965	1.80159e-10	1.41665e-09
EMTPRO	REACTOME_TP53_REGULATES_TRANSCRIPTION_OF_GENES_INVOLVED_IN_G1_CELL_CYCLE_ARREST	0.431081	0.0949205	1.80165e-10	1.41665e-09
EMTPRO	REACTOME_RUNX1_REGULATES_TRANSCRIPTION_OF_GENES_INVOLVED_IN_DIFFERENTIATION_OF_MYELOID_CELLS	0.500176	-0.028968	2.25825e-10	1.71445e-09
EMTPRO	KEGG_BASAL_CELL_CARCINOMA	0.356404	0.100932	2.52715e-10	1.88304e-09
EMTPRO	REACTOME_NITRIC_OXIDE_STIMULATES_GUANYLATE_CYCLASE	0.358031	-0.084511	3.16204e-10	2.28969e-09
EMTPRO	REACTOME_SHC_MEDIATED_CASCADE_FGFR1	0.32623	-0.0263816	3.30653e-10	2.37019e-09
EMTPRO	REACTOME_FICOLINS_BIND_TO_REPETITIVE_CARBOHYDRATE_STRUCTURES_ON_THE_TARGET_CELL_SURFACE	0.482249	-0.0842918	3.45747e-10	2.46122e-09
EMTPRO	REACTOME_ACTIVATION_OF_MATRIX_METALLOPROTEINASES	0.371698	-0.0696449	4.13137e-10	2.89415e-09
EMTPRO	REACTOME_DNA_REPLICATION_INITIATION	0.375632	0.0538044	4.41575e-10	3.07942e-09
EMTPRO	REACTOME_SHC_MEDIATED_CASCADE_FGFR3	0.337911	-0.0125717	4.51482e-10	3.13192e-09
EMTPRO	REACTOME_CREATION_OF_C4_AND_C2_ACTIVATORS	0.441584	-0.0726203	5.04321e-10	3.45697e-09
EMTPRO	KEGG_CELL_ADHESION_MOLECULES_CAMS	0.248165	-0.0438193	5.15591e-10	3.52377e-09
EMTPRO	REACTOME_XENOBIOTICS	0.517083	0.0475593	5.63179e-10	3.81517e-09
EMTPRO	KEGG_ABC_TRANSPORTERS	0.274913	-0.022253	6.15043e-10	4.11825e-09
EMTPRO	HALLMARK_COMPLEMENT	0.19378	-0.0524722	6.42695e-10	4.28788e-09
EMTPRO	REACTOME_NUCLEAR_RECEPTOR_TRANSCRIPTION_PATHWAY	0.310084	0.0149035	6.56971e-10	4.36737e-09
EMTPRO	REACTOME_DOWNSTREAM_SIGNALING_OF_ACTIVATED_FGFR4	0.337569	0.0170676	6.71558e-10	4.43881e-09
EMTPRO	REACTOME_FGFRL1_MODULATION_OF_FGFR1_SIGNALING	0.263866	-0.0208084	7.82873e-10	5.07311e-09
EMTPRO	HALLMARK_ALLOGRAFT_REJECTION	0.202373	-0.0190004	8.1787e-10	5.24469e-09
EMTPRO	REACTOME_ROLE_OF_LAT2_NTAL_LAB_ON_CALCIUM_MOBILIZATION	0.286734	-0.0522833	1.03931e-09	6.45434e-09
EMTPRO	REACTOME_FGFR2_LIGAND_BINDING_AND_ACTIVATION	0.479381	0.16842	1.06206e-09	6.56514e-09
EMTPRO	REACTOME_INTERLEUKIN_4_AND_INTERLEUKIN_13_SIGNALING	0.263165	-0.0442951	1.06212e-09	6.56514e-09
EMTPRO	REACTOME_NRAGE_SIGNALS_DEATH_THROUGH_JNK	0.194768	-0.0605827	1.13353e-09	6.93696e-09
EMTPRO	REACTOME_EICOSANOIDS	0.512503	-0.0298068	1.15836e-09	7.06085e-09
EMTPRO	REACTOME_SIGNALING_BY_LRP5_MUTANTS	0.339594	0.046617	1.17093e-09	7.13282e-09
EMTPRO	REACTOME_FGFR3B_LIGAND_BINDING_AND_ACTIVATION	0.469308	0.1436	1.36212e-09	8.16832e-09
EMTPRO	REACTOME_ABERRANT_REGULATION_OF_MITOTIC_G1_S_TRANSITION_IN_CANCER_DUE_TO_RB1_DEFECTS	0.404408	0.0720287	1.5009e-09	8.91383e-09
EMTPRO	REACTOME_DOWNSTREAM_SIGNALING_OF_ACTIVATED_FGFR1	0.282622	-0.00673538	1.53354e-09	9.09015e-09
EMTPRO	REACTOME_DISSOLUTION_OF_FIBRIN_CLOT	0.4089	-0.0544691	1.56687e-09	9.25804e-09
EMTPRO	REACTOME_AMPK_INHIBITS_CHREBP_TRANSCRIPTIONAL_ACTIVATION_ACTIVITY	0.461275	0.128973	1.63566e-09	9.63371e-09
EMTPRO	HALLMARK_APICAL_SURFACE	0.286211	0.0468726	1.82076e-09	1.06291e-08
EMTPRO	REACTOME_ACTIVATED_NTRK2_SIGNALS_THROUGH_PI3K	0.375324	-0.0442212	1.86016e-09	1.08454e-08
EMTPRO	REACTOME_COMPLEMENT_CASCADE	0.401948	-0.0888959	2.20668e-09	1.25958e-08
EMTPRO	REACTOME_ACTIVATED_NTRK2_SIGNALS_THROUGH_RAS	0.353188	-0.0300164	2.35221e-09	1.33769e-08
EMTPRO	REACTOME_FGFR2B_LIGAND_BINDING_AND_ACTIVATION	0.471496	0.157769	2.53366e-09	1.42946e-08
EMTPRO	REACTOME_INTERLEUKIN_18_SIGNALING	0.448971	0.00807123	2.93889e-09	1.62828e-08
EMTPRO	REACTOME_ORGANIC_CATION_TRANSPORT	0.322216	0.0393021	3.13127e-09	1.72043e-08
EMTPRO	REACTOME_ORGANIC_CATION_ANION_ZWITTERION_TRANSPORT	0.322216	0.0393021	3.13127e-09	1.72043e-08
EMTPRO	REACTOME_REGULATION_OF_GENE_EXPRESSION_BY_HYPOXIA_INDUCIBLE_FACTOR	0.447335	0.12936	3.37122e-09	1.83807e-08
EMTPRO	REACTOME_AMINO_ACID_TRANSPORT_ACROSS_THE_PLASMA_MEMBRANE	0.360692	0.0558816	3.44299e-09	1.87499e-08
EMTPRO	REACTOME_ANTIGEN_ACTIVATES_B_CELL_RECEPTOR_BCR_LEADING_TO_GENERATION_OF_SECOND_MESSENGERS	0.2912	-0.0224606	3.98873e-09	2.13201e-08
EMTPRO	REACTOME_SPERM_MOTILITY_AND_TAXES	0.584953	0.148487	4.42906e-09	2.34172e-08
EMTPRO	REACTOME_PHYSIOLOGICAL_FACTORS	0.443325	0.0433979	4.81529e-09	2.52421e-08
EMTPRO	REACTOME_ELASTIC_FIBRE_FORMATION	0.345926	-0.0765318	6.44212e-09	3.2803e-08
EMTPRO	REACTOME_DEFECTIVE_FACTOR_VIII_CAUSES_HEMOPHILIA_A	0.39808	-0.0886198	6.71437e-09	3.40393e-08
EMTPRO	REACTOME_FGFR2C_LIGAND_BINDING_AND_ACTIVATION	0.491501	0.173966	7.44458e-09	3.73334e-08
EMTPRO	REACTOME_DISEASES_ASSOCIATED_WITH_SURFACTANT_METABOLISM	0.502501	0.0326621	7.44477e-09	3.73334e-08
EMTPRO	KEGG_LEISHMANIA_INFECTION	0.224266	-0.0381727	7.44487e-09	3.73334e-08
EMTPRO	REACTOME_INITIAL_TRIGGERING_OF_COMPLEMENT	0.375879	-0.073696	7.59998e-09	3.80493e-08
EMTPRO	REACTOME_INTEGRIN_CELL_SURFACE_INTERACTIONS	0.369515	-0.0840889	7.91967e-09	3.95001e-08
EMTPRO	REACTOME_CYTOCHROME_P450_ARRANGED_BY_SUBSTRATE_TYPE	0.282473	-0.00647992	8.08439e-09	4.01916e-08
EMTPRO	REACTOME_SIGNALING_BY_GPCR	0.124102	-0.00258954	8.25243e-09	4.09829e-08
EMTPRO	HALLMARK_COAGULATION	0.260873	-0.0584538	1.09934e-08	5.27263e-08
EMTPRO	REACTOME_MOLECULES_ASSOCIATED_WITH_ELASTIC_FIBRES	0.351895	-0.0847089	1.1451e-08	5.46094e-08
EMTPRO	REACTOME_O_LINKED_GLYCOSYLATION_OF_MUCINS	0.310222	0.0333257	1.24224e-08	5.88776e-08
EMTPRO	REACTOME_PI3K_EVENTS_IN_ERBB2_SIGNALING	0.319961	-0.0787768	1.24224e-08	5.88776e-08
EMTPRO	KEGG_TYPE_II_DIABETES_MELLITUS	0.205722	-0.0342305	1.34737e-08	6.30523e-08
EMTPRO	REACTOME_SYNTHESIS_OF_LIPOXINS_LX	0.351802	-0.0395674	1.40313e-08	6.52652e-08
EMTPRO	REACTOME_ACTIVATION_OF_PUMA_AND_TRANSLOCATION_TO_MITOCHONDRIA	0.475678	0.0641208	1.58416e-08	7.22689e-08
EMTPRO	REACTOME_SIRT1_NEGATIVELY_REGULATES_RRNA_EXPRESSION	0.242718	-0.02634	1.61646e-08	7.35249e-08
EMTPRO	REACTOME_PI_3K_CASCADE_FGFR4	0.356367	0.0554105	1.64942e-08	7.47658e-08
EMTPRO	REACTOME_PLATELET_ADHESION_TO_EXPOSED_COLLAGEN	0.374607	-0.102405	1.64942e-08	7.47658e-08
EMTPRO	REACTOME_DECTIN_2_FAMILY	0.405613	0.0351372	1.71728e-08	7.75374e-08
EMTPRO	REACTOME_METABOLISM_OF_ANGIOTENSINOGEN_TO_ANGIOTENSINS	0.296453	-0.0392197	2.0993e-08	9.29705e-08
EMTPRO	REACTOME_INSULIN_RECEPTOR_SIGNALLING_CASCADE	0.209263	0.00557862	2.32007e-08	1.01869e-07
EMTPRO	REACTOME_MET_ACTIVATES_RAS_SIGNALING	0.299008	-0.0797733	2.32007e-08	1.01869e-07
EMTPRO	REACTOME_FASL_CD95L_SIGNALING	0.337062	0.0445467	2.56325e-08	1.11438e-07
EMTPRO	REACTOME_THYROXINE_BIOSYNTHESIS	0.452396	0.10887	2.56328e-08	1.11438e-07
EMTPRO	REACTOME_DOWNSTREAM_SIGNALING_OF_ACTIVATED_FGFR2	0.269572	-0.00225688	2.72094e-08	1.17848e-07
EMTPRO	REACTOME_ACYL_CHAIN_REMODELLING_OF_PI	0.302305	-0.0534975	2.83121e-08	1.22109e-07
EMTPRO	REACTOME_STIMULI_SENSING_CHANNELS	0.221893	0.00619515	2.88797e-08	1.24267e-07
EMTPRO	REACTOME_PHOSPHOLIPASE_C_MEDIATED_CASCADE_FGFR4	0.479362	0.141327	3.31729e-08	1.41164e-07
EMTPRO	KEGG_LINOLEIC_ACID_METABOLISM	0.282737	-0.0624943	3.38347e-08	1.43716e-07
EMTPRO	REACTOME_MINERALOCORTICOID_BIOSYNTHESIS	0.284289	-0.0415495	3.38347e-08	1.43716e-07
EMTPRO	REACTOME_CROSS_PRESENTATION_OF_PARTICULATE_EXOGENOUS_ANTIGENS_PHAGOSOMES	0.347661	-0.0989603	3.45093e-08	1.46379e-07
EMTPRO	REACTOME_GLUCOCORTICOID_BIOSYNTHESIS	0.376236	-0.0103555	3.66122e-08	1.54308e-07
EMTPRO	REACTOME_INTRINSIC_PATHWAY_OF_FIBRIN_CLOT_FORMATION	0.353327	-0.0770419	3.80826e-08	1.59778e-07
EMTPRO	REACTOME_SHC_RELATED_EVENTS_TRIGGERED_BY_IGF1R	0.312954	-0.0918295	4.11972e-08	1.71754e-07
EMTPRO	KEGG_NITROGEN_METABOLISM	0.287622	-0.0290621	4.54391e-08	1.88166e-07
EMTPRO	REACTOME_SIGNALING_BY_FGFR4_IN_DISEASE	0.311082	-0.077065	4.72519e-08	1.95149e-07
EMTPRO	REACTOME_NEGATIVE_REGULATION_OF_TCF_DEPENDENT_SIGNALING_BY_WNT_LIGAND_ANTAGONISTS	0.407576	0.066759	4.81844e-08	1.98822e-07
EMTPRO	REACTOME_MET_ACTIVATES_PI3K_AKT_SIGNALING	0.353223	-0.0833901	5.01031e-08	2.06188e-07
EMTPRO	REACTOME_REGULATION_OF_LIPID_METABOLISM_BY_PPARALPHA	0.176424	-0.00612767	5.20959e-08	2.13817e-07
EMTPRO	REACTOME_PHOSPHOLIPASE_C_MEDIATED_CASCADE_FGFR2	0.43018	0.113854	5.41653e-08	2.21623e-07
EMTPRO	REACTOME_DISEASES_OF_MITOTIC_CELL_CYCLE	0.276204	0.0205876	6.3269e-08	2.55145e-07
EMTPRO	REACTOME_INTERLEUKIN_1_PROCESSING	0.356557	-0.0777892	6.3269e-08	2.55145e-07
EMTPRO	REACTOME_POU5F1_OCT4_SOX2_NANOG_REPRESS_GENES_RELATED_TO_DIFFERENTIATION	0.201749	-0.0542943	6.57669e-08	2.63953e-07
EMTPRO	REACTOME_HYDROLYSIS_OF_LPC	0.341441	-0.0277518	6.96938e-08	2.78024e-07
EMTPRO	REACTOME_TRANSPORT_OF_INORGANIC_CATIONS_ANIONS_AND_AMINO_ACIDS_OLIGOPEPTIDES	0.211464	-0.00461316	7.67486e-08	3.03288e-07
EMTPRO	REACTOME_SIGNALING_BY_FGFR3_FUSIONS_IN_CANCER	0.295442	-0.066311	8.44928e-08	3.31062e-07
EMTPRO	REACTOME_POST_TRANSLATIONAL_MODIFICATION_SYNTHESIS_OF_GPI_ANCHORED_PROTEINS	0.202325	-0.0248165	8.77979e-08	3.42705e-07
EMTPRO	REACTOME_TERMINATION_OF_O_GLYCAN_BIOSYNTHESIS	0.411663	0.077021	9.1228e-08	3.54299e-07
EMTPRO	REACTOME_CELL_DEATH_SIGNALLING_VIA_NRAGE_NRIF_AND_NADE	0.142797	-0.044293	9.29913e-08	3.60692e-07
EMTPRO	REACTOME_SYNDECAN_INTERACTIONS	0.329356	-0.0941167	9.66175e-08	3.73817e-07
EMTPRO	REACTOME_POTASSIUM_CHANNELS	0.27661	0.0608436	9.84816e-08	3.80392e-07
EMTPRO	REACTOME_ROLE_OF_PHOSPHOLIPIDS_IN_PHAGOCYTOSIS	0.184084	-0.0549207	1.08336e-07	4.14647e-07
EMTPRO	REACTOME_NEGATIVE_REGULATION_OF_TCF_DEPENDENT_SIGNALING_BY_DVL_INTERACTING_PROTEINS	0.276838	0.00639836	1.12539e-07	4.29669e-07
EMTPRO	REACTOME_SURFACTANT_METABOLISM	0.368983	0.0472673	1.16901e-07	4.45583e-07
EMTPRO	REACTOME_CHONDROITIN_SULFATE_BIOSYNTHESIS	0.340705	0.0386917	1.19143e-07	4.53193e-07
EMTPRO	REACTOME_SYNTHESIS_OF_WYBUTOSINE_AT_G37_OF_TRNA_PHE	0.398432	0.0566595	1.21426e-07	4.60929e-07
EMTPRO	REACTOME_FRS_MEDIATED_FGFR4_SIGNALING	0.343325	0.0842148	1.33491e-07	5.01988e-07
EMTPRO	REACTOME_FIBRONECTIN_MATRIX_FORMATION	0.40527	-0.0837147	1.41278e-07	5.28692e-07
EMTPRO	REACTOME_GAMMA_CARBOXYLATION_TRANSPORT_AND_AMINO_TERMINAL_CLEAVAGE_OF_PROTEINS	0.379824	-0.0728989	1.4397e-07	5.38113e-07
EMTPRO	REACTOME_PI_3K_CASCADE_FGFR2	0.290486	0.0241484	1.55243e-07	5.75594e-07
EMTPRO	REACTOME_SIGNALING_BY_ERYTHROPOIETIN	0.239692	-0.0788808	1.58192e-07	5.8512e-07
EMTPRO	REACTOME_TRP_CHANNELS	0.321389	0.0464463	1.61195e-07	5.95038e-07
EMTPRO	REACTOME_SIGNALING_BY_PDGF	0.236096	-0.0657577	1.67367e-07	6.16101e-07
EMTPRO	KEGG_MATURITY_ONSET_DIABETES_OF_THE_YOUNG	0.481614	-0.0343533	1.67367e-07	6.16101e-07
EMTPRO	REACTOME_RELEASE_OF_HH_NP_FROM_THE_SECRETING_CELL	0.346361	0.00999093	1.87287e-07	6.83711e-07
EMTPRO	REACTOME_REMOVAL_OF_AMINOTERMINAL_PROPEPTIDES_FROM_GAMMA_CARBOXYLATED_PROTEINS	0.382607	-0.084204	1.94422e-07	7.06412e-07
EMTPRO	REACTOME_DEFECTIVE_CHST3_CAUSES_SEDCJD	0.437767	0.036984	2.01819e-07	7.29279e-07
EMTPRO	KEGG_TGF_BETA_SIGNALING_PATHWAY	0.185562	0.0178822	2.38612e-07	8.51253e-07
EMTPRO	REACTOME_COLLAGEN_DEGRADATION	0.304992	-0.0667001	2.4308e-07	8.66188e-07
EMTPRO	KEGG_GRAFT_VERSUS_HOST_DISEASE	0.282841	-0.0686332	2.61771e-07	9.24596e-07
EMTPRO	REACTOME_MITOCHONDRIAL_UNCOUPLING	0.192496	-0.0851579	2.66656e-07	9.40773e-07
EMTPRO	REACTOME_THE_FATTY_ACID_CYCLING_MODEL	0.192496	-0.0851579	2.66656e-07	9.40773e-07
EMTPRO	KEGG_P53_SIGNALING_PATHWAY	0.17804	0.00159312	2.76692e-07	9.73211e-07
EMTPRO	REACTOME_TIE2_SIGNALING	0.21531	-0.0225812	3.14773e-07	1.09796e-06
EMTPRO	REACTOME_PYROPTOSIS	0.22111	-0.0299428	3.32599e-07	1.15578e-06
EMTPRO	REACTOME_KERATINIZATION	0.327297	0.0189909	3.45021e-07	1.19446e-06
EMTPRO	REACTOME_FORMATION_OF_THE_CORNIFIED_ENVELOPE	0.327297	0.0189909	3.45021e-07	1.19446e-06
EMTPRO	KEGG_AUTOIMMUNE_THYROID_DISEASE	0.278282	-0.0516095	3.45021e-07	1.19446e-06
EMTPRO	KEGG_ALLOGRAFT_REJECTION	0.277905	-0.0590977	4.0668e-07	1.39177e-06
EMTPRO	REACTOME_TRAIL_SIGNALING	0.352756	0.0406642	4.2176e-07	1.43436e-06
EMTPRO	REACTOME_EXTRACELLULAR_MATRIX_ORGANIZATION	0.246133	-0.0550419	4.2176e-07	1.43436e-06
EMTPRO	REACTOME_PURINERGIC_SIGNALING_IN_LEISHMANIASIS_INFECTION	0.206687	-0.0506621	4.78906e-07	1.60859e-06
EMTPRO	REACTOME_PI3K_AKT_SIGNALING_IN_CANCER	0.187889	0.0337336	5.33771e-07	1.77482e-06
EMTPRO	REACTOME_VASOPRESSIN_LIKE_RECEPTORS	0.388922	-0.0535832	5.84075e-07	1.9296e-06
EMTPRO	REACTOME_NUCLEAR_SIGNALING_BY_ERBB4	0.236027	0.00447212	6.62242e-07	2.16463e-06
EMTPRO	REACTOME_SYNTHESIS_OF_DOLICHYL_PHOSPHATE	0.403926	0.0108512	7.37182e-07	2.39099e-06
EMTPRO	HALLMARK_IL2_STAT5_SIGNALING	0.140242	-0.0253143	7.50441e-07	2.42719e-06
EMTPRO	REACTOME_INTERLEUKIN_2_SIGNALING	0.358886	-0.00382292	7.6393e-07	2.46478e-06
EMTPRO	REACTOME_SHC1_EVENTS_IN_ERBB4_SIGNALING	0.304347	-0.0678341	8.20258e-07	2.62727e-06
EMTPRO	REACTOME_GLYCOSAMINOGLYCAN_METABOLISM	0.19338	-0.00353951	8.20258e-07	2.62727e-06
EMTPRO	REACTOME_SCAVENGING_BY_CLASS_B_RECEPTORS	0.330131	-0.0719274	9.12315e-07	2.89406e-06
EMTPRO	REACTOME_TNF_RECEPTOR_SUPERFAMILY_TNFSF_MEMBERS_MEDIATING_NON_CANONICAL_NF_KB_PATHWAY	0.331833	0.0332239	1.01428e-06	3.19015e-06
EMTPRO	REACTOME_ACYL_CHAIN_REMODELLING_OF_PC	0.173088	-0.0626678	1.06929e-06	3.34723e-06
EMTPRO	REACTOME_DERMATAN_SULFATE_BIOSYNTHESIS	0.317636	0.00718167	1.06929e-06	3.34723e-06
EMTPRO	REACTOME_ERYTHROPOIETIN_ACTIVATES_PHOSPHOINOSITIDE_3_KINASE_PI3K	0.276846	-0.0624664	1.08826e-06	3.40084e-06
EMTPRO	REACTOME_KERATAN_SULFATE_BIOSYNTHESIS	0.287004	-0.0140262	1.12716e-06	3.51412e-06
EMTPRO	KEGG_ECM_RECEPTOR_INTERACTION	0.290148	-0.0794937	1.27417e-06	3.93265e-06
EMTPRO	REACTOME_PLATELET_ACTIVATION_SIGNALING_AND_AGGREGATION	0.143095	-0.0486624	1.31945e-06	4.06562e-06
EMTPRO	REACTOME_ENDOGENOUS_STEROLS	0.25285	-0.0119315	1.62541e-06	4.94413e-06
EMTPRO	REACTOME_HEME_SIGNALING	0.151236	-0.0172754	1.80291e-06	5.45178e-06
EMTPRO	REACTOME_DEFECTIVE_CHSY1_CAUSES_TPBS	0.351056	-0.00123045	1.86612e-06	5.62084e-06
EMTPRO	REACTOME_ACTIVATED_NTRK3_SIGNALS_THROUGH_RAS	0.318761	-0.0792005	1.89851e-06	5.71097e-06
EMTPRO	REACTOME_AMYLOID_FIBER_FORMATION	0.149694	-0.0432732	1.96493e-06	5.89925e-06
EMTPRO	REACTOME_DISEASES_OF_METABOLISM	0.104498	-0.00703289	1.99897e-06	5.98784e-06
EMTPRO	KEGG_RETINOL_METABOLISM	0.210265	-0.0142312	2.06876e-06	6.1709e-06
EMTPRO	REACTOME_EXTRINSIC_PATHWAY_OF_FIBRIN_CLOT_FORMATION	0.317498	-0.077593	2.10452e-06	6.26143e-06
EMTPRO	REACTOME_INTERLEUKIN_15_SIGNALING	0.277501	-0.0481013	2.14088e-06	6.35937e-06
EMTPRO	KEGG_FC_EPSILON_RI_SIGNALING_PATHWAY	0.136789	-0.0712862	2.29244e-06	6.76827e-06
EMTPRO	KEGG_SYSTEMIC_LUPUS_ERYTHEMATOSUS	0.240776	-0.0708832	2.37203e-06	6.98542e-06
EMTPRO	REACTOME_MAP2K_AND_MAPK_ACTIVATION	0.14701	-0.0781373	2.53925e-06	7.44939e-06
EMTPRO	REACTOME_DISEASES_OF_GLYCOSYLATION	0.167061	-0.00517839	2.53925e-06	7.44939e-06
EMTPRO	REACTOME_GENERATION_OF_SECOND_MESSENGER_MOLECULES	0.20027	-0.0193743	2.58279e-06	7.56033e-06
EMTPRO	REACTOME_MULTIFUNCTIONAL_ANION_EXCHANGERS	0.385316	-0.0417244	2.71775e-06	7.91281e-06
EMTPRO	REACTOME_SHC1_EVENTS_IN_ERBB2_SIGNALING	0.181691	-0.0630902	2.85947e-06	8.29407e-06
EMTPRO	REACTOME_ADENYLATE_CYCLASE_ACTIVATING_PATHWAY	0.266071	-0.0398614	3.00826e-06	8.67666e-06
EMTPRO	REACTOME_HISTIDINE_CATABOLISM	0.492382	0.0673948	3.00826e-06	8.67666e-06
EMTPRO	KEGG_NATURAL_KILLER_CELL_MEDIATED_CYTOTOXICITY	0.124311	-0.0265792	3.11155e-06	8.94111e-06
EMTPRO	REACTOME_COLLAGEN_CHAIN_TRIMERIZATION	0.3101	-0.0753264	3.16446e-06	9.07342e-06
EMTPRO	REACTOME_DOWNSTREAM_SIGNALING_OF_ACTIVATED_FGFR3	0.207005	-0.025446	3.21824e-06	9.21333e-06
EMTPRO	REACTOME_ZINC_INFLUX_INTO_CELLS_BY_THE_SLC39_GENE_FAMILY	0.357087	-0.0318143	3.61996e-06	1.0268e-05
EMTPRO	REACTOME_RESPONSE_TO_ELEVATED_PLATELET_CYTOSOLIC_CA2	0.180916	-0.0549512	3.61996e-06	1.0268e-05
EMTPRO	REACTOME_SYNTHESIS_OF_BILE_ACIDS_AND_BILE_SALTS_VIA_27_HYDROXYCHOLESTEROL	0.235538	-0.0570053	3.68114e-06	1.04288e-05
EMTPRO	REACTOME_DIGESTION_AND_ABSORPTION	0.384378	0.0815749	3.7433e-06	1.05854e-05
EMTPRO	KEGG_RENIN_ANGIOTENSIN_SYSTEM	0.210891	-0.0389398	4.00217e-06	1.12452e-05
EMTPRO	REACTOME_ACTIVATION_OF_CASPASES_THROUGH_APOPTOSOME_MEDIATED_CLEAVAGE	0.280688	0.00210614	4.13795e-06	1.1588e-05
EMTPRO	KEGG_VIRAL_MYOCARDITIS	0.186793	-0.0222506	4.20749e-06	1.17507e-05
EMTPRO	REACTOME_COLLAGEN_FORMATION	0.21815	-0.0586276	4.34994e-06	1.21229e-05
EMTPRO	REACTOME_COLLAGEN_BIOSYNTHESIS_AND_MODIFYING_ENZYMES	0.238339	-0.0556313	4.80555e-06	1.32806e-05
EMTPRO	REACTOME_HYALURONAN_BIOSYNTHESIS_AND_EXPORT	0.222712	-0.15038	4.88567e-06	1.34862e-05
EMTPRO	REACTOME_ACYL_CHAIN_REMODELLING_OF_PE	0.171823	-0.036789	4.96732e-06	1.36827e-05
EMTPRO	REACTOME_FRS_MEDIATED_FGFR2_SIGNALING	0.265072	0.0522949	4.96732e-06	1.36827e-05
EMTPRO	REACTOME_SHC1_EVENTS_IN_EGFR_SIGNALING	0.282496	-0.0681263	5.2198e-06	1.43142e-05
EMTPRO	REACTOME_FGFR3_LIGAND_BINDING_AND_ACTIVATION	0.376905	0.0684531	5.48454e-06	1.49869e-05
EMTPRO	REACTOME_GRB2_EVENTS_IN_ERBB2_SIGNALING	0.286063	-0.0483324	5.57561e-06	1.52132e-05
EMTPRO	KEGG_NON_SMALL_CELL_LUNG_CANCER	0.135263	-0.0343769	6.05309e-06	1.64095e-05
EMTPRO	REACTOME_DEGRADATION_OF_THE_EXTRACELLULAR_MATRIX	0.220215	-0.0418389	6.05309e-06	1.64095e-05
EMTPRO	REACTOME_REGULATION_OF_TP53_ACTIVITY_THROUGH_ASSOCIATION_WITH_CO_FACTORS	0.320819	0.0563496	6.25483e-06	1.69316e-05
EMTPRO	REACTOME_G_ALPHA_Q_SIGNALLING_EVENTS	0.118024	-0.0139722	6.463e-06	1.74492e-05
EMTPRO	REACTOME_ABERRANT_REGULATION_OF_MITOTIC_EXIT_IN_CANCER_DUE_TO_RB1_DEFECTS	0.246716	-0.0322989	6.67779e-06	1.79609e-05
EMTPRO	REACTOME_KILLING_MECHANISMS	0.257754	0.0203626	7.24499e-06	1.93515e-05
EMTPRO	REACTOME_SYNTHESIS_OF_IP3_AND_IP4_IN_THE_CYTOSOL	0.152346	-0.0711905	7.60722e-06	2.0237e-05
EMTPRO	REACTOME_CROSSLINKING_OF_COLLAGEN_FIBRILS	0.291015	-0.0620977	7.98667e-06	2.11673e-05
EMTPRO	KEGG_CIRCADIAN_RHYTHM_MAMMAL	0.28731	0.0342761	8.52082e-06	2.24479e-05
EMTPRO	REACTOME_ASSEMBLY_OF_COLLAGEN_FIBRILS_AND_OTHER_MULTIMERIC_STRUCTURES	0.245188	-0.0720035	8.94366e-06	2.34682e-05
EMTPRO	KEGG_SMALL_CELL_LUNG_CANCER	0.171099	-0.0322521	9.08901e-06	2.38091e-05
EMTPRO	REACTOME_RHOB_GTPASE_CYCLE	0.124845	-0.03097	1.01715e-05	2.64499e-05
EMTPRO	REACTOME_VLDL_CLEARANCE	0.260264	-0.0658052	1.01715e-05	2.64499e-05
EMTPRO	REACTOME_FGFR1_LIGAND_BINDING_AND_ACTIVATION	0.353608	0.0578547	1.03358e-05	2.68169e-05
EMTPRO	REACTOME_FGFR1C_LIGAND_BINDING_AND_ACTIVATION	0.353608	0.0578547	1.03358e-05	2.68169e-05
EMTPRO	REACTOME_SIGNALING_BY_MEMBRANE_TETHERED_FUSIONS_OF_PDGFRA_OR_PDGFRB	0.256187	-0.0789038	1.05027e-05	2.7227e-05
EMTPRO	REACTOME_GAMMA_CARBOXYLATION_HYPUSINE_FORMATION_AND_ARYLSULFATASE_ACTIVATION	0.155912	-0.0209217	1.06722e-05	2.76276e-05
EMTPRO	REACTOME_CA2_ACTIVATED_K_CHANNELS	0.300569	-0.00257277	1.06722e-05	2.76276e-05
EMTPRO	REACTOME_GPVI_MEDIATED_ACTIVATION_CASCADE	0.127347	-0.0466697	1.13765e-05	2.9238e-05
EMTPRO	REACTOME_TIGHT_JUNCTION_INTERACTIONS	0.263886	-0.025682	1.2125e-05	3.10495e-05
EMTPRO	REACTOME_TRANSCRIPTIONAL_REGULATION_OF_TESTIS_DIFFERENTIATION	0.262145	-0.0384733	1.2125e-05	3.10495e-05
EMTPRO	HALLMARK_EPITHELIAL_MESENCHYMAL_TRANSITION	0.208032	-0.052168	1.31269e-05	3.34116e-05
EMTPRO	REACTOME_SYNTHESIS_OF_12_EICOSATETRAENOIC_ACID_DERIVATIVES	0.318716	-0.0358718	1.51324e-05	3.81279e-05
EMTPRO	REACTOME_VITAMIN_C_ASCORBATE_METABOLISM	0.273674	-0.0460392	1.66283e-05	4.16699e-05
EMTPRO	REACTOME_HORMONE_LIGAND_BINDING_RECEPTORS	0.260503	-0.00330142	1.70236e-05	4.26258e-05
EMTPRO	REACTOME_G0_AND_EARLY_G1	0.230027	0.022496	1.79815e-05	4.47457e-05
EMTPRO	REACTOME_FORMATION_OF_SENESCENCE_ASSOCIATED_HETEROCHROMATIN_FOCI_SAHF	0.204754	-0.0548479	1.88431e-05	4.67138e-05
EMTPRO	REACTOME_IL_6_TYPE_CYTOKINE_RECEPTOR_LIGAND_INTERACTIONS	0.309756	0.0190061	1.9744e-05	4.8751e-05
EMTPRO	REACTOME_TP53_REGULATES_TRANSCRIPTION_OF_DEATH_RECEPTORS_AND_LIGANDS	0.309313	0.0596083	2.16702e-05	5.3096e-05
EMTPRO	REACTOME_PI_3K_CASCADE_FGFR1	0.201631	-0.0216703	2.60723e-05	6.33116e-05
EMTPRO	REACTOME_THE_ACTIVATION_OF_ARYLSULFATASES	0.213067	-0.00587068	2.64752e-05	6.42226e-05
EMTPRO	REACTOME_CYP2E1_REACTIONS	0.151476	-0.195246	2.79319e-05	6.75611e-05
EMTPRO	KEGG_HEDGEHOG_SIGNALING_PATHWAY	0.243243	0.0927181	2.902e-05	6.99917e-05
EMTPRO	REACTOME_PHASE_2_PLATEAU_PHASE	0.331596	0.118522	2.94661e-05	7.09751e-05
EMTPRO	REACTOME_SIGNALING_BY_MODERATE_KINASE_ACTIVITY_BRAF_MUTANTS	0.115312	-0.0706808	3.0378e-05	7.30573e-05
EMTPRO	REACTOME_NEGATIVE_REGULATION_OF_THE_PI3K_AKT_NETWORK	0.136638	0.0147774	3.0378e-05	7.30573e-05
EMTPRO	REACTOME_BLOOD_GROUP_SYSTEMS_BIOSYNTHESIS	0.269998	-0.000270364	3.08439e-05	7.40238e-05
EMTPRO	REACTOME_SIGNALING_BY_BMP	0.239651	0.0263259	3.08439e-05	7.40238e-05
EMTPRO	REACTOME_SIGNALING_BY_SCF_KIT	0.161592	-0.0167606	3.43007e-05	8.17681e-05
EMTPRO	REACTOME_DEFECTIVE_CHST6_CAUSES_MCDC1	0.350025	-0.0523277	3.6438e-05	8.63291e-05
EMTPRO	REACTOME_DEFECTIVE_ST3GAL3_CAUSES_MCT12_AND_EIEE15	0.350025	-0.0523277	3.6438e-05	8.63291e-05
EMTPRO	REACTOME_PI_3K_CASCADE_FGFR3	0.211149	-0.0159884	3.75535e-05	8.88127e-05
EMTPRO	KEGG_O_GLYCAN_BIOSYNTHESIS	0.204717	-0.0373478	3.87014e-05	9.13638e-05
EMTPRO	REACTOME_INTERLEUKIN_10_SIGNALING	0.290564	0.029227	3.92878e-05	9.25119e-05
EMTPRO	REACTOME_REGULATED_PROTEOLYSIS_OF_P75NTR	0.218005	-0.0197724	3.92878e-05	9.25119e-05
EMTPRO	REACTOME_VEGF_LIGAND_RECEPTOR_INTERACTIONS	0.309984	0.00289435	4.23479e-05	9.92131e-05
EMTPRO	KEGG_B_CELL_RECEPTOR_SIGNALING_PATHWAY	0.141259	-0.0227242	4.23482e-05	9.92131e-05
EMTPRO	REACTOME_LOSS_OF_FUNCTION_OF_SMAD2_3_IN_CANCER	0.225837	-0.0501182	4.4958e-05	0.000104691
EMTPRO	REACTOME_SYNTHESIS_OF_PYROPHOSPHATES_IN_THE_CYTOSOL	0.24168	-0.10537	4.84351e-05	0.000112166
EMTPRO	REACTOME_TRANSPORT_OF_NUCLEOTIDE_SUGARS	0.32917	-0.0444865	4.91605e-05	0.000113704
EMTPRO	REACTOME_SOS_MEDIATED_SIGNALLING	0.291978	-0.0832737	5.06422e-05	0.000116838
EMTPRO	REACTOME_CREB3_FACTORS_ACTIVATE_GENES	0.469098	0.186034	5.13988e-05	0.000118436
EMTPRO	REACTOME_SIGNALING_BY_PDGFRA_TRANSMEMBRANE_JUXTAMEMBRANE_AND_KINASE_DOMAIN_MUTANTS	0.194504	-0.0678189	5.21661e-05	0.000119995
EMTPRO	REACTOME_RA_BIOSYNTHESIS_PATHWAY	0.201153	-0.0193721	5.53454e-05	0.000126866
EMTPRO	REACTOME_NCAM1_INTERACTIONS	0.228302	-0.0359838	5.53454e-05	0.000126866
EMTPRO	REACTOME_SUMO_IS_PROTEOLYTICALLY_PROCESSED	0.281869	0.039843	5.7849e-05	0.000132278
EMTPRO	REACTOME_CONVERSION_FROM_APC_C_CDC20_TO_APC_C_CDH1_IN_LATE_ANAPHASE	0.23301	-0.0229052	5.87076e-05	0.000134141
EMTPRO	REACTOME_HEME_DEGRADATION	0.191414	-0.0818315	5.95779e-05	0.000135928
EMTPRO	REACTOME_BMAL1_CLOCK_NPAS2_ACTIVATES_CIRCADIAN_GENE_EXPRESSION	0.179474	0.00807236	6.22627e-05	0.000141599
EMTPRO	REACTOME_PD_1_SIGNALING	0.175228	-0.0242949	6.60209e-05	0.000149705
EMTPRO	REACTOME_TRANSPORT_OF_ORGANIC_ANIONS	0.341115	0.0701705	7.10209e-05	0.000160256
EMTPRO	KEGG_TYPE_I_DIABETES_MELLITUS	0.17416	-0.0369018	7.2063e-05	0.000162291
EMTPRO	KEGG_DILATED_CARDIOMYOPATHY	0.154122	-0.0237602	7.74939e-05	0.000173802
EMTPRO	REACTOME_POLO_LIKE_KINASE_MEDIATED_EVENTS	0.315488	0.141268	8.21149e-05	0.000183056
EMTPRO	REACTOME_UREA_CYCLE	0.231895	-0.0425688	8.45219e-05	0.000187788
EMTPRO	REACTOME_CASPASE_ACTIVATION_VIA_DEPENDENCE_RECEPTORS_IN_THE_ABSENCE_OF_LIGAND	0.182959	0.0263447	9.0834e-05	0.000200656
EMTPRO	REACTOME_CASPASE_ACTIVATION_VIA_EXTRINSIC_APOPTOTIC_SIGNALLING_PATHWAY	0.160933	0.0111745	0.000101869	0.000223166
EMTPRO	KEGG_BLADDER_CANCER	0.12863	-0.0419257	0.000104819	0.00022914
EMTPRO	KEGG_FOCAL_ADHESION	0.137074	-0.0500372	0.00011416	0.000248386
EMTPRO	REACTOME_NEF_AND_SIGNAL_TRANSDUCTION	0.217864	-0.0531617	0.00011912	0.00025863
EMTPRO	REACTOME_ACETYLCHOLINE_INHIBITS_CONTRACTION_OF_OUTER_HAIR_CELLS	0.277967	-0.0294304	0.000124283	0.000269018
EMTPRO	REACTOME_ACYL_CHAIN_REMODELLING_OF_PG	0.192938	-0.0256972	0.000143057	0.000306853
EMTPRO	REACTOME_SCAVENGING_BY_CLASS_A_RECEPTORS	0.198399	-0.0525338	0.000151289	0.00032279
EMTPRO	REACTOME_DEFECTIVE_B4GALT1_CAUSES_B4GALT1_CDG_CDG_2D	0.294537	-0.0512154	0.000151289	0.00032279
EMTPRO	REACTOME_FCERI_MEDIATED_CA_2_MOBILIZATION	0.136465	-0.0356501	0.000153416	0.000327101
EMTPRO	REACTOME_ECM_PROTEOGLYCANS	0.221211	-0.0659874	0.000166779	0.000353473
EMTPRO	KEGG_LEUKOCYTE_TRANSENDOTHELIAL_MIGRATION	0.12236	-0.0420092	0.000178743	0.000376672
EMTPRO	REACTOME_RORA_ACTIVATES_GENE_EXPRESSION	0.172561	-0.00643597	0.000191511	0.000401202
EMTPRO	REACTOME_LINOLEIC_ACID_LA_METABOLISM	0.206731	-0.0321173	0.000194166	0.000406119
EMTPRO	REACTOME_VLDL_ASSEMBLY	0.228482	-0.0548188	0.000196855	0.000411278
EMTPRO	REACTOME_SYNTHESIS_OF_BILE_ACIDS_AND_BILE_SALTS_VIA_24_HYDROXYCHOLESTEROL	0.195652	-0.0386044	0.000199579	0.00041631
EMTPRO	REACTOME_FLT3_SIGNALING	0.133207	-0.0371561	0.000210832	0.000438696
EMTPRO	REACTOME_REGULATION_OF_CYTOSKELETAL_REMODELING_AND_CELL_SPREADING_BY_IPP_COMPLEX_COMPONENTS	0.286561	-0.0787145	0.00022268	0.00046086
EMTPRO	REACTOME_PI3K_EVENTS_IN_ERBB4_SIGNALING	0.274922	-0.0567676	0.000227281	0.000469436
EMTPRO	REACTOME_COBALAMIN_CBL_VITAMIN_B12_TRANSPORT_AND_METABOLISM	0.217907	0.0193421	0.00023515	0.0004845
EMTPRO	REACTOME_HS_GAG_BIOSYNTHESIS	0.177026	0.000276425	0.00024493	0.000501855
EMTPRO	REACTOME_TFAP2_AP_2_FAMILY_REGULATES_TRANSCRIPTION_OF_GROWTH_FACTORS_AND_THEIR_RECEPTORS	0.289729	0.0171567	0.000248274	0.000508256
EMTPRO	REACTOME_PRESYNAPTIC_DEPOLARIZATION_AND_CALCIUM_CHANNEL_OPENING	0.225925	0.0125216	0.000276607	0.000561906
EMTPRO	REACTOME_VITAMIN_B2_RIBOFLAVIN_METABOLISM	0.220258	-0.0208033	0.000287994	0.000583753
EMTPRO	REACTOME_FLT3_SIGNALING_THROUGH_SRC_FAMILY_KINASES	0.287361	-0.0589539	0.000287994	0.000583753
EMTPRO	REACTOME_ANCHORING_FIBRIL_FORMATION	0.196804	-0.060522	0.000287994	0.000583753
EMTPRO	REACTOME_TERMINAL_PATHWAY_OF_COMPLEMENT	0.213039	-0.10937	0.000303859	0.000614026
EMTPRO	REACTOME_REGULATION_OF_GENE_EXPRESSION_IN_BETA_CELLS	0.227629	-0.0379846	0.000312095	0.000629843
EMTPRO	REACTOME_CLEC7A_INFLAMMASOME_PATHWAY	0.236462	-0.0598502	0.000320539	0.000645336
EMTPRO	REACTOME_DEFECTIVE_CHST14_CAUSES_EDS_MUSCULOCONTRACTURAL_TYPE	0.244352	-0.0160069	0.000333608	0.000669897
EMTPRO	REACTOME_NON_INTEGRIN_MEMBRANE_ECM_INTERACTIONS	0.18863	-0.0652295	0.000338074	0.000677247
EMTPRO	REACTOME_HEPARAN_SULFATE_HEPARIN_HS_GAG_METABOLISM	0.150119	-0.00361212	0.000361255	0.000721029
EMTPRO	REACTOME_SMAC_XIAP_REGULATED_APOPTOTIC_RESPONSE	0.209238	-0.00194467	0.000361255	0.000721029
EMTPRO	REACTOME_RUNX1_REGULATES_TRANSCRIPTION_OF_GENES_INVOLVED_IN_DIFFERENTIATION_OF_KERATINOCYTES	0.277074	-0.00234878	0.000366066	0.000729371
EMTPRO	KEGG_MELANOMA	0.132622	-0.00151023	0.000366066	0.000729371
EMTPRO	REACTOME_OTHER_INTERLEUKIN_SIGNALING	0.129904	-0.0466055	0.000366066	0.000729371
EMTPRO	REACTOME_ACTIVATION_OF_THE_TFAP2_AP_2_FAMILY_OF_TRANSCRIPTION_FACTORS	0.309074	0.0209419	0.000375868	0.000747131
EMTPRO	REACTOME_PEPTIDE_HORMONE_BIOSYNTHESIS	0.230961	-0.0142987	0.000380861	0.000755594
EMTPRO	REACTOME_GABA_RECEPTOR_ACTIVATION	0.174523	0.0199103	0.000391033	0.00077345
EMTPRO	REACTOME_FOXO_MEDIATED_TRANSCRIPTION_OF_CELL_DEATH_GENES	0.234162	0.0677845	0.00041214	0.000812771
EMTPRO	REACTOME_SEMA3A_PLEXIN_REPULSION_SIGNALING_BY_INHIBITING_INTEGRIN_ADHESION	0.152407	-0.0810018	0.000417584	0.000822799
EMTPRO	REACTOME_THE_CANONICAL_RETINOID_CYCLE_IN_RODS_TWILIGHT_VISION	0.172724	0.0120945	0.000434313	0.00085213
EMTPRO	REACTOME_MISCELLANEOUS_SUBSTRATES	0.28069	0.00997554	0.000445811	0.000873207
EMTPRO	REACTOME_PLASMA_LIPOPROTEIN_REMODELING	0.205994	-0.00584165	0.000463592	0.000904968
EMTPRO	REACTOME_CALCITONIN_LIKE_LIGAND_RECEPTORS	0.308414	-0.0634336	0.000494704	0.000961035
EMTPRO	KEGG_GLYCOSAMINOGLYCAN_BIOSYNTHESIS_CHONDROITIN_SULFATE	0.191733	0.0222294	0.000501155	0.000972547
EMTPRO	REACTOME_TNFR1_INDUCED_PROAPOPTOTIC_SIGNALING	0.21447	0.00332552	0.000514295	0.000996581
EMTPRO	REACTOME_SIGNALING_BY_TGF_BETA_RECEPTOR_COMPLEX_IN_CANCER	0.162031	-0.052733	0.000527754	0.00102074
EMTPRO	REACTOME_PROTON_COUPLED_MONOCARBOXYLATE_TRANSPORT	0.264518	-0.00261141	0.000534607	0.00103226
EMTPRO	HALLMARK_INTERFERON_GAMMA_RESPONSE	0.116871	-0.012346	0.000534607	0.00103226
EMTPRO	REACTOME_DISEASES_ASSOCIATED_WITH_GLYCOSAMINOGLYCAN_METABOLISM	0.186093	-0.0126539	0.000541542	0.00104435
EMTPRO	REACTOME_SIALIC_ACID_METABOLISM	0.20024	0.0409206	0.000562853	0.00108183
EMTPRO	REACTOME_N_GLYCAN_ANTENNAE_ELONGATION	0.208138	0.0246514	0.000631566	0.00120563
EMTPRO	REACTOME_PI3K_AKT_ACTIVATION	0.16063	-0.0407326	0.00064786	0.00123445
EMTPRO	REACTOME_THE_RETINOID_CYCLE_IN_CONES_DAYLIGHT_VISION	0.32319	-0.0251114	0.000681624	0.00129558
EMTPRO	REACTOME_FOXO_MEDIATED_TRANSCRIPTION_OF_CELL_CYCLE_GENES	0.160991	-0.0316697	0.000690321	0.00131103
EMTPRO	REACTOME_DEFECTIVE_C1GALT1C1_CAUSES_TN_POLYAGGLUTINATION_SYNDROME_TNPS	0.339549	0.103265	0.000699117	0.00132556
EMTPRO	REACTOME_EFFECTS_OF_PIP2_HYDROLYSIS	0.112313	-0.0453187	0.000699117	0.00132556
EMTPRO	REACTOME_TP53_REGULATES_TRANSCRIPTION_OF_CASPASE_ACTIVATORS_AND_CASPASES	0.187522	-0.0393884	0.000744684	0.00140361
EMTPRO	REACTOME_DIGESTION	0.288553	0.0371532	0.000763671	0.00143617
EMTPRO	REACTOME_RUNX3_REGULATES_IMMUNE_RESPONSE_AND_CELL_MIGRATION	0.238437	-0.0420553	0.00082336	0.00154122
EMTPRO	REACTOME_CD28_DEPENDENT_PI3K_AKT_SIGNALING	0.165839	-0.00659415	0.000876384	0.00163617
EMTPRO	HALLMARK_NOTCH_SIGNALING	0.206623	0.0654011	0.000887361	0.00165566
EMTPRO	KEGG_HYPERTROPHIC_CARDIOMYOPATHY_HCM	0.13272	-0.0252044	0.00100436	0.00185486
EMTPRO	KEGG_ARACHIDONIC_ACID_METABOLISM	0.110065	-0.0350754	0.00100436	0.00185486
EMTPRO	REACTOME_CHONDROITIN_SULFATE_DERMATAN_SULFATE_METABOLISM	0.145349	0.00317049	0.00101681	0.00187636
EMTPRO	REACTOME_DIGESTION_OF_DIETARY_LIPID	0.248525	-0.0649941	0.00102941	0.00189885
EMTPRO	REACTOME_TANDEM_PORE_DOMAIN_POTASSIUM_CHANNELS	0.425634	0.0243271	0.00109458	0.00200706
EMTPRO	REACTOME_PHASE_4_RESTING_MEMBRANE_POTENTIAL	0.425634	0.0243271	0.00109458	0.00200706
EMTPRO	REACTOME_RUNX3_REGULATES_CDKN1A_TRANSCRIPTION	0.224557	-0.031144	0.00110807	0.00203138
EMTPRO	REACTOME_RECYCLING_OF_BILE_ACIDS_AND_SALTS	0.193236	-0.00659148	0.00117782	0.00215244
EMTPRO	REACTOME_CELL_EXTRACELLULAR_MATRIX_INTERACTIONS	0.220422	-0.0796092	0.00128232	0.00233096
EMTPRO	REACTOME_ELEVATION_OF_CYTOSOLIC_CA2_LEVELS	0.181388	0.00664842	0.00136212	0.0024644
EMTPRO	KEGG_GLYCOSPHINGOLIPID_BIOSYNTHESIS_LACTO_AND_NEOLACTO_SERIES	0.181084	-0.00825153	0.00137862	0.00249084
EMTPRO	REACTOME_CELL_JUNCTION_ORGANIZATION	0.129257	-0.0379311	0.00148156	0.00266796
EMTPRO	REACTOME_PHOSPHATE_BOND_HYDROLYSIS_BY_NTPDASE_PROTEINS	0.21167	0.0312914	0.00148156	0.00266796
EMTPRO	REACTOME_METAL_ION_SLC_TRANSPORTERS	0.157203	-0.0280668	0.00148156	0.00266796
EMTPRO	REACTOME_ACTIVATION_OF_C3_AND_C5	0.216967	-0.10525	0.00149939	0.00269587
EMTPRO	REACTOME_BINDING_AND_UPTAKE_OF_LIGANDS_BY_SCAVENGER_RECEPTORS	0.128282	-0.043889	0.0015727	0.00281509
EMTPRO	KEGG_TAURINE_AND_HYPOTAURINE_METABOLISM	0.268777	0.00340137	0.00159154	0.00284716
EMTPRO	REACTOME_METABOLISM_OF_STEROID_HORMONES	0.193158	0.0417854	0.00168888	0.00300559
EMTPRO	REACTOME_REGULATION_OF_INSULIN_LIKE_GROWTH_FACTOR_IGF_TRANSPORT_AND_UPTAKE_BY_INSULIN_LIKE_GROWTH_FACTOR_BINDING_PROTEINS_IGFBPS	0.125128	-0.0349223	0.00170899	0.00303963
EMTPRO	REACTOME_TRYPTOPHAN_CATABOLISM	0.211728	-0.0151081	0.00183436	0.00324825
EMTPRO	REACTOME_PHOSPHORYLATION_OF_THE_APC_C	0.158574	-0.0394521	0.001878	0.00332043
EMTPRO	REACTOME_CD163_MEDIATING_AN_ANTI_INFLAMMATORY_RESPONSE	0.186795	-0.067277	0.00192258	0.00339277
EMTPRO	REACTOME_SIGNALING_BY_MST1	0.214668	0.025489	0.00196813	0.00346721
EMTPRO	REACTOME_MISCELLANEOUS_TRANSPORT_AND_BINDING_EVENTS	0.128202	-0.0285541	0.00203834	0.00357928
EMTPRO	REACTOME_SYNTHESIS_OF_LEUKOTRIENES_LT_AND_EOXINS_EX	0.150203	0.0011096	0.00203834	0.00357928
EMTPRO	REACTOME_REGULATION_OF_COMMISSURAL_AXON_PATHFINDING_BY_SLIT_AND_ROBO	0.149601	-0.0394528	0.00262753	0.00454145
EMTPRO	REACTOME_THE_NLRP3_INFLAMMASOME	0.133942	-0.0325025	0.00275007	0.00474261
EMTPRO	REACTOME_ADENYLATE_CYCLASE_INHIBITORY_PATHWAY	0.146505	-0.0527659	0.00291058	0.00500449
EMTPRO	REACTOME_CD22_MEDIATED_BCR_REGULATION	0.39318	0.138886	0.00314968	0.00538755
EMTPRO	REACTOME_G1_S_SPECIFIC_TRANSCRIPTION	0.182637	0.0532581	0.00344477	0.00585332
EMTPRO	REACTOME_KERATAN_SULFATE_KERATIN_METABOLISM	0.151859	-0.0139102	0.00356176	0.00603548
EMTPRO	REACTOME_NR1H2_NR1H3_REGULATE_GENE_EXPRESSION_TO_CONTROL_BILE_ACID_HOMEOSTASIS	0.185612	-0.0407659	0.00360156	0.00609733
EMTPRO	REACTOME_METABOLIC_DISORDERS_OF_BIOLOGICAL_OXIDATION_ENZYMES	0.111533	-0.0489569	0.00372338	0.00628287
EMTPRO	REACTOME_PYRIMIDINE_SALVAGE	0.122002	-0.0530023	0.00372338	0.00628287
EMTPRO	REACTOME_ASSEMBLY_OF_ACTIVE_LPL_AND_LIPC_LIPASE_COMPLEXES	0.150854	-0.0264974	0.00376481	0.0063493
EMTPRO	REACTOME_DEFECTIVE_B4GALT7_CAUSES_EDS_PROGEROID_TYPE	0.16777	-0.0125127	0.00376481	0.0063493
EMTPRO	REACTOME_CHL1_INTERACTIONS	0.137927	-0.0657851	0.00384894	0.00648526
EMTPRO	REACTOME_ERYTHROPOIETIN_ACTIVATES_PHOSPHOLIPASE_C_GAMMA_PLCG	0.1892	-0.0536614	0.00397833	0.00668015
EMTPRO	REACTOME_MET_ACTIVATES_PTK2_SIGNALING	0.147442	-0.0653261	0.00448726	0.00747499
EMTPRO	REACTOME_NR1H2_NR1H3_REGULATE_GENE_EXPRESSION_LINKED_TO_GLUCONEOGENESIS	0.146603	-0.0979896	0.00463594	0.00770324
EMTPRO	REACTOME_FRS_MEDIATED_FGFR1_SIGNALING	0.135054	-0.0024412	0.00463594	0.00770324
EMTPRO	REACTOME_TRANSCRIPTION_OF_E2F_TARGETS_UNDER_NEGATIVE_CONTROL_BY_DREAM_COMPLEX	0.184781	0.0472501	0.00463594	0.00770324
EMTPRO	REACTOME_YAP1_AND_WWTR1_TAZ_STIMULATED_GENE_EXPRESSION	0.203607	-0.0469493	0.00500034	0.00825979
EMTPRO	REACTOME_SIGNALING_BY_KIT_IN_DISEASE	0.131155	-0.0248592	0.00500036	0.00825979
EMTPRO	REACTOME_SCAVENGING_OF_HEME_FROM_PLASMA	0.205163	-0.0538738	0.00527631	0.00868304
EMTPRO	REACTOME_TRANSCRIPTION_OF_E2F_TARGETS_UNDER_NEGATIVE_CONTROL_BY_P107_RBL1_AND_P130_RBL2_IN_COMPLEX_WITH_HDAC1	0.186849	0.034472	0.00539049	0.00885991
EMTPRO	REACTOME_FRS_MEDIATED_FGFR3_SIGNALING	0.146128	0.0122131	0.00544841	0.00894557
EMTPRO	REACTOME_TLR3_MEDIATED_TICAM1_DEPENDENT_PROGRAMMED_CELL_DEATH	0.243677	0.0665526	0.00550689	0.00903517
EMTPRO	REACTOME_CHYLOMICRON_CLEARANCE	0.270465	-0.0525903	0.00652291	0.0105727
EMTPRO	REACTOME_ESTROGEN_BIOSYNTHESIS	0.349575	0.0643641	0.00659169	0.0106711
EMTPRO	REACTOME_REGULATION_OF_BETA_CELL_DEVELOPMENT	0.147465	0.00419586	0.00716579	0.0115218
EMTPRO	REACTOME_A_TETRASACCHARIDE_LINKER_SEQUENCE_IS_REQUIRED_FOR_GAG_SYNTHESIS	0.141091	-0.0106278	0.00716579	0.0115218
EMTPRO	REACTOME_RUNX3_REGULATES_P14_ARF	0.132983	-0.0263266	0.00770452	0.0123152
EMTPRO	REACTOME_FGFR1B_LIGAND_BINDING_AND_ACTIVATION	0.134337	-0.0432989	0.00786497	0.012537
EMTPRO	REACTOME_CHYLOMICRON_REMODELING	0.17258	-0.0499569	0.00802841	0.0127777
EMTPRO	KEGG_GLYCOSAMINOGLYCAN_BIOSYNTHESIS_HEPARAN_SULFATE	0.130249	-0.00606133	0.00819488	0.0130069
EMTPRO	REACTOME_ERYTHROPOIETIN_ACTIVATES_RAS	0.1211	-0.0639951	0.00898286	0.0141579
EMTPRO	REACTOME_RUNX1_REGULATES_TRANSCRIPTION_OF_GENES_INVOLVED_IN_WNT_SIGNALING	0.327452	0.0730724	0.00916687	0.0144185
EMTPRO	REACTOME_RUNX3_REGULATES_YAP1_MEDIATED_TRANSCRIPTION	0.178995	-0.0808446	0.00983782	0.01539
EMTPRO	REACTOME_ABACAVIR_TRANSMEMBRANE_TRANSPORT	0.115852	-0.124838	0.0102405	0.015966
EMTPRO	REACTOME_RUNX1_REGULATES_ESTROGEN_RECEPTOR_MEDIATED_TRANSCRIPTION	0.32881	0.0685652	0.0106579	0.0165887
EMTPRO	REACTOME_SIGNALING_BY_NOTCH1_T_7_9_NOTCH1_M1580_K2555_TRANSLOCATION_MUTANT	0.220901	-0.0017155	0.0120021	0.0185435
EMTPRO	KEGG_FOLATE_BIOSYNTHESIS	0.123862	-0.0541581	0.0132349	0.0202822
EMTPRO	KEGG_HISTIDINE_METABOLISM	0.145323	0.0411007	0.0138922	0.0212158
EMTPRO	REACTOME_EGFR_TRANSACTIVATION_BY_GASTRIN	0.121488	-0.0569575	0.0140271	0.0214006
EMTPRO	REACTOME_ZINC_TRANSPORTERS	0.111546	-0.0485187	0.0144387	0.0219814
EMTPRO	REACTOME_FERTILIZATION	0.214781	0.0379618	0.014861	0.0225648
EMTPRO	REACTOME_PTK6_REGULATES_CELL_CYCLE	0.240816	0.0411791	0.0161936	0.0244557
EMTPRO	REACTOME_ERBB2_ACTIVATES_PTK6_SIGNALING	0.210766	-0.0323449	0.0181333	0.0271412
EMTPRO	REACTOME_RUNX1_AND_FOXP3_CONTROL_THE_DEVELOPMENT_OF_REGULATORY_T_LYMPHOCYTES_TREGS	0.325077	0.0310972	0.0193563	0.0288086
EMTPRO	REACTOME_CLASS_B_2_SECRETIN_FAMILY_RECEPTORS	0.100241	0.00394512	0.0197187	0.0292914
EMTPRO	REACTOME_PREGNENOLONE_BIOSYNTHESIS	0.164827	0.038996	0.023256	0.0340212
EMTPRO	REACTOME_INTERLEUKIN_6_FAMILY_SIGNALING	0.154622	0.0343617	0.024113	0.0352081
EMTPRO	REACTOME_MATURATION_OF_PROTEIN_3A	0.198677	0.0283098	0.0245517	0.0357978
EMTPRO	REACTOME_MET_RECEPTOR_ACTIVATION	0.195268	0.0188106	0.0261419	0.0378717
EMTPRO	REACTOME_INTERLEUKIN_7_SIGNALING	0.118516	-0.0286032	0.0263763	0.0381752
PRLenrich	REACTOME_INFECTIOUS_DISEASE	0.205262	-0.0407627	7.27746e-09	1.45172e-05
PRLenrich	REACTOME_ACTIVATION_OF_THE_MRNA_UPON_BINDING_OF_THE_CAP_BINDING_COMPLEX_AND_EIFS_AND_SUBSEQUENT_BINDING_TO_43S	0.517046	-0.0752004	2.02181e-09	1.45172e-05
PRLenrich	REACTOME_SIGNALING_BY_ROBO_RECEPTORS	0.348446	-0.0627772	1.05682e-08	1.45172e-05
PRLenrich	REACTOME_DEADENYLATION_OF_MRNA	0.428295	-0.0770685	1.41295e-08	1.45172e-05
PRLenrich	REACTOME_REGULATION_OF_EXPRESSION_OF_SLITS_AND_ROBOS	0.404001	-0.0694638	1.41295e-08	1.45172e-05
PRLenrich	REACTOME_EUKARYOTIC_TRANSLATION_INITIATION	0.49019	-0.077224	1.23858e-08	1.45172e-05
PRLenrich	REACTOME_POLB_DEPENDENT_LONG_PATCH_BASE_EXCISION_REPAIR	0.526811	-0.0989906	2.14648e-08	1.80441e-05
PRLenrich	REACTOME_INSERTION_OF_TAIL_ANCHORED_PROTEINS_INTO_THE_ENDOPLASMIC_RETICULUM_MEMBRANE	0.342842	-0.0921814	7.12028e-08	2.74338e-05
PRLenrich	REACTOME_NONSENSE_MEDIATED_DECAY_NMD	0.454163	-0.0773196	6.60421e-08	2.74338e-05
PRLenrich	REACTOME_TAK1_ACTIVATES_NFKB_BY_PHOSPHORYLATION_AND_ACTIVATION_OF_IKKS_COMPLEX	0.255576	-0.0349538	7.12028e-08	2.74338e-05
PRLenrich	REACTOME_SARS_COV_INFECTIONS	0.216998	-0.0404243	8.91379e-08	3.17022e-05
PRLenrich	REACTOME_CYTOSOLIC_SENSORS_OF_PATHOGEN_ASSOCIATED_DNA	0.242404	-0.0554276	1.08694e-07	3.58962e-05
PRLenrich	REACTOME_NERVOUS_SYSTEM_DEVELOPMENT	0.165659	-0.0349696	1.86329e-07	4.4133e-05
PRLenrich	REACTOME_STING_MEDIATED_INDUCTION_OF_HOST_IMMUNE_RESPONSES	0.380085	-0.100456	1.77489e-07	4.4133e-05
PRLenrich	REACTOME_SRP_DEPENDENT_COTRANSLATIONAL_PROTEIN_TARGETING_TO_MEMBRANE	0.480054	-0.0781133	2.26138e-07	4.7525e-05
PRLenrich	REACTOME_EUKARYOTIC_TRANSLATION_ELONGATION	0.48118	-0.0816086	2.61268e-07	5.25205e-05
PRLenrich	REACTOME_DNA_DAMAGE_RECOGNITION_IN_GG_NER	0.378881	-0.0586031	3.64937e-07	6.61681e-05
PRLenrich	REACTOME_SELENOAMINO_ACID_METABOLISM	0.42629	-0.0739729	4.51476e-07	7.455e-05
PRLenrich	KEGG_BASE_EXCISION_REPAIR	0.327421	-0.0387322	4.73236e-07	7.54486e-05
PRLenrich	REACTOME_RESPONSE_OF_EIF2AK4_GCN2_TO_AMINO_ACID_DEFICIENCY	0.465207	-0.0800748	5.19831e-07	7.68879e-05
PRLenrich	REACTOME_BIOSYNTHESIS_OF_THE_N_GLYCAN_PRECURSOR_DOLICHOL_LIPID_LINKED_OLIGOSACCHARIDE_LLO_AND_TRANSFER_TO_A_NASCENT_PROTEIN	0.245772	-0.0158591	7.72103e-07	9.03751e-05
PRLenrich	REACTOME_TP53_REGULATES_TRANSCRIPTION_OF_SEVERAL_ADDITIONAL_CELL_DEATH_GENES_WHOSE_SPECIFIC_ROLES_IN_P53_DEPENDENT_APOPTOSIS_REMAIN_UNCERTAIN	0.377757	-0.0658534	7.37207e-07	9.03751e-05
PRLenrich	REACTOME_RESPONSE_OF_EIF2AK1_HRI_TO_HEME_DEFICIENCY	0.577012	-0.120862	8.46728e-07	9.1043e-05
PRLenrich	REACTOME_DISEASES_ASSOCIATED_WITH_GLYCOSYLATION_PRECURSOR_BIOSYNTHESIS	0.326136	-0.0668625	8.08587e-07	9.1043e-05
PRLenrich	KEGG_RIBOSOME	0.462805	-0.0793792	8.66443e-07	9.20919e-05
PRLenrich	REACTOME_SYNTHESIS_OF_GDP_MANNOSE	0.523318	-0.10197	9.28275e-07	9.53751e-05
PRLenrich	REACTOME_DEVELOPMENTAL_BIOLOGY	0.130664	-0.0201748	9.28275e-07	9.53751e-05
PRLenrich	REACTOME_DDX58_IFIH1_MEDIATED_INDUCTION_OF_INTERFERON_ALPHA_BETA	0.213504	-0.0216614	1.01736e-06	9.90263e-05
PRLenrich	REACTOME_G0_AND_EARLY_G1	0.354169	0.0263636	1.43053e-06	0.000115027
PRLenrich	REACTOME_SARS_COV_1_INFECTION	0.22907	-0.0338257	1.46318e-06	0.000116638
PRLenrich	REACTOME_GLOBAL_GENOME_NUCLEOTIDE_EXCISION_REPAIR_GG_NER	0.270412	-0.0468828	1.67464e-06	0.0001229
PRLenrich	REACTOME_INFLUENZA_INFECTION	0.31383	-0.0635144	1.67464e-06	0.0001229
PRLenrich	KEGG_AMINO_SUGAR_AND_NUCLEOTIDE_SUGAR_METABOLISM	0.316569	-0.0562832	1.91531e-06	0.000129276
PRLenrich	REACTOME_HDR_THROUGH_MMEJ_ALT_NHEJ	0.469638	-0.0896541	1.91531e-06	0.000129276
PRLenrich	REACTOME_TRAF6_MEDIATED_NF_KB_ACTIVATION	0.239624	-0.0296758	2.28833e-06	0.000142974
PRLenrich	REACTOME_DNA_REPAIR	0.221071	-0.040135	2.85336e-06	0.000165943
PRLenrich	REACTOME_PROCESSIVE_SYNTHESIS_ON_THE_C_STRAND_OF_THE_TELOMERE	0.321127	-0.0500108	2.98141e-06	0.000171237
PRLenrich	REACTOME_METHYLATION	0.336615	-0.0611302	3.11496e-06	0.000177803
PRLenrich	KEGG_NON_HOMOLOGOUS_END_JOINING	0.371167	-0.0762564	3.25425e-06	0.000179119
PRLenrich	REACTOME_MATURATION_OF_SARS_COV_1_SPIKE_PROTEIN	0.529523	-0.0945478	3.47443e-06	0.000188989
PRLenrich	REACTOME_EARLY_PHASE_OF_HIV_LIFE_CYCLE	0.324905	-0.077164	3.70886e-06	0.000194862
PRLenrich	HALLMARK_UNFOLDED_PROTEIN_RESPONSE	0.268519	-0.064989	3.87349e-06	0.00019789
PRLenrich	KEGG_PROTEIN_EXPORT	0.39754	-0.0721328	4.31627e-06	0.000208966
PRLenrich	REACTOME_DEADENYLATION_DEPENDENT_MRNA_DECAY	0.303251	-0.0667296	5.12717e-06	0.000241893
PRLenrich	REACTOME_SARS_COV_2_INFECTION	0.217501	-0.0300894	6.48336e-06	0.000276275
PRLenrich	REACTOME_DISEASES_ASSOCIATED_WITH_N_GLYCOSYLATION_OF_PROTEINS	0.319416	-0.066349	6.48336e-06	0.000276275
PRLenrich	REACTOME_TRANSLATION_OF_REPLICASE_AND_ASSEMBLY_OF_THE_REPLICATION_TRANSCRIPTION_COMPLEX	0.340032	-0.0444109	6.76428e-06	0.000283029
PRLenrich	REACTOME_POST_TRANSLATIONAL_PROTEIN_MODIFICATION	0.115976	-0.0239119	6.90907e-06	0.000286494
PRLenrich	REACTOME_POSITIVE_EPIGENETIC_REGULATION_OF_RRNA_EXPRESSION	0.297553	-0.0577394	7.36144e-06	0.000294681
PRLenrich	REACTOME_POTENTIAL_THERAPEUTICS_FOR_SARS	0.202749	-0.0440672	7.84205e-06	0.000309895
PRLenrich	REACTOME_CREB1_PHOSPHORYLATION_THROUGH_THE_ACTIVATION_OF_ADENYLATE_CYCLASE	0.469736	-0.0294562	8.35258e-06	0.000320482
PRLenrich	REACTOME_RESOLUTION_OF_AP_SITES_VIA_THE_MULTIPLE_NUCLEOTIDE_PATCH_REPLACEMENT_PATHWAY	0.302475	-0.057938	8.35258e-06	0.000320482
PRLenrich	REACTOME_NRCAM_INTERACTIONS	0.341879	-0.0876731	8.35258e-06	0.000320482
PRLenrich	REACTOME_REPRESSION_OF_WNT_TARGET_GENES	0.461569	-0.0423309	8.89478e-06	0.00033435
PRLenrich	REACTOME_BASE_EXCISION_REPAIR	0.266149	-0.0576832	9.67022e-06	0.000346591
PRLenrich	REACTOME_ASPARAGINE_N_LINKED_GLYCOSYLATION	0.228992	-0.0416294	1.051e-05	0.000361286
PRLenrich	REACTOME_NGF_STIMULATED_TRANSCRIPTION	0.245558	-0.0231651	1.09556e-05	0.000371084
PRLenrich	REACTOME_CELLULAR_RESPONSE_TO_STARVATION	0.283281	-0.0560868	1.1185e-05	0.000376102
PRLenrich	REACTOME_NUCLEOTIDE_EXCISION_REPAIR	0.228099	-0.0427424	1.14191e-05	0.000381201
PRLenrich	REACTOME_SMALL_INTERFERING_RNA_SIRNA_BIOGENESIS	0.404673	-0.0736035	1.31935e-05	0.000431097
PRLenrich	REACTOME_SIGNALING_BY_TGF_BETA_RECEPTOR_COMPLEX	0.178397	-0.0500886	1.31935e-05	0.000431097
PRLenrich	REACTOME_RECYCLING_OF_EIF2_GDP	0.464563	-0.0841714	1.61903e-05	0.00048766
PRLenrich	REACTOME_REGULATION_OF_LOCALIZATION_OF_FOXO_TRANSCRIPTION_FACTORS	0.398453	-0.0615215	1.72091e-05	0.000503583
PRLenrich	REACTOME_DNA_DOUBLE_STRAND_BREAK_REPAIR	0.222161	-0.0376731	1.72091e-05	0.000503583
PRLenrich	REACTOME_RESOLUTION_OF_ABASIC_SITES_AP_SITES	0.259795	-0.0614964	1.82888e-05	0.000523581
PRLenrich	REACTOME_TRANSLATION_OF_SARS_COV_1_STRUCTURAL_PROTEINS	0.232677	-0.0472808	1.86628e-05	0.000527753
PRLenrich	REACTOME_TP53_REGULATES_TRANSCRIPTION_OF_GENES_INVOLVED_IN_G2_CELL_CYCLE_ARREST	0.293828	-0.0377419	1.90441e-05	0.00053364
PRLenrich	REACTOME_TP53_REGULATES_TRANSCRIPTION_OF_CELL_CYCLE_GENES	0.256859	-0.0208762	1.94329e-05	0.000542887
PRLenrich	KEGG_APOPTOSIS	0.156532	-0.028346	2.10646e-05	0.000574586
PRLenrich	REACTOME_ANTIGEN_PROCESSING_CROSS_PRESENTATION	0.223385	-0.0468647	2.14925e-05	0.000577736
PRLenrich	REACTOME_PRE_NOTCH_PROCESSING_IN_THE_ENDOPLASMIC_RETICULUM	0.45475	-0.088733	2.14925e-05	0.000577736
PRLenrich	REACTOME_SYNTHESIS_OF_SUBSTRATES_IN_N_GLYCAN_BIOSYTHESIS	0.224557	0.000220208	2.19287e-05	0.000582685
PRLenrich	REACTOME_METABOLISM_OF_RNA	0.238999	-0.0511352	2.23732e-05	0.0005911
PRLenrich	REACTOME_UNFOLDED_PROTEIN_RESPONSE_UPR	0.226207	-0.0445193	2.28263e-05	0.000599646
PRLenrich	REACTOME_RRNA_PROCESSING	0.287231	-0.0687315	2.47277e-05	0.000638707
PRLenrich	REACTOME_DUAL_INCISION_IN_GG_NER	0.228029	-0.0501643	2.62516e-05	0.000666892
PRLenrich	REACTOME_RETROGRADE_TRANSPORT_AT_THE_TRANS_GOLGI_NETWORK	0.279496	-0.0739835	2.67791e-05	0.000672899
PRLenrich	REACTOME_TRANSLATION	0.22944	-0.0645332	2.78646e-05	0.000690787
PRLenrich	REACTOME_CARGO_CONCENTRATION_IN_THE_ER	0.311804	-0.0568745	2.95715e-05	0.000719598
PRLenrich	REACTOME_PROTEIN_METHYLATION	0.400187	-0.0441598	3.20024e-05	0.000762696
PRLenrich	REACTOME_NF_KB_IS_ACTIVATED_AND_SIGNALS_SURVIVAL	0.27678	-0.0496801	3.60076e-05	0.000832405
PRLenrich	REACTOME_DNA_DOUBLE_STRAND_BREAK_RESPONSE	0.211103	-0.0441336	3.74453e-05	0.000848667
PRLenrich	REACTOME_PCNA_DEPENDENT_LONG_PATCH_BASE_EXCISION_REPAIR	0.281569	-0.0604644	4.20925e-05	0.000933403
PRLenrich	REACTOME_TRANSCRIPTION_OF_E2F_TARGETS_UNDER_NEGATIVE_CONTROL_BY_DREAM_COMPLEX	0.333527	0.0440325	4.63781e-05	0.00100435
PRLenrich	REACTOME_E3_UBIQUITIN_LIGASES_UBIQUITINATE_TARGET_PROTEINS	0.238893	-0.0387029	5.6221e-05	0.00113016
PRLenrich	REACTOME_RNA_POLYMERASE_II_TRANSCRIBES_SNRNA_GENES	0.196558	-0.0517981	5.73075e-05	0.00114207
PRLenrich	REACTOME_ER_TO_GOLGI_ANTEROGRADE_TRANSPORT	0.249003	-0.0504645	6.18553e-05	0.00121181
PRLenrich	REACTOME_ERCC6_CSB_AND_EHMT2_G9A_POSITIVELY_REGULATE_RRNA_EXPRESSION	0.30635	-0.0582933	6.42553e-05	0.00124303
PRLenrich	REACTOME_AKT_PHOSPHORYLATES_TARGETS_IN_THE_NUCLEUS	0.329449	-0.0676348	6.42553e-05	0.00124303
PRLenrich	REACTOME_LYSOSOME_VESICLE_BIOGENESIS	0.200525	-0.0486053	7.19954e-05	0.00135866
PRLenrich	REACTOME_JOSEPHIN_DOMAIN_DUBS	0.395647	-0.0701508	7.47658e-05	0.00137996
PRLenrich	REACTOME_CALCINEURIN_ACTIVATES_NFAT	0.374562	-0.0344254	7.76368e-05	0.00141879
PRLenrich	REACTOME_HOMOLOGY_DIRECTED_REPAIR	0.213686	-0.0295313	7.91111e-05	0.00143721
PRLenrich	REACTOME_TRANSCRIPTION_COUPLED_NUCLEOTIDE_EXCISION_REPAIR_TC_NER	0.195878	-0.046457	8.52771e-05	0.00150201
PRLenrich	REACTOME_COPII_MEDIATED_VESICLE_TRANSPORT	0.248591	-0.0559147	8.6888e-05	0.00151882
PRLenrich	REACTOME_BETA_CATENIN_INDEPENDENT_WNT_SIGNALING	0.222947	-0.0443572	8.85277e-05	0.00153299
PRLenrich	REACTOME_RECOGNITION_AND_ASSOCIATION_OF_DNA_GLYCOSYLASE_WITH_SITE_CONTAINING_AN_AFFECTED_PURINE	0.312535	-0.0727206	9.3624e-05	0.00157408
PRLenrich	REACTOME_SYNTHESIS_OF_UDP_N_ACETYL_GLUCOSAMINE	0.377091	-0.0747182	9.3624e-05	0.00157408
PRLenrich	REACTOME_SIGNALING_BY_WNT	0.19399	-0.0296186	9.53835e-05	0.00159785
PRLenrich	REACTOME_B_WICH_COMPLEX_POSITIVELY_REGULATES_RRNA_EXPRESSION	0.270494	-0.0513257	9.53835e-05	0.00159785
PRLenrich	REACTOME_SUMO_IS_CONJUGATED_TO_E1_UBA2_SAE1	0.424284	-0.106715	0.000100851	0.00164185
PRLenrich	REACTOME_P75NTR_SIGNALS_VIA_NF_KB	0.241029	-0.0406306	0.000100851	0.00164185
PRLenrich	REACTOME_UPTAKE_AND_FUNCTION_OF_DIPHTHERIA_TOXIN	0.439694	-0.0803402	0.000104659	0.00169193
PRLenrich	REACTOME_IRF3_MEDIATED_INDUCTION_OF_TYPE_I_IFN	0.274187	-0.0930601	0.000104659	0.00169193
PRLenrich	REACTOME_SUMO_IS_TRANSFERRED_FROM_E1_TO_E2_UBE2I_UBC9	0.397815	-0.0945315	0.000106614	0.00171453
PRLenrich	REACTOME_NEF_MEDIATED_DOWNREGULATION_OF_MHC_CLASS_I_COMPLEX_CELL_SURFACE_EXPRESSION	0.294295	-0.0763143	0.000112686	0.00179347
PRLenrich	REACTOME_PROCESSIVE_SYNTHESIS_ON_THE_LAGGING_STRAND	0.27462	-0.0477094	0.000114781	0.00182055
PRLenrich	REACTOME_COPI_DEPENDENT_GOLGI_TO_ER_RETROGRADE_TRAFFIC	0.262684	-0.0427308	0.000121291	0.001885
PRLenrich	REACTOME_INTEGRATION_OF_PROVIRUS	0.280104	-0.0946384	0.000121291	0.001885
PRLenrich	REACTOME_DOWNREGULATION_OF_ERBB2_SIGNALING	0.226144	-0.0614419	0.000123537	0.00190708
PRLenrich	REACTOME_VESICLE_MEDIATED_TRANSPORT	0.142135	-0.0377519	0.000132919	0.00200179
PRLenrich	REACTOME_TELOMERE_C_STRAND_LAGGING_STRAND_SYNTHESIS	0.234612	-0.0434182	0.000132919	0.00200179
PRLenrich	REACTOME_UCH_PROTEINASES	0.292111	-0.0506204	0.000137858	0.00203963
PRLenrich	REACTOME_MEMBRANE_TRAFFICKING	0.154703	-0.0397823	0.000140392	0.00205412
PRLenrich	REACTOME_TRANSLATION_OF_SARS_COV_2_STRUCTURAL_PROTEINS	0.217149	-0.0388368	0.000142969	0.00208523
PRLenrich	REACTOME_SEALING_OF_THE_NUCLEAR_ENVELOPE_NE_BY_ESCRT_III	0.15941	-0.0489165	0.000145592	0.00210686
PRLenrich	REACTOME_ACTIVATED_NTRK2_SIGNALS_THROUGH_CDK5	0.320051	-0.0168873	0.000145592	0.00210686
PRLenrich	REACTOME_METABOLISM_OF_AMINO_ACIDS_AND_DERIVATIVES	0.143855	-0.0469926	0.000148259	0.00213544
PRLenrich	REACTOME_DOWNREGULATION_OF_ERBB2_ERBB3_SIGNALING	0.268022	-0.0668567	0.000150973	0.00215772
PRLenrich	REACTOME_GDP_FUCOSE_BIOSYNTHESIS	0.42214	-0.0367873	0.000159396	0.00224002
PRLenrich	REACTOME_PROCESSING_OF_INTRONLESS_PRE_MRNAS	0.292844	-0.0741106	0.000162301	0.00226023
PRLenrich	REACTOME_PERK_REGULATES_GENE_EXPRESSION	0.252677	-0.0785198	0.000165255	0.00228418
PRLenrich	REACTOME_G1_S_SPECIFIC_TRANSCRIPTION	0.283711	0.05361	0.000174425	0.00236497
PRLenrich	REACTOME_RNA_POLYMERASE_I_TRANSCRIPTION_INITIATION	0.211248	-0.0351395	0.000180802	0.00241252
PRLenrich	REACTOME_HIV_INFECTION	0.199444	-0.0486752	0.000184072	0.00244557
PRLenrich	REACTOME_CLASS_I_MHC_MEDIATED_ANTIGEN_PROCESSING_PRESENTATION	0.134137	-0.028256	0.000184072	0.00244557
PRLenrich	REACTOME_HYALURONAN_UPTAKE_AND_DEGRADATION	0.294889	-0.0309665	0.000187398	0.00247553
PRLenrich	REACTOME_INTRA_GOLGI_AND_RETROGRADE_GOLGI_TO_ER_TRAFFIC	0.212641	-0.0527961	0.00019078	0.00250945
PRLenrich	REACTOME_BUDDING_AND_MATURATION_OF_HIV_VIRION	0.19228	-0.0568945	0.00020489	0.00265353
PRLenrich	HALLMARK_MYC_TARGETS_V1	0.232327	-0.0546244	0.000208568	0.00268237
PRLenrich	REACTOME_COPI_MEDIATED_ANTEROGRADE_TRANSPORT	0.245816	-0.050425	0.000208568	0.00268237
PRLenrich	REACTOME_REGULATED_NECROSIS	0.142096	-0.00028036	0.000212308	0.00271536
PRLenrich	REACTOME_IRE1ALPHA_ACTIVATES_CHAPERONES	0.20886	-0.0558986	0.00021611	0.00275637
PRLenrich	REACTOME_TRANSCRIPTION_OF_THE_HIV_GENOME	0.182586	-0.059377	0.000244573	0.00298753
PRLenrich	REACTOME_ENDOSOMAL_SORTING_COMPLEX_REQUIRED_FOR_TRANSPORT_ESCRT	0.194212	-0.0546099	0.000244573	0.00298753
PRLenrich	REACTOME_MET_RECEPTOR_ACTIVATION	0.375506	0.0156048	0.000248913	0.00302857
PRLenrich	REACTOME_DARPP_32_EVENTS	0.266651	-0.0415365	0.000257817	0.00310017
PRLenrich	REACTOME_GAP_FILLING_DNA_REPAIR_SYNTHESIS_AND_LIGATION_IN_GG_NER	0.23952	-0.0445849	0.000262379	0.0031306
PRLenrich	REACTOME_EXTENSION_OF_TELOMERES	0.217723	-0.0446902	0.000267017	0.00316552
PRLenrich	REACTOME_TGF_BETA_RECEPTOR_SIGNALING_ACTIVATES_SMADS	0.171225	-0.0646375	0.000276524	0.00324083
PRLenrich	REACTOME_2_LTR_CIRCLE_FORMATION	0.265573	-0.102654	0.000276524	0.00324083
PRLenrich	REACTOME_APEX1_INDEPENDENT_RESOLUTION_OF_AP_SITES_VIA_THE_SINGLE_NUCLEOTIDE_REPLACEMENT_PATHWAY	0.355868	-0.08867	0.000276524	0.00324083
PRLenrich	REACTOME_PKA_MEDIATED_PHOSPHORYLATION_OF_KEY_METABOLIC_FACTORS	0.612667	-0.0696306	0.000281394	0.00327303
PRLenrich	REACTOME_TRANSPORT_TO_THE_GOLGI_AND_SUBSEQUENT_MODIFICATION	0.206077	-0.0422921	0.000286347	0.00331396
PRLenrich	REACTOME_FORMATION_OF_TC_NER_PRE_INCISION_COMPLEX	0.188177	-0.0480524	0.000323364	0.00361566
PRLenrich	REACTOME_FORMATION_OF_INCISION_COMPLEX_IN_GG_NER	0.196296	-0.0535079	0.000329004	0.00366985
PRLenrich	REACTOME_DEUBIQUITINATION	0.18094	-0.0325555	0.000334736	0.00372032
PRLenrich	KEGG_N_GLYCAN_BIOSYNTHESIS	0.224675	-0.0508718	0.000340562	0.00376245
PRLenrich	REACTOME_POLYMERASE_SWITCHING_ON_THE_C_STRAND_OF_THE_TELOMERE	0.209222	-0.0473985	0.000340562	0.00376245
PRLenrich	REACTOME_RECOGNITION_OF_DNA_DAMAGE_BY_PCNA_CONTAINING_REPLICATION_COMPLEX	0.240266	-0.0582608	0.000352498	0.00383026
PRLenrich	REACTOME_SIGNALING_BY_TGFB_FAMILY_MEMBERS	0.127778	-0.0168521	0.000352498	0.00383026
PRLenrich	REACTOME_ANTIGEN_PRESENTATION_FOLDING_ASSEMBLY_AND_PEPTIDE_LOADING_OF_CLASS_I_MHC	0.322874	-0.0769057	0.000352498	0.00383026
PRLenrich	REACTOME_REGULATION_OF_MRNA_STABILITY_BY_PROTEINS_THAT_BIND_AU_RICH_ELEMENTS	0.273819	-0.0600065	0.000358612	0.00387393
PRLenrich	REACTOME_TCF_DEPENDENT_SIGNALING_IN_RESPONSE_TO_WNT	0.227106	-0.030557	0.000358612	0.00387393
PRLenrich	REACTOME_PROTEIN_UBIQUITINATION	0.195696	-0.0285882	0.000358612	0.00387393
PRLenrich	REACTOME_G2_M_DNA_DAMAGE_CHECKPOINT	0.201796	-0.0310392	0.000377553	0.00401291
PRLenrich	REACTOME_TICAM1_DEPENDENT_ACTIVATION_OF_IRF3_IRF7	0.28118	-0.0559475	0.000384072	0.00406817
PRLenrich	REACTOME_ABACAVIR_METABOLISM	0.362033	-0.062605	0.000390696	0.00411477
PRLenrich	KEGG_RNA_DEGRADATION	0.219823	-0.0621029	0.000404265	0.004224
PRLenrich	REACTOME_ACTIVATION_OF_BH3_ONLY_PROTEINS	0.257079	-0.0359439	0.000404265	0.004224
PRLenrich	REACTOME_REGULATION_OF_TP53_ACTIVITY_THROUGH_PHOSPHORYLATION	0.164886	-0.0277607	0.000418274	0.00432638
PRLenrich	REACTOME_ARMS_MEDIATED_ACTIVATION	0.284211	-0.0433375	0.000447662	0.00454893
PRLenrich	REACTOME_MITOTIC_METAPHASE_AND_ANAPHASE	0.20684	-0.0410221	0.000470955	0.00470294
PRLenrich	KEGG_CYSTEINE_AND_METHIONINE_METABOLISM	0.219998	-0.0473011	0.000470955	0.00470294
PRLenrich	REACTOME_G_BETA_GAMMA_SIGNALLING_THROUGH_PI3KGAMMA	0.159725	-0.0826377	0.000470955	0.00470294
PRLenrich	REACTOME_RNA_POLYMERASE_III_TRANSCRIPTION_TERMINATION	0.162918	-0.0603936	0.000470955	0.00470294
PRLenrich	REACTOME_DEGRADATION_OF_BETA_CATENIN_BY_THE_DESTRUCTION_COMPLEX	0.281868	-0.0522965	0.000487107	0.00482257
PRLenrich	REACTOME_APOPTOSIS	0.204389	-0.041711	0.000495375	0.00486277
PRLenrich	HALLMARK_MTORC1_SIGNALING	0.148515	-0.0380819	0.000495375	0.00486277
PRLenrich	REACTOME_TRANSPORT_OF_NUCLEOTIDE_SUGARS	0.408471	-0.0249826	0.000512306	0.00495532
PRLenrich	KEGG_MISMATCH_REPAIR	0.196822	-0.0638155	0.000512306	0.00495532
PRLenrich	REACTOME_REGULATION_OF_PTEN_STABILITY_AND_ACTIVITY	0.263346	-0.0493244	0.000529774	0.00506077
PRLenrich	REACTOME_SIGNALING_BY_NOTCH	0.173566	-0.025777	0.000529774	0.00506077
PRLenrich	REACTOME_DNA_DAMAGE_BYPASS	0.213893	-0.0320195	0.000529774	0.00506077
PRLenrich	REACTOME_DEACTIVATION_OF_THE_BETA_CATENIN_TRANSACTIVATING_COMPLEX	0.187795	-0.0558822	0.000538715	0.005125
PRLenrich	REACTOME_DOWNSTREAM_SIGNALING_EVENTS_OF_B_CELL_RECEPTOR_BCR	0.264984	-0.0466206	0.000547797	0.00516885
PRLenrich	REACTOME_ACTIVATION_OF_KAINATE_RECEPTORS_UPON_GLUTAMATE_BINDING	0.161116	-0.0753341	0.000547797	0.00516885
PRLenrich	REACTOME_FACTORS_INVOLVED_IN_MEGAKARYOCYTE_DEVELOPMENT_AND_PLATELET_PRODUCTION	0.121312	-0.0320553	0.000566389	0.0052903
PRLenrich	REACTOME_SLBP_DEPENDENT_PROCESSING_OF_REPLICATION_DEPENDENT_HISTONE_PRE_MRNAS	0.269141	-0.0710649	0.000575904	0.00534677
PRLenrich	REACTOME_SEPARATION_OF_SISTER_CHROMATIDS	0.224208	-0.0409338	0.000585568	0.0053771
PRLenrich	REACTOME_CHK1_CHK2_CDS1_MEDIATED_INACTIVATION_OF_CYCLIN_B_CDK1_COMPLEX	0.385313	-0.0345523	0.000585568	0.0053771
PRLenrich	REACTOME_DEFECTIVE_CFTR_CAUSES_CYSTIC_FIBROSIS	0.287252	-0.0467486	0.000595382	0.0054188
PRLenrich	REACTOME_KILLING_MECHANISMS	0.272349	0.0358658	0.000595379	0.0054188
PRLenrich	REACTOME_ACTIVATION_OF_RAC1	0.201082	-0.0582611	0.000605349	0.00546647
PRLenrich	REACTOME_MISMATCH_REPAIR	0.224223	-0.0624472	0.000615472	0.00553087
PRLenrich	REACTOME_MAPK6_MAPK4_SIGNALING	0.270462	-0.0352131	0.000625752	0.00558526
PRLenrich	REACTOME_APC_C_CDH1_MEDIATED_DEGRADATION_OF_CDC20_AND_OTHER_APC_C_CDH1_TARGETED_PROTEINS_IN_LATE_MITOSIS_EARLY_G1	0.271028	-0.0501879	0.000646792	0.00568525
PRLenrich	REACTOME_AUF1_HNRNP_D0_BINDS_AND_DESTABILIZES_MRNA	0.317241	-0.0540526	0.00067959	0.00587855
PRLenrich	REACTOME_IONOTROPIC_ACTIVITY_OF_KAINATE_RECEPTORS	0.313206	-0.0613301	0.00067959	0.00587855
PRLenrich	REACTOME_MATURATION_OF_SARS_COV_2_SPIKE_PROTEIN	0.245783	-0.032904	0.000702306	0.00601317
PRLenrich	REACTOME_HEDGEHOG_LIGAND_BIOGENESIS	0.26533	-0.047415	0.000737708	0.00621274
PRLenrich	REACTOME_PROGRAMMED_CELL_DEATH	0.18798	-0.0356746	0.000737708	0.00621274
PRLenrich	REACTOME_INTERLEUKIN_1_FAMILY_SIGNALING	0.206404	-0.0325396	0.000737708	0.00621274
PRLenrich	REACTOME_RNA_POLYMERASE_I_TRANSCRIPTION	0.172171	-0.0371811	0.000749872	0.0063037
PRLenrich	REACTOME_NONHOMOLOGOUS_END_JOINING_NHEJ	0.177198	-0.0422754	0.000774761	0.00646007
PRLenrich	REACTOME_PCP_CE_PATHWAY	0.259295	-0.0403543	0.000800415	0.00660842
PRLenrich	REACTOME_ZBP1_DAI_MEDIATED_INDUCTION_OF_TYPE_I_IFNS	0.171004	-0.0332826	0.000800415	0.00660842
PRLenrich	KEGG_NUCLEOTIDE_EXCISION_REPAIR	0.149088	-0.0527955	0.000826855	0.00674244
PRLenrich	REACTOME_PRC2_METHYLATES_HISTONES_AND_DNA	0.248441	-0.0815764	0.000826855	0.00674244
PRLenrich	REACTOME_TCR_SIGNALING	0.203382	-0.0361299	0.000840377	0.00682862
PRLenrich	REACTOME_SIGNALING_BY_THE_B_CELL_RECEPTOR_BCR	0.208886	-0.0331994	0.000854104	0.00691585
PRLenrich	REACTOME_RNA_POLYMERASE_III_CHAIN_ELONGATION	0.208656	-0.0730934	0.000854104	0.00691585
PRLenrich	REACTOME_SIGNALING_BY_MRAS_COMPLEX_MUTANTS	0.307276	-0.0584647	0.000882183	0.00709352
PRLenrich	REACTOME_ACTIVATED_PKN1_STIMULATES_TRANSCRIPTION_OF_AR_ANDROGEN_RECEPTOR_REGULATED_GENES_KLK2_AND_KLK3	0.303247	-0.0167663	0.000882183	0.00709352
PRLenrich	REACTOME_DEGRADATION_OF_GLI1_BY_THE_PROTEASOME	0.293626	-0.0517461	0.000911116	0.00728814
PRLenrich	REACTOME_INTRA_GOLGI_TRAFFIC	0.201543	-0.0548189	0.000911116	0.00728814
PRLenrich	REACTOME_TYROSINE_CATABOLISM	0.422102	-0.0702282	0.00092591	0.00738094
PRLenrich	REACTOME_THROMBOXANE_SIGNALLING_THROUGH_TP_RECEPTOR	0.188	-0.0770966	0.000956169	0.00754411
PRLenrich	REACTOME_TP53_REGULATES_TRANSCRIPTION_OF_ADDITIONAL_CELL_CYCLE_GENES_WHOSE_EXACT_ROLE_IN_THE_P53_PATHWAY_REMAIN_UNCERTAIN	0.221386	-0.040627	0.000971639	0.0076531
PRLenrich	REACTOME_SIGNALLING_TO_P38_VIA_RIT_AND_RIN	0.47843	0.090828	0.000971635	0.0076531
PRLenrich	REACTOME_TNFR2_NON_CANONICAL_NF_KB_PATHWAY	0.281549	-0.0400274	0.000987341	0.0077438
PRLenrich	REACTOME_PROCESSING_OF_CAPPED_INTRONLESS_PRE_MRNA	0.237146	-0.0634142	0.00101945	0.00792173
PRLenrich	REACTOME_ROLE_OF_ABL_IN_ROBO_SLIT_SIGNALING	0.247327	-0.0420276	0.00101945	0.00792173
PRLenrich	REACTOME_DECTIN_1_MEDIATED_NONCANONICAL_NF_KB_SIGNALING	0.291848	-0.05259	0.00103587	0.00798887
PRLenrich	REACTOME_RHO_GTPASE_EFFECTORS	0.124946	-0.0283381	0.00103587	0.00798887
PRLenrich	REACTOME_S_PHASE	0.170651	-0.0447215	0.00108659	0.00825613
PRLenrich	REACTOME_DEGRADATION_OF_AXIN	0.306417	-0.0491556	0.001104	0.00832685
PRLenrich	KEGG_BASAL_TRANSCRIPTION_FACTORS	0.190371	-0.0194035	0.001104	0.00832685
PRLenrich	REACTOME_RHOBTB_GTPASE_CYCLE	0.214699	-0.0518551	0.00112167	0.00841892
PRLenrich	REACTOME_CELL_CYCLE_CHECKPOINTS	0.183225	-0.037558	0.00121401	0.0088813
PRLenrich	REACTOME_RAP1_SIGNALLING	0.174816	-0.0719998	0.00121401	0.0088813
PRLenrich	REACTOME_ADP_SIGNALLING_THROUGH_P2Y_PURINOCEPTOR_12	0.19839	-0.0862173	0.00125288	0.00907942
PRLenrich	REACTOME_APC_C_MEDIATED_DEGRADATION_OF_CELL_CYCLE_PROTEINS	0.251093	-0.047662	0.00127273	0.0091374
PRLenrich	REACTOME_NEF_MEDIATES_DOWN_MODULATION_OF_CELL_SURFACE_RECEPTORS_BY_RECRUITING_THEM_TO_CLATHRIN_ADAPTERS	0.2435	-0.0388741	0.00127273	0.0091374
PRLenrich	REACTOME_METHIONINE_SALVAGE_PATHWAY	0.267401	-0.0917836	0.00127273	0.0091374
PRLenrich	REACTOME_RUNX2_REGULATES_GENES_INVOLVED_IN_CELL_MIGRATION	0.254433	-0.0518115	0.00129288	0.00924617
PRLenrich	REACTOME_TELOMERE_EXTENSION_BY_TELOMERASE	0.203022	-0.0503899	0.00131333	0.00933462
PRLenrich	REACTOME_ACTIVATION_OF_BAD_AND_TRANSLOCATION_TO_MITOCHONDRIA	0.2564	-0.0664202	0.00131333	0.00933462
PRLenrich	REACTOME_THE_ROLE_OF_GTSE1_IN_G2_M_PROGRESSION_AFTER_G2_CHECKPOINT	0.278957	-0.0490228	0.00137646	0.00962795
PRLenrich	REACTOME_HIV_TRANSCRIPTION_ELONGATION	0.15522	-0.0661304	0.00137646	0.00962795
PRLenrich	REACTOME_GLYCOGEN_STORAGE_DISEASES	0.247068	0.0293772	0.00137646	0.00962795
PRLenrich	REACTOME_ASYMMETRIC_LOCALIZATION_OF_PCP_PROTEINS	0.29494	-0.0484219	0.00139812	0.00973527
PRLenrich	REACTOME_HIV_LIFE_CYCLE	0.159915	-0.0529822	0.00139812	0.00973527
PRLenrich	REACTOME_CROSS_PRESENTATION_OF_SOLUBLE_EXOGENOUS_ANTIGENS_ENDOSOMES	0.2879	-0.0537371	0.00144239	0.00994612
PRLenrich	REACTOME_TRANSCRIPTION_OF_E2F_TARGETS_UNDER_NEGATIVE_CONTROL_BY_P107_RBL1_AND_P130_RBL2_IN_COMPLEX_WITH_HDAC1	0.27401	0.0376585	0.00144239	0.00994612
PRLenrich	REACTOME_HATS_ACETYLATE_HISTONES	0.151743	-7.98667e-05	0.001465	0.0100795
PRLenrich	REACTOME_INTERLEUKIN_1_SIGNALING	0.222367	-0.0427399	0.00148794	0.0101692
PRLenrich	REACTOME_ADVANCED_GLYCOSYLATION_ENDPRODUCT_RECEPTOR_SIGNALING	0.183409	-0.0588223	0.00153481	0.0103746
PRLenrich	KEGG_PROTEASOME	0.310348	-0.0568117	0.00158305	0.010623
PRLenrich	REACTOME_REGULATION_OF_RAS_BY_GAPS	0.25038	-0.0474229	0.00158305	0.010623
PRLenrich	REACTOME_EPIGENETIC_REGULATION_OF_GENE_EXPRESSION	0.166738	-0.0385079	0.00163267	0.0108614
PRLenrich	REACTOME_IKBA_VARIANT_LEADS_TO_EDA_ID	0.214506	-0.0574818	0.00163267	0.0108614
PRLenrich	REACTOME_GLUCAGON_SIGNALING_IN_METABOLIC_REGULATION	0.145388	-0.0604944	0.00165802	0.0109669
PRLenrich	REACTOME_PROSTACYCLIN_SIGNALLING_THROUGH_PROSTACYCLIN_RECEPTOR	0.187023	-0.0876468	0.00165802	0.0109669
PRLenrich	REACTOME_G1_S_DNA_DAMAGE_CHECKPOINTS	0.284679	-0.0454906	0.00168372	0.0110499
PRLenrich	REACTOME_PROCESSING_OF_DNA_DOUBLE_STRAND_BREAK_ENDS	0.162824	-0.0355193	0.00168372	0.0110499
PRLenrich	REACTOME_UB_SPECIFIC_PROCESSING_PROTEASES	0.17519	-0.0403851	0.00170979	0.0111735
PRLenrich	REACTOME_VASOPRESSIN_REGULATES_RENAL_WATER_HOMEOSTASIS_VIA_AQUAPORINS	0.143479	-0.0348204	0.00170979	0.0111735
PRLenrich	REACTOME_AQUAPORIN_MEDIATED_TRANSPORT	0.143479	-0.0348204	0.00170979	0.0111735
PRLenrich	REACTOME_ABC_TRANSPORTER_DISORDERS	0.233702	-0.0427708	0.00173624	0.0112825
PRLenrich	REACTOME_APOPTOTIC_EXECUTION_PHASE	0.139782	-0.0378878	0.00179026	0.0115362
PRLenrich	KEGG_COLORECTAL_CANCER	0.108861	-0.0348507	0.00179026	0.0115362
PRLenrich	KEGG_ENDOCYTOSIS	0.107777	-0.030395	0.00181784	0.011641
PRLenrich	REACTOME_DEGRADATION_OF_DVL	0.284223	-0.0493543	0.00187419	0.0118947
PRLenrich	KEGG_PATHOGENIC_ESCHERICHIA_COLI_INFECTION	0.150607	-0.0439938	0.00187419	0.0118947
PRLenrich	REACTOME_HYALURONAN_METABOLISM	0.239068	-0.0291543	0.00187419	0.0118947
PRLenrich	REACTOME_ATF6_ATF6_ALPHA_ACTIVATES_CHAPERONE_GENES	0.28077	-0.0361283	0.00190296	0.0120196
PRLenrich	REACTOME_LAGGING_STRAND_SYNTHESIS	0.195873	-0.0509971	0.00193213	0.0121623
PRLenrich	REACTOME_INWARDLY_RECTIFYING_K_CHANNELS	0.177014	-0.00649739	0.00196172	0.0122983
PRLenrich	REACTOME_RIP_MEDIATED_NFKB_ACTIVATION_VIA_ZBP1	0.165532	-0.0209081	0.00196172	0.0122983
PRLenrich	REACTOME_STABILIZATION_OF_P53	0.291159	-0.051342	0.00202214	0.0125833
PRLenrich	REACTOME_DEX_H_BOX_HELICASES_ACTIVATE_TYPE_I_IFN_AND_INFLAMMATORY_CYTOKINES_PRODUCTION	0.19758	-0.0720039	0.00205299	0.0126983
PRLenrich	KEGG_HOMOLOGOUS_RECOMBINATION	0.208588	-0.0438439	0.00205299	0.0126983
PRLenrich	KEGG_RIG_I_LIKE_RECEPTOR_SIGNALING_PATHWAY	0.129096	-0.011649	0.00205299	0.0126983
PRLenrich	REACTOME_TELOMERE_C_STRAND_SYNTHESIS_INITIATION	0.192674	-0.0778629	0.00218074	0.0132929
PRLenrich	REACTOME_HYDROLYSIS_OF_LPC	0.280924	0.00359489	0.0022138	0.0134148
PRLenrich	REACTOME_ASSOCIATION_OF_TRIC_CCT_WITH_TARGET_PROTEINS_DURING_BIOSYNTHESIS	0.202871	-0.0470458	0.0022813	0.0136982
PRLenrich	REACTOME_SIGNALING_BY_WNT_IN_CANCER	0.187589	-0.0150444	0.00235067	0.0139606
PRLenrich	REACTOME_RUNX1_REGULATES_TRANSCRIPTION_OF_GENES_INVOLVED_IN_DIFFERENTIATION_OF_HSCS	0.256981	-0.0473327	0.00253265	0.014683
PRLenrich	REACTOME_FCERI_MEDIATED_NF_KB_ACTIVATION	0.230739	-0.0460749	0.00257056	0.0148192
PRLenrich	REACTOME_CELLULAR_RESPONSE_TO_HYPOXIA	0.254062	-0.0459067	0.00260898	0.0149475
PRLenrich	REACTOME_N_GLYCAN_TRIMMING_IN_THE_ER_AND_CALNEXIN_CALRETICULIN_CYCLE	0.155139	-0.0539024	0.00264793	0.0150587
PRLenrich	REACTOME_NUCLEOBASE_BIOSYNTHESIS	0.215167	-0.0752975	0.00268741	0.015227
PRLenrich	REACTOME_CHROMOSOME_MAINTENANCE	0.14807	-0.0466973	0.00272743	0.015369
PRLenrich	REACTOME_PKA_MEDIATED_PHOSPHORYLATION_OF_CREB	0.173875	-0.0373636	0.00272743	0.015369
PRLenrich	REACTOME_METABOLISM_OF_POLYAMINES	0.277109	-0.0555069	0.00280911	0.0156953
PRLenrich	REACTOME_MITOTIC_SPINDLE_CHECKPOINT	0.164735	-0.0330252	0.00289301	0.0160189
PRLenrich	REACTOME_G2_M_CHECKPOINTS	0.194252	-0.0424573	0.00293581	0.0161784
PRLenrich	REACTOME_RNA_POLYMERASE_III_TRANSCRIPTION_INITIATION_FROM_TYPE_1_PROMOTER	0.179128	-0.0461636	0.00293581	0.0161784
PRLenrich	REACTOME_HDACS_DEACETYLATE_HISTONES	0.15131	-0.0391442	0.00306771	0.0167062
PRLenrich	REACTOME_FC_EPSILON_RECEPTOR_FCERI_SIGNALING	0.163961	-0.0386498	0.00311286	0.0168924
PRLenrich	REACTOME_CYTOSOLIC_TRNA_AMINOACYLATION	0.33443	-0.0566127	0.00315862	0.0170706
PRLenrich	REACTOME_APC_CDC20_MEDIATED_DEGRADATION_OF_NEK2A	0.159844	-0.0579478	0.00315862	0.0170706
PRLenrich	REACTOME_DNA_DAMAGE_REVERSAL	0.259556	-0.0801948	0.00320499	0.0172506
PRLenrich	REACTOME_NEGATIVE_REGULATION_OF_NOTCH4_SIGNALING	0.27937	-0.0516858	0.00325198	0.0174123
PRLenrich	REACTOME_GLUCAGON_TYPE_LIGAND_RECEPTORS	0.161927	-0.0674244	0.00325198	0.0174123
PRLenrich	REACTOME_ACTIVATION_OF_IRF3_IRF7_MEDIATED_BY_TBK1_IKK_EPSILON	0.197551	-0.0675149	0.00329959	0.0175858
PRLenrich	REACTOME_RHO_GTPASES_ACTIVATE_WASPS_AND_WAVES	0.166828	-0.0457065	0.00329959	0.0175858
PRLenrich	REACTOME_P75NTR_RECRUITS_SIGNALLING_COMPLEXES	0.184846	-0.0413751	0.00334784	0.0177509
PRLenrich	REACTOME_GOLGI_TO_ER_RETROGRADE_TRANSPORT	0.188799	-0.0386128	0.00339674	0.0179586
PRLenrich	REACTOME_HEDGEHOG_ON_STATE	0.241286	-0.041498	0.00349648	0.0183704
PRLenrich	REACTOME_CONSTITUTIVE_SIGNALING_BY_LIGAND_RESPONSIVE_EGFR_CANCER_VARIANTS	0.115475	-0.0523955	0.00354734	0.0185743
PRLenrich	REACTOME_SIGNALING_BY_EGFR_IN_CANCER	0.115475	-0.0523955	0.00354734	0.0185743
PRLenrich	REACTOME_CYCLIN_A_CDK2_ASSOCIATED_EVENTS_AT_S_PHASE_ENTRY	0.240184	-0.0365186	0.00365109	0.0189459
PRLenrich	REACTOME_INTRINSIC_PATHWAY_FOR_APOPTOSIS	0.133495	-0.0294165	0.00365109	0.0189459
PRLenrich	REACTOME_THE_ROLE_OF_NEF_IN_HIV_1_REPLICATION_AND_DISEASE_PATHOGENESIS	0.173257	-0.0410227	0.003704	0.0191239
PRLenrich	REACTOME_RNA_POLYMERASE_III_TRANSCRIPTION_INITIATION_FROM_TYPE_3_PROMOTER	0.184288	-0.000407986	0.00386691	0.0196793
PRLenrich	REACTOME_CONSTITUTIVE_SIGNALING_BY_OVEREXPRESSED_ERBB2	0.17683	-0.0623556	0.00397912	0.0201505
PRLenrich	REACTOME_KSRP_KHSRP_BINDS_AND_DESTABILIZES_MRNA	0.189396	-0.082649	0.00409426	0.0205871
PRLenrich	REACTOME_REGULATION_OF_GLYCOLYSIS_BY_FRUCTOSE_2_6_BISPHOSPHATE_METABOLISM	0.20061	-0.0535294	0.00433368	0.0214526
PRLenrich	REACTOME_ZINC_INFLUX_INTO_CELLS_BY_THE_SLC39_GENE_FAMILY	0.319115	-0.00103568	0.00439548	0.0217005
PRLenrich	REACTOME_TELOMERE_MAINTENANCE	0.137276	-0.0464594	0.00445809	0.0218579
PRLenrich	REACTOME_GLUCAGON_LIKE_PEPTIDE_1_GLP1_REGULATES_INSULIN_SECRETION	0.108074	-0.0526821	0.00445809	0.0218579
PRLenrich	REACTOME_DNA_REPLICATION	0.170856	-0.0456852	0.00452149	0.0220635
PRLenrich	REACTOME_FORMATION_OF_RNA_POL_II_ELONGATION_COMPLEX	0.141651	-0.0630576	0.00465077	0.0225278
PRLenrich	REACTOME_SCF_SKP2_MEDIATED_DEGRADATION_OF_P27_P21	0.276165	-0.0467608	0.00471665	0.0227043
PRLenrich	REACTOME_TRANSCRIPTIONAL_REGULATION_BY_RUNX2	0.197942	-0.0422357	0.00471665	0.0227043
PRLenrich	REACTOME_VEGFR2_MEDIATED_VASCULAR_PERMEABILITY	0.110377	-0.0527633	0.00478338	0.0229776
PRLenrich	REACTOME_TRANSCRIPTIONAL_REGULATION_BY_RUNX3	0.196292	-0.0371142	0.00505892	0.0238673
PRLenrich	REACTOME_CELL_CYCLE	0.12025	-0.0313173	0.00513001	0.024031
PRLenrich	REACTOME_TRANSCRIPTIONAL_REGULATION_BY_RUNX1	0.128341	-0.0240285	0.00513001	0.024031
PRLenrich	REACTOME_TRANSCRIPTIONAL_REGULATION_BY_VENTX	0.151224	-0.0119128	0.00513001	0.024031
PRLenrich	KEGG_ANTIGEN_PROCESSING_AND_PRESENTATION	0.140117	-0.0403731	0.00534873	0.0248416
PRLenrich	REACTOME_MRNA_SPLICING_MINOR_PATHWAY	0.200108	-0.062909	0.00542349	0.0250504
PRLenrich	REACTOME_ARACHIDONATE_PRODUCTION_FROM_DAG	0.234594	-0.0940926	0.00557584	0.0254868
PRLenrich	REACTOME_PTK6_REGULATES_RTKS_AND_THEIR_EFFECTORS_AKT1_AND_DOK1	0.202419	-0.0366528	0.00565345	0.0257651
PRLenrich	REACTOME_RNA_POLYMERASE_II_TRANSCRIPTION_TERMINATION	0.188827	-0.0614022	0.00573204	0.0260591
PRLenrich	REACTOME_SIGNAL_AMPLIFICATION	0.145032	-0.0703473	0.00573204	0.0260591
PRLenrich	REACTOME_SIGNALING_BY_HIPPO	0.162975	-0.00419845	0.00589217	0.026604
PRLenrich	REACTOME_TERMINATION_OF_TRANSLESION_DNA_SYNTHESIS	0.151321	-0.0302472	0.00597374	0.0268804
PRLenrich	REACTOME_REGULATION_OF_RUNX3_EXPRESSION_AND_ACTIVITY	0.24504	-0.0513036	0.00605633	0.0271595
PRLenrich	HALLMARK_PROTEIN_SECRETION	0.18163	-0.0510044	0.00605633	0.0271595
PRLenrich	REACTOME_TICAM1_RIP1_MEDIATED_IKK_COMPLEX_RECRUITMENT	0.172498	-0.036271	0.00613994	0.027428
PRLenrich	REACTOME_PYROPTOSIS	0.159848	-0.00687818	0.0062246	0.0276327
PRLenrich	REACTOME_TNFR1_INDUCED_PROAPOPTOTIC_SIGNALING	0.246516	0.0154568	0.0062246	0.0276327
PRLenrich	REACTOME_M_PHASE	0.138742	-0.0336899	0.0063103	0.0278793
PRLenrich	REACTOME_REGULATION_OF_HMOX1_EXPRESSION_AND_ACTIVITY	0.235774	-0.0524974	0.0063103	0.0278793
PRLenrich	REACTOME_MRNA_DECAY_BY_5_TO_3_EXORIBONUCLEASE	0.193446	-0.0653057	0.0063103	0.0278793
PRLenrich	REACTOME_CELL_CYCLE_MITOTIC	0.118706	-0.0304585	0.00639706	0.0281416
PRLenrich	REACTOME_NEDDYLATION	0.15405	-0.0340434	0.00648489	0.0284333
PRLenrich	REACTOME_PURINE_RIBONUCLEOSIDE_MONOPHOSPHATE_BIOSYNTHESIS	0.217155	-0.0691807	0.00648489	0.0284333
PRLenrich	REACTOME_PROCESSING_AND_ACTIVATION_OF_SUMO	0.22092	-0.0266273	0.00648489	0.0284333
PRLenrich	REACTOME_HOST_INTERACTIONS_OF_HIV_FACTORS	0.189572	-0.0418538	0.00666382	0.0290662
PRLenrich	REACTOME_C_TYPE_LECTIN_RECEPTORS_CLRS	0.168351	-0.0319587	0.00675494	0.0293391
PRLenrich	REACTOME_TRANS_GOLGI_NETWORK_VESICLE_BUDDING	0.123632	-0.0406828	0.00713072	0.0304422
PRLenrich	KEGG_SPLICEOSOME	0.213262	-0.0502942	0.00732555	0.0309878
PRLenrich	REACTOME_DOWNREGULATION_OF_SMAD2_3_SMAD4_TRANSCRIPTIONAL_ACTIVITY	0.14745	-0.0588503	0.00752515	0.0316009
PRLenrich	REACTOME_NEGATIVE_REGULATION_OF_MET_ACTIVITY	0.122911	-0.0539753	0.00752515	0.0316009
PRLenrich	REACTOME_TNF_RECEPTOR_SUPERFAMILY_TNFSF_MEMBERS_MEDIATING_NON_CANONICAL_NF_KB_PATHWAY	0.292564	0.0577358	0.00762677	0.0319261
PRLenrich	KEGG_SELENOAMINO_ACID_METABOLISM	0.111693	-0.0500405	0.00762677	0.0319261
PRLenrich	REACTOME_REGULATION_OF_RUNX2_EXPRESSION_AND_ACTIVITY	0.240615	-0.0398986	0.0078337	0.0325273
PRLenrich	REACTOME_CLEC7A_DECTIN_1_SIGNALING	0.183272	-0.0408672	0.0078337	0.0325273
PRLenrich	REACTOME_RMTS_METHYLATE_HISTONE_ARGININES	0.1442	-0.0509293	0.0078337	0.0325273
PRLenrich	REACTOME_DEPOSITION_OF_NEW_CENPA_CONTAINING_NUCLEOSOMES_AT_THE_CENTROMERE	0.253874	-0.0220861	0.00793904	0.0327295
PRLenrich	REACTOME_ADORA2B_MEDIATED_ANTI_INFLAMMATORY_CYTOKINES_PRODUCTION	0.11697	-0.0225357	0.00793904	0.0327295
PRLenrich	KEGG_TASTE_TRANSDUCTION	0.158144	-0.00816564	0.00793904	0.0327295
PRLenrich	REACTOME_TRANSLESION_SYNTHESIS_BY_Y_FAMILY_DNA_POLYMERASES_BYPASSES_LESIONS_ON_DNA_TEMPLATE	0.156838	-0.0180617	0.00804565	0.0330071
PRLenrich	REACTOME_DISORDERS_OF_TRANSMEMBRANE_TRANSPORTERS	0.128637	-0.0263492	0.00815353	0.0333314
PRLenrich	REACTOME_ABORTIVE_ELONGATION_OF_HIV_1_TRANSCRIPT_IN_THE_ABSENCE_OF_TAT	0.148377	-0.0805739	0.00815353	0.0333314
PRLenrich	REACTOME_MRNA_DECAY_BY_3_TO_5_EXORIBONUCLEASE	0.157117	-0.0908817	0.0083732	0.0339146
PRLenrich	REACTOME_SARS_COV_1_GENOME_REPLICATION_AND_TRANSCRIPTION	0.162611	-0.0764262	0.0083732	0.0339146
PRLenrich	REACTOME_METABOLISM_OF_NITRIC_OXIDE_NOS3_ACTIVATION_AND_REGULATION	0.143987	-0.0518282	0.00848501	0.0342026
PRLenrich	REACTOME_VITAMIN_B1_THIAMIN_METABOLISM	0.310839	0.0371854	0.00859815	0.0344037
PRLenrich	REACTOME_TNFR1_INDUCED_NFKAPPAB_SIGNALING_PATHWAY	0.156382	-0.0220674	0.0089457	0.0354569
PRLenrich	REACTOME_BETA_CATENIN_PHOSPHORYLATION_CASCADE	0.159106	-0.0575806	0.00918432	0.0360779
PRLenrich	REACTOME_SIGNALING_BY_CTNNB1_PHOSPHO_SITE_MUTANTS	0.159106	-0.0575806	0.00918432	0.0360779
PRLenrich	REACTOME_APOPTOSIS_INDUCED_DNA_FRAGMENTATION	0.153526	-0.102809	0.00918432	0.0360779
PRLenrich	REACTOME_VEGF_LIGAND_RECEPTOR_INTERACTIONS	0.287205	0.0265717	0.00930572	0.0363695
PRLenrich	REACTOME_CD22_MEDIATED_BCR_REGULATION	0.377684	0.1582	0.00930574	0.0363695
PRLenrich	REACTOME_TRAF6_MEDIATED_IRF7_ACTIVATION	0.169378	-0.00826927	0.00930574	0.0363695
PRLenrich	REACTOME_SIGNALING_BY_MST1	0.233502	0.0372172	0.00942858	0.0367255
PRLenrich	REACTOME_PRESYNAPTIC_FUNCTION_OF_KAINATE_RECEPTORS	0.103218	-0.0712159	0.0095529	0.0371158
PRLenrich	REACTOME_SIGNALING_BY_NOTCH4	0.213897	-0.0335651	0.0098059	0.0378128
PRLenrich	REACTOME_REGULATION_OF_IFNA_SIGNALING	0.184479	-0.0770644	0.00993462	0.0381818
PRLenrich	REACTOME_COMPETING_ENDOGENOUS_RNAS_CERNAS_REGULATE_PTEN_TRANSLATION	0.200951	-0.032575	0.0100648	0.0385063
PRLenrich	REACTOME_SIGNALING_BY_ERBB2_ECD_MUTANTS	0.10681	-0.0495338	0.0100648	0.0385063
PRLenrich	REACTOME_HIV_ELONGATION_ARREST_AND_RECOVERY	0.149433	-0.0752429	0.0101966	0.0388496
PRLenrich	REACTOME_POLYMERASE_SWITCHING	0.169359	-0.044276	0.0103299	0.0392281
PRLenrich	REACTOME_INHIBITION_OF_THE_PROTEOLYTIC_ACTIVITY_OF_APC_C_REQUIRED_FOR_THE_ONSET_OF_ANAPHASE_BY_MITOTIC_SPINDLE_CHECKPOINT_COMPONENTS	0.139824	-0.0489775	0.0106011	0.03993
PRLenrich	REACTOME_TRANSCRIPTIONAL_ACTIVITY_OF_SMAD2_SMAD3_SMAD4_HETEROTRIMER	0.110976	-0.0363429	0.0107391	0.0401715
PRLenrich	REACTOME_G_PROTEIN_ACTIVATION	0.131977	-0.0670558	0.0108786	0.0405951
PRLenrich	REACTOME_HEDGEHOG_OFF_STATE	0.174135	-0.040158	0.0111626	0.0413543
PRLenrich	REACTOME_DEFECTIVE_C1GALT1C1_CAUSES_TN_POLYAGGLUTINATION_SYNDROME_TNPS	0.340755	0.119854	0.011307	0.041789
PRLenrich	REACTOME_REGULATION_OF_INNATE_IMMUNE_RESPONSES_TO_CYTOSOLIC_DNA	0.140002	-0.0705062	0.0114531	0.0422108
PRLenrich	REACTOME_SIGNALING_BY_HEDGEHOG	0.148765	-0.034152	0.0119015	0.0435337
PRLenrich	REACTOME_INFLAMMASOMES	0.13993	-0.0186451	0.0120544	0.0439192
PRLenrich	REACTOME_TRNA_MODIFICATION_IN_THE_NUCLEUS_AND_CYTOSOL	0.159401	0.0156571	0.0120544	0.0439192
PRLenrich	REACTOME_DEFECTIVE_RIPK1_MEDIATED_REGULATED_NECROSIS	0.215912	-0.0246697	0.0126835	0.045707
PRLenrich	REACTOME_PHASE_3_RAPID_REPOLARISATION	0.247941	0.0313069	0.0126835	0.045707
PRLenrich	REACTOME_PREVENTION_OF_PHAGOSOMAL_LYSOSOMAL_FUSION	0.170538	-0.066557	0.0128452	0.0461998
PRLenrich	REACTOME_ESTROGEN_DEPENDENT_GENE_EXPRESSION	0.112394	-0.0196691	0.0130088	0.0465347
PRLenrich	REACTOME_INTERLEUKIN_23_SIGNALING	0.231344	-0.0607667	0.0130087	0.0465347
PRLenrich	KEGG_ACUTE_MYELOID_LEUKEMIA	0.109786	-0.031826	0.0131742	0.0470354
PRLenrich	REACTOME_HDR_THROUGH_HOMOLOGOUS_RECOMBINATION_HRR	0.151645	0.00146594	0.0133414	0.0474311
PRLenrich	REACTOME_FORMATION_OF_THE_BETA_CATENIN_TCF_TRANSACTIVATING_COMPLEX	0.162969	-0.0352238	0.0135106	0.0478301
PRLenrich	REACTOME_ACTIVATION_OF_NIMA_KINASES_NEK9_NEK6_NEK7	0.234465	-0.0620056	0.0136816	0.0482141
PRLenrich	REACTOME_TRAFFICKING_OF_MYRISTOYLATED_PROTEINS_TO_THE_CILIUM	0.248492	-0.0319444	0.0136816	0.0482141
PRLenrich	REACTOME_MITOTIC_G1_PHASE_AND_G1_S_TRANSITION	0.151898	-0.0313215	0.0138545	0.0486936
PRLenrich	REACTOME_MICRORNA_MIRNA_BIOGENESIS	0.104646	-0.064195	0.0140294	0.0490472
PRLenrich	REACTOME_PKMTS_METHYLATE_HISTONE_LYSINES	0.11082	-0.0262174	0.0142062	0.0495156
PRLenrich	REACTOME_PTK6_REGULATES_PROTEINS_INVOLVED_IN_RNA_PROCESSING	0.207408	-0.108299	0.014385	0.0499317
PRLenrich	REACTOME_RNA_POLYMERASE_III_TRANSCRIPTION	0.139359	0.00223703	0.014385	0.0499317
TSH/Silent PIT1enrich	REACTOME_RA_BIOSYNTHESIS_PATHWAY	0.336156	-0.0444933	9.73589e-12	9.90041e-09
TSH/Silent PIT2enrich	REACTOME_ANTIGEN_PRESENTATION_FOLDING_ASSEMBLY_AND_PEPTIDE_LOADING_OF_CLASS_I_MHC	0.434179	-0.129471	4.16108e-11	2.26338e-08
TSH/Silent PIT3enrich	REACTOME_HYALURONAN_METABOLISM	0.33165	-0.0675813	8.62854e-10	1.59576e-07
TSH/Silent PIT4enrich	KEGG_GLYCEROLIPID_METABOLISM	0.171949	-0.0633273	8.62854e-10	1.59576e-07
TSH/Silent PIT5enrich	REACTOME_CARGO_CONCENTRATION_IN_THE_ER	0.317745	-0.0882846	1.44131e-09	2.11552e-07
TSH/Silent PIT6enrich	REACTOME_UNFOLDED_PROTEIN_RESPONSE_UPR	0.226041	-0.0667851	1.63688e-09	2.36503e-07
TSH/Silent PIT7enrich	KEGG_SPHINGOLIPID_METABOLISM	0.264793	-0.033631	2.19916e-09	2.86418e-07
TSH/Silent PIT8enrich	REACTOME_ZINC_TRANSPORTERS	0.34545	-0.0907375	2.54691e-09	3.1826e-07
TSH/Silent PIT9enrich	HALLMARK_UNFOLDED_PROTEIN_RESPONSE	0.238369	-0.0871337	2.94799e-09	3.58686e-07
TSH/Silent PIT10enrich	REACTOME_TRANSPORT_TO_THE_GOLGI_AND_SUBSEQUENT_MODIFICATION	0.243656	-0.0693776	2.94799e-09	3.58686e-07
TSH/Silent PIT11enrich	KEGG_OTHER_GLYCAN_DEGRADATION	0.34461	-0.0841016	3.20413e-09	3.79854e-07
TSH/Silent PIT12enrich	HALLMARK_INTERFERON_ALPHA_RESPONSE	0.22158	-0.0546137	1.18541e-08	9.66977e-07
TSH/Silent PIT13enrich	REACTOME_ER_TO_GOLGI_ANTEROGRADE_TRANSPORT	0.252173	-0.0756859	1.20944e-08	9.66977e-07
TSH/Silent PIT14enrich	REACTOME_MYOCLONIC_EPILEPSY_OF_LAFORA	0.371799	-0.0801498	1.39143e-08	1.01754e-06
TSH/Silent PIT15enrich	REACTOME_HYALURONAN_UPTAKE_AND_DEGRADATION	0.322489	-0.0626721	1.41951e-08	1.01754e-06
TSH/Silent PIT16enrich	HALLMARK_PROTEIN_SECRETION	0.260106	-0.0840113	1.41951e-08	1.01754e-06
TSH/Silent PIT17enrich	REACTOME_ASPARAGINE_N_LINKED_GLYCOSYLATION	0.209671	-0.0605062	1.66485e-08	1.17518e-06
TSH/Silent PIT18enrich	REACTOME_COPII_MEDIATED_VESICLE_TRANSPORT	0.256794	-0.0824391	2.42407e-08	1.61262e-06
TSH/Silent PIT19enrich	REACTOME_HYALURONAN_BIOSYNTHESIS_AND_EXPORT	0.368081	-0.178228	2.57116e-08	1.63975e-06
TSH/Silent PIT20enrich	REACTOME_COPI_DEPENDENT_GOLGI_TO_ER_RETROGRADE_TRAFFIC	0.270716	-0.0693	3.25163e-08	1.95246e-06
TSH/Silent PIT21enrich	REACTOME_SPHINGOLIPID_METABOLISM	0.195355	-0.0210541	4.60999e-08	2.4929e-06
TSH/Silent PIT22enrich	REACTOME_GLYCOSPHINGOLIPID_METABOLISM	0.222875	-0.0260079	4.69976e-08	2.51206e-06
TSH/Silent PIT23enrich	REACTOME_COPI_MEDIATED_ANTEROGRADE_TRANSPORT	0.244524	-0.0745933	4.8844e-08	2.56625e-06
TSH/Silent PIT24enrich	REACTOME_IRE1ALPHA_ACTIVATES_CHAPERONES	0.216468	-0.0790448	5.07606e-08	2.62225e-06
TSH/Silent PIT25enrich	REACTOME_ZINC_INFLUX_INTO_CELLS_BY_THE_SLC39_GENE_FAMILY	0.402284	-0.042078	5.91824e-08	2.83554e-06
TSH/Silent PIT26enrich	REACTOME_INTERFERON_ALPHA_BETA_SIGNALING	0.226343	-0.072094	6.14908e-08	2.93095e-06
TSH/Silent PIT27enrich	REACTOME_INTRA_GOLGI_AND_RETROGRADE_GOLGI_TO_ER_TRAFFIC	0.209186	-0.074046	9.33887e-08	4.07342e-06
TSH/Silent PIT28enrich	REACTOME_PERK_REGULATES_GENE_EXPRESSION	0.243012	-0.104089	1.08567e-07	4.66938e-06
TSH/Silent PIT29enrich	REACTOME_ACTIVATION_OF_AMPK_DOWNSTREAM_OF_NMDARS	0.252431	-0.0887567	1.28498e-07	5.25761e-06
TSH/Silent PIT30enrich	KEGG_GLYCOSAMINOGLYCAN_DEGRADATION	0.283497	-0.0820256	1.86266e-07	6.94515e-06
TSH/Silent PIT31enrich	REACTOME_INTERFERON_SIGNALING	0.137407	-0.057535	2.04237e-07	7.32006e-06
TSH/Silent PIT32enrich	REACTOME_TRANSLATION_OF_SARS_COV_2_STRUCTURAL_PROTEINS	0.210327	-0.0587141	2.15812e-07	7.61684e-06
TSH/Silent PIT33enrich	KEGG_LYSOSOME	0.158828	-0.0615406	2.45339e-07	8.4651e-06
TSH/Silent PIT34enrich	REACTOME_GOLGI_TO_ER_RETROGRADE_TRANSPORT	0.233498	-0.065229	3.05263e-07	1.00813e-05
TSH/Silent PIT35enrich	REACTOME_POST_TRANSLATIONAL_PROTEIN_MODIFICATION	0.100964	-0.0327828	4.37804e-07	1.32734e-05
TSH/Silent PIT36enrich	HALLMARK_INTERFERON_GAMMA_RESPONSE	0.171354	-0.0227208	7.99821e-07	2.1689e-05
TSH/Silent PIT37enrich	REACTOME_SARS_COV_2_INFECTION	0.168019	-0.0417471	8.28344e-07	2.2202e-05
TSH/Silent PIT38enrich	REACTOME_METAL_ION_SLC_TRANSPORTERS	0.240522	-0.0438599	8.88357e-07	2.32709e-05
TSH/Silent PIT39enrich	KEGG_ANTIGEN_PROCESSING_AND_PRESENTATION	0.188268	-0.0637342	1.00359e-06	2.54253e-05
TSH/Silent PIT40enrich	REACTOME_NECTIN_NECL_TRANS_HETERODIMERIZATION	0.326687	-0.136076	1.03908e-06	2.58289e-05
TSH/Silent PIT41enrich	REACTOME_FATTY_ACIDS_BOUND_TO_GPR40_FFAR1_REGULATE_INSULIN_SECRETION	0.252141	-0.0885024	1.19347e-06	2.88147e-05
TSH/Silent PIT42enrich	REACTOME_GAP_JUNCTION_ASSEMBLY	0.263788	-0.0807703	1.62567e-06	3.69351e-05
TSH/Silent PIT43enrich	REACTOME_TRANSPORT_OF_CONNEXONS_TO_THE_PLASMA_MEMBRANE	0.263788	-0.0807703	1.62567e-06	3.69351e-05
TSH/Silent PIT44enrich	REACTOME_ATF6_ATF6_ALPHA_ACTIVATES_CHAPERONE_GENES	0.322176	-0.0695328	2.13308e-06	4.42255e-05
TSH/Silent PIT45enrich	REACTOME_MATURATION_OF_SARS_COV_2_SPIKE_PROTEIN	0.243632	-0.0554751	2.2063e-06	4.55394e-05
TSH/Silent PIT46enrich	REACTOME_PKA_MEDIATED_PHOSPHORYLATION_OF_CREB	0.216382	-0.062261	2.56676e-06	5.11526e-05
TSH/Silent PIT47enrich	REACTOME_CREB1_PHOSPHORYLATION_THROUGH_THE_ACTIVATION_OF_ADENYLATE_CYCLASE	0.352358	-0.0498525	2.79077e-06	5.3988e-05
TSH/Silent PIT48enrich	REACTOME_INSULIN_PROCESSING	0.190418	-0.0830518	2.79077e-06	5.3988e-05
TSH/Silent PIT49enrich	REACTOME_PKA_ACTIVATION_IN_GLUCAGON_SIGNALLING	0.223778	-0.0657128	3.58103e-06	6.49291e-05
TSH/Silent PIT50enrich	REACTOME_RHO_GTPASES_ACTIVATE_IQGAPS	0.167808	-0.0801224	4.29256e-06	7.41932e-05
TSH/Silent PIT51enrich	REACTOME_SIGNALING_BY_ERBB2_IN_CANCER	0.16039	-0.0662629	5.39554e-06	8.84619e-05
TSH/Silent PIT52enrich	HALLMARK_MYC_TARGETS_V2	0.121603	-0.0762905	6.04413e-06	9.53756e-05
TSH/Silent PIT53enrich	REACTOME_PROTEIN_METHYLATION	0.302631	-0.0635373	6.24274e-06	9.75113e-05
TSH/Silent PIT54enrich	REACTOME_GLYCOGEN_SYNTHESIS	0.259727	-0.0395441	6.98823e-06	0.000107342
TSH/Silent PIT55enrich	REACTOME_CALNEXIN_CALRETICULIN_CYCLE	0.216848	-0.0722012	6.98823e-06	0.000107342
TSH/Silent PIT56enrich	REACTOME_PHYSIOLOGICAL_FACTORS	0.358785	0.0559641	7.2164e-06	0.000109753
TSH/Silent PIT57enrich	REACTOME_MHC_CLASS_II_ANTIGEN_PRESENTATION	0.172143	-0.0539332	8.07243e-06	0.000119052
TSH/Silent PIT58enrich	REACTOME_INTRA_GOLGI_TRAFFIC	0.18355	-0.0727559	8.46829e-06	0.000122737
TSH/Silent PIT59enrich	REACTOME_ZINC_EFFLUX_AND_COMPARTMENTALIZATION_BY_THE_SLC30_FAMILY	0.308121	-0.118137	1.07422e-05	0.000145863
TSH/Silent PIT60enrich	REACTOME_SIGNALING_BY_FGFR2	0.155202	-0.0477282	1.14407e-05	0.000152438
TSH/Silent PIT61enrich	REACTOME_MATURATION_OF_SARS_COV_1_SPIKE_PROTEIN	0.340208	-0.112533	1.297e-05	0.00016821
TSH/Silent PIT62enrich	REACTOME_GLUTAMATE_NEUROTRANSMITTER_RELEASE_CYCLE	0.155098	-0.068692	1.31743e-05	0.00016967
TSH/Silent PIT63enrich	REACTOME_ATF6_ATF6_ALPHA_ACTIVATES_CHAPERONES	0.261841	-0.0735827	1.35922e-05	0.000172885
TSH/Silent PIT64enrich	REACTOME_RESPONSE_OF_EIF2AK1_HRI_TO_HEME_DEFICIENCY	0.330853	-0.134894	1.46931e-05	0.000183109
TSH/Silent PIT65enrich	REACTOME_CONSTITUTIVE_SIGNALING_BY_LIGAND_RESPONSIVE_EGFR_CANCER_VARIANTS	0.128054	-0.06844	1.51568e-05	0.000187123
TSH/Silent PIT66enrich	REACTOME_SIGNALING_BY_EGFR_IN_CANCER	0.128054	-0.06844	1.51568e-05	0.000187123
TSH/Silent PIT67enrich	REACTOME_VESICLE_MEDIATED_TRANSPORT	0.11309	-0.0474406	1.53939e-05	0.000189544
TSH/Silent PIT68enrich	REACTOME_ENDOSOMAL_VACUOLAR_PATHWAY	0.23878	-0.0900343	1.58787e-05	0.000192944
TSH/Silent PIT69enrich	REACTOME_NEGATIVE_REGULATORS_OF_DDX58_IFIH1_SIGNALING	0.166389	-0.0684227	1.66332e-05	0.000199491
TSH/Silent PIT70enrich	KEGG_ASCORBATE_AND_ALDARATE_METABOLISM	0.225112	-0.0996422	1.66332e-05	0.000199491
TSH/Silent PIT71enrich	REACTOME_G2_PHASE	0.169781	0.353714	1.74217e-05	0.000204441
TSH/Silent PIT72enrich	REACTOME_DEFENSINS	0.109933	0.29852	1.82458e-05	0.00021143
TSH/Silent PIT73enrich	KEGG_GLYCOSPHINGOLIPID_BIOSYNTHESIS_GLOBO_SERIES	0.197498	-0.0339372	1.85289e-05	0.000212841
TSH/Silent PIT74enrich	REACTOME_SIGNALING_BY_ERBB2_ECD_MUTANTS	0.144503	-0.0690608	1.94029e-05	0.000220416
TSH/Silent PIT75enrich	REACTOME_MEMBRANE_TRAFFICKING	0.120445	-0.0497532	1.97028e-05	0.000221375
TSH/Silent PIT76enrich	REACTOME_PKA_MEDIATED_PHOSPHORYLATION_OF_KEY_METABOLIC_FACTORS	0.431971	-0.0939322	2.0007e-05	0.000223168
TSH/Silent PIT77enrich	KEGG_GLYCOSPHINGOLIPID_BIOSYNTHESIS_GANGLIO_SERIES	0.247698	-0.0108617	2.12699e-05	0.000234146
TSH/Silent PIT78enrich	REACTOME_INTESTINAL_ABSORPTION	0.135469	0.318666	2.33067e-05	0.000252663
TSH/Silent PIT79enrich	REACTOME_ATF4_ACTIVATES_GENES_IN_RESPONSE_TO_ENDOPLASMIC_RETICULUM_STRESS	0.165534	-0.0982459	2.40266e-05	0.000258342
TSH/Silent PIT80enrich	REACTOME_TNFS_BIND_THEIR_PHYSIOLOGICAL_RECEPTORS	0.249057	0.427927	2.53353e-05	0.000268981
TSH/Silent PIT81enrich	REACTOME_BETA_DEFENSINS	0.15353	0.332937	2.5336e-05	0.000268981
TSH/Silent PIT82enrich	REACTOME_DEFECTIVE_CSF2RB_CAUSES_SMDP5	0.156877	0.335964	2.59182e-05	0.000272974
TSH/Silent PIT83enrich	REACTOME_ADRENOCEPTORS	0.273567	0.451384	2.61141e-05	0.000274418
TSH/Silent PIT84enrich	REACTOME_RETROGRADE_TRANSPORT_AT_THE_TRANS_GOLGI_NETWORK	0.181746	-0.0858436	2.67146e-05	0.00027725
TSH/Silent PIT85enrich	REACTOME_ASSEMBLY_AND_CELL_SURFACE_PRESENTATION_OF_NMDA_RECEPTORS	0.136881	-0.0762252	2.67146e-05	0.00027725
TSH/Silent PIT86enrich	REACTOME_KINESINS	0.177399	-0.0523393	2.71212e-05	0.00028084
TSH/Silent PIT87enrich	REACTOME_ACTIVATION_OF_NOXA_AND_TRANSLOCATION_TO_MITOCHONDRIA	0.14293	0.32075	2.99099e-05	0.00030227
TSH/Silent PIT88enrich	REACTOME_RET_SIGNALING	0.13872	-0.0174477	3.1524e-05	0.000313107
TSH/Silent PIT89enrich	REACTOME_BUTYROPHILIN_BTN_FAMILY_INTERACTIONS	0.259913	-0.0578749	3.19999e-05	0.000316135
TSH/Silent PIT90enrich	REACTOME_N_GLYCAN_TRIMMING_IN_THE_ER_AND_CALNEXIN_CALRETICULIN_CYCLE	0.155811	-0.0712361	3.24825e-05	0.00031886
TSH/Silent PIT91enrich	REACTOME_CONSTITUTIVE_SIGNALING_BY_OVEREXPRESSED_ERBB2	0.174606	-0.0816608	3.24825e-05	0.00031886
TSH/Silent PIT92enrich	HALLMARK_HEDGEHOG_SIGNALING	0.119904	-0.0493083	3.24825e-05	0.00031886
TSH/Silent PIT93enrich	REACTOME_BETA_CATENIN_PHOSPHORYLATION_CASCADE	0.180288	-0.0791634	3.29721e-05	0.000321957
TSH/Silent PIT94enrich	REACTOME_SIGNALING_BY_CTNNB1_PHOSPHO_SITE_MUTANTS	0.180288	-0.0791634	3.29721e-05	0.000321957
TSH/Silent PIT95enrich	REACTOME_GLYCOGEN_STORAGE_DISEASES	0.264567	0.00836164	3.34687e-05	0.000325773
TSH/Silent PIT96enrich	REACTOME_RECYCLING_OF_EIF2_GDP	0.29481	-0.0994049	3.44832e-05	0.000333542
TSH/Silent PIT97enrich	KEGG_AMINO_SUGAR_AND_NUCLEOTIDE_SUGAR_METABOLISM	0.182505	-0.0633302	3.66006e-05	0.000348195
TSH/Silent PIT98enrich	REACTOME_CONSTITUTIVE_SIGNALING_BY_EGFRVIII	0.135915	-0.0664032	3.8269e-05	0.000357809
TSH/Silent PIT99enrich	REACTOME_LYSOSPHINGOLIPID_AND_LPA_RECEPTORS	0.161261	0.33695	4.00083e-05	0.000368126
TSH/Silent PIT100enrich	REACTOME_EICOSANOID_LIGAND_BINDING_RECEPTORS	0.170817	0.345608	4.03054e-05	0.000369746
TSH/Silent PIT101enrich	REACTOME_PROSTANOID_LIGAND_RECEPTORS	0.170817	0.345608	4.03054e-05	0.000369746
TSH/Silent PIT102enrich	REACTOME_ELECTRIC_TRANSMISSION_ACROSS_GAP_JUNCTIONS	0.181955	0.355928	4.06047e-05	0.000371767
TSH/Silent PIT103enrich	REACTOME_TRISTETRAPROLIN_TTP_ZFP36_BINDS_AND_DESTABILIZES_MRNA	0.177304	-0.110542	4.56926e-05	0.000410612
TSH/Silent PIT104enrich	REACTOME_KERATAN_SULFATE_DEGRADATION	0.247202	-0.0642797	4.70556e-05	0.000421631
TSH/Silent PIT105enrich	REACTOME_FGFR2_ALTERNATIVE_SPLICING	0.203506	-0.069106	4.91726e-05	0.000434703
TSH/Silent PIT106enrich	REACTOME_TRANSLATION_OF_SARS_COV_1_STRUCTURAL_PROTEINS	0.146414	-0.0551132	5.29028e-05	0.000459335
TSH/Silent PIT107enrich	REACTOME_ACETYLCHOLINE_REGULATES_INSULIN_SECRETION	0.183638	-0.08057	5.5268e-05	0.000476294
TSH/Silent PIT108enrich	REACTOME_ACTIVATION_OF_NMDA_RECEPTORS_AND_POSTSYNAPTIC_EVENTS	0.107316	-0.0516936	6.11823e-05	0.000514789
TSH/Silent PIT109enrich	REACTOME_SARS_COV_1_INFECTION	0.122127	-0.0366036	6.4826e-05	0.000538102
TSH/Silent PIT110enrich	REACTOME_SARS_COV_INFECTIONS	0.101136	-0.0411776	6.86744e-05	0.000565478
TSH/Silent PIT111enrich	REACTOME_PRE_NOTCH_PROCESSING_IN_THE_ENDOPLASMIC_RETICULUM	0.286794	-0.103851	7.27382e-05	0.000591046
TSH/Silent PIT112enrich	REACTOME_SIGNALING_BY_FGFR2_IIIA_TM	0.175459	-0.0739809	7.27382e-05	0.000591046
TSH/Silent PIT113enrich	REACTOME_FATTY_ACIDS	0.13337	0.294401	8.51183e-05	0.000671009
TSH/Silent PIT114enrich	REACTOME_FRUCTOSE_METABOLISM	0.210058	-0.0394339	8.6338e-05	0.000679462
TSH/Silent PIT115enrich	REACTOME_TFAP2A_ACTS_AS_A_TRANSCRIPTIONAL_REPRESSOR_DURING_RETINOIC_ACID_INDUCED_CELL_DIFFERENTIATION	0.279656	-0.108159	9.94718e-05	0.000767157
TSH/Silent PIT116enrich	REACTOME_COPI_INDEPENDENT_GOLGI_TO_ER_RETROGRADE_TRAFFIC	0.185305	-0.0599686	9.94724e-05	0.000767157
TSH/Silent PIT117enrich	REACTOME_TACHYKININ_RECEPTORS_BIND_TACHYKININS	0.164224	0.316922	0.000103037	0.000790693
TSH/Silent PIT118enrich	REACTOME_REACTIONS_SPECIFIC_TO_THE_COMPLEX_N_GLYCAN_SYNTHESIS_PATHWAY	0.219541	-0.0384434	0.000103767	0.000793657
TSH/Silent PIT119enrich	REACTOME_SIGNALING_BY_FGFR2_IN_DISEASE	0.146912	-0.0425043	0.000105237	0.000803571
TSH/Silent PIT120enrich	REACTOME_N_GLYCAN_ANTENNAE_ELONGATION_IN_THE_MEDIAL_TRANS_GOLGI	0.204724	0.00164321	0.00011609	0.000876313
TSH/Silent PIT121enrich	REACTOME_SIGNALING_BY_WNT_IN_CANCER	0.16713	-0.0281214	0.000117724	0.000885035
TSH/Silent PIT122enrich	REACTOME_SYNTHESIS_OF_UDP_N_ACETYL_GLUCOSAMINE	0.245099	-0.0886333	0.000129784	0.000957791
TSH/Silent PIT123enrich	REACTOME_GOLGI_CISTERNAE_PERICENTRIOLAR_STACK_REORGANIZATION	0.211494	-0.074719	0.000129784	0.000957791
TSH/Silent PIT124enrich	REACTOME_SIGNALING_BY_NTRK3_TRKC	0.102689	-0.069281	0.000131599	0.000967326
TSH/Silent PIT125enrich	REACTOME_FGFR2_MUTANT_RECEPTOR_ACTIVATION	0.177124	-0.0403472	0.000135301	0.00099296
TSH/Silent PIT126enrich	REACTOME_GLUCAGON_LIKE_PEPTIDE_1_GLP1_REGULATES_INSULIN_SECRETION	0.118518	-0.0677638	0.000139101	0.00101521
TSH/Silent PIT127enrich	REACTOME_AMINE_LIGAND_BINDING_RECEPTORS	0.197928	0.36055	0.000144989	0.00104826
TSH/Silent PIT128enrich	REACTOME_ADHERENS_JUNCTIONS_INTERACTIONS	0.165895	-0.0181461	0.00015748	0.00111587
TSH/Silent PIT129enrich	REACTOME_PASSIVE_TRANSPORT_BY_AQUAPORINS	0.153684	0.321084	0.000161861	0.00114168
TSH/Silent PIT130enrich	REACTOME_THYROXINE_BIOSYNTHESIS	0.360409	0.123082	0.00018057	0.001247
TSH/Silent PIT131enrich	REACTOME_SIGNALING_BY_FGFR	0.136445	-0.00905455	0.000183047	0.00126034
TSH/Silent PIT132enrich	REACTOME_E3_UBIQUITIN_LIGASES_UBIQUITINATE_TARGET_PROTEINS	0.14231	-0.0445198	0.000185556	0.00127287
TSH/Silent PIT133enrich	KEGG_PROTEIN_EXPORT	0.219698	-0.0794278	0.000188096	0.00127986
TSH/Silent PIT134enrich	KEGG_N_GLYCAN_BIOSYNTHESIS	0.148194	-0.0600672	0.000206818	0.00138282
TSH/Silent PIT135enrich	KEGG_PATHOGENIC_ESCHERICHIA_COLI_INFECTION	0.111663	-0.0531473	0.000218288	0.00143564
TSH/Silent PIT136enrich	REACTOME_PROTEIN_FOLDING	0.118473	-0.0664631	0.000221247	0.00145097
TSH/Silent PIT137enrich	REACTOME_MISCELLANEOUS_TRANSPORT_AND_BINDING_EVENTS	0.142329	-0.0319691	0.00024963	0.00159525
TSH/Silent PIT138enrich	REACTOME_TRANS_GOLGI_NETWORK_VESICLE_BUDDING	0.114482	-0.0526	0.000252986	0.00161335
TSH/Silent PIT139enrich	REACTOME_MUSCARINIC_ACETYLCHOLINE_RECEPTORS	0.123537	0.267482	0.000261556	0.00166227
TSH/Silent PIT140enrich	REACTOME_VITAMINS	0.148962	0.294259	0.000268614	0.00169316
TSH/Silent PIT141enrich	REACTOME_P75NTR_RECRUITS_SIGNALLING_COMPLEXES	0.163356	-0.0562127	0.000277692	0.00173267
TSH/Silent PIT142enrich	REACTOME_FORMATION_OF_TUBULIN_FOLDING_INTERMEDIATES_BY_CCT_TRIC	0.247744	-0.0757045	0.000277692	0.00173267
TSH/Silent PIT143enrich	REACTOME_FREE_FATTY_ACIDS_REGULATE_INSULIN_SECRETION	0.167367	-0.0735462	0.000285155	0.00177087
TSH/Silent PIT144enrich	REACTOME_PRE_NOTCH_EXPRESSION_AND_PROCESSING	0.120933	-0.00686227	0.000325376	0.00197037
TSH/Silent PIT145enrich	REACTOME_DEX_H_BOX_HELICASES_ACTIVATE_TYPE_I_IFN_AND_INFLAMMATORY_CYTOKINES_PRODUCTION	0.161982	-0.0879231	0.000338441	0.00203483
TSH/Silent PIT146enrich	REACTOME_GLUCAGON_SIGNALING_IN_METABOLIC_REGULATION	0.135395	-0.0756859	0.000356626	0.00212756
TSH/Silent PIT147enrich	REACTOME_DISEASES_OF_CARBOHYDRATE_METABOLISM	0.149745	-0.0200246	0.000356626	0.00212756
TSH/Silent PIT148enrich	REACTOME_MUCOPOLYSACCHARIDOSES	0.192265	-0.0799212	0.000356626	0.00212756
TSH/Silent PIT149enrich	REACTOME_NEPHRIN_FAMILY_INTERACTIONS	0.143075	-0.0547217	0.000361313	0.00215274
TSH/Silent PIT150enrich	REACTOME_CS_DS_DEGRADATION	0.188985	-0.036563	0.000380642	0.00224907
TSH/Silent PIT151enrich	REACTOME_INTERFERON_GAMMA_SIGNALING	0.101931	-0.026345	0.000395768	0.0023236
TSH/Silent PIT152enrich	REACTOME_CELL_CELL_JUNCTION_ORGANIZATION	0.141827	-0.00942676	0.000395768	0.0023236
TSH/Silent PIT153enrich	REACTOME_MRNA_EDITING	0.286275	0.00371206	0.000427721	0.00247661
TSH/Silent PIT154enrich	REACTOME_SYNTHESIS_OF_16_20_HYDROXYEICOSATETRAENOIC_ACIDS_HETE	0.337838	-0.0480606	0.000433275	0.0025025
TSH/Silent PIT155enrich	REACTOME_COOPERATION_OF_PDCL_PHLP1_AND_TRIC_CCT_IN_G_PROTEIN_BETA_FOLDING	0.168597	-0.0784263	0.000438897	0.00252865
TSH/Silent PIT156enrich	REACTOME_ABORTIVE_ELONGATION_OF_HIV_1_TRANSCRIPT_IN_THE_ABSENCE_OF_TAT	0.143687	-0.0986011	0.000444586	0.00255189
TSH/Silent PIT157enrich	REACTOME_ANTIVIRAL_MECHANISM_BY_IFN_STIMULATED_GENES	0.129758	-0.0650309	0.000480194	0.00271748
TSH/Silent PIT158enrich	REACTOME_ROBO_RECEPTORS_BIND_AKAP5	0.181438	-0.0939514	0.000511881	0.00286523
TSH/Silent PIT159enrich	REACTOME_RESOLUTION_OF_SISTER_CHROMATID_COHESION	0.150341	-0.0441163	0.000559526	0.00307607
TSH/Silent PIT160enrich	REACTOME_SEROTONIN_AND_MELATONIN_BIOSYNTHESIS	0.15438	0.304981	0.000566653	0.00309322
TSH/Silent PIT161enrich	REACTOME_SYNTHESIS_OF_SUBSTRATES_IN_N_GLYCAN_BIOSYTHESIS	0.132432	-0.0019973	0.00060362	0.00324139
TSH/Silent PIT162enrich	REACTOME_PROTEIN_UBIQUITINATION	0.130154	-0.0354925	0.000611277	0.0032768
TSH/Silent PIT163enrich	REACTOME_GOLGI_ASSOCIATED_VESICLE_BIOGENESIS	0.1176	-0.051912	0.000684363	0.00359972
TSH/Silent PIT164enrich	KEGG_RETINOL_METABOLISM	0.168558	-0.00819176	0.000701671	0.0036513
TSH/Silent PIT165enrich	REACTOME_VASOPRESSIN_REGULATES_RENAL_WATER_HOMEOSTASIS_VIA_AQUAPORINS	0.133585	-0.0477579	0.000728398	0.00376495
TSH/Silent PIT166enrich	REACTOME_AQUAPORIN_MEDIATED_TRANSPORT	0.133585	-0.0477579	0.000728398	0.00376495
TSH/Silent PIT167enrich	REACTOME_DNA_DAMAGE_BYPASS	0.141576	-0.0395093	0.000737515	0.0037951
TSH/Silent PIT168enrich	REACTOME_BUTYRATE_RESPONSE_FACTOR_1_BRF1_BINDS_AND_DESTABILIZES_MRNA	0.111502	-0.0980296	0.000737515	0.0037951
TSH/Silent PIT169enrich	REACTOME_GLUTAMATE_AND_GLUTAMINE_METABOLISM	0.146999	-0.106251	0.000737515	0.0037951
TSH/Silent PIT170enrich	REACTOME_MRNA_DECAY_BY_3_TO_5_EXORIBONUCLEASE	0.124666	-0.105578	0.000765505	0.00388936
TSH/Silent PIT171enrich	REACTOME_NEUROFASCIN_INTERACTIONS	0.164176	-0.0637164	0.00078471	0.00396948
TSH/Silent PIT172enrich	REACTOME_RHO_GTPASES_ACTIVATE_FORMINS	0.113212	-0.039699	0.00079448	0.00401013
TSH/Silent PIT173enrich	REACTOME_DISASSEMBLY_OF_THE_DESTRUCTION_COMPLEX_AND_RECRUITMENT_OF_AXIN_TO_THE_MEMBRANE	0.131019	-0.0491961	0.000920855	0.00452452
TSH/Silent PIT174enrich	REACTOME_ADP_SIGNALLING_THROUGH_P2Y_PURINOCEPTOR_1	0.123359	-0.084535	0.000966958	0.00472344
TSH/Silent PIT175enrich	REACTOME_RHOV_GTPASE_CYCLE	0.116645	-0.0480601	0.00106564	0.00509778
TSH/Silent PIT176enrich	REACTOME_KERATAN_SULFATE_KERATIN_METABOLISM	0.170819	-0.0182312	0.00107861	0.00514917
TSH/Silent PIT177enrich	REACTOME_SPHINGOLIPID_DE_NOVO_BIOSYNTHESIS	0.142548	-0.00975862	0.00114569	0.00541347
TSH/Silent PIT178enrich	REACTOME_MITOTIC_SPINDLE_CHECKPOINT	0.117162	-0.040916	0.00118776	0.0055724
TSH/Silent PIT179enrich	REACTOME_TANDEM_PORE_DOMAIN_POTASSIUM_CHANNELS	0.352465	0.0348786	0.00118776	0.0055724
TSH/Silent PIT180enrich	REACTOME_PHASE_4_RESTING_MEMBRANE_POTENTIAL	0.352465	0.0348786	0.00118776	0.0055724
TSH/Silent PIT181enrich	REACTOME_RELEASE_OF_APOPTOTIC_FACTORS_FROM_THE_MITOCHONDRIA	0.155363	-0.112017	0.00121659	0.00568461
TSH/Silent PIT182enrich	REACTOME_REGULATION_OF_IFNA_SIGNALING	0.147953	-0.0921576	0.00132269	0.006082
TSH/Silent PIT183enrich	REACTOME_AURKA_ACTIVATION_BY_TPX2	0.137229	-0.0235772	0.00137072	0.00622852
TSH/Silent PIT184enrich	REACTOME_COOPERATION_OF_PREFOLDIN_AND_TRIC_CCT_IN_ACTIN_AND_TUBULIN_FOLDING	0.20894	-0.0680312	0.00137072	0.00622852
TSH/Silent PIT185enrich	REACTOME_RAS_SIGNALING_DOWNSTREAM_OF_NF1_LOSS_OF_FUNCTION_VARIANTS	0.179188	-0.0860869	0.00147164	0.00660276
TSH/Silent PIT186enrich	REACTOME_ETHANOL_OXIDATION	0.139707	-0.0461777	0.00152463	0.0067715
TSH/Silent PIT187enrich	REACTOME_TRANSLOCATION_OF_SLC2A4_GLUT4_TO_THE_PLASMA_MEMBRANE	0.106061	-0.0572925	0.00157937	0.00693469
TSH/Silent PIT188enrich	REACTOME_GLUCURONIDATION	0.190948	-0.0430925	0.00157937	0.00693469
TSH/Silent PIT189enrich	REACTOME_CRMPS_IN_SEMA3A_SIGNALING	0.105227	-0.0732606	0.00157937	0.00693469
TSH/Silent PIT190enrich	REACTOME_BINDING_OF_TCF_LEF_CTNNB1_TO_TARGET_GENE_PROMOTERS	0.347154	-0.0673167	0.00159799	0.00700655
TSH/Silent PIT191enrich	REACTOME_FRUCTOSE_CATABOLISM	0.268	0.0275344	0.00175464	0.00753257
TSH/Silent PIT192enrich	REACTOME_TRANSLESION_SYNTHESIS_BY_Y_FAMILY_DNA_POLYMERASES_BYPASSES_LESIONS_ON_DNA_TEMPLATE	0.136261	-0.028834	0.00183813	0.00780764
TSH/Silent PIT193enrich	REACTOME_CARBOXYTERMINAL_POST_TRANSLATIONAL_MODIFICATIONS_OF_TUBULIN	0.167163	-0.00359451	0.00183813	0.00780764
TSH/Silent PIT194enrich	REACTOME_AGGREPHAGY	0.148427	-0.0408091	0.00199308	0.00833562
TSH/Silent PIT195enrich	REACTOME_PINK1_PRKN_MEDIATED_MITOPHAGY	0.179782	-0.0773203	0.00201617	0.00840936
TSH/Silent PIT196enrich	REACTOME_MRNA_SPLICING_MINOR_PATHWAY	0.1513	-0.075956	0.00215994	0.00887293
TSH/Silent PIT197enrich	KEGG_TASTE_TRANSDUCTION	0.144422	-0.0194402	0.00228686	0.00928705
TSH/Silent PIT198enrich	REACTOME_OAS_ANTIVIRAL_RESPONSE	0.141591	-0.0877044	0.00228686	0.00928705
TSH/Silent PIT199enrich	REACTOME_PEPTIDE_HORMONE_BIOSYNTHESIS	0.200428	-0.0103532	0.00239328	0.0096262
TSH/Silent PIT200enrich	REACTOME_SELECTIVE_AUTOPHAGY	0.121464	-0.0439658	0.00256142	0.0102005
TSH/Silent PIT201enrich	KEGG_GLYOXYLATE_AND_DICARBOXYLATE_METABOLISM	0.109737	-0.0998963	0.00259047	0.0102807
TSH/Silent PIT202enrich	REACTOME_HIV_ELONGATION_ARREST_AND_RECOVERY	0.121316	-0.0887838	0.00261983	0.0103616
TSH/Silent PIT203enrich	KEGG_VALINE_LEUCINE_AND_ISOLEUCINE_BIOSYNTHESIS	0.130235	-0.1012	0.00286582	0.0111299
TSH/Silent PIT204enrich	REACTOME_ASPARTATE_AND_ASPARAGINE_METABOLISM	0.149979	-0.062222	0.00289801	0.0112172
TSH/Silent PIT205enrich	REACTOME_NEF_MEDIATED_DOWNREGULATION_OF_MHC_CLASS_I_COMPLEX_CELL_SURFACE_EXPRESSION	0.138992	-0.0794286	0.0030301	0.0116408
TSH/Silent PIT206enrich	REACTOME_PYRUVATE_METABOLISM	0.10735	-0.0820345	0.00309818	0.0118776
TSH/Silent PIT207enrich	REACTOME_ER_QUALITY_CONTROL_COMPARTMENT_ERQC	0.112569	-0.0464095	0.00316765	0.0120739
TSH/Silent PIT208enrich	REACTOME_REGULATION_OF_HSF1_MEDIATED_HEAT_SHOCK_RESPONSE	0.111686	-0.0568293	0.00323854	0.0123086
TSH/Silent PIT209enrich	REACTOME_PIWI_INTERACTING_RNA_PIRNA_BIOGENESIS	0.103306	-0.0837924	0.00349819	0.0130751
TSH/Silent PIT210enrich	REACTOME_RUNX3_REGULATES_WNT_SIGNALING	0.299526	0.0314519	0.00365493	0.0135297
TSH/Silent PIT211enrich	REACTOME_PLASMA_LIPOPROTEIN_CLEARANCE	0.111857	-0.0529319	0.00365493	0.0135297
TSH/Silent PIT212enrich	REACTOME_TRANSLESION_SYNTHESIS_BY_POLH	0.146737	-0.0809395	0.00416421	0.014954
TSH/Silent PIT213enrich	REACTOME_SIALIC_ACID_METABOLISM	0.186125	0.0424743	0.00434778	0.0155168
TSH/Silent PIT214enrich	REACTOME_G_PROTEIN_ACTIVATION	0.110544	-0.0796644	0.00515767	0.0179364
TSH/Silent PIT215enrich	REACTOME_TERMINATION_OF_TRANSLESION_DNA_SYNTHESIS	0.106888	-0.0373587	0.00532389	0.0184175
TSH/Silent PIT216enrich	REACTOME_MITOPHAGY	0.134815	-0.0571192	0.00555305	0.0190818
TSH/Silent PIT217enrich	REACTOME_HDL_CLEARANCE	0.207105	-0.0612114	0.00567094	0.0194147
TSH/Silent PIT218enrich	REACTOME_RIP_MEDIATED_NFKB_ACTIVATION_VIA_ZBP1	0.1129	-0.026974	0.00579107	0.0197383
TSH/Silent PIT219enrich	REACTOME_REGULATION_OF_IFNG_SIGNALING	0.114313	-0.0484645	0.005852	0.0198873
TSH/Silent PIT220enrich	KEGG_O_GLYCAN_BIOSYNTHESIS	0.146942	-0.0285761	0.00642688	0.0214857
TSH/Silent PIT221enrich	REACTOME_DOWNSTREAM_SIGNALING_OF_ACTIVATED_FGFR3	0.11965	-0.0113978	0.0066295	0.0220119
TSH/Silent PIT222enrich	KEGG_GLYCOSPHINGOLIPID_BIOSYNTHESIS_LACTO_AND_NEOLACTO_SERIES	0.157248	-0.00515892	0.00669831	0.0222164
TSH/Silent PIT223enrich	REACTOME_ACTIVATION_OF_THE_PHOTOTRANSDUCTION_CASCADE	0.324635	0.0782753	0.00719819	0.0234621
TSH/Silent PIT224enrich	REACTOME_TRIF_MEDIATED_PROGRAMMED_CELL_DEATH	0.213006	0.0270385	0.0072723	0.0236286
TSH/Silent PIT225enrich	REACTOME_HDL_ASSEMBLY	0.160742	-0.0514708	0.00797047	0.0253536
TSH/Silent PIT226enrich	REACTOME_THE_RETINOID_CYCLE_IN_CONES_DAYLIGHT_VISION	0.250864	-0.0143968	0.00813352	0.0257483
TSH/Silent PIT227enrich	REACTOME_REGULATION_OF_PLK1_ACTIVITY_AT_G2_M_TRANSITION	0.116076	-0.0285748	0.00838376	0.0263779
TSH/Silent PIT228enrich	REACTOME_RECRUITMENT_OF_NUMA_TO_MITOTIC_CENTROSOMES	0.105065	-0.0263394	0.00864084	0.0270395
TSH/Silent PIT229enrich	REACTOME_MOLYBDENUM_COFACTOR_BIOSYNTHESIS	0.122242	-0.0715559	0.00899456	0.0278916
TSH/Silent PIT230enrich	REACTOME_PHASE_3_RAPID_REPOLARISATION	0.222234	0.018003	0.00908499	0.0281154
TSH/Silent PIT231enrich	REACTOME_REELIN_SIGNALLING_PATHWAY	0.147165	-0.0349369	0.00926828	0.028587
TSH/Silent PIT232enrich	REACTOME_INTERLEUKIN_27_SIGNALING	0.126461	-0.0545718	0.00983811	0.0300043
TSH/Silent PIT233enrich	REACTOME_TRIGLYCERIDE_BIOSYNTHESIS	0.133704	-0.0344196	0.00993606	0.0302531
TSH/Silent PIT234enrich	REACTOME_PHOSPHATE_BOND_HYDROLYSIS_BY_NUDT_PROTEINS	0.136032	-0.0615916	0.0102351	0.0310004
TSH/Silent PIT235enrich	REACTOME_SEPARATION_OF_SISTER_CHROMATIDS	0.121649	-0.0446703	0.0109644	0.0327903
TSH/Silent PIT236enrich	REACTOME_SLBP_DEPENDENT_PROCESSING_OF_REPLICATION_DEPENDENT_HISTONE_PRE_MRNAS	0.121134	-0.072963	0.0110722	0.0330807
TSH/Silent PIT237enrich	REACTOME_PHENYLALANINE_AND_TYROSINE_METABOLISM	0.116671	-0.0677216	0.0116258	0.0346005
TSH/Silent PIT238enrich	KEGG_AUTOIMMUNE_THYROID_DISEASE	0.1295	-0.0272944	0.0119696	0.0353619
TSH/Silent PIT239enrich	REACTOME_ATTACHMENT_AND_ENTRY	0.202327	0.0280795	0.0120862	0.0356267
TSH/Silent PIT240enrich	REACTOME_DOWNSTREAM_SIGNALING_OF_ACTIVATED_FGFR2	0.140061	0.018999	0.0123224	0.0361845
TSH/Silent PIT241enrich	REACTOME_RETROGRADE_NEUROTROPHIN_SIGNALLING	0.17644	-0.0502499	0.0126843	0.0370591
TSH/Silent PIT242enrich	REACTOME_INTERLEUKIN_37_SIGNALING	0.101894	-0.0146882	0.0126843	0.0370591
TSH/Silent PIT243enrich	REACTOME_DEFECTIVE_C1GALT1C1_CAUSES_TN_POLYAGGLUTINATION_SYNDROME_TNPS	0.28996	0.110626	0.0133086	0.0383497
TSH/Silent PIT244enrich	REACTOME_N_GLYCAN_ANTENNAE_ELONGATION	0.176335	0.0291844	0.0133086	0.0383497
TSH/Silent PIT245enrich	REACTOME_SHC1_EVENTS_IN_ERBB4_SIGNALING	0.126595	-0.0386554	0.0134366	0.0386585
TSH/Silent PIT246enrich	REACTOME_WAX_AND_PLASMALOGEN_BIOSYNTHESIS	0.10544	-0.0777925	0.013696	0.0392096
TSH/Silent PIT247enrich	REACTOME_NEF_MEDIATES_DOWN_MODULATION_OF_CELL_SURFACE_RECEPTORS_BY_RECRUITING_THEM_TO_CLATHRIN_ADAPTERS	0.129957	-0.0420915	0.0140934	0.0401854
TSH/Silent PIT248enrich	REACTOME_POLB_DEPENDENT_LONG_PATCH_BASE_EXCISION_REPAIR	0.107841	-0.0765914	0.0143639	0.0407682
TSH/Silent PIT249enrich	REACTOME_ACTIVATED_NTRK3_SIGNALS_THROUGH_RAS	0.127531	-0.0477949	0.0143639	0.0407682
TSH/Silent PIT250enrich	REACTOME_OLFACTORY_SIGNALING_PATHWAY	0.142244	-0.010731	0.0154923	0.0434772
TSH/Silent PIT251enrich	REACTOME_TRAF6_MEDIATED_IRF7_ACTIVATION_IN_TLR7_8_OR_9_SIGNALING	0.110519	-0.0558875	0.0160853	0.0447609
TSH/Silent PIT252enrich	REACTOME_CASPASE_ACTIVATION_VIA_DEPENDENCE_RECEPTORS_IN_THE_ABSENCE_OF_LIGAND	0.130741	0.0346384	0.0165429	0.0457592
TSH/Silent PIT253enrich	REACTOME_DEPOLYMERISATION_OF_THE_NUCLEAR_LAMINA	0.101261	-0.0396889	0.0168544	0.0464816
TSH/Silent PIT254enrich	REACTOME_GAP_JUNCTION_TRAFFICKING_AND_REGULATION	0.100901	-0.0497132	0.0170121	0.0468047
TSH/Silent PIT255enrich	REACTOME_PI3K_EVENTS_IN_ERBB4_SIGNALING	0.180356	-0.0420306	0.017171	0.0471718
TSH/Silent PIT256enrich	REACTOME_TYROSINE_CATABOLISM	0.190975	-0.0699859	0.0183205	0.0497679
ACTHenrich	REACTOME_LGI_ADAM_INTERACTIONS	0.542848	-0.0268862	4.71594e-13	2.18042e-09
ACTHenrich	REACTOME_TOXICITY_OF_BOTULINUM_TOXIN_TYPE_D_BOTD	0.643399	-0.0698763	3.16455e-12	3.66875e-09
ACTHenrich	REACTOME_NEUROTOXICITY_OF_CLOSTRIDIUM_TOXINS	0.573513	-0.0934382	3.96751e-12	3.66875e-09
ACTHenrich	REACTOME_DISEASES_ASSOCIATED_WITH_SURFACTANT_METABOLISM	0.691574	0.0314788	5.25604e-12	4.05022e-09
ACTHenrich	REACTOME_IRS_ACTIVATION	0.718971	-0.161074	9.66765e-11	3.08265e-08
ACTHenrich	REACTOME_PHASE_0_RAPID_DEPOLARISATION	0.434224	0.0301312	1.07423e-10	3.20432e-08
ACTHenrich	REACTOME_VASOPRESSIN_LIKE_RECEPTORS	0.666833	-0.0664105	1.90958e-10	4.64681e-08
ACTHenrich	REACTOME_ION_CHANNEL_TRANSPORT	0.245073	-0.0228362	2.17402e-10	5.02579e-08
ACTHenrich	REACTOME_SURFACTANT_METABOLISM	0.46444	0.0504468	9.51318e-10	1.35336e-07
ACTHenrich	REACTOME_GABA_SYNTHESIS_RELEASE_REUPTAKE_AND_DEGRADATION	0.434407	-0.0903443	1.02534e-09	1.39431e-07
ACTHenrich	REACTOME_ABACAVIR_TRANSMEMBRANE_TRANSPORT	0.674017	-0.179565	1.90407e-09	2.04732e-07
ACTHenrich	REACTOME_CHOLINE_CATABOLISM	0.440978	-0.0949448	2.74766e-09	2.56643e-07
ACTHenrich	REACTOME_PRESYNAPTIC_DEPOLARIZATION_AND_CALCIUM_CHANNEL_OPENING	0.498852	-0.00996023	3.33645e-09	2.9383e-07
ACTHenrich	REACTOME_ROS_AND_RNS_PRODUCTION_IN_PHAGOCYTES	0.310366	-0.0590977	3.95114e-09	3.23329e-07
ACTHenrich	REACTOME_REGULATION_OF_GENE_EXPRESSION_IN_ENDOCRINE_COMMITTED_NEUROG3_PROGENITOR_CELLS	0.720463	-0.237185	1.43598e-08	8.97197e-07
ACTHenrich	REACTOME_ACETYLCHOLINE_INHIBITS_CONTRACTION_OF_OUTER_HAIR_CELLS	0.523319	-0.0444763	2.15235e-08	1.22103e-06
ACTHenrich	REACTOME_GLUTAMATE_NEUROTRANSMITTER_RELEASE_CYCLE	0.320377	-0.0768303	2.20238e-08	1.23427e-06
ACTHenrich	REACTOME_LIPID_PARTICLE_ORGANIZATION	0.806854	-0.214908	2.58551e-08	1.34321e-06
ACTHenrich	REACTOME_REGULATION_OF_GENE_EXPRESSION_IN_LATE_STAGE_BRANCHING_MORPHOGENESIS_PANCREATIC_BUD_PRECURSOR_CELLS	0.400341	0.00502478	2.83287e-08	1.41597e-06
ACTHenrich	REACTOME_INSULIN_RECEPTOR_RECYCLING	0.373887	-0.0832554	4.16486e-08	1.91604e-06
ACTHenrich	REACTOME_RUNX3_REGULATES_NOTCH_SIGNALING	0.402577	0.0511611	4.16486e-08	1.91604e-06
ACTHenrich	REACTOME_SYNTHESIS_SECRETION_AND_INACTIVATION_OF_GLUCAGON_LIKE_PEPTIDE_1_GLP_1	0.33029	-0.0447237	4.76662e-08	2.0989e-06
ACTHenrich	REACTOME_INCRETIN_SYNTHESIS_SECRETION_AND_INACTIVATION	0.33029	-0.0447237	4.76662e-08	2.0989e-06
ACTHenrich	REACTOME_NOREPINEPHRINE_NEUROTRANSMITTER_RELEASE_CYCLE	0.351508	-0.095129	6.66318e-08	2.65579e-06
ACTHenrich	REACTOME_TNFR1_MEDIATED_CERAMIDE_PRODUCTION	0.51875	-0.0615259	7.12188e-08	2.79051e-06
ACTHenrich	REACTOME_CA2_ACTIVATED_K_CHANNELS	0.46071	-0.00781195	7.7813e-08	2.94892e-06
ACTHenrich	REACTOME_MATURATION_OF_PROTEIN_3A	0.419109	0.0100632	9.48831e-08	3.46792e-06
ACTHenrich	REACTOME_ESTROGEN_STIMULATED_SIGNALING_THROUGH_PRKCZ	0.398071	-0.120369	9.48831e-08	3.46792e-06
ACTHenrich	REACTOME_CARDIAC_CONDUCTION	0.206713	-0.0087736	9.69899e-08	3.51712e-06
ACTHenrich	REACTOME_ACTIVATION_OF_RAS_IN_B_CELLS	0.779217	-0.230917	1.05876e-07	3.70856e-06
ACTHenrich	KEGG_ALDOSTERONE_REGULATED_SODIUM_REABSORPTION	0.206548	-0.055705	1.15554e-07	3.91401e-06
ACTHenrich	REACTOME_NOTCH4_INTRACELLULAR_DOMAIN_REGULATES_TRANSCRIPTION	0.364041	0.0347769	1.67103e-07	5.20269e-06
ACTHenrich	HALLMARK_PANCREAS_BETA_CELLS	0.211548	-0.0201001	1.86094e-07	5.42844e-06
ACTHenrich	REACTOME_SIGNALING_BY_INSULIN_RECEPTOR	0.196964	-0.0232976	2.11647e-07	5.96677e-06
ACTHenrich	REACTOME_ION_TRANSPORT_BY_P_TYPE_ATPASES	0.274173	-0.0312733	2.61944e-07	7.0618e-06
ACTHenrich	HALLMARK_ESTROGEN_RESPONSE_LATE	0.141986	-0.0186864	4.07837e-07	1.00567e-05
ACTHenrich	REACTOME_NEUROTRANSMITTER_RELEASE_CYCLE	0.224447	-0.0557838	6.05223e-07	1.38871e-05
ACTHenrich	HALLMARK_UV_RESPONSE_UP	0.111198	-0.0420655	6.30697e-07	1.44001e-05
ACTHenrich	REACTOME_KERATINIZATION	0.360109	0.0289205	7.43317e-07	1.6211e-05
ACTHenrich	REACTOME_FORMATION_OF_THE_CORNIFIED_ENVELOPE	0.360109	0.0289205	7.43317e-07	1.6211e-05
ACTHenrich	KEGG_MELANOGENESIS	0.204381	0.0196511	7.74365e-07	1.68088e-05
ACTHenrich	REACTOME_ACETYLCHOLINE_NEUROTRANSMITTER_RELEASE_CYCLE	0.329189	-0.0861412	8.2329e-07	1.77458e-05
ACTHenrich	REACTOME_GLYCEROPHOSPHOLIPID_CATABOLISM	0.324988	-0.0949297	1.28482e-06	2.52781e-05
ACTHenrich	REACTOME_KETONE_BODY_METABOLISM	0.356651	-0.1098	1.36442e-06	2.6395e-05
ACTHenrich	REACTOME_DCC_MEDIATED_ATTRACTIVE_SIGNALING	0.237709	-0.0713127	1.392e-06	2.65946e-05
ACTHenrich	REACTOME_ARACHIDONATE_PRODUCTION_FROM_DAG	0.358449	-0.117804	1.76762e-06	3.19242e-05
ACTHenrich	KEGG_GLYCOSAMINOGLYCAN_BIOSYNTHESIS_HEPARAN_SULFATE	0.283055	-0.0178962	1.80298e-06	3.24994e-05
ACTHenrich	REACTOME_CREB1_PHOSPHORYLATION_THROUGH_NMDA_RECEPTOR_MEDIATED_ACTIVATION_OF_RAS_SIGNALING	0.267172	-0.0819895	1.9132e-06	3.35699e-05
ACTHenrich	REACTOME_ACTIVATED_NTRK3_SIGNALS_THROUGH_PI3K	0.407461	-0.0883228	2.11142e-06	3.60227e-05
ACTHenrich	REACTOME_SYNTHESIS_OF_KETONE_BODIES	0.332922	-0.0985118	2.15336e-06	3.6536e-05
ACTHenrich	REACTOME_EXTRINSIC_PATHWAY_OF_FIBRIN_CLOT_FORMATION	0.416465	-0.0715458	2.19611e-06	3.7125e-05
ACTHenrich	REACTOME_GLYOXYLATE_METABOLISM_AND_GLYCINE_DEGRADATION	0.378147	-0.13007	2.19611e-06	3.7125e-05
ACTHenrich	REACTOME_OLFACTORY_SIGNALING_PATHWAY	0.320537	-0.0239566	2.28405e-06	3.81928e-05
ACTHenrich	REACTOME_DEFECTIVE_EXT2_CAUSES_EXOSTOSES_2	0.30297	-0.0608251	2.32928e-06	3.83254e-05
ACTHenrich	REACTOME_MITOCHONDRIAL_TRANSLATION	0.337807	-0.117457	2.37537e-06	3.88762e-05
ACTHenrich	REACTOME_EFFECTS_OF_PIP2_HYDROLYSIS	0.204811	-0.0491254	2.67085e-06	4.25816e-05
ACTHenrich	KEGG_VIBRIO_CHOLERAE_INFECTION	0.196592	-0.0311864	2.7234e-06	4.31221e-05
ACTHenrich	REACTOME_SPHINGOLIPID_METABOLISM	0.198045	-0.0104888	2.94373e-06	4.55195e-05
ACTHenrich	REACTOME_SYNTHESIS_SECRETION_AND_INACTIVATION_OF_GLUCOSE_DEPENDENT_INSULINOTROPIC_POLYPEPTIDE_GIP	0.366287	-0.0504193	2.94373e-06	4.55195e-05
ACTHenrich	REACTOME_SYNTHESIS_OF_PI	0.347044	-0.048472	3.24325e-06	4.89239e-05
ACTHenrich	REACTOME_PHASE_2_PLATEAU_PHASE	0.423752	0.117233	3.24325e-06	4.89239e-05
ACTHenrich	REACTOME_NOTCH2_INTRACELLULAR_DOMAIN_REGULATES_TRANSCRIPTION	0.28219	-0.128283	4.08602e-06	5.93147e-05
ACTHenrich	REACTOME_SIGNALING_BY_NOTCH2	0.22295	-0.00649494	4.16502e-06	6.01781e-05
ACTHenrich	KEGG_SNARE_INTERACTIONS_IN_VESICULAR_TRANSPORT	0.230517	-0.0623105	4.24549e-06	6.10545e-05
ACTHenrich	REACTOME_TERMINATION_OF_O_GLYCAN_BIOSYNTHESIS	0.420618	0.0909263	4.5825e-06	6.46937e-05
ACTHenrich	REACTOME_TRNA_MODIFICATION_IN_THE_MITOCHONDRION	0.343225	-0.138133	4.67067e-06	6.55383e-05
ACTHenrich	REACTOME_UBIQUINOL_BIOSYNTHESIS	0.370046	-0.104569	4.94505e-06	6.8046e-05
ACTHenrich	KEGG_GLYCINE_SERINE_AND_THREONINE_METABOLISM	0.192355	-0.0376317	5.43697e-06	7.33951e-05
ACTHenrich	REACTOME_HS_GAG_BIOSYNTHESIS	0.269153	-0.00263228	5.75425e-06	7.60137e-05
ACTHenrich	REACTOME_A_TETRASACCHARIDE_LINKER_SEQUENCE_IS_REQUIRED_FOR_GAG_SYNTHESIS	0.291329	-0.0214726	6.56495e-06	8.46668e-05
ACTHenrich	REACTOME_DIGESTION_OF_DIETARY_LIPID	0.464661	-0.0763388	6.68933e-06	8.60309e-05
ACTHenrich	KEGG_CALCIUM_SIGNALING_PATHWAY	0.142892	-0.0138794	7.48427e-06	9.3523e-05
ACTHenrich	REACTOME_PEPTIDE_HORMONE_BIOSYNTHESIS	0.342511	-0.0164242	9.35335e-06	0.000111745
ACTHenrich	REACTOME_SIGNALING_BY_NOTCH1_T_7_9_NOTCH1_M1580_K2555_TRANSLOCATION_MUTANT	0.418291	-0.0149238	9.70534e-06	0.000114764
ACTHenrich	REACTOME_G_ALPHA_Q_SIGNALLING_EVENTS	0.154434	-0.0123444	9.70534e-06	0.000114764
ACTHenrich	REACTOME_NEURONAL_SYSTEM	0.155479	0.00729635	1.02571e-05	0.000119305
ACTHenrich	REACTOME_RSK_ACTIVATION	0.291606	-0.0733467	1.08388e-05	0.000124197
ACTHenrich	REACTOME_TRANSCRIPTIONAL_REGULATION_BY_THE_AP_2_TFAP2_FAMILY_OF_TRANSCRIPTION_FACTORS	0.206976	-0.011397	1.1244e-05	0.000127418
ACTHenrich	REACTOME_PEPTIDE_HORMONE_METABOLISM	0.148829	-0.0237196	1.27789e-05	0.000142369
ACTHenrich	REACTOME_TRANSFERRIN_ENDOCYTOSIS_AND_RECYCLING	0.255951	-0.0666292	1.30138e-05	0.000143946
ACTHenrich	REACTOME_ACTIVATED_NTRK2_SIGNALS_THROUGH_FYN	0.334017	-0.0604012	1.34962e-05	0.000147517
ACTHenrich	REACTOME_GASTRIN_CREB_SIGNALLING_PATHWAY_VIA_PKC_AND_MAPK	0.227591	-0.0733806	1.70726e-05	0.000177983
ACTHenrich	REACTOME_ANDROGEN_BIOSYNTHESIS	0.33638	-0.0701771	1.76973e-05	0.00018305
ACTHenrich	REACTOME_UNBLOCKING_OF_NMDA_RECEPTORS_GLUTAMATE_BINDING_AND_ACTIVATION	0.277221	-0.0700017	2.31268e-05	0.000229457
ACTHenrich	REACTOME_RAS_ACTIVATION_UPON_CA2_INFLUX_THROUGH_NMDA_RECEPTOR	0.277181	-0.0814066	2.90823e-05	0.000278102
ACTHenrich	KEGG_GLYCOSAMINOGLYCAN_BIOSYNTHESIS_CHONDROITIN_SULFATE	0.270779	0.0205315	2.95963e-05	0.000281272
ACTHenrich	REACTOME_G_ALPHA_Z_SIGNALLING_EVENTS	0.212943	-0.0472148	2.95963e-05	0.000281272
ACTHenrich	KEGG_ARRHYTHMOGENIC_RIGHT_VENTRICULAR_CARDIOMYOPATHY_ARVC	0.212299	-0.0246852	3.0119e-05	0.000285359
ACTHenrich	HALLMARK_SPERMATOGENESIS	0.10476	-0.0254326	3.11906e-05	0.000292812
ACTHenrich	REACTOME_PI3K_AKT_ACTIVATION	0.263206	-0.0437673	3.40306e-05	0.000314681
ACTHenrich	KEGG_OXIDATIVE_PHOSPHORYLATION	0.242389	-0.0639406	3.64777e-05	0.00033397
ACTHenrich	REACTOME_SULFIDE_OXIDATION_TO_SULFATE	0.288112	-0.116811	3.90912e-05	0.000354042
ACTHenrich	REACTOME_CELLULAR_HEXOSE_TRANSPORT	0.403155	0.0361395	4.18819e-05	0.00037096
ACTHenrich	REACTOME_RAS_PROCESSING	0.16116	-0.0674014	4.18819e-05	0.00037096
ACTHenrich	REACTOME_PHOSPHATE_BOND_HYDROLYSIS_BY_NTPDASE_PROTEINS	0.315091	0.0272199	4.26085e-05	0.000375955
ACTHenrich	KEGG_STEROID_BIOSYNTHESIS	0.16971	-0.0654512	4.72258e-05	0.000408128
ACTHenrich	REACTOME_NETRIN_MEDIATED_REPULSION_SIGNALS	0.270332	-0.00564857	5.32121e-05	0.00045101
ACTHenrich	REACTOME_CREATINE_METABOLISM	0.291128	-0.0929161	6.62844e-05	0.000542418
ACTHenrich	REACTOME_ADENYLATE_CYCLASE_INHIBITORY_PATHWAY	0.257074	-0.0568318	6.85473e-05	0.000557972
ACTHenrich	HALLMARK_CHOLESTEROL_HOMEOSTASIS	0.122845	-0.0301214	6.97059e-05	0.000564917
ACTHenrich	REACTOME_SODIUM_CALCIUM_EXCHANGERS	0.266381	-0.0474435	7.0883e-05	0.00057245
ACTHenrich	REACTOME_SIGNALING_BY_NOTCH1_HD_DOMAIN_MUTANTS_IN_CANCER	0.246467	-0.0327168	7.83504e-05	0.000621894
ACTHenrich	KEGG_GLYCOSPHINGOLIPID_BIOSYNTHESIS_GLOBO_SERIES	0.251491	-0.0286352	7.83504e-05	0.000621894
ACTHenrich	REACTOME_SEROTONIN_NEUROTRANSMITTER_RELEASE_CYCLE	0.209804	-0.0749704	8.10006e-05	0.000637458
ACTHenrich	REACTOME_SLC_TRANSPORTER_DISORDERS	0.197635	-0.0411048	8.23573e-05	0.000646484
ACTHenrich	REACTOME_GLYCOSPHINGOLIPID_METABOLISM	0.206759	-0.0116035	8.51353e-05	0.000663783
ACTHenrich	REACTOME_RRNA_MODIFICATION_IN_THE_MITOCHONDRION	0.328241	-0.0753942	0.000103753	0.000777481
ACTHenrich	REACTOME_ADENYLATE_CYCLASE_ACTIVATING_PATHWAY	0.261136	-0.0256095	0.000112594	0.000832259
ACTHenrich	REACTOME_AMINO_ACID_TRANSPORT_ACROSS_THE_PLASMA_MEMBRANE	0.303986	0.0761571	0.000114445	0.000840567
ACTHenrich	REACTOME_SYNTHESIS_SECRETION_AND_DEACYLATION_OF_GHRELIN	0.25628	-0.0434665	0.000114445	0.000840567
ACTHenrich	REACTOME_ION_HOMEOSTASIS	0.170097	-0.0567942	0.000130323	0.000940012
ACTHenrich	REACTOME_RELEASE_OF_HH_NP_FROM_THE_SECRETING_CELL	0.314952	0.028709	0.000136795	0.000979819
ACTHenrich	REACTOME_NETRIN_1_SIGNALING	0.130846	-0.0293396	0.000141277	0.00100724
ACTHenrich	HALLMARK_ESTROGEN_RESPONSE_EARLY	0.149259	0.0083944	0.000153095	0.00107655
ACTHenrich	REACTOME_OTHER_INTERLEUKIN_SIGNALING	0.163364	-0.0426422	0.000165838	0.00115301
ACTHenrich	REACTOME_NEUREXINS_AND_NEUROLIGINS	0.17	0.0077695	0.000173956	0.00120043
ACTHenrich	REACTOME_G_ALPHA_S_SIGNALLING_EVENTS	0.157234	-0.0197336	0.000179575	0.00123368
ACTHenrich	REACTOME_SPHINGOLIPID_DE_NOVO_BIOSYNTHESIS	0.183594	-0.00691622	0.000191327	0.00129993
ACTHenrich	REACTOME_TFAP2_AP_2_FAMILY_REGULATES_TRANSCRIPTION_OF_GROWTH_FACTORS_AND_THEIR_RECEPTORS	0.340758	0.023352	0.000191327	0.00129993
ACTHenrich	REACTOME_LONG_TERM_POTENTIATION	0.253917	-0.0723588	0.000203799	0.00137456
ACTHenrich	REACTOME_BASIGIN_INTERACTIONS	0.200998	-0.0423135	0.000220464	0.00146664
ACTHenrich	REACTOME_P38MAPK_EVENTS	0.200996	-0.0939394	0.000223947	0.00148874
ACTHenrich	REACTOME_NOTCH3_ACTIVATION_AND_TRANSMISSION_OF_SIGNAL_TO_THE_NUCLEUS	0.250156	0.0199166	0.000227481	0.00151006
ACTHenrich	KEGG_ABC_TRANSPORTERS	0.201384	-0.000345417	0.000231068	0.00152839
ACTHenrich	REACTOME_REGULATION_OF_BETA_CELL_DEVELOPMENT	0.228604	0.00107988	0.000274188	0.00174856
ACTHenrich	REACTOME_CAMK_IV_MEDIATED_PHOSPHORYLATION_OF_CREB	0.243253	-0.0830319	0.000291657	0.00183466
ACTHenrich	REACTOME_SIGNALING_BY_FLT3_ITD_AND_TKD_MUTANTS	0.17526	-0.0667733	0.000310166	0.00193791
ACTHenrich	REACTOME_PROTEIN_PROTEIN_INTERACTIONS_AT_SYNAPSES	0.164347	0.0142645	0.000314961	0.00195598
ACTHenrich	REACTOME_HEPARAN_SULFATE_HEPARIN_HS_GAG_METABOLISM	0.198119	-0.00237275	0.000314961	0.00195598
ACTHenrich	REACTOME_AMINO_ACIDS_REGULATE_MTORC1	0.183798	-0.0567186	0.000319827	0.00198087
ACTHenrich	REACTOME_REGULATION_OF_COMMISSURAL_AXON_PATHFINDING_BY_SLIT_AND_ROBO	0.215712	-0.0387596	0.000329769	0.00202751
ACTHenrich	REACTOME_FORMATION_OF_THE_BETA_CATENIN_TCF_TRANSACTIVATING_COMPLEX	0.191449	-0.0441011	0.000355905	0.00215524
ACTHenrich	REACTOME_SOS_MEDIATED_SIGNALLING	0.278868	-0.0649646	0.000366891	0.00221452
ACTHenrich	REACTOME_ZINC_EFFLUX_AND_COMPARTMENTALIZATION_BY_THE_SLC30_FAMILY	0.30695	-0.0965677	0.000414088	0.00244357
ACTHenrich	REACTOME_TRANSMISSION_ACROSS_CHEMICAL_SYNAPSES	0.121472	-0.0316339	0.000426743	0.00251024
ACTHenrich	REACTOME_BRANCHED_CHAIN_AMINO_ACID_CATABOLISM	0.247818	-0.102238	0.000439758	0.00256882
ACTHenrich	REACTOME_SIGNALING_BY_ACTIVIN	0.302244	0.0482518	0.000459977	0.0026501
ACTHenrich	REACTOME_EGFR_TRANSACTIVATION_BY_GASTRIN	0.240056	-0.0628925	0.000459977	0.0026501
ACTHenrich	REACTOME_GLUCOCORTICOID_BIOSYNTHESIS	0.305842	0.0151808	0.000495615	0.00282028
ACTHenrich	REACTOME_LYSINE_CATABOLISM	0.170217	-0.0744151	0.000503044	0.00285552
ACTHenrich	REACTOME_PLATELET_CALCIUM_HOMEOSTASIS	0.158018	-0.0468708	0.000510577	0.00288589
ACTHenrich	REACTOME_APOPTOTIC_CLEAVAGE_OF_CELL_ADHESION_PROTEINS	0.19612	-0.0344502	0.000533813	0.002988
ACTHenrich	REACTOME_RECEPTOR_TYPE_TYROSINE_PROTEIN_PHOSPHATASES	0.18539	-0.0314081	0.000566328	0.00313959
ACTHenrich	REACTOME_COMPLEX_I_BIOGENESIS	0.231797	-0.0746111	0.00060068	0.00327699
ACTHenrich	KEGG_GLYCOSPHINGOLIPID_BIOSYNTHESIS_GANGLIO_SERIES	0.247497	0.0021621	0.000609566	0.00331959
ACTHenrich	REACTOME_RESPIRATORY_ELECTRON_TRANSPORT_ATP_SYNTHESIS_BY_CHEMIOSMOTIC_COUPLING_AND_HEAT_PRODUCTION_BY_UNCOUPLING_PROTEINS	0.194818	-0.0741082	0.000609566	0.00331959
ACTHenrich	REACTOME_VOLTAGE_GATED_POTASSIUM_CHANNELS	0.294348	0.100061	0.000646348	0.00347892
ACTHenrich	KEGG_ALZHEIMERS_DISEASE	0.146194	-0.0386247	0.000646348	0.00347892
ACTHenrich	REACTOME_RESPIRATORY_ELECTRON_TRANSPORT	0.194337	-0.0764457	0.000685185	0.00365392
ACTHenrich	REACTOME_REMOVAL_OF_AMINOTERMINAL_PROPEPTIDES_FROM_GAMMA_CARBOXYLATED_PROTEINS	0.296983	-0.0532957	0.000715724	0.00378405
ACTHenrich	REACTOME_TFAP2A_ACTS_AS_A_TRANSCRIPTIONAL_REPRESSOR_DURING_RETINOIC_ACID_INDUCED_CELL_DIFFERENTIATION	0.30297	-0.0913955	0.000736778	0.00387764
ACTHenrich	REACTOME_TP53_REGULATES_TRANSCRIPTION_OF_DEATH_RECEPTORS_AND_LIGANDS	0.314868	0.0701165	0.000758412	0.00397339
ACTHenrich	REACTOME_POTASSIUM_CHANNELS	0.241125	0.0746498	0.000758412	0.00397339
ACTHenrich	REACTOME_ERBB2_ACTIVATES_PTK6_SIGNALING	0.393752	-0.0429472	0.000758412	0.00397339
ACTHenrich	REACTOME_SIGNALING_BY_NOTCH1	0.101669	0.0059288	0.000780632	0.00405762
ACTHenrich	REACTOME_SIGNALING_BY_MST1	0.275757	0.0267771	0.000815093	0.00421308
ACTHenrich	REACTOME_TYPE_I_HEMIDESMOSOME_ASSEMBLY	0.213389	-0.0598153	0.000826895	0.00425031
ACTHenrich	REACTOME_PTK6_PROMOTES_HIF1A_STABILIZATION	0.314958	-0.0447554	0.00094044	0.00473137
ACTHenrich	KEGG_NITROGEN_METABOLISM	0.221889	-0.00719703	0.00096756	0.00483885
ACTHenrich	REACTOME_RAB_GERANYLGERANYLATION	0.1398	-0.0466769	0.00103856	0.00510014
ACTHenrich	REACTOME_DEGRADATION_OF_CYSTEINE_AND_HOMOCYSTEINE	0.214156	-0.0732386	0.00106829	0.0052184
ACTHenrich	REACTOME_MITOCHONDRIAL_FATTY_ACID_BETA_OXIDATION_OF_SATURATED_FATTY_ACIDS	0.210748	-0.0960866	0.00108344	0.00528686
ACTHenrich	REACTOME_TRANSPORT_OF_INORGANIC_CATIONS_ANIONS_AND_AMINO_ACIDS_OLIGOPEPTIDES	0.157308	0.0113974	0.00111435	0.00541768
ACTHenrich	REACTOME_SHC1_EVENTS_IN_ERBB2_SIGNALING	0.147597	-0.0481505	0.00111435	0.00541768
ACTHenrich	REACTOME_G_ALPHA_I_SIGNALLING_EVENTS	0.110313	-0.0122814	0.00117864	0.00569131
ACTHenrich	REACTOME_THE_CITRIC_ACID_TCA_CYCLE_AND_RESPIRATORY_ELECTRON_TRANSPORT	0.176402	-0.0798454	0.00129944	0.00613371
ACTHenrich	REACTOME_FOXO_MEDIATED_TRANSCRIPTION_OF_OXIDATIVE_STRESS_METABOLIC_AND_NEURONAL_GENES	0.13934	-0.0171581	0.001336	0.00628701
ACTHenrich	KEGG_AXON_GUIDANCE	0.113724	0.00401526	0.00141198	0.00659422
ACTHenrich	REACTOME_INTERLEUKIN_7_SIGNALING	0.202829	-0.0319195	0.00141198	0.00659422
ACTHenrich	REACTOME_SLC_MEDIATED_TRANSMEMBRANE_TRANSPORT	0.161256	0.0292499	0.00149192	0.0069048
ACTHenrich	KEGG_PROXIMAL_TUBULE_BICARBONATE_RECLAMATION	0.150846	-0.053069	0.00151255	0.00697931
ACTHenrich	REACTOME_GABA_RECEPTOR_ACTIVATION	0.205042	0.0232399	0.00157602	0.00721814
ACTHenrich	REACTOME_IRON_UPTAKE_AND_TRANSPORT	0.107244	-0.0454739	0.00164193	0.00747191
ACTHenrich	REACTOME_GABA_B_RECEPTOR_ACTIVATION	0.160337	-0.0391675	0.00164193	0.00747191
ACTHenrich	KEGG_CARDIAC_MUSCLE_CONTRACTION	0.161488	-0.0464983	0.00166446	0.00755583
ACTHenrich	REACTOME_SIGNAL_REGULATORY_PROTEIN_FAMILY_INTERACTIONS	0.185828	0.00107064	0.00180571	0.00807026
ACTHenrich	REACTOME_HS_GAG_DEGRADATION	0.163359	-0.025062	0.00183029	0.00814864
ACTHenrich	REACTOME_DEFECTIVE_B4GALT7_CAUSES_EDS_PROGEROID_TYPE	0.220633	-0.0106572	0.0019579	0.00862128
ACTHenrich	REACTOME_NTRK2_ACTIVATES_RAC1	0.245874	-0.0336767	0.0019579	0.00862128
ACTHenrich	REACTOME_TRANSLATION	0.139455	-0.0621879	0.00198438	0.00872128
ACTHenrich	REACTOME_MULTIFUNCTIONAL_ANION_EXCHANGERS	0.305073	-0.0132248	0.00212179	0.00919408
ACTHenrich	REACTOME_CA_DEPENDENT_EVENTS	0.109665	-0.0485529	0.00212179	0.00919408
ACTHenrich	REACTOME_GAMMA_CARBOXYLATION_TRANSPORT_AND_AMINO_TERMINAL_CLEAVAGE_OF_PROTEINS	0.265343	-0.0392347	0.00223793	0.0096252
ACTHenrich	REACTOME_PHASE_3_RAPID_REPOLARISATION	0.259193	0.0239356	0.00229817	0.00985218
ACTHenrich	REACTOME_SODIUM_PROTON_EXCHANGERS	0.263293	-0.0482778	0.00229817	0.00985218
ACTHenrich	REACTOME_NOTCH2_ACTIVATION_AND_TRANSMISSION_OF_SIGNAL_TO_THE_NUCLEUS	0.215437	0.0279768	0.00232884	0.00995597
ACTHenrich	REACTOME_DOPAMINE_NEUROTRANSMITTER_RELEASE_CYCLE	0.137818	-0.0683074	0.00242311	0.0102782
ACTHenrich	REACTOME_ADRENALINE_NORADRENALINE_INHIBITS_INSULIN_SECRETION	0.163385	-0.0374161	0.00242311	0.0102782
ACTHenrich	REACTOME_MITOCHONDRIAL_FATTY_ACID_BETA_OXIDATION_OF_UNSATURATED_FATTY_ACIDS	0.270979	-0.0894056	0.00252087	0.0106101
ACTHenrich	REACTOME_REDUCTION_OF_CYTOSOLIC_CA_LEVELS	0.195303	-0.0805639	0.00265682	0.0110615
ACTHenrich	REACTOME_ER_QUALITY_CONTROL_COMPARTMENT_ERQC	0.157225	-0.0436551	0.00283617	0.0116768
ACTHenrich	REACTOME_TRYPTOPHAN_CATABOLISM	0.240504	-0.00834605	0.00302652	0.0123505
ACTHenrich	REACTOME_REGULATION_OF_FZD_BY_UBIQUITINATION	0.281274	0.0844966	0.00322844	0.013008
ACTHenrich	REACTOME_N_GLYCAN_TRIMMING_AND_ELONGATION_IN_THE_CIS_GOLGI	0.203732	-0.0635088	0.00322844	0.013008
ACTHenrich	REACTOME_INSERTION_OF_TAIL_ANCHORED_PROTEINS_INTO_THE_ENDOPLASMIC_RETICULUM_MEMBRANE	0.12289	-0.0785284	0.00322844	0.013008
ACTHenrich	REACTOME_PYRUVATE_METABOLISM_AND_CITRIC_ACID_TCA_CYCLE	0.129678	-0.0915659	0.00344258	0.0136801
ACTHenrich	REACTOME_MECP2_REGULATES_NEURONAL_RECEPTORS_AND_CHANNELS	0.15074	-0.0645264	0.00344258	0.0136801
ACTHenrich	REACTOME_FERTILIZATION	0.286805	0.0374146	0.00348693	0.0138088
ACTHenrich	REACTOME_METABOLISM_OF_COFACTORS	0.134495	-0.0477542	0.00366956	0.0143782
ACTHenrich	REACTOME_METABOLISM_OF_FAT_SOLUBLE_VITAMINS	0.16969	-0.0304015	0.00366956	0.0143782
ACTHenrich	REACTOME_SMAD2_SMAD3_SMAD4_HETEROTRIMER_REGULATES_TRANSCRIPTION	0.137824	-0.0264423	0.00391008	0.0151854
ACTHenrich	REACTOME_BETA_OXIDATION_OF_DECANOYL_COA_TO_OCTANOYL_COA_COA	0.205346	-0.119251	0.00401023	0.0154833
ACTHenrich	REACTOME_CHONDROITIN_SULFATE_DERMATAN_SULFATE_METABOLISM	0.171545	0.00645149	0.00416482	0.0159537
ACTHenrich	HALLMARK_OXIDATIVE_PHOSPHORYLATION	0.150094	-0.0825768	0.00432481	0.0164981
ACTHenrich	REACTOME_SIGNALING_BY_NOTCH1_PEST_DOMAIN_MUTANTS_IN_CANCER	0.119031	0.0173064	0.00437936	0.0166719
ACTHenrich	REACTOME_HDMS_DEMETHYLATE_HISTONES	0.147463	-0.00416738	0.00437936	0.0166719
ACTHenrich	KEGG_AMINOACYL_TRNA_BIOSYNTHESIS	0.124014	-0.108376	0.0046616	0.017587
ACTHenrich	REACTOME_SODIUM_COUPLED_PHOSPHATE_COTRANSPORTERS	0.224472	-0.012021	0.00477892	0.0179204
ACTHenrich	REACTOME_NEGATIVE_REGULATION_OF_NMDA_RECEPTOR_MEDIATED_NEURONAL_TRANSMISSION	0.135688	-0.07585	0.00496021	0.018465
ACTHenrich	REACTOME_SEMA4D_MEDIATED_INHIBITION_OF_CELL_ATTACHMENT_AND_MIGRATION	0.175859	-0.0649752	0.00514757	0.0189867
ACTHenrich	REACTOME_THROMBIN_SIGNALLING_THROUGH_PROTEINASE_ACTIVATED_RECEPTORS_PARS	0.128092	-0.072305	0.00521143	0.0191458
ACTHenrich	REACTOME_BETA_OXIDATION_OF_BUTANOYL_COA_TO_ACETYL_COA	0.191105	-0.0863345	0.00527601	0.0193064
ACTHenrich	REACTOME_CREB3_FACTORS_ACTIVATE_GENES	0.420126	0.204431	0.00567887	0.0204488
ACTHenrich	REACTOME_GLUTAMATE_AND_GLUTAMINE_METABOLISM	0.157761	-0.0947802	0.00574865	0.0206438
ACTHenrich	KEGG_OLFACTORY_TRANSDUCTION	0.143648	-0.00703391	0.00574865	0.0206438
ACTHenrich	REACTOME_PEPTIDE_LIGAND_BINDING_RECEPTORS	0.211059	0.0455948	0.00618381	0.0218251
ACTHenrich	REACTOME_ACTIVATED_NOTCH1_TRANSMITS_SIGNAL_TO_THE_NUCLEUS	0.126697	-0.00599078	0.00656886	0.0229043
ACTHenrich	REACTOME_GRB2_EVENTS_IN_ERBB2_SIGNALING	0.200671	-0.0233693	0.00672882	0.0233301
ACTHenrich	REACTOME_RRNA_MODIFICATION_IN_THE_NUCLEUS_AND_CYTOSOL	0.125911	-0.0744589	0.00697533	0.0241035
ACTHenrich	REACTOME_BETA_OXIDATION_OF_HEXANOYL_COA_TO_BUTANOYL_COA	0.196473	-0.113092	0.00705929	0.0243118
ACTHenrich	KEGG_GLYCOSAMINOGLYCAN_BIOSYNTHESIS_KERATAN_SULFATE	0.151172	-0.02212	0.00714415	0.0245766
ACTHenrich	REACTOME_DISINHIBITION_OF_SNARE_FORMATION	0.177824	-0.0568118	0.00731663	0.025021
ACTHenrich	REACTOME_CITRIC_ACID_CYCLE_TCA_CYCLE	0.159978	-0.107011	0.00749283	0.025501
ACTHenrich	REACTOME_REELIN_SIGNALLING_PATHWAY	0.192521	-0.031102	0.00823631	0.0274851
ACTHenrich	REACTOME_BETA_OXIDATION_OF_OCTANOYL_COA_TO_HEXANOYL_COA	0.209159	-0.107713	0.0084322	0.0279772
ACTHenrich	REACTOME_NITRIC_OXIDE_STIMULATES_GUANYLATE_CYCLASE	0.161645	-0.0416929	0.00883653	0.0290788
ACTHenrich	REACTOME_ADORA2B_MEDIATED_ANTI_INFLAMMATORY_CYTOKINES_PRODUCTION	0.110552	-0.0256796	0.00958596	0.0311569
ACTHenrich	REACTOME_CHOLESTEROL_BIOSYNTHESIS	0.102602	-0.0521196	0.00958596	0.0311569
ACTHenrich	REACTOME_NOTCH4_ACTIVATION_AND_TRANSMISSION_OF_SIGNAL_TO_THE_NUCLEUS	0.236956	0.0746707	0.00981024	0.0316854
ACTHenrich	REACTOME_G_PROTEIN_ACTIVATION	0.145136	-0.0741592	0.0101554	0.0324826
ACTHenrich	REACTOME_TRANSPORT_OF_BILE_SALTS_AND_ORGANIC_ACIDS_METAL_IONS_AND_AMINE_COMPOUNDS	0.206227	0.0711542	0.0102729	0.0327902
ACTHenrich	REACTOME_METALLOTHIONEINS_BIND_METALS	0.188617	-0.0351715	0.0103915	0.0331004
ACTHenrich	REACTOME_PROTON_COUPLED_MONOCARBOXYLATE_TRANSPORT	0.235981	0.0126752	0.0103915	0.0331004
ACTHenrich	REACTOME_FATTY_ACIDS_BOUND_TO_GPR40_FFAR1_REGULATE_INSULIN_SECRETION	0.143618	-0.0586434	0.0112568	0.0352973
ACTHenrich	REACTOME_EPHRIN_SIGNALING	0.209044	0.0600967	0.0113855	0.0356525
ACTHenrich	KEGG_N_GLYCAN_BIOSYNTHESIS	0.121088	-0.0464161	0.0119134	0.0369429
ACTHenrich	REACTOME_IL_6_TYPE_CYTOKINE_RECEPTOR_LIGAND_INTERACTIONS	0.240797	0.0400907	0.0119134	0.0369429
ACTHenrich	REACTOME_MITOCHONDRIAL_TRNA_AMINOACYLATION	0.121343	-0.118187	0.0123235	0.0379726
ACTHenrich	REACTOME_TRP_CHANNELS	0.229418	0.0695242	0.0127461	0.0388602
ACTHenrich	REACTOME_PHASE_1_INACTIVATION_OF_FAST_NA_CHANNELS	0.297711	0.0737411	0.0131814	0.0398719
ACTHenrich	REACTOME_METABOLISM_OF_INGESTED_SEMET_SEC_MESEC_INTO_H2SE	0.121805	-0.0331187	0.0133294	0.0402275
ACTHenrich	REACTOME_BMAL1_CLOCK_NPAS2_ACTIVATES_CIRCADIAN_GENE_EXPRESSION	0.143838	0.0199135	0.0134789	0.0406255
ACTHenrich	REACTOME_SYNTHESIS_OF_VERY_LONG_CHAIN_FATTY_ACYL_COAS	0.179771	0.014635	0.0144071	0.0430585
ACTHenrich	REACTOME_THE_ACTIVATION_OF_ARYLSULFATASES	0.152123	0.0110641	0.0144071	0.0430585
ACTHenrich	REACTOME_SIGNALING_BY_NOTCH3	0.136654	0.0330423	0.0145672	0.0433966
ACTHenrich	REACTOME_SUMOYLATION_OF_UBIQUITINYLATION_PROTEINS	0.167389	-0.0489526	0.0145672	0.0433966
ACTHenrich	REACTOME_DISEASES_ASSOCIATED_WITH_GLYCOSAMINOGLYCAN_METABOLISM	0.170358	-0.00192535	0.0152233	0.0447315
ACTHenrich	REACTOME_INWARDLY_RECTIFYING_K_CHANNELS	0.142079	-0.00752493	0.0157323	0.045834
ACTHenrich	REACTOME_CATION_COUPLED_CHLORIDE_COTRANSPORTERS	0.106067	-0.0941171	0.0167955	0.0482023
ACTHenrich	REACTOME_NEGATIVE_REGULATION_OF_ACTIVITY_OF_TFAP2_AP_2_FAMILY_TRANSCRIPTION_FACTORS	0.193839	-0.068545	0.0173503	0.049396
ACTHenrich	REACTOME_THE_CANONICAL_RETINOID_CYCLE_IN_RODS_TWILIGHT_VISION	0.155731	0.0212671	0.0173503	0.049396
Silent TPITenrich	REACTOME_NR1H2_NR1H3_REGULATE_GENE_EXPRESSION_LINKED_TO_LIPOGENESIS	0.661917	-0.162405	2.37258e-12	3.31068e-09
Silent TPITenrich	KEGG_GNRH_SIGNALING_PATHWAY	0.252423	-0.041864	3.22224e-12	3.31068e-09
Silent TPITenrich	REACTOME_ASSEMBLY_OF_THE_HIV_VIRION	0.529528	-0.145135	3.91152e-12	3.61698e-09
Silent TPITenrich	KEGG_T_CELL_RECEPTOR_SIGNALING_PATHWAY	0.253823	-0.0433507	7.76991e-12	4.78989e-09
Silent TPITenrich	KEGG_MAPK_SIGNALING_PATHWAY	0.216165	-0.0237672	8.43163e-12	4.87295e-09
Silent TPITenrich	REACTOME_OXIDATIVE_STRESS_INDUCED_SENESCENCE	0.300146	-0.065799	7.28129e-11	2.76681e-08
Silent TPITenrich	REACTOME_INLB_MEDIATED_ENTRY_OF_LISTERIA_MONOCYTOGENES_INTO_HOST_CELL	0.410004	-0.0966138	9.68451e-11	3.04196e-08
Silent TPITenrich	REACTOME_CHREBP_ACTIVATES_METABOLIC_GENE_EXPRESSION	0.454881	-0.0736577	1.0198e-10	3.04196e-08
Silent TPITenrich	KEGG_VEGF_SIGNALING_PATHWAY	0.239382	-0.0582848	1.0198e-10	3.04196e-08
Silent TPITenrich	KEGG_NON_SMALL_CELL_LUNG_CANCER	0.267923	-0.0441019	2.83022e-10	6.54275e-08
Silent TPITenrich	REACTOME_REGULATION_OF_GENE_EXPRESSION_IN_ENDOCRINE_COMMITTED_NEUROG3_PROGENITOR_CELLS	0.82801	-0.255857	3.2503e-10	6.83081e-08
Silent TPITenrich	REACTOME_INTERLEUKIN_17_SIGNALING	0.29989	-0.0801601	4.33597e-10	8.18259e-08
Silent TPITenrich	REACTOME_ACTIVATION_OF_PPARGC1A_PGC_1ALPHA_BY_PHOSPHORYLATION	0.418634	-0.110472	5.16213e-10	9.54684e-08
Silent TPITenrich	REACTOME_ACTIVATION_OF_GENE_EXPRESSION_BY_SREBF_SREBP	0.244526	-0.0483998	5.70122e-10	9.82595e-08
Silent TPITenrich	KEGG_FC_EPSILON_RI_SIGNALING_PATHWAY	0.245655	-0.0765588	5.84435e-10	9.82595e-08
Silent TPITenrich	REACTOME_CELLULAR_SENESCENCE	0.200458	-0.0444926	7.48283e-10	1.11603e-07
Silent TPITenrich	KEGG_TOLL_LIKE_RECEPTOR_SIGNALING_PATHWAY	0.238705	-0.0453595	7.66944e-10	1.1257e-07
Silent TPITenrich	REACTOME_GAB1_SIGNALOSOME	0.342115	-0.0822162	9.10886e-10	1.29584e-07
Silent TPITenrich	KEGG_CHRONIC_MYELOID_LEUKEMIA	0.210159	-0.0452281	9.3349e-10	1.30788e-07
Silent TPITenrich	REACTOME_FCERI_MEDIATED_MAPK_ACTIVATION	0.270034	-0.0712557	1.25128e-09	1.67689e-07
Silent TPITenrich	REACTOME_MAPK_TARGETS_NUCLEAR_EVENTS_MEDIATED_BY_MAP_KINASES	0.307719	-0.088846	1.37899e-09	1.76549e-07
Silent TPITenrich	REACTOME_ACTIVATION_OF_THE_AP_1_FAMILY_OF_TRANSCRIPTION_FACTORS	0.411164	-0.116547	1.41285e-09	1.76549e-07
Silent TPITenrich	KEGG_AMYOTROPHIC_LATERAL_SCLEROSIS_ALS	0.187422	-0.065035	1.63371e-09	1.98775e-07
Silent TPITenrich	REACTOME_TOLL_LIKE_RECEPTOR_TLR1_TLR2_CASCADE	0.198695	-0.0453691	1.98115e-09	2.1302e-07
Silent TPITenrich	REACTOME_SIGNALLING_TO_RAS	0.308198	-0.0724242	1.98115e-09	2.1302e-07
Silent TPITenrich	KEGG_ERBB_SIGNALING_PATHWAY	0.233703	-0.051815	2.18089e-09	2.24075e-07
Silent TPITenrich	KEGG_DORSO_VENTRAL_AXIS_FORMATION	0.320817	-0.0326857	2.23382e-09	2.2699e-07
Silent TPITenrich	REACTOME_REGULATION_OF_BETA_CELL_DEVELOPMENT	0.360396	-0.0164871	2.28799e-09	2.29968e-07
Silent TPITenrich	REACTOME_NOTCH3_ACTIVATION_AND_TRANSMISSION_OF_SIGNAL_TO_THE_NUCLEUS	0.380728	0.00248508	5.24338e-09	4.21613e-07
Silent TPITenrich	REACTOME_ONCOGENE_INDUCED_SENESCENCE	0.299772	0.000219544	5.36766e-09	4.27886e-07
Silent TPITenrich	REACTOME_REGULATION_OF_GENE_EXPRESSION_IN_BETA_CELLS	0.447719	-0.0547412	5.49481e-09	4.34278e-07
Silent TPITenrich	KEGG_ENDOMETRIAL_CANCER	0.249508	-0.0477434	6.17581e-09	4.75897e-07
Silent TPITenrich	REACTOME_REGULATION_OF_SIGNALING_BY_CBL	0.292314	-0.0656861	6.62309e-09	4.97916e-07
Silent TPITenrich	KEGG_B_CELL_RECEPTOR_SIGNALING_PATHWAY	0.229807	-0.0272196	6.93862e-09	5.13291e-07
Silent TPITenrich	REACTOME_DOPAMINE_NEUROTRANSMITTER_RELEASE_CYCLE	0.330527	-0.0932834	7.61414e-09	5.58793e-07
Silent TPITenrich	KEGG_NEUROTROPHIN_SIGNALING_PATHWAY	0.201959	-0.0403142	7.97546e-09	5.76165e-07
Silent TPITenrich	REACTOME_RUNX3_REGULATES_YAP1_MEDIATED_TRANSCRIPTION	0.642371	-0.127897	8.95324e-09	6.22486e-07
Silent TPITenrich	REACTOME_NOD1_2_SIGNALING_PATHWAY	0.281657	-0.0192676	9.16233e-09	6.27586e-07
Silent TPITenrich	REACTOME_MYOGENESIS	0.290775	-0.0661727	9.37616e-09	6.3751e-07
Silent TPITenrich	KEGG_ACUTE_MYELOID_LEUKEMIA	0.234521	-0.0520161	9.81848e-09	6.53176e-07
Silent TPITenrich	REACTOME_ACTIVATED_TAK1_MEDIATES_P38_MAPK_ACTIVATION	0.320217	-0.0849675	1.23524e-08	7.87743e-07
Silent TPITenrich	HALLMARK_PI3K_AKT_MTOR_SIGNALING	0.215861	-0.0595836	1.23524e-08	7.87743e-07
Silent TPITenrich	REACTOME_LATE_ENDOSOMAL_MICROAUTOPHAGY	0.227852	-0.0431681	1.51683e-08	9.16742e-07
Silent TPITenrich	REACTOME_RUNX3_REGULATES_IMMUNE_RESPONSE_AND_CELL_MIGRATION	0.512701	-0.0649225	1.55171e-08	9.31729e-07
Silent TPITenrich	REACTOME_ESTROGEN_DEPENDENT_NUCLEAR_EVENTS_DOWNSTREAM_OF_ESR_MEMBRANE_SIGNALING	0.376002	-0.0886626	1.66115e-08	9.78384e-07
Silent TPITenrich	REACTOME_FCGR_ACTIVATION	0.423982	-0.0846913	1.73822e-08	1.0109e-06
Silent TPITenrich	REACTOME_UPTAKE_AND_FUNCTION_OF_ANTHRAX_TOXINS	0.393766	-0.0784664	1.81876e-08	1.03815e-06
Silent TPITenrich	REACTOME_AKT_PHOSPHORYLATES_TARGETS_IN_THE_CYTOSOL	0.317564	-0.0651324	1.99086e-08	1.11572e-06
Silent TPITenrich	REACTOME_CYCLIN_D_ASSOCIATED_EVENTS_IN_G1	0.27128	-0.0148749	2.08273e-08	1.16018e-06
Silent TPITenrich	REACTOME_CDC42_GTPASE_CYCLE	0.138028	-0.0198622	2.27899e-08	1.23964e-06
Silent TPITenrich	REACTOME_RUNX2_REGULATES_OSTEOBLAST_DIFFERENTIATION	0.336708	-0.0645141	2.27899e-08	1.23964e-06
Silent TPITenrich	REACTOME_SIGNALLING_TO_ERKS	0.261803	-0.0760193	3.18776e-08	1.5848e-06
Silent TPITenrich	KEGG_GLIOMA	0.183537	-0.0293646	3.4077e-08	1.65847e-06
Silent TPITenrich	REACTOME_MYD88_INDEPENDENT_TLR4_CASCADE	0.202627	-0.0497811	3.48423e-08	1.68684e-06
Silent TPITenrich	REACTOME_SUMOYLATION_OF_DNA_METHYLATION_PROTEINS	0.385152	-0.103873	3.56242e-08	1.71571e-06
Silent TPITenrich	REACTOME_RUNX1_INTERACTS_WITH_CO_FACTORS_WHOSE_PRECISE_EFFECT_ON_RUNX1_TARGETS_IS_NOT_KNOWN	0.325103	-0.0729018	4.06859e-08	1.9195e-06
Silent TPITenrich	REACTOME_YAP1_AND_WWTR1_TAZ_STIMULATED_GENE_EXPRESSION	0.560615	-0.0812206	4.25227e-08	1.96606e-06
Silent TPITenrich	REACTOME_LISTERIA_MONOCYTOGENES_ENTRY_INTO_HOST_CELLS	0.314156	-0.0881579	4.34717e-08	1.99991e-06
Silent TPITenrich	REACTOME_VASOPRESSIN_LIKE_RECEPTORS	0.551701	-0.0563001	4.6442e-08	2.07463e-06
Silent TPITenrich	KEGG_MELANOMA	0.223934	-0.00752108	4.6442e-08	2.07463e-06
Silent TPITenrich	REACTOME_SIGNALING_BY_EGFR	0.228233	-0.0682279	4.6442e-08	2.07463e-06
Silent TPITenrich	REACTOME_TOLL_LIKE_RECEPTOR_9_TLR9_CASCADE	0.196521	-0.0560317	4.74751e-08	2.10049e-06
Silent TPITenrich	KEGG_AXON_GUIDANCE	0.167121	-0.00320066	4.85305e-08	2.12683e-06
Silent TPITenrich	REACTOME_RHOQ_GTPASE_CYCLE	0.168449	-0.0456506	5.65818e-08	2.3891e-06
Silent TPITenrich	REACTOME_SIGNALING_BY_PTK6	0.188513	-0.0643664	6.17487e-08	2.52651e-06
Silent TPITenrich	REACTOME_FLT3_SIGNALING	0.246315	-0.0444361	6.45008e-08	2.58199e-06
Silent TPITenrich	KEGG_CHEMOKINE_SIGNALING_PATHWAY	0.169013	-0.0414226	6.45008e-08	2.58199e-06
Silent TPITenrich	REACTOME_EGFR_DOWNREGULATION	0.272147	-0.0814707	7.03658e-08	2.75709e-06
Silent TPITenrich	REACTOME_RAS_PROCESSING	0.221995	-0.0762043	7.51003e-08	2.90566e-06
Silent TPITenrich	KEGG_ADIPOCYTOKINE_SIGNALING_PATHWAY	0.182134	-0.0382353	7.51003e-08	2.90566e-06
Silent TPITenrich	REACTOME_FLT3_SIGNALING_THROUGH_SRC_FAMILY_KINASES	0.537514	-0.0762526	8.01426e-08	3.06231e-06
Silent TPITenrich	REACTOME_ERK_MAPK_TARGETS	0.306276	-0.0813295	8.36847e-08	3.17145e-06
Silent TPITenrich	REACTOME_EPH_EPHRIN_MEDIATED_REPULSION_OF_CELLS	0.233597	-0.00164789	8.55121e-08	3.21435e-06
Silent TPITenrich	KEGG_PANCREATIC_CANCER	0.165377	-0.0524141	8.92836e-08	3.30242e-06
Silent TPITenrich	REACTOME_SIGNALING_BY_NOTCH1_HD_DOMAIN_MUTANTS_IN_CANCER	0.345745	-0.0465555	9.73157e-08	3.52893e-06
Silent TPITenrich	REACTOME_NOREPINEPHRINE_NEUROTRANSMITTER_RELEASE_CYCLE	0.343177	-0.0966085	1.03794e-07	3.74916e-06
Silent TPITenrich	REACTOME_SIGNALING_BY_FGFR3	0.235518	-0.0381635	1.20576e-07	4.25559e-06
Silent TPITenrich	REACTOME_ABC_TRANSPORTERS_IN_LIPID_HOMEOSTASIS	0.318101	-0.0342949	1.31314e-07	4.49726e-06
Silent TPITenrich	REACTOME_ACTIVATION_OF_THE_PRE_REPLICATIVE_COMPLEX	0.30973	-0.077871	1.65833e-07	5.39951e-06
Silent TPITenrich	REACTOME_CD209_DC_SIGN_SIGNALING	0.273235	-0.0341427	1.72989e-07	5.61272e-06
Silent TPITenrich	REACTOME_SEROTONIN_NEUROTRANSMITTER_RELEASE_CYCLE	0.319837	-0.0901698	2.00459e-07	6.30491e-06
Silent TPITenrich	REACTOME_REGULATION_OF_PTEN_GENE_TRANSCRIPTION	0.280653	-0.0804503	2.00459e-07	6.30491e-06
Silent TPITenrich	REACTOME_P38MAPK_EVENTS	0.306964	-0.108694	2.09053e-07	6.50879e-06
Silent TPITenrich	REACTOME_NEGATIVE_REGULATION_OF_MAPK_PATHWAY	0.283402	-0.0750583	2.37024e-07	7.13928e-06
Silent TPITenrich	REACTOME_SIGNALING_BY_NOTCH3	0.243861	0.0192098	2.79994e-07	8.04069e-06
Silent TPITenrich	REACTOME_P75_NTR_RECEPTOR_MEDIATED_SIGNALLING	0.136677	-0.0376455	2.97972e-07	8.37492e-06
Silent TPITenrich	REACTOME_SIGNALING_BY_FGFR4	0.254951	0.00441996	2.97972e-07	8.37492e-06
Silent TPITenrich	REACTOME_RIPK1_MEDIATED_REGULATED_NECROSIS	0.25848	-0.0346993	3.51534e-07	9.50479e-06
Silent TPITenrich	REACTOME_NEGATIVE_REGULATION_OF_FGFR3_SIGNALING	0.312343	-0.0418984	3.81689e-07	1.01131e-05
Silent TPITenrich	REACTOME_RUNX2_REGULATES_BONE_DEVELOPMENT	0.259139	-0.0536835	3.81689e-07	1.01131e-05
Silent TPITenrich	REACTOME_GASTRIN_CREB_SIGNALLING_PATHWAY_VIA_PKC_AND_MAPK	0.263566	-0.0795178	4.05928e-07	1.06034e-05
Silent TPITenrich	REACTOME_CD28_CO_STIMULATION	0.225762	-0.0358842	4.22905e-07	1.0893e-05
Silent TPITenrich	KEGG_BLADDER_CANCER	0.208092	-0.0450396	4.31649e-07	1.10567e-05
Silent TPITenrich	REACTOME_INTERLEUKIN_3_INTERLEUKIN_5_AND_GM_CSF_SIGNALING	0.205483	-0.0505415	4.40566e-07	1.12539e-05
Silent TPITenrich	KEGG_BIOSYNTHESIS_OF_UNSATURATED_FATTY_ACIDS	0.265225	-0.0675604	4.49662e-07	1.13607e-05
Silent TPITenrich	KEGG_RENAL_CELL_CARCINOMA	0.19316	-0.0271255	4.58938e-07	1.15635e-05
Silent TPITenrich	REACTOME_ACETYLCHOLINE_NEUROTRANSMITTER_RELEASE_CYCLE	0.351833	-0.0912732	4.78048e-07	1.18512e-05
Silent TPITenrich	REACTOME_SIGNALING_BY_VEGF	0.131975	-0.0544877	4.78048e-07	1.18512e-05
Silent TPITenrich	KEGG_MTOR_SIGNALING_PATHWAY	0.199599	-0.0544435	4.78048e-07	1.18512e-05
Silent TPITenrich	REACTOME_NUCLEAR_EVENTS_KINASE_AND_TRANSCRIPTION_FACTOR_ACTIVATION	0.219405	-0.0501673	4.78048e-07	1.18512e-05
Silent TPITenrich	REACTOME_BUDDING_AND_MATURATION_OF_HIV_VIRION	0.250687	-0.0725126	4.97924e-07	1.22455e-05
Silent TPITenrich	REACTOME_CHROMATIN_MODIFYING_ENZYMES	0.156903	-0.0312776	5.08158e-07	1.24311e-05
Silent TPITenrich	REACTOME_NUCLEOTIDE_BINDING_DOMAIN_LEUCINE_RICH_REPEAT_CONTAINING_RECEPTOR_NLR_SIGNALING_PATHWAYS	0.187087	-0.0176257	5.6245e-07	1.3509e-05
Silent TPITenrich	REACTOME_REGULATION_OF_LIPID_METABOLISM_BY_PPARALPHA	0.185812	-0.000109016	5.97665e-07	1.39561e-05
Silent TPITenrich	REACTOME_MET_RECEPTOR_RECYCLING	0.307506	-0.0754507	6.22312e-07	1.44586e-05
Silent TPITenrich	KEGG_TIGHT_JUNCTION	0.160859	-0.0508428	6.22312e-07	1.44586e-05
Silent TPITenrich	REACTOME_REGULATION_OF_CHOLESTEROL_BIOSYNTHESIS_BY_SREBP_SREBF	0.153125	-0.0470789	6.61129e-07	1.4984e-05
Silent TPITenrich	KEGG_MATURITY_ONSET_DIABETES_OF_THE_YOUNG	0.563461	-0.0241784	6.61129e-07	1.4984e-05
Silent TPITenrich	REACTOME_CONSTITUTIVE_SIGNALING_BY_AKT1_E17K_IN_CANCER	0.21704	-0.0604396	6.74579e-07	1.51404e-05
Silent TPITenrich	KEGG_INSULIN_SIGNALING_PATHWAY	0.131729	-0.0466051	7.16529e-07	1.58891e-05
Silent TPITenrich	REACTOME_RAF_INDEPENDENT_MAPK1_3_ACTIVATION	0.313107	-0.0529799	7.60987e-07	1.64797e-05
Silent TPITenrich	REACTOME_DSCAM_INTERACTIONS	0.298007	-0.0417592	7.76388e-07	1.67349e-05
Silent TPITenrich	REACTOME_NEGATIVE_REGULATION_OF_FGFR4_SIGNALING	0.328125	0.0207311	8.08096e-07	1.70995e-05
Silent TPITenrich	REACTOME_PI5P_REGULATES_TP53_ACETYLATION	0.303508	-0.0979164	8.58008e-07	1.78694e-05
Silent TPITenrich	REACTOME_DEACTIVATION_OF_THE_BETA_CATENIN_TRANSACTIVATING_COMPLEX	0.230514	-0.0693759	8.75295e-07	1.81477e-05
Silent TPITenrich	REACTOME_RHOJ_GTPASE_CYCLE	0.160955	-0.0433295	8.92918e-07	1.83485e-05
Silent TPITenrich	REACTOME_ENDOSOMAL_SORTING_COMPLEX_REQUIRED_FOR_TRANSPORT_ESCRT	0.246104	-0.0694107	9.29193e-07	1.88014e-05
Silent TPITenrich	REACTOME_CREB_PHOSPHORYLATION	0.248469	-0.113985	1.0262e-06	2.03632e-05
Silent TPITenrich	REACTOME_MTOR_SIGNALLING	0.267208	-0.0689281	1.0262e-06	2.03632e-05
Silent TPITenrich	REACTOME_PKMTS_METHYLATE_HISTONE_LYSINES	0.182074	-0.0396433	1.11075e-06	2.17608e-05
Silent TPITenrich	KEGG_CELL_CYCLE	0.154641	-0.0335479	1.13291e-06	2.20084e-05
Silent TPITenrich	KEGG_THYROID_CANCER	0.267931	-0.0799521	1.20198e-06	2.30596e-05
Silent TPITenrich	REACTOME_SHC1_EVENTS_IN_EGFR_SIGNALING	0.345672	-0.0621462	1.20198e-06	2.30596e-05
Silent TPITenrich	REACTOME_BH3_ONLY_PROTEINS_ASSOCIATE_WITH_AND_INACTIVATE_ANTI_APOPTOTIC_BCL_2_MEMBERS	0.362204	-0.080681	1.35247e-06	2.52144e-05
Silent TPITenrich	REACTOME_NEGATIVE_REGULATION_OF_FGFR2_SIGNALING	0.303738	-0.00727644	1.37926e-06	2.55591e-05
Silent TPITenrich	REACTOME_SENESCENCE_ASSOCIATED_SECRETORY_PHENOTYPE_SASP	0.183935	-0.0328886	1.521e-06	2.75239e-05
Silent TPITenrich	REACTOME_COSTIMULATION_BY_THE_CD28_FAMILY	0.153002	-0.0385265	1.521e-06	2.75239e-05
Silent TPITenrich	REACTOME_DEATH_RECEPTOR_SIGNALLING	0.13158	-0.0140374	1.61267e-06	2.8844e-05
Silent TPITenrich	REACTOME_TRANSCRIPTIONAL_REGULATION_OF_WHITE_ADIPOCYTE_DIFFERENTIATION	0.213428	-0.01215	1.95814e-06	3.32237e-05
Silent TPITenrich	REACTOME_CONSTITUTIVE_SIGNALING_BY_LIGAND_RESPONSIVE_EGFR_CANCER_VARIANTS	0.203088	-0.0688826	1.95814e-06	3.32237e-05
Silent TPITenrich	REACTOME_SIGNALING_BY_EGFR_IN_CANCER	0.203088	-0.0688826	1.95814e-06	3.32237e-05
Silent TPITenrich	REACTOME_NEF_AND_SIGNAL_TRANSDUCTION	0.331382	-0.0565337	2.03529e-06	3.44065e-05
Silent TPITenrich	REACTOME_SIGNALING_BY_MAPK_MUTANTS	0.58443	-0.111606	2.11533e-06	3.53082e-05
Silent TPITenrich	REACTOME_REGULATION_OF_TP53_ACTIVITY_THROUGH_METHYLATION	0.274202	-0.0693264	2.24116e-06	3.70734e-05
Silent TPITenrich	REACTOME_APOPTOSIS_INDUCED_DNA_FRAGMENTATION	0.265099	-0.12524	2.76677e-06	4.4035e-05
Silent TPITenrich	REACTOME_ACTIVATION_OF_BH3_ONLY_PROTEINS	0.294546	-0.0504518	2.82003e-06	4.44997e-05
Silent TPITenrich	REACTOME_ACTIVATED_NOTCH1_TRANSMITS_SIGNAL_TO_THE_NUCLEUS	0.228401	-0.0193064	2.92951e-06	4.59917e-05
Silent TPITenrich	REACTOME_SPRY_REGULATION_OF_FGF_SIGNALING	0.313891	-0.0752909	2.98576e-06	4.66374e-05
Silent TPITenrich	KEGG_NOD_LIKE_RECEPTOR_SIGNALING_PATHWAY	0.183686	-0.0191719	3.1014e-06	4.80379e-05
Silent TPITenrich	REACTOME_NEGATIVE_FEEDBACK_REGULATION_OF_MAPK_PATHWAY	0.415899	-0.107364	3.1014e-06	4.80379e-05
Silent TPITenrich	REACTOME_BLOOD_GROUP_SYSTEMS_BIOSYNTHESIS	0.336385	0.002153	3.22132e-06	4.93172e-05
Silent TPITenrich	REACTOME_SIGNALING_BY_FGFR1	0.199404	-0.00994634	3.34569e-06	5.06344e-05
Silent TPITenrich	REACTOME_NOTCH2_ACTIVATION_AND_TRANSMISSION_OF_SIGNAL_TO_THE_NUCLEUS	0.294835	0.0171104	3.60838e-06	5.41667e-05
Silent TPITenrich	REACTOME_SIGNALING_BY_CSF3_G_CSF	0.219319	-0.0658604	3.74703e-06	5.57054e-05
Silent TPITenrich	REACTOME_RHOU_GTPASE_CYCLE	0.235882	-0.059593	3.74703e-06	5.57054e-05
Silent TPITenrich	REACTOME_CTLA4_INHIBITORY_SIGNALING	0.246289	-0.0671979	3.96462e-06	5.84702e-05
Silent TPITenrich	REACTOME_MAP2K_AND_MAPK_ACTIVATION	0.188687	-0.0744343	4.0398e-06	5.91077e-05
Silent TPITenrich	REACTOME_UPTAKE_AND_ACTIONS_OF_BACTERIAL_TOXINS	0.219307	-0.0642925	4.0398e-06	5.91077e-05
Silent TPITenrich	REACTOME_ENERGY_DEPENDENT_REGULATION_OF_MTOR_BY_LKB1_AMPK	0.28532	-0.0763649	4.11635e-06	6.00377e-05
Silent TPITenrich	REACTOME_DISASSEMBLY_OF_THE_DESTRUCTION_COMPLEX_AND_RECRUITMENT_OF_AXIN_TO_THE_MEMBRANE	0.221021	-0.0522205	4.52042e-06	6.41109e-05
Silent TPITenrich	REACTOME_CARGO_RECOGNITION_FOR_CLATHRIN_MEDIATED_ENDOCYTOSIS	0.160868	-0.049851	4.60567e-06	6.49217e-05
Silent TPITenrich	KEGG_LONG_TERM_DEPRESSION	0.133476	-0.0434757	4.78082e-06	6.70838e-05
Silent TPITenrich	REACTOME_PI3K_AKT_SIGNALING_IN_CANCER	0.198729	0.0384562	4.87076e-06	6.80362e-05
Silent TPITenrich	REACTOME_REGULATION_OF_TP53_ACTIVITY_THROUGH_ASSOCIATION_WITH_CO_FACTORS	0.378859	0.0595767	4.96233e-06	6.90025e-05
Silent TPITenrich	KEGG_PROGESTERONE_MEDIATED_OOCYTE_MATURATION	0.138852	-0.0455441	5.15043e-06	7.14034e-05
Silent TPITenrich	REACTOME_DOWNREGULATION_OF_ERBB4_SIGNALING	0.320138	-0.0562498	5.24703e-06	7.25251e-05
Silent TPITenrich	KEGG_EPITHELIAL_CELL_SIGNALING_IN_HELICOBACTER_PYLORI_INFECTION	0.182297	-0.0557114	5.34536e-06	7.35543e-05
Silent TPITenrich	REACTOME_NEUREXINS_AND_NEUROLIGINS	0.187288	0.00472142	5.54733e-06	7.57698e-05
Silent TPITenrich	REACTOME_CELL_DEATH_SIGNALLING_VIA_NRAGE_NRIF_AND_NADE	0.142504	-0.0368993	5.54733e-06	7.57698e-05
Silent TPITenrich	REACTOME_SIGNALING_BY_ERBB2	0.159164	-0.0605937	5.86404e-06	7.93921e-05
Silent TPITenrich	REACTOME_ACTIVATION_OF_BAD_AND_TRANSLOCATION_TO_MITOCHONDRIA	0.319194	-0.0850627	5.97341e-06	8.05191e-05
Silent TPITenrich	REACTOME_UNWINDING_OF_DNA	0.464529	-0.120121	6.08472e-06	8.15441e-05
Silent TPITenrich	REACTOME_RELEASE_OF_HH_NP_FROM_THE_SECRETING_CELL	0.371491	0.020113	6.4307e-06	8.54377e-05
Silent TPITenrich	REACTOME_APOPTOTIC_EXECUTION_PHASE	0.183849	-0.0493232	6.4307e-06	8.54377e-05
Silent TPITenrich	KEGG_APOPTOSIS	0.141912	-0.0327708	6.79545e-06	8.92579e-05
Silent TPITenrich	REACTOME_INTRINSIC_PATHWAY_FOR_APOPTOSIS	0.18124	-0.0408089	6.79545e-06	8.92579e-05
Silent TPITenrich	KEGG_VASCULAR_SMOOTH_MUSCLE_CONTRACTION	0.128581	-0.032518	7.17995e-06	9.37755e-05
Silent TPITenrich	REACTOME_PI3K_EVENTS_IN_ERBB2_SIGNALING	0.279861	-0.0581398	7.31268e-06	9.5106e-05
Silent TPITenrich	KEGG_PROSTATE_CANCER	0.162135	0.00644784	8.77559e-06	0.000110858
Silent TPITenrich	REACTOME_NEGATIVE_REGULATION_OF_FGFR1_SIGNALING	0.256379	-0.0354287	8.93637e-06	0.000112123
Silent TPITenrich	KEGG_TYPE_II_DIABETES_MELLITUS	0.184868	-0.0222168	9.78342e-06	0.000121433
Silent TPITenrich	REACTOME_TOXICITY_OF_BOTULINUM_TOXIN_TYPE_D_BOTD	0.370547	-0.0401602	1.05157e-05	0.000128284
Silent TPITenrich	REACTOME_NEUROTOXICITY_OF_CLOSTRIDIUM_TOXINS	0.291558	-0.0623368	1.13002e-05	0.000136059
Silent TPITenrich	REACTOME_SIGNALING_BY_NOTCH1_PEST_DOMAIN_MUTANTS_IN_CANCER	0.200134	0.00671099	1.13002e-05	0.000136059
Silent TPITenrich	REACTOME_INTERLEUKIN_23_SIGNALING	0.355199	-0.0859211	1.15048e-05	0.00013745
Silent TPITenrich	REACTOME_REGULATION_OF_KIT_SIGNALING	0.262064	-0.0128245	1.17131e-05	0.000139397
Silent TPITenrich	REACTOME_TP53_REGULATES_TRANSCRIPTION_OF_CELL_DEATH_GENES	0.175972	-0.0251929	1.19249e-05	0.00014101
Silent TPITenrich	REACTOME_SYNTHESIS_OF_ACTIVE_UBIQUITIN_ROLES_OF_E1_AND_E2_ENZYMES	0.264652	-0.0440598	1.19249e-05	0.00014101
Silent TPITenrich	REACTOME_REGULATION_OF_TP53_ACTIVITY	0.135354	-0.0318233	1.35133e-05	0.000155613
Silent TPITenrich	REACTOME_SIGNALING_BY_MODERATE_KINASE_ACTIVITY_BRAF_MUTANTS	0.149504	-0.0675926	1.35133e-05	0.000155613
Silent TPITenrich	REACTOME_REGULATION_OF_TP53_ACTIVITY_THROUGH_ACETYLATION	0.18509	-0.0677545	1.37561e-05	0.000157624
Silent TPITenrich	REACTOME_SIGNALING_BY_NOTCH2	0.220006	-0.00742006	1.4003e-05	0.000160254
Silent TPITenrich	REACTOME_CREATINE_METABOLISM	0.307651	-0.0971158	1.55756e-05	0.000173736
Silent TPITenrich	REACTOME_RAC1_GTPASE_CYCLE	0.104548	-0.0205254	1.61362e-05	0.000178696
Silent TPITenrich	REACTOME_NOTCH4_ACTIVATION_AND_TRANSMISSION_OF_SIGNAL_TO_THE_NUCLEUS	0.361863	0.0583211	1.73157e-05	0.000189265
Silent TPITenrich	REACTOME_RHO_GTPASES_ACTIVATE_NADPH_OXIDASES	0.170987	-0.0570312	2.0277e-05	0.000214778
Silent TPITenrich	REACTOME_SYNAPTIC_ADHESION_LIKE_MOLECULES	0.276033	-0.0031686	2.1367e-05	0.000224269
Silent TPITenrich	REACTOME_SIGNAL_ATTENUATION	0.263751	-0.0765562	2.1367e-05	0.000224269
Silent TPITenrich	REACTOME_MTORC1_MEDIATED_SIGNALLING	0.251459	-0.0693929	2.1367e-05	0.000224269
Silent TPITenrich	REACTOME_ERKS_ARE_INACTIVATED	0.287309	-0.0749372	2.21244e-05	0.000230648
Silent TPITenrich	KEGG_NOTCH_SIGNALING_PATHWAY	0.208399	0.04196	2.21244e-05	0.000230648
Silent TPITenrich	REACTOME_CREB1_PHOSPHORYLATION_THROUGH_THE_ACTIVATION_OF_CAMKII_CAMKK_CAMKIV_CASCASDE	0.295111	-0.0863859	2.41314e-05	0.000248489
Silent TPITenrich	REACTOME_ACTIVATION_OF_ATR_IN_RESPONSE_TO_REPLICATION_STRESS	0.180581	-0.0712858	2.41314e-05	0.000248489
Silent TPITenrich	REACTOME_CIRCADIAN_CLOCK	0.148538	-0.0176368	2.45531e-05	0.00025227
Silent TPITenrich	REACTOME_AKT_PHOSPHORYLATES_TARGETS_IN_THE_NUCLEUS	0.267428	-0.0733542	2.45531e-05	0.00025227
Silent TPITenrich	REACTOME_NRIF_SIGNALS_CELL_DEATH_FROM_THE_NUCLEUS	0.220079	-0.0205251	2.49818e-05	0.000256105
Silent TPITenrich	REACTOME_SIGNALING_BY_NOTCH1_T_7_9_NOTCH1_M1580_K2555_TRANSLOCATION_MUTANT	0.397728	-0.014816	2.67687e-05	0.000268471
Silent TPITenrich	REACTOME_RND3_GTPASE_CYCLE	0.155036	-0.0512357	2.77071e-05	0.000275196
Silent TPITenrich	REACTOME_DNA_DOUBLE_STRAND_BREAK_RESPONSE	0.167911	-0.0473987	2.86767e-05	0.000283003
Silent TPITenrich	KEGG_GAP_JUNCTION	0.103888	-0.0349432	2.86767e-05	0.000283003
Silent TPITenrich	REACTOME_CYTOCHROME_C_MEDIATED_APOPTOTIC_RESPONSE	0.193607	-0.0270751	2.91736e-05	0.000286987
Silent TPITenrich	REACTOME_SHC1_EVENTS_IN_ERBB2_SIGNALING	0.192396	-0.0547871	3.01919e-05	0.000293878
Silent TPITenrich	REACTOME_PROTEIN_PROTEIN_INTERACTIONS_AT_SYNAPSES	0.179677	0.0115266	3.07136e-05	0.000298329
Silent TPITenrich	REACTOME_FCGAMMA_RECEPTOR_FCGR_DEPENDENT_PHAGOCYTOSIS	0.13843	-0.0495969	3.12439e-05	0.000302526
Silent TPITenrich	REACTOME_FORMATION_OF_APOPTOSOME	0.206768	-0.0416641	3.17829e-05	0.000306461
Silent TPITenrich	REACTOME_GRB2_EVENTS_IN_ERBB2_SIGNALING	0.301742	-0.0371198	3.28875e-05	0.000316782
Silent TPITenrich	REACTOME_TRANSCRIPTIONAL_REGULATION_BY_RUNX1	0.1707	-0.0344	3.5207e-05	0.000335975
Silent TPITenrich	HALLMARK_MITOTIC_SPINDLE	0.120598	-0.0444836	3.58108e-05	0.000339633
Silent TPITenrich	REACTOME_INACTIVATION_OF_CSF3_G_CSF_SIGNALING	0.228103	-0.0731872	3.58108e-05	0.000339633
Silent TPITenrich	REACTOME_SIGNALING_BY_SCF_KIT	0.180259	-0.0120539	3.83253e-05	0.000357974
Silent TPITenrich	REACTOME_NEUROTRANSMITTER_RELEASE_CYCLE	0.158791	-0.0492434	3.89796e-05	0.000361529
Silent TPITenrich	REACTOME_INTRACELLULAR_SIGNALING_BY_SECOND_MESSENGERS	0.146868	-0.035857	3.89796e-05	0.000361529
Silent TPITenrich	REACTOME_TOLL_LIKE_RECEPTOR_CASCADES	0.106737	-0.0350547	3.96446e-05	0.000365862
Silent TPITenrich	REACTOME_RHOB_GTPASE_CYCLE	0.126961	-0.0251039	3.96446e-05	0.000365862
Silent TPITenrich	REACTOME_PTK6_REGULATES_RHO_GTPASES_RAS_GTPASE_AND_MAP_KINASES	0.161248	-0.108906	4.17045e-05	0.000379943
Silent TPITenrich	KEGG_WNT_SIGNALING_PATHWAY	0.139348	-0.00944225	4.17045e-05	0.000379943
Silent TPITenrich	REACTOME_MAPK_FAMILY_SIGNALING_CASCADES	0.121826	-0.0324426	4.61331e-05	0.00041058
Silent TPITenrich	REACTOME_TRAFFICKING_OF_MYRISTOYLATED_PROTEINS_TO_THE_CILIUM	0.348679	-0.05378	5.01606e-05	0.000439237
Silent TPITenrich	REACTOME_PARASITE_INFECTION	0.158725	-0.0554153	5.27347e-05	0.000457446
Silent TPITenrich	REACTOME_RNA_POLYMERASE_II_TRANSCRIPTION	0.104397	-0.0261176	5.27347e-05	0.000457446
Silent TPITenrich	REACTOME_REGULATION_OF_TP53_EXPRESSION_AND_DEGRADATION	0.174828	-0.0332745	5.45198e-05	0.000468536
Silent TPITenrich	REACTOME_FCGR3A_MEDIATED_IL10_SYNTHESIS	0.140445	-0.0440485	5.73052e-05	0.000485702
Silent TPITenrich	REACTOME_NEGATIVE_REGULATION_OF_THE_PI3K_AKT_NETWORK	0.164718	0.016099	6.0225e-05	0.000506273
Silent TPITenrich	KEGG_LONG_TERM_POTENTIATION	0.155062	-0.0185052	6.75951e-05	0.000556591
Silent TPITenrich	REACTOME_RMTS_METHYLATE_HISTONE_ARGININES	0.202741	-0.0647421	6.75951e-05	0.000556591
Silent TPITenrich	REACTOME_SIGNALING_BY_KIT_IN_DISEASE	0.213518	-0.0289035	6.87152e-05	0.000563306
Silent TPITenrich	REACTOME_FLT3_SIGNALING_BY_CBL_MUTANTS	0.371356	-0.114782	6.87152e-05	0.000563306
Silent TPITenrich	REACTOME_JNK_C_JUN_KINASES_PHOSPHORYLATION_AND_ACTIVATION_MEDIATED_BY_ACTIVATED_HUMAN_TAK1	0.189165	-0.0696699	7.10082e-05	0.00058056
Silent TPITenrich	REACTOME_DOWNREGULATION_OF_ERBB2_SIGNALING	0.205979	-0.0686435	7.58132e-05	0.000611732
Silent TPITenrich	REACTOME_TRANSCRIPTIONAL_REGULATION_BY_E2F6	0.226998	-0.0230645	7.83294e-05	0.000627654
Silent TPITenrich	HALLMARK_PANCREAS_BETA_CELLS	0.160991	-0.0151529	7.9617e-05	0.000636316
Silent TPITenrich	REACTOME_PI_METABOLISM	0.130802	-0.0497739	8.49699e-05	0.000667559
Silent TPITenrich	REACTOME_LINOLEIC_ACID_LA_METABOLISM	0.287161	-0.0326651	8.92059e-05	0.000696695
Silent TPITenrich	REACTOME_ALPHA_LINOLENIC_OMEGA3_AND_LINOLEIC_OMEGA6_ACID_METABOLISM	0.257799	-0.0669511	9.21399e-05	0.00071538
Silent TPITenrich	KEGG_LEISHMANIA_INFECTION	0.179774	-0.0223531	9.51649e-05	0.000735777
Silent TPITenrich	KEGG_COLORECTAL_CANCER	0.126416	-0.0418646	9.51649e-05	0.000735777
Silent TPITenrich	REACTOME_APOPTOTIC_CLEAVAGE_OF_CELLULAR_PROTEINS	0.157086	-0.042495	9.51649e-05	0.000735777
Silent TPITenrich	REACTOME_REGULATION_OF_PTEN_LOCALIZATION	0.249499	-0.0992273	9.82834e-05	0.000752964
Silent TPITenrich	REACTOME_BETA_CATENIN_PHOSPHORYLATION_CASCADE	0.207286	-0.0708395	0.000104812	0.000793775
Silent TPITenrich	REACTOME_SIGNALING_BY_CTNNB1_PHOSPHO_SITE_MUTANTS	0.207286	-0.0708395	0.000104812	0.000793775
Silent TPITenrich	KEGG_MELANOGENESIS	0.163858	0.0236218	0.000106507	0.000804635
Silent TPITenrich	REACTOME_AUTOPHAGY	0.144871	-0.0428841	0.000109975	0.000824101
Silent TPITenrich	REACTOME_NEGATIVE_REGULATION_OF_NMDA_RECEPTOR_MEDIATED_NEURONAL_TRANSMISSION	0.171976	-0.0815234	0.000115377	0.000853517
Silent TPITenrich	KEGG_P53_SIGNALING_PATHWAY	0.164526	0.0102023	0.000115377	0.000853517
Silent TPITenrich	REACTOME_TP53_REGULATES_TRANSCRIPTION_OF_CASPASE_ACTIVATORS_AND_CASPASES	0.248636	-0.0380184	0.000124941	0.000913305
Silent TPITenrich	REACTOME_TICAM1_RIP1_MEDIATED_IKK_COMPLEX_RECRUITMENT	0.192549	-0.0457864	0.000128972	0.00093391
Silent TPITenrich	REACTOME_ROLE_OF_LAT2_NTAL_LAB_ON_CALCIUM_MOBILIZATION	0.195419	-0.0276651	0.000131033	0.000944397
Silent TPITenrich	REACTOME_RORA_ACTIVATES_GENE_EXPRESSION	0.206015	-0.00353156	0.000131033	0.000944397
Silent TPITenrich	REACTOME_SODIUM_CALCIUM_EXCHANGERS	0.233678	-0.0451646	0.000135248	0.00097175
Silent TPITenrich	REACTOME_SUPPRESSION_OF_APOPTOSIS	0.16491	-0.0947394	0.000137404	0.000984178
Silent TPITenrich	REACTOME_ERBB2_ACTIVATES_PTK6_SIGNALING	0.462551	-0.0539038	0.000141812	0.0010095
Silent TPITenrich	REACTOME_EPH_EPHRIN_SIGNALING	0.155467	-0.0180279	0.000144066	0.00102239
Silent TPITenrich	REACTOME_FCERI_MEDIATED_CA_2_MOBILIZATION	0.167454	-0.0327118	0.000153422	0.00107233
Silent TPITenrich	REACTOME_HDMS_DEMETHYLATE_HISTONES	0.193197	-0.0106718	0.000153422	0.00107233
Silent TPITenrich	REACTOME_SIGNALING_BY_CYTOSOLIC_FGFR1_FUSION_MUTANTS	0.173643	-0.0565174	0.000155849	0.00108519
Silent TPITenrich	REACTOME_SIGNALING_BY_INTERLEUKINS	0.101763	-0.0293239	0.000158312	0.00109986
Silent TPITenrich	REACTOME_POTENTIAL_THERAPEUTICS_FOR_SARS	0.147313	-0.0455353	0.000168536	0.00116563
Silent TPITenrich	REACTOME_EGFR_TRANSACTIVATION_BY_GASTRIN	0.246264	-0.0653618	0.000171187	0.00118308
Silent TPITenrich	REACTOME_CYTOSOLIC_IRON_SULFUR_CLUSTER_ASSEMBLY	0.208497	-0.0668397	0.000182189	0.00124608
Silent TPITenrich	REACTOME_AMINO_ACIDS_REGULATE_MTORC1	0.206436	-0.0608678	0.000190873	0.00129304
Silent TPITenrich	REACTOME_TP53_REGULATES_TRANSCRIPTION_OF_GENES_INVOLVED_IN_CYTOCHROME_C_RELEASE	0.223393	-0.0223748	0.000196877	0.00132788
Silent TPITenrich	REACTOME_RUNX2_REGULATES_GENES_INVOLVED_IN_CELL_MIGRATION	0.267274	-0.0637215	0.000199945	0.00134269
Silent TPITenrich	REACTOME_FREE_FATTY_ACIDS_REGULATE_INSULIN_SECRETION	0.21987	-0.0692078	0.000199945	0.00134269
Silent TPITenrich	REACTOME_TRANSCRIPTIONAL_ACTIVITY_OF_SMAD2_SMAD3_SMAD4_HETEROTRIMER	0.156348	-0.0469165	0.000199945	0.00134269
Silent TPITenrich	REACTOME_INTEGRATION_OF_ENERGY_METABOLISM	0.110338	-0.0269191	0.000203058	0.00135768
Silent TPITenrich	REACTOME_CD28_DEPENDENT_VAV1_PATHWAY	0.206729	-0.033707	0.000203058	0.00135768
Silent TPITenrich	REACTOME_ABERRANT_REGULATION_OF_MITOTIC_G1_S_TRANSITION_IN_CANCER_DUE_TO_RB1_DEFECTS	0.325304	0.0948768	0.000206216	0.00137482
Silent TPITenrich	REACTOME_REGULATION_OF_TNFR1_SIGNALING	0.179849	-0.00883136	0.000215971	0.00142649
Silent TPITenrich	KEGG_NATURAL_KILLER_CELL_MEDIATED_CYTOTOXICITY	0.116352	-0.0196618	0.000244143	0.00157104
Silent TPITenrich	REACTOME_RESPONSE_OF_MTB_TO_PHAGOCYTOSIS	0.16614	-0.0813078	0.000244143	0.00157104
Silent TPITenrich	REACTOME_PYRIMIDINE_CATABOLISM	0.197144	-0.0562545	0.000244143	0.00157104
Silent TPITenrich	REACTOME_PTK6_PROMOTES_HIF1A_STABILIZATION	0.357469	-0.0520304	0.000247897	0.00158967
Silent TPITenrich	REACTOME_MULTIFUNCTIONAL_ANION_EXCHANGERS	0.337967	-0.0190785	0.000247897	0.00158967
Silent TPITenrich	REACTOME_SIGNALING_BY_NTRKS	0.124135	-0.0398564	0.000255569	0.00162871
Silent TPITenrich	REACTOME_SIGNALING_BY_NOTCH1	0.143964	0.000163536	0.000259488	0.00164687
Silent TPITenrich	KEGG_ALPHA_LINOLENIC_ACID_METABOLISM	0.228162	-0.061782	0.000259488	0.00164687
Silent TPITenrich	REACTOME_TBC_RABGAPS	0.137282	-0.0598583	0.000263464	0.00166866
Silent TPITenrich	REACTOME_CONSTITUTIVE_SIGNALING_BY_EGFRVIII	0.162318	-0.0605736	0.000267496	0.00169304
Silent TPITenrich	REACTOME_PTEN_REGULATION	0.184917	-0.055558	0.000271586	0.00171307
Silent TPITenrich	REACTOME_SUMOYLATION_OF_TRANSCRIPTION_COFACTORS	0.168258	-0.0614305	0.000284211	0.00178297
Silent TPITenrich	REACTOME_GLYCOGEN_STORAGE_DISEASES	0.238335	0.0231187	0.000297384	0.00184806
Silent TPITenrich	KEGG_DRUG_METABOLISM_OTHER_ENZYMES	0.156193	-0.0268938	0.00031584	0.00194445
Silent TPITenrich	REACTOME_SYNTHESIS_OF_PIPS_AT_THE_GOLGI_MEMBRANE	0.183663	-0.0650357	0.000320618	0.00196863
Silent TPITenrich	REACTOME_FATTY_ACYL_COA_BIOSYNTHESIS	0.150391	-0.0256181	0.000325464	0.00198914
Silent TPITenrich	REACTOME_INACTIVATION_OF_CDC42_AND_RAC1	0.201822	-0.0517663	0.000325464	0.00198914
Silent TPITenrich	REACTOME_INFECTION_WITH_MYCOBACTERIUM_TUBERCULOSIS	0.124202	-0.0750876	0.000340417	0.00206415
Silent TPITenrich	REACTOME_DOWNREGULATION_OF_ERBB2_ERBB3_SIGNALING	0.20759	-0.0706756	0.000361355	0.00216977
Silent TPITenrich	REACTOME_MITOTIC_G1_PHASE_AND_G1_S_TRANSITION	0.192649	-0.0425342	0.000366775	0.00219661
Silent TPITenrich	REACTOME_TRP_CHANNELS	0.270725	0.0635205	0.000395031	0.00232518
Silent TPITenrich	REACTOME_CD28_DEPENDENT_PI3K_AKT_SIGNALING	0.189094	-0.00268722	0.000395031	0.00232518
Silent TPITenrich	REACTOME_PURINE_SALVAGE	0.17457	-0.0653056	0.000400921	0.00235535
Silent TPITenrich	REACTOME_OVARIAN_TUMOR_DOMAIN_PROTEASES	0.141831	-0.0293677	0.000406893	0.00238588
Silent TPITenrich	REACTOME_INTERLEUKIN_2_FAMILY_SIGNALING	0.185202	-0.0195976	0.000406893	0.00238588
Silent TPITenrich	REACTOME_CHAPERONE_MEDIATED_AUTOPHAGY	0.156318	-0.0406444	0.000425311	0.00245957
Silent TPITenrich	REACTOME_MAP3K8_TPL2_DEPENDENT_MAPK1_3_ACTIVATION	0.231104	-0.0810518	0.000438019	0.00251108
Silent TPITenrich	REACTOME_PROGRAMMED_CELL_DEATH	0.151949	-0.0387602	0.000492481	0.00275664
Silent TPITenrich	REACTOME_POST_CHAPERONIN_TUBULIN_FOLDING_PATHWAY	0.144884	-0.073419	0.000522021	0.00288704
Silent TPITenrich	REACTOME_SYNTHESIS_OF_PIPS_AT_THE_PLASMA_MEMBRANE	0.122714	-0.0449855	0.00052966	0.00292055
Silent TPITenrich	REACTOME_EPHRIN_SIGNALING	0.246851	0.0545872	0.00052966	0.00292055
Silent TPITenrich	REACTOME_PENTOSE_PHOSPHATE_PATHWAY	0.204667	-0.0732074	0.000537402	0.00295443
Silent TPITenrich	REACTOME_GABA_SYNTHESIS_RELEASE_REUPTAKE_AND_DEGRADATION	0.222612	-0.0671155	0.00054525	0.00299047
Silent TPITenrich	REACTOME_RND2_GTPASE_CYCLE	0.127227	-0.0492964	0.000553205	0.00302871
Silent TPITenrich	REACTOME_PTK6_REGULATES_RTKS_AND_THEIR_EFFECTORS_AKT1_AND_DOK1	0.226958	-0.0477443	0.000561268	0.00306378
Silent TPITenrich	REACTOME_MAPK1_ERK2_ACTIVATION	0.209569	-0.0345863	0.00056944	0.00310107
Silent TPITenrich	KEGG_OOCYTE_MEIOSIS	0.114256	-0.0478411	0.000577723	0.00313878
Silent TPITenrich	REACTOME_FORMATION_OF_THE_BETA_CATENIN_TCF_TRANSACTIVATING_COMPLEX	0.163834	-0.0420114	0.000586118	0.0031732
Silent TPITenrich	REACTOME_EGFR_INTERACTS_WITH_PHOSPHOLIPASE_C_GAMMA	0.289499	-0.0963966	0.000594626	0.00320987
Silent TPITenrich	REACTOME_FC_EPSILON_RECEPTOR_FCERI_SIGNALING	0.158821	-0.0448441	0.000603249	0.00324317
Silent TPITenrich	REACTOME_HCMV_INFECTION	0.159987	-0.0559364	0.000611989	0.00328442
Silent TPITenrich	REACTOME_PTK6_EXPRESSION	0.32851	-0.12518	0.000629822	0.00335675
Silent TPITenrich	REACTOME_FANCONI_ANEMIA_PATHWAY	0.21842	-0.048667	0.000629822	0.00335675
Silent TPITenrich	REACTOME_FGFR1_MUTANT_RECEPTOR_ACTIVATION	0.117787	-0.0313038	0.000648138	0.00342868
Silent TPITenrich	REACTOME_SIGNALING_BY_ERBB2_ECD_MUTANTS	0.145947	-0.0596409	0.000648138	0.00342868
Silent TPITenrich	REACTOME_SIGNALING_BY_ERBB4	0.170945	0.0312903	0.000666948	0.00351011
Silent TPITenrich	REACTOME_SIGNALING_BY_HIPPO	0.180916	-0.0120509	0.000676543	0.00354447
Silent TPITenrich	KEGG_ALZHEIMERS_DISEASE	0.135458	-0.0383362	0.000686265	0.00358931
Silent TPITenrich	REACTOME_CASPASE_MEDIATED_CLEAVAGE_OF_CYTOSKELETAL_PROTEINS	0.217528	-0.0562589	0.000696117	0.00363057
Silent TPITenrich	REACTOME_IKK_COMPLEX_RECRUITMENT_MEDIATED_BY_RIP1	0.155333	-0.046572	0.000779799	0.00396634
Silent TPITenrich	REACTOME_SEMA4D_MEDIATED_INHIBITION_OF_CELL_ATTACHMENT_AND_MIGRATION	0.214312	-0.0710808	0.000779799	0.00396634
Silent TPITenrich	REACTOME_SIGNALING_BY_ERBB2_IN_CANCER	0.133634	-0.0527694	0.000802132	0.00406205
Silent TPITenrich	REACTOME_APOPTOSIS	0.153696	-0.0437412	0.000813519	0.00410847
Silent TPITenrich	REACTOME_HCMV_LATE_EVENTS	0.184456	-0.0625124	0.000825056	0.00415313
Silent TPITenrich	REACTOME_SENSORY_PROCESSING_OF_SOUND	0.11677	-0.0404196	0.000825056	0.00415313
Silent TPITenrich	REACTOME_NONCANONICAL_ACTIVATION_OF_NOTCH3	0.286683	0.0450665	0.000848587	0.00425075
Silent TPITenrich	REACTOME_RND1_GTPASE_CYCLE	0.106992	-0.0397126	0.000885054	0.00440242
Silent TPITenrich	REACTOME_SYNTHESIS_OF_PIPS_AT_THE_EARLY_ENDOSOME_MEMBRANE	0.162689	-0.0563437	0.000962383	0.00470108
Silent TPITenrich	REACTOME_RHO_GTPASES_ACTIVATE_RHOTEKIN_AND_RHOPHILINS	0.174679	-0.116368	0.000975863	0.00474438
Silent TPITenrich	REACTOME_E2F_MEDIATED_REGULATION_OF_DNA_REPLICATION	0.183513	-0.0175693	0.000989519	0.00480067
Silent TPITenrich	REACTOME_SUPPRESSION_OF_PHAGOSOMAL_MATURATION	0.189421	-0.0740715	0.000989519	0.00480067
Silent TPITenrich	REACTOME_METALLOPROTEASE_DUBS	0.184849	-0.0410601	0.00103155	0.0049733
Silent TPITenrich	REACTOME_SIGNALING_BY_FGFR1_IN_DISEASE	0.110359	-0.0281769	0.0011053	0.00527658
Silent TPITenrich	REACTOME_NADE_MODULATES_DEATH_SIGNALLING	0.20834	-0.0577493	0.0011053	0.00527658
Silent TPITenrich	REACTOME_TP53_REGULATES_TRANSCRIPTION_OF_GENES_INVOLVED_IN_G2_CELL_CYCLE_ARREST	0.16941	-0.033541	0.00128502	0.00598018
Silent TPITenrich	REACTOME_C_TYPE_LECTIN_RECEPTORS_CLRS	0.165929	-0.0384113	0.00137532	0.00633978
Silent TPITenrich	REACTOME_RAF_ACTIVATION	0.139025	-0.0604357	0.00139407	0.00641661
Silent TPITenrich	REACTOME_RHOBTB3_ATPASE_CYCLE	0.175001	-0.0765905	0.00141305	0.0064814
Silent TPITenrich	REACTOME_CONDENSATION_OF_PROMETAPHASE_CHROMOSOMES	0.203622	-0.0895317	0.00145174	0.00662269
Silent TPITenrich	REACTOME_RUNX2_REGULATES_CHONDROCYTE_MATURATION	0.357858	-0.0309233	0.00147144	0.00670266
Silent TPITenrich	REACTOME_MAPK3_ERK1_ACTIVATION	0.179286	-0.0215948	0.00153204	0.00692754
Silent TPITenrich	REACTOME_TRANSPORT_AND_SYNTHESIS_OF_PAPS	0.17775	-0.0529756	0.00157372	0.00707789
Silent TPITenrich	REACTOME_MET_ACTIVATES_PTPN11	0.240229	-0.0608607	0.00161643	0.00721385
Silent TPITenrich	REACTOME_ION_CHANNEL_TRANSPORT	0.102739	-0.0067494	0.00163818	0.00728983
Silent TPITenrich	REACTOME_GLYCOLYSIS	0.152252	-0.0550122	0.0016825	0.00744049
Silent TPITenrich	REACTOME_PROLONGED_ERK_ACTIVATION_EVENTS	0.186062	-0.0604829	0.00170507	0.00752232
Silent TPITenrich	REACTOME_SIGNALING_BY_THE_B_CELL_RECEPTOR_BCR	0.159589	-0.0352667	0.00172792	0.00758332
Silent TPITenrich	REACTOME_WNT_MEDIATED_ACTIVATION_OF_DVL	0.217045	-0.0633765	0.00172792	0.00758332
Silent TPITenrich	REACTOME_GAP_JUNCTION_DEGRADATION	0.207766	-0.0637514	0.00184644	0.00803485
Silent TPITenrich	REACTOME_DISINHIBITION_OF_SNARE_FORMATION	0.200851	-0.0609761	0.00187103	0.00812653
Silent TPITenrich	REACTOME_SIGNALING_BY_TGF_BETA_RECEPTOR_COMPLEX	0.116384	-0.0501259	0.00187103	0.00812653
Silent TPITenrich	REACTOME_DOWNREGULATION_OF_SMAD2_3_SMAD4_TRANSCRIPTIONAL_ACTIVITY	0.146804	-0.0657245	0.00194659	0.00838385
Silent TPITenrich	REACTOME_FOXO_MEDIATED_TRANSCRIPTION	0.10067	-0.0133599	0.00194659	0.00838385
Silent TPITenrich	REACTOME_SIGNALING_BY_WNT_IN_CANCER	0.160838	-0.0185685	0.00199851	0.0085438
Silent TPITenrich	REACTOME_GLUTAMATE_NEUROTRANSMITTER_RELEASE_CYCLE	0.126666	-0.05512	0.0020517	0.00872281
Silent TPITenrich	REACTOME_SCAVENGING_BY_CLASS_B_RECEPTORS	0.247499	-0.0459031	0.00207878	0.00880958
Silent TPITenrich	KEGG_CIRCADIAN_RHYTHM_MAMMAL	0.251533	0.0486487	0.00210619	0.00886076
Silent TPITenrich	REACTOME_SYNTHESIS_OF_PIPS_AT_THE_ER_MEMBRANE	0.227572	-0.0806401	0.00213393	0.00896114
Silent TPITenrich	REACTOME_RNA_POLYMERASE_I_TRANSCRIPTION_TERMINATION	0.133897	-0.032412	0.00219041	0.00914435
Silent TPITenrich	REACTOME_TNFR1_INDUCED_NFKAPPAB_SIGNALING_PATHWAY	0.149847	-0.0272749	0.00221917	0.00923105
Silent TPITenrich	REACTOME_BIOSYNTHESIS_OF_SPECIALIZED_PRORESOLVING_MEDIATORS_SPMS	0.150195	-0.0229833	0.00224826	0.00933529
Silent TPITenrich	REACTOME_LGI_ADAM_INTERACTIONS	0.181217	0.0146091	0.00230751	0.00952569
Silent TPITenrich	REACTOME_OTHER_INTERLEUKIN_SIGNALING	0.136111	-0.0404312	0.00233767	0.00962869
Silent TPITenrich	REACTOME_INTEGRIN_SIGNALING	0.163354	-0.060095	0.00236819	0.00973705
Silent TPITenrich	REACTOME_SHC1_EVENTS_IN_ERBB4_SIGNALING	0.197911	-0.0400428	0.00255908	0.0103516
Silent TPITenrich	REACTOME_ACTIVATION_OF_ANTERIOR_HOX_GENES_IN_HINDBRAIN_DEVELOPMENT_DURING_EARLY_EMBRYOGENESIS	0.126028	-0.0157277	0.00255908	0.0103516
Silent TPITenrich	REACTOME_INTERLEUKIN_21_SIGNALING	0.208015	-0.0777384	0.00262577	0.0105705
Silent TPITenrich	REACTOME_ARYL_HYDROCARBON_RECEPTOR_SIGNALLING	0.315831	0.0121028	0.00276395	0.0110308
Silent TPITenrich	REACTOME_IKBA_VARIANT_LEADS_TO_EDA_ID	0.163887	-0.0603936	0.0028355	0.0112628
Silent TPITenrich	REACTOME_RSK_ACTIVATION	0.173117	-0.0607523	0.00287191	0.0113684
Silent TPITenrich	REACTOME_HEME_DEGRADATION	0.166395	-0.0679937	0.00287191	0.0113684
Silent TPITenrich	REACTOME_DEREGULATED_CDK5_TRIGGERS_MULTIPLE_NEURODEGENERATIVE_PATHWAYS_IN_ALZHEIMER_S_DISEASE_MODELS	0.144165	-0.0601447	0.00290874	0.0114798
Silent TPITenrich	REACTOME_NR1H2_NR1H3_REGULATE_GENE_EXPRESSION_TO_CONTROL_BILE_ACID_HOMEOSTASIS	0.212949	-0.0352422	0.00306042	0.0119661
Silent TPITenrich	REACTOME_TRANSCRIPTIONAL_REGULATION_OF_GRANULOPOIESIS	0.1962	0.0463333	0.00313894	0.0121752
Silent TPITenrich	REACTOME_DISEASES_OF_MITOTIC_CELL_CYCLE	0.190108	0.0412811	0.00317888	0.0122941
Silent TPITenrich	HALLMARK_WNT_BETA_CATENIN_SIGNALING	0.106829	-0.0150007	0.00321928	0.0124347
Silent TPITenrich	REACTOME_RHO_GTPASE_EFFECTORS	0.103091	-0.0308037	0.00326015	0.0125559
Silent TPITenrich	REACTOME_PREVENTION_OF_PHAGOSOMAL_LYSOSOMAL_FUSION	0.151992	-0.0722568	0.00342841	0.0130624
Silent TPITenrich	REACTOME_REDUCTION_OF_CYTOSOLIC_CA_LEVELS	0.181463	-0.0804032	0.00355975	0.0134465
Silent TPITenrich	REACTOME_ERBB2_REGULATES_CELL_MOTILITY	0.156921	-0.0492311	0.00378886	0.0141787
Silent TPITenrich	REACTOME_INLA_MEDIATED_ENTRY_OF_LISTERIA_MONOCYTOGENES_INTO_HOST_CELLS	0.193821	-0.0790459	0.00383626	0.0143155
Silent TPITenrich	REACTOME_N_GLYCAN_TRIMMING_AND_ELONGATION_IN_THE_CIS_GOLGI	0.180106	-0.0620901	0.0038842	0.0144711
Silent TPITenrich	REACTOME_SIGNALING_BY_FGFR	0.120516	-0.000546463	0.0038842	0.0144711
Silent TPITenrich	KEGG_VASOPRESSIN_REGULATED_WATER_REABSORPTION	0.160763	-0.0241297	0.00393268	0.0146046
Silent TPITenrich	REACTOME_RNA_POLYMERASE_I_PROMOTER_ESCAPE	0.120511	-0.0465115	0.00393268	0.0146046
Silent TPITenrich	REACTOME_S_PHASE	0.123149	-0.0461102	0.00403129	0.0148871
Silent TPITenrich	REACTOME_BIOSYNTHESIS_OF_EPA_DERIVED_SPMS	0.202001	0.00965437	0.00403129	0.0148871
Silent TPITenrich	REACTOME_MYOCLONIC_EPILEPSY_OF_LAFORA	0.186982	-0.0369949	0.00408143	0.0150363
Silent TPITenrich	REACTOME_LOSS_OF_FUNCTION_OF_MECP2_IN_RETT_SYNDROME	0.146408	-0.051869	0.00408143	0.0150363
Silent TPITenrich	REACTOME_RNA_POLYMERASE_I_TRANSCRIPTION	0.130002	-0.039026	0.00418342	0.015363
Silent TPITenrich	REACTOME_SHC_MEDIATED_CASCADE_FGFR3	0.201036	0.0181286	0.00423528	0.0154736
Silent TPITenrich	KEGG_REGULATION_OF_AUTOPHAGY	0.168939	-0.0725652	0.00428772	0.0156158
Silent TPITenrich	REACTOME_CLEC7A_INFLAMMASOME_PATHWAY	0.206659	-0.0445139	0.00434075	0.0157841
Silent TPITenrich	REACTOME_ACTIVATED_NTRK3_SIGNALS_THROUGH_RAS	0.198846	-0.0487294	0.00434075	0.0157841
Silent TPITenrich	REACTOME_PP2A_MEDIATED_DEPHOSPHORYLATION_OF_KEY_METABOLIC_FACTORS	0.213805	-0.0819546	0.00439435	0.0159289
Silent TPITenrich	REACTOME_RUNX1_AND_FOXP3_CONTROL_THE_DEVELOPMENT_OF_REGULATORY_T_LYMPHOCYTES_TREGS	0.335948	0.0413146	0.00461491	0.0166047
Silent TPITenrich	REACTOME_GLUCOSE_METABOLISM	0.117068	-0.0528669	0.00490466	0.0174705
Silent TPITenrich	REACTOME_E2F_ENABLED_INHIBITION_OF_PRE_REPLICATION_COMPLEX_FORMATION	0.212401	-0.0293143	0.00490466	0.0174705
Silent TPITenrich	REACTOME_RNA_POLYMERASE_I_TRANSCRIPTION_INITIATION	0.137847	-0.0343726	0.0051482	0.0181492
Silent TPITenrich	REACTOME_ASSEMBLY_OF_THE_ORC_COMPLEX_AT_THE_ORIGIN_OF_REPLICATION	0.227145	-0.0372553	0.00527402	0.0184871
Silent TPITenrich	REACTOME_RUNX1_REGULATES_TRANSCRIPTION_OF_GENES_INVOLVED_IN_INTERLEUKIN_SIGNALING	0.34794	0.0701125	0.00560081	0.0194264
Silent TPITenrich	REACTOME_SIGNALING_BY_FGFR2	0.106215	-0.0325532	0.00560081	0.0194264
Silent TPITenrich	REACTOME_IRAK1_RECRUITS_IKK_COMPLEX	0.156881	-0.0683953	0.00566832	0.0196164
Silent TPITenrich	REACTOME_TCF_DEPENDENT_SIGNALING_IN_RESPONSE_TO_WNT	0.147466	-0.029399	0.00573657	0.0198081
Silent TPITenrich	REACTOME_CELL_CYCLE_MITOTIC	0.104701	-0.0337555	0.00587528	0.0201966
Silent TPITenrich	REACTOME_ANTIGEN_ACTIVATES_B_CELL_RECEPTOR_BCR_LEADING_TO_GENERATION_OF_SECOND_MESSENGERS	0.169986	0.00485574	0.00594577	0.0203858
Silent TPITenrich	REACTOME_ACTIVATED_NTRK2_SIGNALS_THROUGH_RAS	0.203108	0.00360266	0.00594577	0.0203858
Silent TPITenrich	REACTOME_SMAD2_SMAD3_SMAD4_HETEROTRIMER_REGULATES_TRANSCRIPTION	0.138282	-0.0274218	0.00601702	0.0205539
Silent TPITenrich	REACTOME_CONSTITUTIVE_SIGNALING_BY_OVEREXPRESSED_ERBB2	0.116079	-0.0629095	0.00616182	0.0209479
Silent TPITenrich	REACTOME_KILLING_MECHANISMS	0.205839	0.0361148	0.00623538	0.0211359
Silent TPITenrich	REACTOME_TFAP2_AP_2_FAMILY_REGULATES_TRANSCRIPTION_OF_GROWTH_FACTORS_AND_THEIR_RECEPTORS	0.261904	0.0313148	0.0062354	0.0211359
Silent TPITenrich	REACTOME_RUNX1_REGULATES_TRANSCRIPTION_OF_GENES_INVOLVED_IN_BCR_SIGNALING	0.336675	0.0398955	0.00638492	0.0215244
Silent TPITenrich	REACTOME_REGULATION_OF_BACH1_ACTIVITY	0.203363	-0.0867718	0.00646088	0.0217171
Silent TPITenrich	REACTOME_DNA_REPLICATION_PRE_INITIATION	0.16673	-0.0537587	0.00669368	0.0223453
Silent TPITenrich	REACTOME_TNF_SIGNALING	0.108513	-0.0090293	0.00709847	0.0234762
Silent TPITenrich	REACTOME_DISEASES_OF_PROGRAMMED_CELL_DEATH	0.101913	-0.043809	0.00709847	0.0234762
[truncated: 427 more rows]

## Sheet: DEG (Protein)
# Proteins significantly upregulated across the 7 proteomic clusters based on proteomic data (Wilcoxon rank-sum test was performed, 1 vs other 6 clusters)
Upregulated 459 proteins in GHenrich (FDR<0.05,FC>2)					Upregulated 224 proteins in EMTPRO (FDR<0.05,FC>2)					Upregulated 812 proteins in PRLenrich (FDR<0.05,FC>2)					Upregulated 1108 proteins in TSH/Silent PIT1enrich (FDR<0.05,FC>2)					Upregulated 790 proteins in ACTHenrich (FDR<0.05,FC>2)					Upregulated 775 proteins in Silent TPITenrich (FDR<0.05,FC>2)					Upregulated 1290 proteins in SF1/NULLenrich (FDR<0.05,FC>2)
Symbol	FC	p value	FDR		Symbol	FC	p value	FDR		Symbol	FC	p value	FDR		Symbol	FC	p value	FDR		Symbol	FC	p value	FDR		Symbol	FC	p value	FDR		Symbol	FC	p value	FDR
CNGA3	10.0392	3.48123e-26	3.47809e-22		MMP8	18.2001	1.35662e-15	5.39516e-12		TLE4	47.247	1.73662e-25	1.73506e-21		KCNT2	16.9035	9.18208e-26	9.17382e-22		ATP6V1C2	9705.61	5.47339e-45	1.82282e-41		BMP6	122.627	1.76031e-38	1.75873e-34		WNK3	25.5851	5.18956e-34	5.18489e-30
PCSK5	9.68787	4.38922e-25	2.19264e-21		ALOX12	7.33398	1.29083e-13	1.59219e-11		ALK	9.24543	5.17081e-22	2.58308e-18		CCDC112	8.29749	2.45994e-24	1.22886e-20		GNMT	23620.2	5.47339e-45	1.82282e-41		CHST2	144.573	1.13312e-37	5.66052e-34		NECAB1	15.8511	1.46307e-33	7.30877e-30
FBXL8	8.15366	1.17794e-23	3.92295e-20		ERMAP	1011.05	1.61853e-13	1.77701e-11		PIK3AP1	20.3388	9.07032e-18	3.02072e-14		ALPK3	2.12179	4.71202e-24	1.56926e-20		PPP1R17	7194.18	5.47339e-45	1.82282e-41		TBC1D2	109.466	3.25818e-36	1.08508e-32		CHCHD7	43.2643	2.19613e-33	7.31383e-30
ROBO2	3.70111	3.95964e-23	9.89018e-20		PADI4	11.3918	1.93163e-13	1.92989e-11		NEUROD4	99.2896	3.28719e-17	8.21057e-14		MYRIP	8.09618	2.68965e-22	6.41676e-19		LGI3	3858.64	3.08401e-43	6.82183e-40		FREM1	33.2554	5.82619e-36	1.45524e-32		GAL3ST3	34.4001	3.03205e-32	7.57331e-29
WNT5B	28.5315	8.18036e-23	1.6346e-19		AZU1	12.7911	3.48526e-13	2.79716e-11		PDE7A	127.375	2.5451e-14	5.08562e-11		SDAD1	9.11015	3.21127e-22	6.41676e-19		NPTX1	11209.4	3.41399e-43	6.82183e-40		GPT	123.341	3.65092e-35	7.29526e-32		CYP2S1	23.7384	5.68939e-32	1.13685e-28
CBLN1	4.65798	1.36942e-22	2.28032e-19		HBB	2.18909	5.41112e-12	1.67896e-10		ENO3	6.00112	2.12001e-13	2.64762e-10		ZNF106	140.97	2.1824e-21	3.63406e-18		PRODH	269.727	8.50215e-43	1.41575e-39		NR2F2	80.0541	8.06066e-35	1.34223e-31		GALNT12	28.4568	2.22418e-31	3.70364e-28
2022-09-14	5.7562	1.95458e-21	2.78974e-18		SLC4A1	4.35329	1.14656e-11	2.85668e-10		DNAJB5	41.5542	2.11595e-13	2.64762e-10		IRAK3	27.7831	3.19613e-21	4.56179e-18		BBOX1	456.378	1.80448e-41	2.5755e-38		SAMD11	21.9932	1.0581e-34	1.43154e-31		SLC27A6	8.18825	5.49069e-31	7.83678e-28
RPH3AL	8.07509	6.50245e-21	8.12075e-18		RNASE2	8.89237	1.31896e-11	3.19562e-10		FLT1	10.2106	3.03705e-13	3.37147e-10		PIK3IP1	7.66058	1.61819e-20	2.02092e-17		ALDOB	322.022	2.93734e-41	3.66837e-38		SREBF1	18.5921	1.14626e-34	1.43154e-31		SEMA7A	123.412	9.01971e-29	1.12645e-25
SPP2	4.48725	2.61982e-19	2.72211e-16		LY6G6F	34.5283	1.67707e-11	3.74237e-10		MAL2	12.3214	5.1121e-13	5.1075e-10		ARHGAP26	9.80398	6.1244e-20	6.49763e-17		DSC2	424.487	9.08098e-40	1.00809e-36		NNAT	14.0582	6.98941e-32	7.75903e-29		SERAC1	17.5813	6.24932e-28	6.93744e-25
DLK1	3.30143	2.72457e-19	2.72211e-16		FGB	6.92919	5.85559e-11	9.89901e-10		WRN	97.5847	8.31208e-13	7.54964e-10		GFRA3	43.2081	6.50348e-20	6.49763e-17		EI24	88.1654	6.28292e-38	6.27727e-35		C1orf95	46.769	9.23357e-31	9.22526e-28		CDK18	8.49669	1.82804e-27	1.82015e-24
RPP25	9.63685	3.0148e-19	2.73826e-16		F13B	10.2491	5.99765e-11	1.00038e-09		ZC3HAV1L	11.7769	1.27616e-12	1.06251e-09		PLA2G7	17.7996	1.10803e-19	1.00639e-16		MERTK	28.9695	1.17695e-37	1.06899e-34		EYA1	14.66	1.0276e-29	9.33345e-27		BSPRY	11.7667	2.00397e-27	1.82015e-24
GPR180	6.37799	4.61909e-19	3.84578e-16		VNN2	19.4599	6.30213e-11	1.03902e-09		FOXP1	8.46593	2.76423e-12	2.12441e-09		SYN3	8.5342	1.42424e-19	1.1858e-16		RASEF	94.2112	1.73186e-35	1.44192e-32		OLFM3	32.0478	2.64188e-29	2.19959e-26		CYP11A1	150.545	9.05509e-27	7.53912e-24
GPR68	5.66632	1.3953e-18	1.07234e-15		ARG1	7.33593	1.01707e-10	1.51214e-09		PMM2	7.58139	4.84962e-12	3.4609e-09		FAM198B	17.9865	1.94212e-19	1.42304e-16		FST	217.379	5.39864e-34	4.14906e-31		C15orf48	21.9162	6.91208e-29	5.3122e-26		GLUD2	13.4991	9.85673e-27	7.57528e-24
MINA	5.76744	2.94078e-18	2.09866e-15		PGLYRP1	9.71983	1.17085e-10	1.68559e-09		FBXO33	6.57995	5.57438e-12	3.71291e-09		CPZ	22.0027	1.99406e-19	1.42304e-16		TLL1	43.0215	6.66748e-34	4.7582e-31		PRKD3	29.068	1.25339e-28	8.9447e-26		2022-03-01	10.4828	2.29242e-26	1.63597e-23
ELL2	4.80937	1.04595e-17	6.96671e-15		KEL	7.01094	3.60003e-10	4.25928e-09		JUND	47.6998	6.30328e-12	3.93601e-09		NPR2	5.80875	3.60944e-19	2.3118e-16		FGD5	108.907	1.72895e-33	1.1516e-30		KANK4	32.9044	1.33856e-27	8.91568e-25		INPP5J	13.3277	2.06708e-25	1.37681e-22
ARHGEF10	8.22471	1.51146e-16	9.43815e-14		ELANE	8.63632	4.85123e-10	5.4337e-09		SOS2	2.79153	7.90642e-12	4.64665e-09		SLC17A5	7.13159	3.70222e-19	2.3118e-16		FAM83H	47.8098	4.2599e-32	2.66004e-29		IGSF21	32.1988	1.70681e-27	1.0658e-24		STBD1	22.8944	2.72413e-25	1.70105e-22
DHRS3	3.7852	1.71028e-16	1.00514e-13		FGG	5.54151	7.01684e-10	7.4264e-09		KCND2	10.7805	8.56707e-12	4.7552e-09		TSHB	25.6169	5.00895e-18	2.94379e-15		HHATL	17.5942	2.30919e-31	1.35712e-28		TMPRSS6	6.08063	2.11621e-27	1.24371e-24		CRYGD	241.834	6.39794e-24	3.76011e-21
ITPR3	22.5642	2.19462e-16	1.21814e-13		GP9	12.6517	7.28589e-10	7.66246e-09		TFPI2	6.30303	1.69381e-11	8.90677e-09		DGKH	8.42739	5.42718e-18	3.01238e-15		PDGFC	110.883	8.11752e-31	4.50568e-28		SRR	16.6401	4.21189e-27	2.33783e-24		FDX1	14.9545	2.43179e-23	1.34978e-20
LSG1	4.48745	2.36474e-16	1.24348e-13		RASGRP2	7.19035	8.34379e-10	8.57472e-09		GALNT14	6.44488	2.65085e-11	1.32423e-08		PPP2R5A	4.31912	2.13937e-17	1.12497e-14		ABCB9	22.9054	9.6793e-30	5.08979e-27		ANKRD24	19.3819	3.76022e-26	1.97728e-23		PLTP	5.3946	3.26926e-23	1.71912e-20
VPS54	7.03152	2.76954e-16	1.38353e-13		SPTA1	3.08127	9.1214e-10	9.25197e-09		TCEAL5	6.00568	3.69848e-11	1.75959e-08		PTPRM	6.68682	3.41248e-17	1.7047e-14		ABCA3	11.7272	1.55275e-28	7.75678e-26		SEMA4B	20.1965	2.37979e-25	1.18882e-22		TRIM67	59.7231	3.92402e-23	1.96024e-20
PDLIM4	5.3254	5.93805e-16	2.8251e-13		CA2	2.30787	1.26307e-09	1.21456e-08		FAM167A	26.6388	5.66723e-11	2.5737e-08		PRKG2	6.62754	7.89786e-17	3.7575e-14		SDK1	127.049	5.40368e-28	2.57087e-25		PLOD2	10.9158	5.6313e-25	2.67916e-22		FOLR1	92.7084	6.67948e-23	3.17784e-20
RPS6KA2	4.20422	2.3937e-15	1.08707e-12		FGA	6.24701	1.26307e-09	1.21456e-08		TES	6.46006	6.69852e-11	2.90978e-08		IFIT2	8.11023	1.3407e-16	5.95669e-14		SPP1	117.712	6.40252e-28	2.90762e-25		IRF6	11.8118	7.14029e-25	3.24266e-22		MOAP1	53.5145	7.92114e-23	3.5288e-20
RELN	22.1305	3.36601e-15	1.44875e-12		GP1BB	61.0796	1.94548e-09	1.75585e-08		BRI3BP	5.88183	7.37414e-11	3.06979e-08		PRSS23	2.54249	1.37127e-16	5.95669e-14		MAMLD1	19.2842	8.13111e-28	3.53208e-25		PCDH9	44.5602	9.04536e-25	3.92922e-22		HIGD2A	16.8227	8.12354e-23	3.5288e-20
ARMCX4	5.37302	3.48013e-15	1.44875e-12		HBD	2.19512	2.90805e-09	2.51989e-08		DNAJC25	9.47362	8.91502e-11	3.5628e-08		CORO2A	7.40737	1.51066e-16	6.28874e-14		ACAN	110.545	2.24318e-27	9.33816e-25		SCD	19.7343	1.61254e-24	6.71289e-22		PHYHD1	43.8136	1.12845e-22	4.69765e-20
GH1	12.1913	4.97939e-15	1.98996e-12		SELP	9.05401	4.46532e-09	3.64485e-08		PRG2	5.14789	1.26932e-10	4.76168e-08		SGCB	13.9307	2.1812e-16	8.71693e-14		ZBTB16	38.8391	8.61514e-27	3.44296e-24		IGF2BP2	8.38928	2.03034e-24	8.11407e-22		B3GNT7	9.4219	1.59906e-22	6.39047e-20
PTPN2	4.40686	5.98768e-15	2.30088e-12		NCF1	3.86214	4.68656e-09	3.7883e-08		MORF4L2	5.02809	1.28681e-10	4.76168e-08		CTGF	14.3651	5.81326e-16	2.23386e-13		PTK2B	11.8832	5.12677e-26	1.97006e-23		EPS8L2	19.1497	1.09599e-23	4.21157e-21		DMGDH	7.55914	1.69875e-22	6.44091e-20
TCTN1	3.19995	7.07623e-15	2.61847e-12		SLC2A1	6.82328	5.07298e-09	4.06775e-08		MAP3K5	5.04764	3.10241e-10	1.10701e-07		RNF145	6.48938	6.14477e-16	2.27379e-13		GRAMD4	25.1514	2.07317e-25	7.67151e-23		ANGPTL7	6.35934	1.29093e-23	4.7769e-21		FSHB	57.7568	1.74061e-22	6.44091e-20
DFNA5	6.97231	8.90481e-15	3.17743e-12		RNASE3	32.8758	7.20587e-09	5.50412e-08		HRC	8.24322	5.68192e-10	1.95752e-07		FAM63B	6.41223	6.72911e-16	2.34602e-13		RPGR	20.8037	2.5302e-25	9.02828e-23		SIDT2	19.6562	1.49997e-23	5.35223e-21		TRIM47	58.9651	3.40066e-22	1.19822e-19
SLIT1	4.72336	1.17679e-14	4.05426e-12		CAMP	13.0909	8.0127e-09	6.05101e-08		THRB	4.07811	7.62419e-10	2.53911e-07		WDR55	4.99987	6.80957e-16	2.34602e-13		CRYBG3	28.4399	3.64719e-25	1.25652e-22		INPP5F	7.41587	3.22504e-23	1.11108e-20		CHCHD4	6.49915	3.47796e-22	1.19822e-19
GALNT14	3.80876	1.46925e-14	4.8931e-12		BIN2	3.96924	9.10896e-09	6.80177e-08		CNTN4	4.55754	8.32319e-10	2.68248e-07		SGCE	7.57103	7.82765e-16	2.60687e-13		RASAL1	24.52	5.72117e-25	1.90534e-22		KIAA1211	7.46352	4.00839e-23	1.33493e-20		MARS2	9.32361	4.68298e-22	1.55959e-19
PCDH8	3.22712	1.75673e-14	5.66177e-12		EPB42	3.5084	1.034e-08	7.62979e-08		POT1	6.75571	8.95855e-10	2.71227e-07		INADL	10.2593	9.19399e-16	2.96313e-13		GAL	240.442	2.01552e-24	6.49583e-22		OPCML	16.477	7.98318e-23	2.5729e-20		KCTD14	81.1029	5.64056e-22	1.8179e-19
SLC12A4	6.29003	2.06246e-14	6.43939e-12		HK3	3.32555	1.32767e-08	9.52931e-08		ANGPT1	9.49762	8.73806e-10	2.71227e-07		PDE10A	24.8837	9.55199e-16	2.98231e-13		CLIC6	25.8172	1.57898e-23	4.92989e-21		FXYD6	12.777	1.06043e-22	3.21383e-20		COA4	6.91482	9.43983e-22	2.9134e-19
GPX7	2.69839	2.23852e-14	6.77728e-12		EPX	18.4527	1.3436e-08	9.62918e-08		FUBP3	4.94625	1.03367e-09	3.03748e-07		MYD88	6.56401	1.62647e-15	4.92428e-13		MOCS1	7.36641	6.26457e-23	1.89664e-20		CD82	13.4938	1.06152e-22	3.21383e-20		TMEM143	13.6639	9.62289e-22	2.9134e-19
DEPTOR	4.49434	6.73117e-14	1.97798e-11		MPO	5.38074	1.64942e-08	1.1516e-07		BIN2	5.37453	1.1495e-09	3.19018e-07		GNL3L	5.09667	2.11932e-15	6.22767e-13		C16orf45	12.6305	1.9596e-22	5.75833e-20		RAB26	23.167	1.90385e-22	5.59451e-20		PUSL1	5.85247	1.02473e-21	3.01121e-19
FAM21C	4.31424	9.7292e-14	2.77727e-11		ANK1	2.92669	2.83121e-08	1.86219e-07		HIST1H1B	5.21075	1.13673e-09	3.19018e-07		AKAP1	4.42908	2.45966e-15	7.02128e-13		TXNDC16	22.3691	2.61236e-22	7.45716e-20		TSPAN15	11.5364	3.16399e-22	9.03183e-20		FBXO6	7.8245	1.22837e-21	3.50648e-19
PTPRE	3.72773	1.24825e-13	3.46425e-11		PRTN3	3.88243	2.85277e-08	1.87513e-07		LRRC58	4.56887	1.19274e-09	3.22073e-07		BTN3A2	5.33208	3.24833e-15	9.01503e-13		P2RX7	23.6327	2.99427e-22	8.30993e-20		GZMK	33.4793	9.02494e-22	2.50467e-19		COX17	6.07631	1.85841e-21	5.15759e-19
CTSO	4.67448	1.61105e-13	4.23579e-11		GP1BA	4.91647	3.99578e-08	2.54929e-07		STAT6	4.90086	1.41472e-09	3.7196e-07		PREX2	2.50119	3.73817e-15	1.00941e-12		PKP3	5.46424	6.73852e-22	1.81958e-19		CASP6	7.30252	1.04581e-21	2.82396e-19		USP35	21.2117	2.09201e-21	5.64899e-19
GIGYF1	5.91612	1.99383e-13	5.10779e-11		MGAM	400.069	4.29594e-08	2.71994e-07		CAPN5	2.71973	1.74771e-09	4.47726e-07		EDIL3	14.0898	3.9241e-15	1.03173e-12		TBX19	44.7306	1.31088e-21	3.44659e-19		BAZ2B	7.20624	3.01282e-21	7.92135e-19		CRABP2	13.6293	3.52335e-21	9.02611e-19
BCAT1	2.97628	2.34065e-13	5.84636e-11		PRKCB	2.61103	6.39177e-08	3.87501e-07		YBX3	4.85529	1.97052e-09	4.92187e-07		SGCD	6.37791	4.18591e-15	1.0568e-12		SMPD2	4.41795	3.31629e-21	8.49566e-19		CAMK4	10.2415	3.94278e-21	1.01006e-18		LIPT2	6.46886	5.96927e-21	1.49097e-18
THBS2	9.57824	3.27727e-13	7.98615e-11		BTK	10.5661	6.59886e-08	3.99087e-07		FAM102A	56.8302	2.38142e-09	5.66495e-07		INHBE	6.26198	4.23101e-15	1.0568e-12		SIGIRR	12.352	6.87488e-21	1.71717e-18		LRRC24	2.15436	5.62802e-21	1.40574e-18		NR2F6	14.7539	7.37664e-21	1.79756e-18
NUDT15	2.8436	3.56693e-13	8.48504e-11		CA1	2.14201	6.70514e-08	4.0478e-07		LRRTM4	28.2586	2.38142e-09	5.66495e-07		SEZ6	13.8063	1.81619e-14	4.32038e-12		TFEB	9.08506	1.56622e-20	3.81662e-18		CCDC8	14.4041	6.12169e-21	1.49175e-18		GPD1	5.429	7.96626e-21	1.89502e-18
ENPP1	3.57194	3.6548e-13	8.49188e-11		ITGB3	4.34227	6.96938e-08	4.17452e-07		ARHGAP25	4.19893	3.18334e-09	7.39646e-07		PDGFRL	15.215	2.73148e-14	6.20232e-12		AVPR1B	12.3309	1.29232e-19	3.045e-17		C20orf112	11.0989	7.08731e-21	1.68594e-18		CRABP1	9.29959	1.02102e-20	2.37233e-18
FAM65B	7.74326	4.05524e-13	9.00354e-11		BPI	14.2878	1.20533e-07	6.85011e-07		FAM163A	731.375	3.80358e-09	8.26122e-07		BTN3A1	4.86993	3.53353e-14	7.83236e-12		SFT2D2	13.1152	1.31053e-19	3.045e-17		MAPK11	15.2572	1.24502e-20	2.89278e-18		TMEM70	8.36899	1.25603e-20	2.85206e-18
CCDC53	3.88014	5.04774e-13	1.07302e-10		MMP9	6.38395	1.24803e-07	7.0606e-07		SNAPC1	667.5	3.80358e-09	8.26122e-07		HYPK	4.37588	3.60613e-14	7.83236e-12		SLC1A5	10.7613	1.7309e-19	3.93032e-17		GSTM4	9.44999	2.74638e-20	6.23615e-18		PCSK2	6.15698	1.58165e-20	3.51161e-18
PLCL2	3.86433	6.32342e-13	1.28309e-10		GP5	3.58799	1.69693e-07	9.32562e-07		ZBTB10	195.75	3.80358e-09	8.26122e-07		TRPM7	18.4608	3.71696e-14	7.90131e-12		XYLT2	7.12324	5.9653e-19	1.32443e-16		KDM6A	5.51986	5.49844e-20	1.22078e-17		IDH1	26.6635	2.85101e-20	6.19228e-18
TRAM1	3.53898	6.40034e-13	1.28309e-10		LTF	3.51958	1.73768e-07	9.5234e-07		INTS2	4.23894	3.89478e-09	8.27931e-07		TMEM129	5.88268	4.26834e-14	8.88437e-12		SLC2A4	24.7794	1.10002e-18	2.3892e-16		VSIG4	9.50856	6.29683e-20	1.36764e-17		NR5A1	24.2774	3.04357e-20	6.42372e-18
RDH10	3.82543	6.57419e-13	1.2879e-10		F5	2.89079	1.78144e-07	9.7472e-07		RPS28	4.55746	4.87857e-09	1.00195e-06		GALNT1	4.60462	5.02494e-14	1.02458e-11		CLVS2	10.7667	1.61889e-18	3.44135e-16		CNKSR2	21.558	8.2492e-20	1.75357e-17		FUNDC2	5.46688	3.08616e-20	6.42372e-18
EFNA5	6.1502	9.06783e-13	1.70937e-10		PLBD1	2.66359	1.92537e-07	1.04659e-06		CDKN2AIPNL	5.65715	4.91397e-09	1.00195e-06		PSMB10	4.81904	5.24348e-14	1.04775e-11		PITPNM2	61.8088	1.85909e-18	3.86961e-16		ABCA5	11.1079	1.37558e-19	2.86321e-17		KIAA1462	5.97524	4.87079e-20	9.93144e-18
D2HGDH	5.57817	1.18454e-12	2.19162e-10		CD84	4.88978	4.28769e-07	2.18601e-06		PRL	5.95726	6.89757e-09	1.37827e-06		MYO1B	4.0323	5.83435e-14	1.14296e-11		NALCN	17.0308	1.94334e-18	3.96243e-16		UBASH3B	3.39604	1.4349e-19	2.92574e-17		MARCKSL1	6.3553	5.64508e-20	1.128e-17
TRAPPC4	4.33293	1.34418e-12	2.39817e-10		OLFM4	12.691	6.48493e-07	3.19639e-06		SEC61G	4.0251	8.1887e-09	1.57333e-06		GNL2	5.56372	6.04467e-14	1.16139e-11		CES1	2.88835	1.9893e-18	3.97503e-16		ERF	7.59282	1.50067e-19	2.99864e-17		ATP1B2	3.4548	6.16617e-20	1.20797e-17
RHBDD3	4.53738	3.54878e-12	6.11308e-10		MMRN1	3.76411	6.86353e-07	3.35658e-06		DUS3L	6.11584	1.15024e-08	2.16832e-06		CTSH	9.00656	7.80943e-14	1.47215e-11		GLDC	2.85228	9.45062e-18	1.8514e-15		ATP11C	9.4873	1.76969e-19	3.46686e-17		MGARP	11.9058	6.40701e-20	1.23101e-17
WFS1	3.10666	4.68566e-12	7.80208e-10		TREML1	3.16676	7.80763e-07	3.77388e-06		SNRK	11.0329	1.22449e-08	2.24076e-06		TGFBR1	4.82355	8.08224e-14	1.49536e-11		KCNJ6	8.86048	9.89396e-18	1.90097e-15		C8orf47	9.06159	3.97388e-19	7.6352e-17		FHOD3	8.95178	9.11245e-20	1.68851e-17
NDN	3.48945	4.76356e-12	7.80208e-10		ITGA2B	4.81176	8.65108e-07	4.14348e-06		ADI1	3.92507	1.23353e-08	2.24076e-06		CPE	5.33451	1.37379e-13	2.49556e-11		LYAR	15.2892	1.19984e-17	2.26181e-15		LIN7B	7.02845	4.16887e-19	7.85872e-17		PALD1	9.01159	9.12618e-20	1.68851e-17
SULF2	3.59768	5.87176e-12	9.46205e-10		CDA	6.69092	9.07773e-07	4.33743e-06		ALG8	6.92313	1.6814e-08	2.9998e-06		PLCB1	7.92842	1.73766e-13	3.10018e-11		TGFBR3	57.3382	1.24557e-17	2.30453e-15		S100A13	7.95926	4.37331e-19	8.09143e-17		SLC17A8	150.176	1.03504e-19	1.8802e-17
P2RX4	4.37322	7.04485e-12	1.11722e-09		TCN1	116.212	1.16844e-06	5.48071e-06		LGALS3	5.36831	1.98487e-08	3.47909e-06		MSTO1	5.76528	2.14155e-13	3.75373e-11		TRMU	10.6662	1.52157e-17	2.76401e-15		TTC28	13.0434	4.96343e-19	9.0163e-17		TOMM40L	17.6656	1.19618e-19	2.13411e-17
NMRK1	4.0931	7.42624e-12	1.15931e-09		CLEC1B	22.5473	1.39519e-06	6.44443e-06		RWDD1	3.97715	2.60638e-08	4.41576e-06		MTUS2	2.56534	2.24521e-13	3.86757e-11		SCIN	16.0205	2.1792e-17	3.88793e-15		VAV3	7.89897	9.7902e-19	1.74668e-16		RPS6KA4	7.21734	1.9196e-19	3.30667e-17
WASH1	3.36519	1.20745e-11	1.82782e-09		TOR4A	25.8476	1.62616e-06	7.39169e-06		PTPLB	3.10974	2.60765e-08	4.41576e-06		HDAC5	7.64581	2.54748e-13	4.31388e-11		CPEB3	6.04269	2.34576e-17	4.11167e-15		ADPRHL1	7.24967	1.77615e-18	3.11325e-16		COX7A1	8.51437	2.32043e-19	3.92939e-17
SNX19	2.71707	1.40649e-11	2.09735e-09		THBS1	3.46305	1.86612e-06	8.37197e-06		TMEM167A	3.45014	3.04535e-08	4.98788e-06		AVEN	2.9535	3.65097e-13	6.07947e-11		RAB39A	10.2419	3.96089e-17	6.82297e-15		KHDRBS2	8.06852	4.13965e-18	7.13091e-16		MCU	8.55005	2.62375e-19	4.36898e-17
THG1L	2.8654	1.61257e-11	2.36929e-09		S100A8	2.25156	1.96014e-06	8.76232e-06		AGAP1	3.52957	3.415e-08	5.50311e-06		WDR20	5.08354	3.78702e-13	6.1026e-11		PTPRO	206.88	4.08834e-17	6.92316e-15		CD163L1	7.08516	5.41304e-18	9.16638e-16		SDHC	7.0962	2.91243e-19	4.77018e-17
PCK1	4.66096	1.69721e-11	2.42817e-09		AHSP	5.9756	2.5108e-06	1.10314e-05		NCBP2	3.31506	3.55344e-08	5.54726e-06		DKK1	64.4903	5.27367e-13	8.23269e-11		ABCC8	398.048	4.5118e-17	7.27055e-15		CD209	8.29689	1.07134e-17	1.78396e-15		ROMO1	9.32079	3.1197e-19	5.02724e-17
SMARCAL1	5.32161	1.78797e-11	2.516e-09		C4BPA	2.6619	2.95786e-06	1.28264e-05		NCOA2	4.76714	3.73364e-08	5.73889e-06		UGCG	3.97527	5.41474e-13	8.32287e-11		FOXO1	1033.24	4.5118e-17	7.27055e-15		STAT4	6.97383	1.31544e-17	2.15452e-15		PNPLA4	6.74803	3.36367e-19	5.33435e-17
ASPHD2	2.97565	2.2973e-11	3.18782e-09		S100A12	19.8521	4.38803e-06	1.85688e-05		KIF26A	28.6211	4.13482e-08	6.25924e-06		ENDOD1	3.64776	6.31261e-13	9.55596e-11		GCNT1	2054.62	4.5118e-17	7.27055e-15		HPS6	5.75257	2.66583e-17	4.29586e-15		FABP3	6.94764	3.79993e-19	5.93205e-17
PDIA2	8.20467	2.35344e-11	3.22099e-09		FCN1	21.4825	5.62207e-06	2.3414e-05		TM9SF4	2.49946	4.40808e-08	6.57331e-06		RAB33A	7.53001	7.09906e-13	1.05861e-10		DNER	5.9091	5.47411e-17	8.68125e-15		AVPR1B	4.08524	2.84693e-17	4.51488e-15		NDUFAF6	9.62984	4.25294e-19	6.5371e-17
PHYHIP	2.7176	2.51744e-11	3.39889e-09		RHAG	5.77185	5.75603e-06	2.39519e-05		BCAT1	7.80702	4.55296e-08	6.6895e-06		CCP110	2.38776	7.84594e-13	1.15278e-10		MST1	4.70133	7.42231e-17	1.15869e-14		ZNF462	7.82879	4.58405e-17	7.15613e-15		TMEM126B	6.35719	4.90682e-19	7.42789e-17
HPCAL1	2.71757	2.79704e-11	3.72603e-09		PPP6R1	2.58601	7.24499e-06	2.95209e-05		BCL2	4.59271	5.57163e-08	8.06756e-06		APOM	3.52438	8.48459e-13	1.22854e-10		SV2B	8.31804	7.72989e-17	1.18814e-14		GSTM1	9.7755	4.99499e-17	7.67768e-15		SLC25A10	5.47797	4.98822e-19	7.4384e-17
SLC35A2	2.6728	3.48806e-11	4.52587e-09		HBQ1	3.58009	8.515e-06	3.43827e-05		IRGQ	4.07992	5.97205e-08	8.52383e-06		SLC2A13	4.36797	8.69143e-13	1.24052e-10		TC2N	6.02563	1.04949e-16	1.5887e-14		ARHGAP10	8.83788	5.58538e-17	8.45507e-15		ARL10	6.18266	8.99859e-19	1.32213e-16
EAF1	3.2362	3.70544e-11	4.74629e-09		PRG3	2.42528	1.21409e-05	4.78501e-05		PDE3A	4.6464	6.50109e-08	9.14822e-06		GORAB	5.05242	1.01396e-12	1.42683e-10		DSG2	20.0692	1.23515e-16	1.84185e-14		PPM1E	9.08543	8.07987e-17	1.19485e-14		MAOA	10.6191	1.01493e-18	1.46959e-16
ELMOD1	3.47897	3.9498e-11	4.87696e-09		ANGPTL6	205.777	1.37227e-05	5.35979e-05		NOV	5.74667	7.10674e-08	9.86159e-06		DYNLRB1	2.97101	1.08783e-12	1.50952e-10		DDX28	7.20615	1.33156e-16	1.95642e-14		MAP2K6	11.4291	8.39006e-17	1.21486e-14		GPD2	3.50204	1.22727e-18	1.75167e-16
SLC4A3	10.8082	3.9539e-11	4.87696e-09		PIEZO1	4.21477	1.592e-05	6.13645e-05		PLBD1	3.75426	7.27672e-08	9.95355e-06		CLGN	5.01206	1.20672e-12	1.64782e-10		NOS1	4.15089	1.42343e-16	2.06108e-14		NOS1	4.12992	8.74266e-17	1.24783e-14		NMNAT3	9.45142	1.27367e-18	1.79228e-16
SYTL2	4.70237	4.12712e-11	5.02854e-09		CD177	247.621	2.45584e-05	9.22071e-05		CMIP	3.26268	7.47188e-08	9.95355e-06		LYSMD3	4.77667	1.22048e-12	1.64782e-10		SEPP1	6.20742	1.75777e-16	2.50884e-14		ANKRD52	10.4312	9.12721e-17	1.28437e-14		ACSF2	10.3098	1.38598e-18	1.92325e-16
TNRC6B	4.17774	4.78033e-11	5.75425e-09		CR1	24.4138	2.45584e-05	9.22071e-05		ALDH1A2	3.63475	7.39435e-08	9.95355e-06		MAST3	8.44631	1.28051e-12	1.7058e-10		DGKK	14.1818	2.44115e-16	3.43514e-14		CUEDC1	10.9508	1.15475e-16	1.60238e-14		ARHGEF40	5.98143	1.92643e-18	2.63657e-16
SP100	3.14133	5.07344e-11	6.03438e-09		SLC14A1	605.621	2.45584e-05	9.22071e-05		SEC31A	2.59198	7.67531e-08	1.009e-05		RAB27B	3.74652	1.30152e-12	1.71098e-10		SLC24A2	6.47787	4.04115e-16	5.60766e-14		PPP1R37	8.3153	1.30227e-16	1.78232e-14		COA1	2.76114	2.01534e-18	2.72098e-16
NAAA	3.91122	7.65594e-11	8.76235e-09		SKAP2	25.3601	2.88391e-05	0.000107112		UBIAD1	18.8905	8.38128e-08	1.0875e-05		WLS	9.54176	1.36997e-12	1.77758e-10		CERS4	9.5049	5.30926e-16	7.26641e-14		ITGA4	11.5979	1.32935e-16	1.7948e-14		MAOB	16.9998	2.33921e-18	3.11614e-16
TIAM1	4.87791	7.71781e-11	8.76235e-09		CPN1	3.31897	3.08083e-05	0.000113834		TBL2	3.85787	8.91359e-08	1.14174e-05		RDH10	3.9151	1.45144e-12	1.85914e-10		SARDH	15.2535	6.69493e-16	9.03906e-14		PDE5A	5.69078	1.58942e-16	2.11732e-14		PLCD3	6.86155	2.75738e-18	3.57779e-16
PLEKHA2	3.20497	8.46375e-11	9.50128e-09		ITGAM	2.45867	4.42552e-05	0.000159869		RPS19	3.09899	1.03448e-07	1.26608e-05		ADAMTSL1	4.57434	1.69578e-12	2.14462e-10		ST3GAL1	11.5352	7.11073e-16	9.47245e-14		AGMO	783.233	2.23033e-16	2.93201e-14		SFXN4	4.67517	2.87079e-18	3.67719e-16
CHDH	4.1435	1.01509e-10	1.12686e-08		PLEK	2.95912	8.82578e-05	0.000304168		FAM46A	4.59226	1.00175e-07	1.26608e-05		FAM3C	3.27823	2.0753e-12	2.55413e-10		RCL1	5.87366	9.34495e-16	1.22849e-13		TRPM3	3.09036	2.80001e-16	3.6331e-14		CYP27A1	6.02672	3.02331e-18	3.82352e-16
GNG8	15.5246	1.10761e-10	1.21606e-08		NEXN	4.47804	0.000117348	0.000398106		TRAM1	3.56117	1.03912e-07	1.26608e-05		MSTN	27.9079	2.07781e-12	2.55413e-10		ADAM22	9.22653	1.27512e-15	1.65451e-13		MAPK12	6.94473	3.55179e-16	4.54948e-14		PARL	9.63711	4.5903e-18	5.66193e-16
NCAPG2	12.3568	1.18924e-10	1.29149e-08		FN1	2.00989	0.000153416	0.000509397		PSAT1	3.93107	1.02416e-07	1.26608e-05		CGREF1	4.59947	2.10015e-12	2.55413e-10		LRP8	6.72693	1.37405e-15	1.76002e-13		TGFB3	3.37295	4.31564e-16	5.45792e-14		SPATA20	5.29457	5.0376e-18	6.13789e-16
SBNO1	4.99511	1.93261e-10	2.01132e-08		ALK	7.27473	0.000199077	0.000649781		FKBP3	2.68359	1.17049e-07	1.39219e-05		HERC5	4.11189	2.12184e-12	2.55413e-10		ALDH1L1	3.85913	1.6704e-15	2.11253e-13		LYST	9.99344	5.8339e-16	7.19587e-14		KCNA4	13.0555	5.46833e-18	6.56121e-16
LRIG1	3.72532	1.99253e-10	2.0523e-08		ECM1	3.38734	0.000210831	0.000685013		PCK1	4.77408	1.16742e-07	1.39219e-05		CD99	3.39885	2.30899e-12	2.74633e-10		SLC26A11	5.85402	2.21969e-15	2.77211e-13		CCDC12	4.89886	6.2294e-16	7.59e-14		ME2	4.26195	5.57697e-18	6.56121e-16
PNO1	2.49053	2.27453e-10	2.31886e-08		HBG1	18.004	0.000211897	0.00068803		TFG	2.67281	1.26024e-07	1.48131e-05		EPM2A	10.6196	3.14158e-12	3.67667e-10		MCTP2	6.50314	2.38147e-15	2.93744e-13		VPS9D1	5.61261	7.78434e-16	9.37029e-14		WBSCR16	7.99588	5.58205e-18	6.56121e-16
IGFALS	3.71822	2.31741e-10	2.33871e-08		F13A1	2.43285	0.000219661	0.000711157		MON2	2.81056	1.35658e-07	1.5634e-05		CD274	5.11082	3.19797e-12	3.67667e-10		GPC6	5.51272	3.3502e-15	4.08193e-13		CDH10	3.47416	9.43304e-16	1.12197e-13		SSH3	4.61051	5.99642e-18	6.9663e-16
PNPLA7	4.07798	3.15467e-10	3.15183e-08		IL1RAP	8.2038	0.000232403	0.000749737		ZNF622	4.32321	1.36139e-07	1.5634e-05		PIK3C2A	9.24068	3.20159e-12	3.67667e-10		RSPO3	5590.05	4.66289e-15	5.48081e-13		EPHA7	6.39082	1.20823e-15	1.42017e-13		ACAD8	4.76588	6.17292e-18	7.03985e-16
FAM3A	5.84291	3.25589e-10	3.22075e-08		CFP	23.1719	0.000254759	0.000818161		ERI1	8.94158	1.40161e-07	1.59131e-05		WBSCR17	3.53309	3.37949e-12	3.83687e-10		TLE1	1191.81	4.66289e-15	5.48081e-13		HBQ1	5.52451	1.61288e-15	1.87375e-13		CSRP1	5.70081	6.33192e-18	7.10812e-16
WDR34	4.27836	3.34016e-10	3.27172e-08		UBASH3B	5.34201	0.000277651	0.000888252		PTPRZ1	4.11346	1.47025e-07	1.65048e-05		GPR158	4.08106	3.65768e-12	4.10605e-10		TRIM29	2004.05	4.66289e-15	5.48081e-13		TC2N	5.6839	1.75546e-15	2.01595e-13		ASTN2	5.92945	8.68191e-18	9.53197e-16
TUBA1C	2.68927	3.57933e-10	3.43857e-08		RASA3	2.2806	0.000335087	0.00105411		PDXDC1	2.57489	1.57127e-07	1.74428e-05		NOP16	3.86779	3.81783e-12	4.23822e-10		HPN	239.846	4.75854e-15	5.5282e-13		AIF1	4.68692	2.36383e-15	2.68375e-13		TMSB4X	9.16114	1.12391e-17	1.20741e-15
RCN1	2.46429	3.62771e-10	3.45185e-08		C6orf25	5.9757	0.000407001	0.00126206		KIAA1217	2.62741	1.93615e-07	2.08e-05		DAPK1	4.07076	4.14083e-12	4.54626e-10		PRSS22	4.19214	6.92674e-15	7.95461e-13		CDK6	3.97278	3.09266e-15	3.47178e-13		VSNL1	8.59296	1.29891e-17	1.38057e-15
CTBS	2.60432	3.71604e-10	3.50254e-08		S100A9	2.06595	0.000420288	0.00130003		ITPRIP	2.42634	2.10622e-07	2.23864e-05		NCAM2	5.14824	4.5552e-12	4.94685e-10		YTHDF2	8.19122	7.86873e-15	8.93369e-13		TAF6L	9.95862	7.00701e-15	7.77856e-13		RTBDN	11.5903	1.65588e-17	1.74147e-15
POU1F1	2.48295	3.85704e-10	3.60147e-08		GP6	65.7576	0.000507431	0.00155133		NDRG1	4.51759	2.31656e-07	2.43629e-05		HEXB	3.40634	4.97969e-12	5.34969e-10		FSTL5	20.0112	2.23742e-14	2.48379e-12		DGKA	3.64201	7.10271e-15	7.79815e-13		LY6H	7.11282	1.69456e-17	1.76358e-15
CD99	2.28952	3.9976e-10	3.69815e-08		HBM	17.8145	0.000535192	0.00162823		SPINT2	2.29478	2.67613e-07	2.78513e-05		CALCOCO1	6.98987	5.21317e-12	5.54093e-10		TTC17	14.3897	2.64121e-14	2.89981e-12		NFIA	4.20315	8.18554e-15	8.88932e-13		ITPR2	5.5395	1.73509e-17	1.78714e-15
SNX8	2.9686	8.10514e-10	7.0416e-08		SERPINF2	2.48571	0.000577489	0.00174893		TRPC4AP	7.10987	2.72024e-07	2.80185e-05		SEMA3A	6.94214	5.4333e-12	5.71411e-10		RAB31	3.97094	4.35911e-14	4.7339e-12		JUN	74.1549	9.69888e-15	1.04195e-12		SCMH1	30.7763	1.92797e-17	1.96555e-15
ALDH1A3	2.55622	8.4e-10	7.23486e-08		FCN2	8.18407	0.00059501	0.00179871		QSOX2	2.76908	2.80754e-07	2.86226e-05		TMEM38B	4.62394	6.35997e-12	6.60334e-10		MPP6	6.13167	5.98112e-14	6.42552e-12		ADA	5.66497	1.19537e-14	1.26105e-12		ALDH5A1	5.37794	2.52389e-17	2.52162e-15
SDK2	2.00579	9.71124e-10	8.22246e-08		DOCK2	2.67436	0.000596962	0.00180082		PTPRE	4.59903	2.8645e-07	2.87197e-05		ADCYAP1	187.062	6.41101e-12	6.60334e-10		SERINC3	9.31686	6.32949e-14	6.71523e-12		KIAA1161	2.7602	1.19907e-14	1.26105e-12		SLC25A26	9.23323	2.79036e-17	2.75337e-15
DOCK11	2.32041	1.03933e-09	8.65327e-08		ADAMDEC1	131.966	0.000597691	0.00180082		YIPF4	3.24998	2.87456e-07	2.87197e-05		EIF2AK3	4.72311	7.87046e-12	7.9559e-10		GPC5	6.2888	6.38522e-14	6.71523e-12		SPEG	23.2944	1.42907e-14	1.48007e-12		GPC4	4.31244	2.81097e-17	2.75337e-15
AZI2	9.19549	1.0711e-09	8.84413e-08		C9orf40	72.5172	0.000597691	0.00180082		THSD7A	5.06707	2.94514e-07	2.91336e-05		ENPP2	8.80069	7.88344e-12	7.9559e-10		PPP1R16A	3.90481	7.42637e-14	7.72884e-12		CIC	5.09711	1.43696e-14	1.48007e-12		ADHFE1	12.6644	3.07322e-17	2.95236e-15
RAB27A	2.74012	1.09875e-09	8.99803e-08		CEACAM8	54.6552	0.000597691	0.00180082		PLCXD3	5.32828	3.17294e-07	3.04816e-05		LANCL1	2.81384	8.85154e-12	8.78934e-10		SPON1	24.2508	8.19616e-14	8.44205e-12		OPHN1	11.9751	1.75975e-14	1.77593e-12		HPCAL4	14.3938	3.27937e-17	3.12039e-15
GORAB	2.34178	1.12666e-09	9.1516e-08		COLEC10	115.034	0.000597691	0.00180082		TMEM66	2.98095	3.14342e-07	3.04816e-05		RGS7	4.61434	8.88523e-12	8.78934e-10		SRPX	6.26746	8.42535e-14	8.58956e-12		DMRTA2	149.971	2.05196e-14	2.05011e-12		WBP2	5.43547	4.03584e-17	3.74263e-15
GH2	18.2896	1.16247e-09	9.36632e-08		CYBA	190.69	0.000597691	0.00180082		CD44	3.91845	3.27138e-07	3.099e-05		EML6	2.55351	9.32009e-12	9.12911e-10		SVIP	5.68216	1.41999e-13	1.43304e-11		GPC5	4.36908	2.1247e-14	2.10177e-12		C8orf82	5.47206	4.04568e-17	3.74263e-15
FKBP11	2.49449	1.23768e-09	9.89253e-08		DHRS2	8045.1	0.000597691	0.00180082		ATXN3	3.17297	3.2879e-07	3.099e-05		TMA16	3.25532	1.00629e-11	9.76101e-10		COL21A1	2.16532	1.59333e-13	1.5919e-11		PURG	4.26422	2.99064e-14	2.92936e-12		PITX1	12.5033	4.11549e-17	3.77228e-15
HTATSF1	2.04844	1.3397e-09	1.0457e-07		FNDC1	11.4483	0.000597691	0.00180082		APEX1	2.0585	4.01215e-07	3.67756e-05		ADD2	3.21811	1.26385e-11	1.21415e-09		MRPL14	4.97909	1.76925e-13	1.75016e-11		DOPEY2	5.01047	3.06225e-14	2.97038e-12		C4orf32	4.89402	4.96645e-17	4.47025e-15
CCDC9	2.18382	1.72546e-09	1.29617e-07		MPZ	2277.93	0.000597691	0.00180082		TMEM59	3.19356	3.95491e-07	3.67756e-05		AKAP12	3.92606	1.35671e-11	1.29095e-09		TMTC1	5.9252	1.91966e-13	1.88032e-11		SCML2	6.50677	3.65174e-14	3.50813e-12		UNC5D	10.8177	5.49063e-17	4.89793e-15
PHACTR1	5.86661	2.05152e-09	1.51827e-07		RETN	110.517	0.000597691	0.00180082		RPL21	3.72008	4.00468e-07	3.67756e-05		TSPYL1	3.24659	1.56503e-11	1.47511e-09		FILIP1	3.36975	2.40383e-13	2.33171e-11		FAM188A	8.59542	4.65776e-14	4.43197e-12		SYN2	3.55666	8.47122e-17	7.48991e-15
PPFIBP2	19.1688	2.09739e-09	1.54081e-07		RHCE	1800.45	0.000597691	0.00180082		HSF1	9.02928	4.31875e-07	3.88726e-05		LZTS1	40.5873	1.62092e-11	1.4995e-09		KCNAB2	4.99032	2.88083e-13	2.76753e-11		AHDC1	9.80855	4.83486e-14	4.55708e-12		FBXO44	14.1723	1.08542e-16	9.51265e-15
GREM2	3.26523	2.1345e-09	1.55663e-07		SLC2A3	5.88949	0.000809289	0.00238162		PDE8B	3.42629	4.38517e-07	3.91181e-05		SERPINI1	6.50569	1.67737e-11	1.53749e-09		GJA1	168.712	3.70229e-13	3.52282e-11		SV2B	4.23595	7.28131e-14	6.73588e-12		ZFR2	18.0225	1.1432e-16	9.93189e-15
ACTR3B	2.48571	2.20966e-09	1.58825e-07		CTSG	2.30263	0.00096784	0.00280606		RECQL	2.12659	4.84488e-07	4.28364e-05		NEFL	9.52434	1.86552e-11	1.6944e-09		TEX264	7.89674	4.00001e-13	3.77019e-11		DGKK	2.54993	8.78059e-14	7.97517e-12		EPDR1	4.79385	1.19432e-16	1.02866e-14
DUSP26	4.14779	2.25505e-09	1.6093e-07		ITGAL	2.09027	0.00100725	0.0029144		RPF2	2.57972	4.92259e-07	4.31417e-05		UTRN	2.70032	2.07181e-11	1.86482e-09		DMKN	12875.8	4.6497e-13	4.2232e-11		SSC5D	24.548	1.15953e-13	1.02521e-11		EFNB3	5.45063	1.23783e-16	1.04806e-14
TPCN1	3.32854	2.40111e-09	1.70138e-07		HMHA1	4.67976	0.00101352	0.00293086		TMA16	3.85605	5.00019e-07	4.34408e-05		ERC2	3.34771	2.40867e-11	2.12965e-09		INHBB	1110.05	4.6497e-13	4.2232e-11		LMOD1	9.94062	1.30134e-13	1.1405e-11		GNB3	3.83671	1.36751e-16	1.14813e-14
RFT1	3.11927	2.84094e-09	1.9575e-07		GRSF1	2.69761	0.00102941	0.00297421		PRKG1	6.81876	5.38175e-07	4.63526e-05		HTATSF1	3.54105	2.44019e-11	2.13859e-09		SLC35D3	2280.1	4.6497e-13	4.2232e-11		MAST4	3.94268	1.92615e-13	1.67341e-11		ACHE	10.5715	1.40883e-16	1.16794e-14
KLHL42	2.99572	4.02844e-09	2.71947e-07		MASP2	8.06804	0.00103839	0.00299756		RPS20	3.88604	5.44752e-07	4.65181e-05		PRICKLE2	6.39052	2.58267e-11	2.24378e-09		STK17B	1717.95	4.6497e-13	4.2232e-11		ARRDC1	3.69293	2.20738e-13	1.9012e-11		CYC1	4.6627	1.41448e-16	1.16794e-14
SEC22B	2.00568	4.07043e-09	2.72937e-07		MASP1	2.21517	0.00105003	0.00302766		COG5	2.55361	6.26634e-07	5.30567e-05		HEXA	2.87712	2.61701e-11	2.25401e-09		CBS	59.0484	5.23449e-13	4.71151e-11		MISP	5.53794	2.52765e-13	2.15844e-11		2022-03-02	5.27441	1.50373e-16	1.23145e-14
RNF170	3.48498	4.46561e-09	2.93526e-07		F10	2.12608	0.00110526	0.00317592		RPS15A	2.58057	6.414e-07	5.34019e-05		NUCB2	3.77908	2.8724e-11	2.45283e-09		TWSG1	4.79372	5.31353e-13	4.71972e-11		SLC26A2	4.89848	4.52509e-13	3.83137e-11		SLC25A51	9.03152	1.55257e-16	1.26112e-14
PTN	3.37344	4.5522e-09	2.97262e-07		HBZ	4.62969	0.00114631	0.0032901		ZNF185	6.03617	6.39396e-07	5.34019e-05		MINK1	4.37327	3.07975e-11	2.56419e-09		UCK2	4.44312	5.81819e-13	5.09908e-11		RERE	5.79348	6.22626e-13	5.22745e-11		SIRT5	4.20723	1.62732e-16	1.31117e-14
SCD5	2.92262	4.7453e-09	3.05873e-07		TMEM63A	14.3125	0.00116396	0.00333214		AKAP3	95.2952	6.46957e-07	5.34194e-05		RRBP1	2.91033	3.0798e-11	2.56419e-09		KCNMA1	2.63059	5.9081e-13	5.13286e-11		R3HDM1	80.0877	6.44923e-13	5.36952e-11		ICT1	6.44973	1.78038e-16	1.42303e-14
PDIA5	6.06526	4.88331e-09	3.10445e-07		CLC	2.39709	0.001344	0.00380781		CCNT1	2.05572	6.58048e-07	5.38898e-05		MAPRE1	2.63159	3.0798e-11	2.56419e-09		FRAS1	6.51925	6.10596e-13	5.25902e-11		FBXO18	6.30144	6.96532e-13	5.75128e-11		ALDH7A1	3.30239	2.29732e-16	1.82163e-14
SRM	2.66463	5.02541e-09	3.15349e-07		NBEAL2	2.99148	0.00149082	0.00419453		LMCD1	2.81066	6.7885e-07	5.51414e-05		NELL2	4.33848	3.45331e-11	2.85141e-09		ARSK	4.76154	7.80305e-13	6.66327e-11		CUTC	4.84649	7.25961e-13	5.94514e-11		TSPEAR	5.69064	2.37691e-16	1.8699e-14
LAMC3	2.42112	5.3071e-09	3.27304e-07		SRCAP	5.68797	0.00190512	0.00525078		RAB13	2.86221	6.88091e-07	5.54159e-05		TNRC6C	2.84669	4.10094e-11	3.3584e-09		SEZ6L	6.62458	8.03553e-13	6.80364e-11		IGFBPL1	7.54551	7.45412e-13	6.00598e-11		RBFA	4.14953	2.5388e-16	1.98165e-14
PPIL2	2.52032	6.42401e-09	3.84325e-07		FAP	2.59235	0.00202342	0.00555385		CDR2L	11.1083	6.9887e-07	5.54159e-05		TM9SF2	2.34866	4.35749e-11	3.53949e-09		FRMD3	9.06588	9.39917e-13	7.89136e-11		AMACR	2.41327	9.74268e-13	7.6645e-11		IGF1R	4.60651	2.59511e-16	2.0099e-14
PODN	7.4653	6.70724e-09	3.98881e-07		MME	7.66065	0.00230715	0.00627743		REM2	7.82997	7.13651e-07	5.57038e-05		OAS2	15.2003	4.57524e-11	3.68639e-09		POMC	83.2502	1.03597e-12	8.55406e-11		ADAM22	4.07358	1.03016e-12	8.04085e-11		HIBCH	4.17799	3.21945e-16	2.47427e-14
NOP14	2.84564	7.06711e-09	4.17796e-07		LAGE3	6.39461	0.00287303	0.00765249		RPS27L	38.2958	7.11948e-07	5.57038e-05		FLVCR1	3.1664	4.65683e-11	3.72211e-09		NPTXR	11.5543	1.07155e-12	8.7753e-11		ENOSF1	4.93125	1.24261e-12	9.54993e-11		MACROD1	6.4728	3.54438e-16	2.7032e-14
PRKCH	43.3869	7.88229e-09	4.5786e-07		PSTPIP2	3.71508	0.00299375	0.00794017		LZTFL1	2.21124	7.37207e-07	5.70964e-05		CDH18	2.88564	4.75303e-11	3.76885e-09		ING2	5.54081	1.16443e-12	9.45842e-11		EPHA3	6.97964	1.40384e-12	1.07067e-10		FGFR1	5.78494	3.59565e-16	2.72153e-14
DNAJC16	2.03111	9.33734e-09	5.39245e-07		COLEC11	7.81246	0.00344295	0.00902377		PEG3	2.98348	7.73966e-07	5.94822e-05		FAM160B2	10.3601	5.09639e-11	4.00929e-09		FAM20C	6.03144	1.1928e-12	9.61073e-11		SST	912.21	1.64864e-12	1.24784e-10		TBC1D2B	2.31631	3.64803e-16	2.74041e-14
CHADL	1729.67	1.01652e-08	5.7705e-07		FGR	8.30293	0.0035876	0.00935622		DGKD	25.7571	7.83206e-07	5.97329e-05		GNPNAT1	4.99231	5.18859e-11	4.04994e-09		EFHD1	5.14732	1.52126e-12	1.21591e-10		ELAVL2	4.99985	2.14729e-12	1.61305e-10		MYO7A	6.42669	4.10318e-16	3.05932e-14
SPCS2	2.71936	1.26661e-08	7.06967e-07		SEC14L4	6.06356	0.0036427	0.00948755		ENTPD4	6.70846	8.45261e-07	6.34963e-05		QKI	4.78426	5.68921e-11	4.38961e-09		MKS1	5.26498	1.57065e-12	1.24332e-10		CD99L2	6.27372	2.23031e-12	1.66291e-10		PPA2	4.1652	4.9568e-16	3.58865e-14
NECAB2	4.29338	1.30414e-08	7.23872e-07		TTYH3	3.90578	0.00389359	0.0100989		TBPL1	3.56802	8.39878e-07	6.34963e-05		IRS4	5.76449	5.72494e-11	4.38961e-09		PNPLA7	4.41235	2.11902e-12	1.654e-10		INSM1	4.15543	2.95551e-12	2.18729e-10		NARS2	6.36603	5.01613e-16	3.5922e-14
FAM105A	2.18093	1.3582e-08	7.45592e-07		DNER	2.27546	0.004121	0.0106253		DHX40	3.87537	8.88909e-07	6.53021e-05		KRI1	4.60583	5.75557e-11	4.38961e-09		DLGAP4	5.54887	2.33693e-12	1.80995e-10		MAGI3	3.36368	3.30841e-12	2.39524e-10		PDE2A	4.43831	5.03361e-16	3.5922e-14
PAMR1	10.3172	1.43054e-08	7.76769e-07		GYPA	2.93183	0.00463594	0.0118097		EHBP1	5.33253	8.8404e-07	6.53021e-05		DDX31	2.38432	6.05353e-11	4.58188e-09		PLA2G4F	314.526	2.74271e-12	2.10788e-10		JPH4	12.0783	3.95457e-12	2.84246e-10		TAGLN3	5.32924	5.32504e-16	3.77322e-14
DGKG	3.87739	1.47093e-08	7.94381e-07		C1QTNF5	5.13195	0.00501588	0.0126999		RFT1	3.60584	9.03788e-07	6.59105e-05		PDE8A	3.18157	7.86982e-11	5.91183e-09		RALYL	4.81255	2.90884e-12	2.2015e-10		TMCC1	5.29456	4.50906e-12	3.21786e-10		STMN1	5.45753	5.90713e-16	4.15621e-14
CERCAM	3.11357	1.6093e-08	8.50714e-07		ZNF592	2.97113	0.00586959	0.0145733		PTPRG	3.3186	9.24093e-07	6.6903e-05		MARK1	3.83634	8.13178e-11	6.06303e-09		C2orf40	6.86502	2.91842e-12	2.2015e-10		VPS37A	5.76659	6.50481e-12	4.60919e-10		SARS2	3.87788	6.14423e-16	4.2928e-14
KCNK1	3.56762	1.67524e-08	8.76297e-07		MXRA5	2.34782	0.0064101	0.0157742		SURF4	2.89074	9.49814e-07	6.736e-05		PPP2R2B	3.4142	8.23885e-11	6.09736e-09		METRN	5.5289	3.7406e-12	2.78898e-10		HBG2	2.92179	6.79229e-12	4.779e-10		GPD1L	5.00963	6.29234e-16	4.36575e-14
CLEC16A	8.14783	1.7488e-08	9.10016e-07		PF4	3.263	0.00656048	0.0161165		CNTN2	3.74094	9.50377e-07	6.736e-05		MTHFD2	8.99313	9.35581e-11	6.87308e-09		PODXL2	14.922	4.46861e-12	3.3071e-10		PVRL1	4.98061	1.15739e-11	7.97481e-10		UNC13D	5.49386	7.56917e-16	5.21542e-14
MZT1	3.06601	1.76078e-08	9.11501e-07		TAPBPL	3.4638	0.00715367	0.0174493		ACTR3B	3.03641	9.50632e-07	6.736e-05		RPUSD2	2.57302	9.43191e-11	6.87841e-09		NDNF	11.9539	4.5735e-12	3.35984e-10		PPP1R16A	10.3046	1.21908e-11	8.34236e-10		GSTT1	4.19602	9.30151e-16	6.32723e-14
CPVL	3.37385	1.82823e-08	9.36711e-07		BRCC3	2.10955	0.00862465	0.0207236		MYO5B	3.04711	9.71815e-07	6.83761e-05		FAM114A1	3.61501	9.69481e-11	6.99456e-09		GALNT11	5.52505	4.66317e-12	3.40071e-10		RALYL	3.56864	1.5757e-11	1.06361e-09		NDUFAF5	3.21834	9.3094e-16	6.32723e-14
DPY19L3	2.95997	2.1645e-08	1.08128e-06		VCAM1	4.78418	0.00910311	0.0217582		CENPC1	2.99098	9.92972e-07	6.93761e-05		PLXNA2	5.134	9.7312e-11	6.99456e-09		EGLN1	6.04222	5.40969e-12	3.91654e-10		SMYD2	4.1151	1.5862e-11	1.06361e-09		SCAP	42.7206	9.48345e-16	6.38243e-14
UROS	2.20875	2.34029e-08	1.15181e-06		PIP5K1A	2.60683	0.00931882	0.0221994		MAPK8	3.94043	1.01561e-06	7.04647e-05		BTN3A3	3.58137	1.0376e-10	7.40479e-09		TECPR2	4.28103	5.60173e-12	3.99764e-10		UNC119	4.43316	2.24399e-11	1.49465e-09		DOCK5	6.44872	9.51839e-16	6.38243e-14
CLN5	2.52468	2.80499e-08	1.34734e-06		RAC2	24.1555	0.0101451	0.0239565		DOHH	2.58025	1.03992e-06	7.16542e-05		POU1F1	3.25336	1.08458e-10	7.68516e-09		MISP	3.97264	6.74998e-12	4.78291e-10		C16orf13	5.37916	3.17926e-11	2.07608e-09		KCTD21	13.1597	9.63695e-16	6.41885e-14
ALDH2	2.70703	3.06169e-08	1.46361e-06		XK	21.3209	0.0101451	0.0239565		PPIB	2.24183	1.06493e-06	7.28746e-05		SEC24D	3.71138	1.13573e-10	7.93504e-09		DGKG	4.51156	8.14992e-12	5.73421e-10		PRKCG	17.2704	3.34927e-11	2.17289e-09		APOA1BP	3.272	1.01147e-15	6.69242e-14
ITPRIP	2.04498	3.66808e-08	1.74513e-06		HTRA3	11.2668	0.0101451	0.0239565		SLC25A29	3.26133	1.07358e-06	7.29669e-05		SEC16A	3.62366	1.13573e-10	7.93504e-09		ABCB1	2.58472	9.74809e-12	6.81071e-10		PVRL3	3.52599	4.39399e-11	2.80024e-09		SCLY	6.81474	1.03999e-15	6.83589e-14
GNAI1	2.1793	3.84515e-08	1.81212e-06		FCER1G	2.18533	0.0106382	0.0249381		COG1	4.62524	1.08951e-06	7.35493e-05		TMEM87A	3.75514	1.30013e-10	9.02056e-09		FASTKD1	2.91808	1.07452e-11	7.43413e-10		ELMO1	4.62287	4.40034e-11	2.80024e-09		PPME1	3.18611	1.06041e-15	6.92456e-14
DNAJB9	6.78175	4.01541e-08	1.88347e-06		PF4V1	4.21726	0.0106382	0.0249381		MYADM	3.14601	1.11427e-06	7.47157e-05		AKR1B10	6.24353	1.33478e-10	9.1971e-09		SLC27A3	6.13705	1.21458e-11	8.31155e-10		SPAG7	3.3435	4.63071e-11	2.90978e-09		FAM84B	6.88148	1.25022e-15	8.06329e-14
CBLL1	4.54831	4.12056e-08	1.92376e-06		SFRP2	8.68673	0.0106382	0.0249381		CHMP2A	2.99769	1.14377e-06	7.56779e-05		ALDH1A1	4.00384	1.5215e-10	1.04118e-08		TMEM132A	4.61063	1.22427e-11	8.32089e-10		UBAP1	4.80047	4.66945e-11	2.91578e-09		GSTM2	4.38957	1.25096e-15	8.06329e-14
FKBP10	2.91447	4.47269e-08	2.03271e-06		SLC47A1	4.58801	0.0106382	0.0249381		SHC3	13.0222	1.18315e-06	7.77689e-05		CCDC80	4.1631	1.55916e-10	1.0597e-08		CD151	4.51851	1.25228e-11	8.45371e-10		ATG13	2.57168	4.70381e-11	2.91899e-09		GUCY1A3	3.89282	1.25901e-15	8.06329e-14
ADCY3	2.2396	4.47403e-08	2.03271e-06		CD226	4.98123	0.0106382	0.0249381		MED30	12.8857	1.19471e-06	7.80151e-05		SPARC	6.33536	1.59123e-10	1.07419e-08		KIAA0195	11.1017	1.40403e-11	9.41456e-10		RXRG	2.81808	5.23498e-11	3.20875e-09		CSRP2	2.90089	1.31527e-15	8.37001e-14
TTC27	2.71088	4.47599e-08	2.03271e-06		NNMT	3.67023	0.0107847	0.0252579		POGLUT1	2.42727	1.23474e-06	7.94743e-05		SHC1	2.58364	1.67896e-10	1.12581e-08		SLC12A6	3.35752	1.69292e-11	1.11824e-09		TRIOBP	4.41476	5.71139e-11	3.43584e-09		BCKDK	5.55683	1.37457e-15	8.69199e-14
RXRA	4.92585	4.69507e-08	2.11299e-06		SFRP4	18.2256	0.01159	0.0269857		HDLBP	2.00863	1.24887e-06	7.94743e-05		DTX3L	4.28417	1.74448e-10	1.16194e-08		GOLGA7	2.39189	1.70126e-11	1.11824e-09		TEAD1	3.60211	5.74303e-11	3.43584e-09		GRHPR	3.13289	1.44081e-15	9.05357e-14
TRAPPC1	2.27937	4.7301e-08	2.11921e-06		NCF4	12.154	0.0123876	0.0286294		SEC24D	2.86372	1.24887e-06	7.94743e-05		SQLE	5.74535	1.78733e-10	1.1826e-08		RAB3D	5.27976	1.8364e-11	1.19918e-09		RIMS2	3.74352	6.55296e-11	3.874e-09		SLC25A15	5.95507	1.5282e-15	9.54266e-14
PSMG2	3.9919	5.4533e-08	2.42151e-06		ADAMTSL3	3.17826	0.0129682	0.0298264		PURG	5.18699	1.24388e-06	7.94743e-05		GALNT5	5.59052	1.81802e-10	1.19499e-08		ECE2	2.83806	2.19058e-11	1.41201e-09		NEDD1	2.79172	7.60007e-11	4.4666e-09		SFXN3	5.9907	1.54612e-15	9.59456e-14
CDC42EP4	2.11212	5.54683e-08	2.44134e-06		KCND3	4.35173	0.0140934	0.0320745		TYW3	23.6891	1.27062e-06	7.98415e-05		PRUNE2	4.50382	1.94559e-10	1.26654e-08		F3	5.36974	2.19058e-11	1.41201e-09		LRP1B	2.54612	7.83464e-11	4.55093e-09		PBLD	4.35142	1.55701e-15	9.60253e-14
CUL4B	2.01588	5.64319e-08	2.47285e-06		ADAMTS7	4.37931	0.0157749	0.0349153		ICA1	3.28959	1.26616e-06	7.98415e-05		LARGE	2.8061	1.95222e-10	1.26654e-08		INSM1	5.27548	2.21246e-11	1.41697e-09		TNIK	4.41778	9.82663e-11	5.57829e-09		HDHD3	3.99822	1.65899e-15	1.01687e-13
IMPA2	7.26374	6.15132e-08	2.66051e-06		ATXN1L	76.4138	0.0157749	0.0349153		PPP4R4	5.12298	1.28188e-06	8.00452e-05		FNBP1	5.61753	1.99633e-10	1.28679e-08		CDC42SE2	25.7786	2.40176e-11	1.52841e-09		ARHGEF6	2.8143	9.9592e-11	5.6216e-09		SOGA1	4.59372	2.07701e-15	1.25766e-13
DCAF16	6.46568	6.24036e-08	2.68739e-06		BMPR1B	111.448	0.0157749	0.0349153		PABPC4	2.06127	1.33674e-06	8.24404e-05		GNG3	3.02503	2.02854e-10	1.29917e-08		TMEM63B	2.39615	2.86827e-11	1.81373e-09		CALB1	2.43219	1.15795e-10	6.4741e-09		GRIA4	3.89505	3.0659e-15	1.83422e-13
WDR12	2.47897	6.39119e-08	2.74053e-06		C1QTNF7	40.6207	0.0157749	0.0349153		OTUD6B	3.10736	1.34779e-06	8.2612e-05		AKAP5	5.26532	2.2971e-10	1.4618e-08		HIRA	4.447	3.22995e-11	2.02008e-09		G6PD	7.46002	1.19034e-10	6.60706e-09		IARS2	3.8346	3.11743e-15	1.85394e-13
POLR3H	11.4648	6.48772e-08	2.77003e-06		C3AR1	8	0.0157749	0.0349153		NMD3	3.06747	1.36963e-06	8.329e-05		TBC1D1	3.45644	2.46108e-10	1.55624e-08		KRT8	25.392	3.23504e-11	2.02008e-09		FUT9	5.64838	1.21204e-10	6.69031e-09		TRIP10	9.88692	3.3771e-15	1.99648e-13
LZTFL1	2.14684	6.62208e-08	2.81537e-06		CCL5	121.379	0.0157749	0.0349153		FGL2	3.14704	1.38162e-06	8.329e-05		QSOX2	2.53486	2.48468e-10	1.56128e-08		CACNA2D2	6.24643	3.41445e-11	2.10579e-09		CELSR3	5.64852	1.26717e-10	6.95622e-09		UNG	8.83601	3.46036e-15	2.03367e-13
TMED3	2.21311	6.89155e-08	2.87701e-06		CENPK	23.4483	0.0157749	0.0349153		CMSS1	2.62464	1.38386e-06	8.329e-05		SLC39A7	2.84847	2.7197e-10	1.69828e-08		RAB3B	7.01151	3.49112e-11	2.13987e-09		SPIRE2	380.045	1.38608e-10	7.56738e-09		GFER	6.60048	3.67608e-15	2.14782e-13
YIPF2	2.92006	6.91105e-08	2.87701e-06		CHPT1	459.862	0.0157749	0.0349153		CELF3	2.66092	1.39859e-06	8.36723e-05		SEC23A	3.04073	2.77551e-10	1.72237e-08		SERPINE2	39.4017	3.89457e-11	2.3726e-09		UNC13B	4.66428	1.43729e-10	7.80434e-09		MTFR1L	3.92683	4.62314e-15	2.66993e-13
SLAIN2	2.32053	8.25848e-08	3.36777e-06		CLCA4	9	0.0157749	0.0349153		LNPEP	2.97854	1.43052e-06	8.50734e-05		SP100	3.12397	2.90578e-10	1.79208e-08		ARRDC1	2.69482	4.44672e-11	2.66031e-09		TDRP	22.2103	1.77732e-10	9.54689e-09		NPRL3	5.8548	4.92498e-15	2.8279e-13
XRCC4	2.35976	9.39526e-08	3.76535e-06		CLEC12A	97.4828	0.0157749	0.0349153		POU1F1	3.09897	1.4421e-06	8.52549e-05		NRCAM	3.04468	3.1685e-10	1.93457e-08		HS6ST3	278.095	4.49106e-11	2.67084e-09		MED7	3.67006	1.88178e-10	1.00539e-08		BNIP3L	4.04356	5.13146e-15	2.916e-13
AK5	15.5118	1.02588e-07	4.07722e-06		CPB1	95.4828	0.0157749	0.0349153		SSR3	2.69546	1.46335e-06	8.6002e-05		CNNM1	2.91627	3.17556e-10	1.93457e-08		BACE2	44.5472	4.73368e-11	2.788e-09		LTA4H	5.793	2.03649e-10	1.07654e-08		PGS1	5.62647	5.13678e-15	2.916e-13
BMPER	3.29674	1.05149e-07	4.15234e-06		CRISP3	5.44828	0.0157749	0.0349153		ABCE1	2.42163	1.49655e-06	8.69302e-05		SMPDL3A	15.12	3.30613e-10	2.00191e-08		ATP2B3	3.95824	4.74386e-11	2.788e-09		CLN6	7.32137	2.10937e-10	1.1092e-08		ACAT1	3.50699	5.18876e-15	2.92886e-13
DDX39A	6.93453	1.10854e-07	4.34332e-06		DLGAP2	2.93103	0.0157749	0.0349153		PYCR1	2.7448	1.56096e-06	8.89014e-05		SGIP1	6.04652	3.35995e-10	2.02224e-08		MSMO1	2.4576	5.59518e-11	3.26909e-09		CYHR1	4.18704	2.13056e-10	1.11448e-08		TIMM8B	12.2003	5.45387e-15	3.06121e-13
DGKE	2.0862	1.18237e-07	4.61449e-06		DOK3	326.034	0.0157749	0.0349153		CNTN6	118.75	1.62836e-06	8.89014e-05		PTPRZ1	6.52809	3.68879e-10	2.20687e-08		IZUMO4	3.61199	5.89295e-11	3.42305e-09		KLHDC10	3.06341	2.3066e-10	1.1932e-08		IMMT	3.33546	5.56048e-15	3.10362e-13
HIP1R	2.20714	1.2564e-07	4.8654e-06		ETS1	25.2414	0.0157749	0.0349153		ESR1	31	1.62836e-06	8.89014e-05		LMAN2	2.1017	3.77821e-10	2.24691e-08		CNNM4	3.11845	7.16185e-11	4.1123e-09		SFSWAP	3.43395	2.31308e-10	1.1932e-08		FH	4.40841	5.69008e-15	3.15831e-13
CAMK1	23.1011	1.28975e-07	4.95612e-06		FAM159B	14.7586	0.0157749	0.0349153		FAU	68758.9	1.62836e-06	8.89014e-05		KCNH8	2.3712	3.94205e-10	2.32365e-08		MEAF6	4.06362	7.53103e-11	4.29957e-09		NAT1	3.66738	2.3169e-10	1.1932e-08		STEAP3	5.44919	6.46453e-15	3.52935e-13
C2orf43	2.91721	1.33004e-07	5.0719e-06		FBXL7	134.655	0.0157749	0.0349153		GAB2	85.4375	1.62836e-06	8.89014e-05		ALKBH7	4.83693	3.95377e-10	2.32365e-08		KRT18	27.0345	8.03437e-11	4.56087e-09		MAN2A1	4.30089	2.37132e-10	1.20877e-08		GSTP1	3.50762	6.68433e-15	3.62952e-13
ATP8B2	2.06954	1.45317e-07	5.45814e-06		FCAR	546.862	0.0157749	0.0349153		HEPACAM2	106.125	1.62836e-06	8.89014e-05		C2orf88	24.394	4.14178e-10	2.41991e-08		NKRF	4.41533	8.80344e-11	4.94315e-09		SNCG	6.7821	2.40866e-10	1.22157e-08		MTX2	3.25714	6.99855e-15	3.7796e-13
PIGN	3.44158	1.50048e-07	5.61472e-06		FOLR3	332.103	0.0157749	0.0349153		HGSNAT	698.812	1.62836e-06	8.89014e-05		NEFM	7.16878	4.24784e-10	2.46745e-08		PLEKHG5	4.9652	8.80673e-11	4.94315e-09		ABCA12	17.6034	2.5732e-10	1.29843e-08		COL22A1	12.4923	7.30614e-15	3.9245e-13
WIPI1	3.71091	1.52111e-07	5.67067e-06		FOXA1	205.241	0.0157749	0.0349153		KIAA1549	64	1.62836e-06	8.89014e-05		MICAL3	3.64407	4.54169e-10	2.62289e-08		CRYAB	7.25941	1.0555e-10	5.89135e-09		ELAVL4	2.95765	2.74225e-10	1.36989e-08		IFT74	4.76201	8.19649e-15	4.37921e-13
TMEM87B	2.24247	1.64516e-07	6.08769e-06		FREM3	3.13793	0.0157749	0.0349153		RCAN1	2514.12	1.62836e-06	8.89014e-05		TMED3	3.04527	4.72324e-10	2.71206e-08		CA8	7.39095	1.07726e-10	5.97939e-09		PON3	2.33038	2.87784e-10	1.42339e-08		FDFT1	4.57812	8.33378e-15	4.42887e-13
ASAP2	2.37838	1.70633e-07	6.29074e-06		GABRA1	301.103	0.0157749	0.0349153		SLC37A4	424.562	1.62836e-06	8.89014e-05		KIAA0319	9.55158	4.93155e-10	2.81549e-08		KDM5A	3.51698	1.08797e-10	6.00545e-09		SMYD5	3.23539	3.12363e-10	1.52981e-08		HERC3	8.05231	1.07683e-14	5.63278e-13
DAXX	2.17653	1.73567e-07	6.3754e-06		ICAM4	10.7586	0.0157749	0.0349153		GNG7	3.02621	1.61595e-06	8.89014e-05		SEC24A	4.26004	5.14206e-10	2.91899e-08		APTX	3.70107	1.23386e-10	6.73634e-09		ENTPD3	3.03928	3.52828e-10	1.69476e-08		FLJ22184	8.15909	1.13131e-14	5.88693e-13
GRAMD3	7.22524	1.74799e-07	6.39715e-06		ITGA8	38.2069	0.0157749	0.0349153		DDB2	2.4542	1.64214e-06	8.91663e-05		SNTB2	3.30497	5.24457e-10	2.96037e-08		TMEM173	6.68503	1.24089e-10	6.73788e-09		PKLR	3.98042	4.22484e-10	2.01002e-08		USP40	2.58206	1.31299e-14	6.76191e-13
PLBD2	2.44266	1.75993e-07	6.41731e-06		KIAA0753	12.6552	0.0157749	0.0349153		SPRED2	72.9141	1.74006e-06	9.39727e-05		SAMD9L	5.25964	5.27785e-10	2.96241e-08		SERINC1	4.43803	1.87764e-10	1.00858e-08		DHX35	3.213	4.31191e-10	2.04172e-08		TMEM65	4.43096	1.41111e-14	7.22993e-13
BET1	2.7432	1.81897e-07	6.60849e-06		KLK11	345.379	0.0157749	0.0349153		GOSR2	3.28987	1.79109e-06	9.62087e-05		AGPAT9	5.27706	5.35814e-10	2.99068e-08		SYTL4	4.83911	1.95982e-10	1.04152e-08		GSTCD	3.75451	4.57691e-10	2.15698e-08		OGDHL	4.73509	1.42031e-14	7.23996e-13
PKIB	27.869	1.8257e-07	6.60891e-06		KRT6B	1840.83	0.0157749	0.0349153		GARS	2.05802	1.83161e-06	9.73385e-05		QSOX1	3.16905	5.478e-10	3.0406e-08		EPHB2	3.50933	2.21542e-10	1.16496e-08		ABCA7	2.78489	5.69203e-10	2.63283e-08		EFEMP2	3.10365	1.46477e-14	7.42868e-13
POP7	2.1337	1.873e-07	6.72592e-06		LRRK1	19.3103	0.0157749	0.0349153		UPF3B	4.1556	1.83093e-06	9.73385e-05		TTN	8.38131	5.93628e-10	3.27676e-08		IGSF9B	5.00178	3.77201e-10	1.95265e-08		HCFC2	2.31078	5.98163e-10	2.75403e-08		NIT2	3.56126	1.50322e-14	7.58517e-13
LPIN1	2.54812	1.88489e-07	6.72592e-06		MUC13	465.862	0.0157749	0.0349153		RPL36	3.18269	1.92376e-06	0.00010063		HMBOX1	6.99785	6.10583e-10	3.35183e-08		PPIF	15.0546	4.13395e-10	2.12898e-08		NLGN1	3.39944	6.41512e-10	2.94007e-08		ANKRD50	10.1533	1.52651e-14	7.66399e-13
TRAPPC13	2.88251	2.04363e-07	7.2404e-06		MYH15	224.138	0.0157749	0.0349153		FKBP10	3.32819	1.91531e-06	0.00010063		CHD9	4.87155	6.60557e-10	3.60635e-08		GAS6	5.59851	4.32674e-10	2.21547e-08		OGFRL1	3.36999	6.79391e-10	3.08536e-08		C17orf80	3.37071	1.53915e-14	7.68884e-13
CASP7	7.05051	2.11276e-07	7.40654e-06		NDUFC1	597.897	0.0157749	0.0349153		SMCR7	3.99689	2.07625e-06	0.000107481		KRR1	3.97706	6.88689e-10	3.7395e-08		NOS3	8.93579	4.34719e-10	2.21547e-08		MED12	6.08101	7.35291e-10	3.32412e-08		NF2	2.58466	1.57751e-14	7.84127e-13
TIMP4	7.48919	2.15807e-07	7.46064e-06		NME4	17.8621	0.0157749	0.0349153		VARS	2.0916	2.09386e-06	0.000107834		GALNT7	3.5552	7.06448e-10	3.8152e-08		GNA12	2.89882	4.3684e-10	2.21547e-08		AP1G2	3.30319	8.33952e-10	3.71965e-08		HSPD1	3.26615	1.74175e-14	8.55006e-13
PMM1	11.8638	2.28937e-07	7.88728e-06		P2RX1	29.4828	0.0157749	0.0349153		SLC27A2	3.81088	2.11604e-06	0.000108417		FSTL4	4.47509	7.17584e-10	3.85451e-08		ELAVL4	2.8139	4.8556e-10	2.45012e-08		UBAC2	2.77437	8.71946e-10	3.82903e-08		IDH3B	5.25664	1.74175e-14	8.55006e-13
FUCA2	2.04304	2.47657e-07	8.47378e-06		P4HA3	205.69	0.0157749	0.0349153		ADSS	2.29784	2.23815e-06	0.000114089		AMER2	3.32204	7.55965e-10	4.03895e-08		METTL7A	4.36139	5.06742e-10	2.54415e-08		ASAP3	20.8048	8.73805e-10	3.82903e-08		ATP5A1	3.67638	1.86402e-14	9.08461e-13
BMS1	3.3639	2.61299e-07	8.84962e-06		PANX1	17.1379	0.0157749	0.0349153		COPS6	2.38893	2.33958e-06	0.000117236		SGSM1	2.94163	8.05528e-10	4.25822e-08		PCOLCE2	5.8664	5.3312e-10	2.6632e-08		SLC32A1	3.67307	1.07654e-09	4.69681e-08		TMEM223	6.02151	1.90613e-14	9.24472e-13
PTPRK	2.36949	2.82181e-07	9.42901e-06		PCDH17	4.58621	0.0157749	0.0349153		FKBP1A	2.16436	2.3396e-06	0.000117236		PLCXD3	2.55486	8.58545e-10	4.51459e-08		SYT17	5.9417	6.06892e-10	2.98693e-08		CCDC92	4.30019	1.16514e-09	5.01763e-08		ENO2	3.90402	1.95019e-14	9.41273e-13
RNF14	2.23452	3.34514e-07	1.09938e-05		PDZRN3	351.379	0.0157749	0.0349153		CASC4	2.46832	2.3396e-06	0.000117236		C1GALT1C1	2.93825	8.97903e-10	4.69683e-08		IRS2	3.22319	6.71183e-10	3.28611e-08		ST6GALNAC5	3.59893	1.52762e-09	6.46715e-08		C6orf203	7.94195	2.02715e-14	9.73716e-13
PRKCZ	3.07645	3.46993e-07	1.1298e-05		PLEK2	4.82759	0.0157749	0.0349153		PPIP5K2	2.57732	2.34684e-06	0.000117236		UBE2Q2	7.87548	9.14046e-10	4.75637e-08		DNAJC5	3.13948	9.27809e-10	4.45661e-08		MTUS1	3.48762	1.72841e-09	7.2863e-08		APOBEC3G	14.514	2.08019e-14	9.94409e-13
GFPT1	2.21129	3.90359e-07	1.25809e-05		PLP1	270.103	0.0157749	0.0349153		MFSD3	12.5737	2.43982e-06	0.000119767		TOR1AIP1	2.10812	9.60714e-10	4.97331e-08		SNIP1	4.75716	1.04029e-09	4.94932e-08		ELP6	3.64433	1.79035e-09	7.51569e-08		ACO2	5.16782	2.28378e-14	1.08139e-12
KIAA1324L	2.42922	4.17321e-07	1.33209e-05		PQLC3	201.69	0.0157749	0.0349153		IKBIP	2.54524	2.44545e-06	0.000119767		GRID1	5.4037	1.07774e-09	5.55034e-08		REEP1	3.1057	1.09895e-09	5.20359e-08		NEB	3.45656	2.01615e-09	8.39305e-08		MTX1	2.47649	2.389e-14	1.12587e-12
SMARCAD1	2.40098	4.32599e-07	1.36344e-05		PSTPIP1	1555.45	0.0157749	0.0349153		AHCY	2.3017	2.5559e-06	0.000124566		PRRC1	2.66909	1.11609e-09	5.71838e-08		SLC35C2	38.9794	1.15535e-09	5.41933e-08		SH3GLB2	3.48299	2.23382e-09	9.22234e-08		PNKD	5.24137	2.44332e-14	1.14607e-12
APOL2	2.3497	5.13656e-07	1.60373e-05		PTPLAD2	52.7241	0.0157749	0.0349153		GFOD2	11.7174	2.79064e-06	0.000134909		PEBP4	3.48331	1.12635e-09	5.7415e-08		OSBPL10	49.0478	1.29369e-09	6.03982e-08		RPAIN	3.28283	2.35729e-09	9.65231e-08		PNMA1	5.10967	2.50131e-14	1.16778e-12
ARFGAP1	2.0137	5.53363e-07	1.71697e-05		PTPN7	42.4483	0.0157749	0.0349153		RABAC1	2.97741	2.80863e-06	0.000134909		ATP8B2	2.6769	1.19161e-09	6.03308e-08		CALB1	17.2086	1.3017e-09	6.04898e-08		CBX8	3.66235	2.48262e-09	1.0124e-07		MIEN1	3.24081	2.97214e-14	1.37475e-12
SPATA18	7.80807	5.64693e-07	1.74131e-05		PVALB	83.5862	0.0157749	0.0349153		SRI	2.64326	2.85333e-06	0.0001364		SLIT1	2.81904	1.19563e-09	6.03308e-08		SYTL1	3.13875	1.73452e-09	7.94936e-08		SPAST	2.93494	2.71265e-09	1.09905e-07		MICU1	6.01071	3.34929e-14	1.53499e-12
NT5DC2	2.28651	5.91097e-07	1.80601e-05		RELB	16.8966	0.0157749	0.0349153		ARPC4	2.02883	2.91671e-06	0.000138108		TNPO1	2.10616	1.24183e-09	6.23476e-08		KCND3	2.72555	1.80905e-09	8.25308e-08		HCK	3.22431	2.72813e-09	1.09906e-07		TXN2	3.83978	3.6587e-14	1.66913e-12
AGA	2.07298	6.25554e-07	1.89391e-05		RGS18	213.759	0.0157749	0.0349153		LMBRD2	2.44675	2.98141e-06	0.000140328		TSPAN13	2.20961	1.30552e-09	6.50644e-08		PPM1L	3.81044	1.9041e-09	8.60808e-08		KMT2C	29.6535	3.041e-09	1.22018e-07		ELMO3	3.82032	3.78135e-14	1.71725e-12
EDEM2	13.2501	6.79041e-07	2.04346e-05		RNASE4	77.7241	0.0157749	0.0349153		MGST2	2.95126	3.01371e-06	0.000140701		TMEM87B	2.84749	1.30897e-09	6.50644e-08		LRRN2	32.8215	2.20942e-09	9.94337e-08		ABHD17A	3.36349	3.19873e-09	1.27834e-07		CCBL2	4.61815	3.82592e-14	1.72963e-12
ATM	2.04823	6.96619e-07	2.08381e-05		S100A16	129.897	0.0157749	0.0349153		RQCD1	2.28418	3.39944e-06	0.000156515		ST3GAL6	5.16023	1.33712e-09	6.61343e-08		RPS6KA1	5.62906	2.26589e-09	1.01518e-07		VRK2	7.63114	3.36326e-09	1.33874e-07		SLC25A1	4.54694	4.00066e-14	1.80048e-12
ACYP2	2.96981	6.9907e-07	2.0849e-05		SDR16C5	69	0.0157749	0.0349153		VWA7	4.06472	3.39907e-06	0.000156515		GPRIN3	3.55007	1.34888e-09	6.63873e-08		XYLT1	22.7432	2.52145e-09	1.12464e-07		SLC8A2	3.7728	3.91159e-09	1.53258e-07		FAHD2A	3.39012	4.3839e-14	1.96411e-12
RXRG	2.47402	7.6279e-07	2.24809e-05		SDS	3.17241	0.0157749	0.0349153		RPL22	2.62567	3.55095e-06	0.000162741		SCG5	4.26063	1.38133e-09	6.73215e-08		PLEKHB1	2.96572	2.62519e-09	1.1657e-07		GTF2H1	4.23671	4.65653e-09	1.7825e-07		CACHD1	5.61563	4.45908e-14	1.98887e-12
PPP1R2	2.72785	8.23077e-07	2.38358e-05		SERPINB10	8.24138	0.0157749	0.0349153		ZCCHC6	3.33699	3.66175e-06	0.000166293		PSMB8	2.37361	1.38133e-09	6.73215e-08		BCAN	23.5279	3.19817e-09	1.40145e-07		RGN	4.74458	4.74204e-09	1.80831e-07		ITGB6	5.57087	5.1299e-14	2.25783e-12
AGPAT6	2.36204	9.85584e-07	2.78163e-05		SH2D3C	8.2069	0.0157749	0.0349153		EVL	2.57719	3.79028e-06	0.000169815		RBM28	3.95903	1.38908e-09	6.73705e-08		SLC5A3	684.592	3.21371e-09	1.4021e-07		GRN	2.98381	5.29879e-09	2.01293e-07		AMT	3.90226	5.34379e-14	2.34166e-12
TBC1D30	17.0534	1.09641e-06	3.01768e-05		SLC26A7	13.931	0.0157749	0.0349153		COPZ1	2.22988	3.9584e-06	0.000176555		BET1L	3.275	1.52034e-09	7.33801e-08		FAM3B	145.153	3.48804e-09	1.51517e-07		LIMA1	4.36784	5.36766e-09	2.03138e-07		USP9Y	2.65077	5.37559e-14	2.3453e-12
GGH	2.86539	1.10656e-06	3.03726e-05		SLC7A2	528.448	0.0157749	0.0349153		PGM3	2.07154	4.04511e-06	0.000179621		GLB1L2	3.07487	1.62937e-09	7.82647e-08		TSC22D3	4.28629	3.61492e-09	1.56349e-07		NMT2	3.25653	5.4112e-09	2.04012e-07		IDH3A	3.81808	5.4638e-14	2.37343e-12
CYR61	11.1952	1.28992e-06	3.44588e-05		SLCO4C1	1435.38	0.0157749	0.0349153		NR4A1	36.9063	4.10465e-06	0.000181458		B3GNT2	2.88453	1.70161e-09	8.13433e-08		BMP7	3427.67	4.22746e-09	1.7973e-07		PHC2	2.93544	5.89456e-09	2.21401e-07		TIMM8A	5.11451	5.58646e-14	2.41621e-12
ARHGAP36	2.51917	1.35113e-06	3.58067e-05		SNCAIP	26	0.0157749	0.0349153		SFT2D3	3.17184	4.13127e-06	0.00018183		CASC4	3.11312	1.78138e-09	8.47314e-08		CCDC177	540.048	4.22746e-09	1.7973e-07		FAM115A	2.88897	6.53401e-09	2.43587e-07		C2orf47	3.76185	6.972e-14	2.96414e-12
ERN1	2.43577	1.38899e-06	3.66158e-05		SUSD1	20.2759	0.0157749	0.0349153		CNTN1	2.30693	4.31627e-06	0.00018914		RPL7L1	3.28023	1.78944e-09	8.47314e-08		PLXNB3	471.429	4.22746e-09	1.7973e-07		BAD	3.56485	6.93653e-09	2.56677e-07		CS	3.43146	6.972e-14	2.96414e-12
CCDC28A	2.02706	1.46383e-06	3.81857e-05		SUV39H2	48.7931	0.0157749	0.0349153		LYZ	3.09836	4.4301e-06	0.00019328		ALDH9A1	2.95777	1.93825e-09	9.1207e-08		TSPAN8	466.476	4.22746e-09	1.7973e-07		YOD1	3.07638	7.18056e-09	2.64727e-07		ARMC10	3.1139	7.61631e-14	3.22434e-12
AFF2	50.8056	1.47248e-06	3.83113e-05		TBC1D14	17.8966	0.0157749	0.0349153		RRBP1	2.99884	4.70501e-06	0.000203497		ALDH1A2	5.34481	1.94446e-09	9.1207e-08		PPM1K	4.11445	4.33855e-09	1.83672e-07		VPS37B	3.06471	7.32685e-09	2.68448e-07		GDPD2	30.6779	8.13813e-14	3.43072e-12
AKAP5	2.52854	1.57149e-06	4.0536e-05		TBX20	318.034	0.0157749	0.0349153		MOGS	2.29158	4.70501e-06	0.000203497		DIAPH1	3.08328	1.97956e-09	9.24196e-08		VAV2	2.27722	4.62525e-09	1.94982e-07		MCC	3.96726	7.33522e-09	2.68448e-07		LETM1	3.32997	8.50447e-14	3.57009e-12
WBP4	2.19915	1.77284e-06	4.49554e-05		TECTA	18.2759	0.0157749	0.0349153		NAA50	2.69051	4.85512e-06	0.000208187		ATP13A1	2.44367	2.10861e-09	9.79868e-08		DNAJC16	5.09238	4.74788e-09	1.99311e-07		PRKCD	7.2157	7.5921e-09	2.76834e-07		HADH	4.50936	8.69395e-14	3.61922e-12
OSBPL3	2.25531	1.96181e-06	4.88019e-05		TMEM255A	16.4138	0.0157749	0.0349153		TASP1	2.58747	4.8487e-06	0.000208187		PPFIA2	3.09622	2.13673e-09	9.88338e-08		ABHD17A	3.21265	5.17852e-09	2.15577e-07		MALT1	4.59199	7.72035e-09	2.80487e-07		PDHB	3.31147	8.69395e-14	3.61922e-12
MIS12	2.93	2.00259e-06	4.95448e-05		TMEM40	11.1379	0.0157749	0.0349153		INTS12	7.49995	5.08582e-06	0.000217147		ALDH18A1	2.90525	2.24585e-09	1.03402e-07		PON3	3.3638	6.01438e-09	2.48305e-07		TDRD7	5.3871	7.89333e-09	2.85733e-07		LRPPRC	2.73101	9.70538e-14	4.00775e-12
EFCC1	3.66158	2.00341e-06	4.95448e-05		TRIP13	8.75862	0.0157749	0.0349153		ALCAM	3.05872	5.20936e-06	0.000221476		NAA50	2.95571	2.54606e-09	1.16687e-07		MCOLN3	2.77907	7.98726e-09	3.24393e-07		BTBD11	2.92628	9.72345e-09	3.4945e-07		C3orf37	2.97256	9.74761e-14	4.00775e-12
KIAA0513	2.62992	2.12849e-06	5.225e-05		TRPA1	5.31034	0.0157749	0.0349153		ARPC2	2.0737	5.23824e-06	0.00022176		MAGI2	3.33738	2.62294e-09	1.19661e-07		FITM2	3.0748	9.08061e-09	3.64355e-07		UHRF1BP1L	2.37913	9.96994e-09	3.57024e-07		SLC25A23	11.1635	9.83403e-14	4.02671e-12
ARHGEF28	7.95501	2.17917e-06	5.27169e-05		TSPO	50.0345	0.0157749	0.0349153		EIF3J	2.29363	5.70597e-06	0.000235574		SETD7	3.66176	2.70139e-09	1.2268e-07		GPC1	10.8631	1.0072e-08	4.00962e-07		NACC1	2.81028	1.03516e-08	3.69367e-07		SLC12A5	7.91023	1.04998e-13	4.24709e-12
DNAJC12	40.776	2.2543e-06	5.40993e-05		VNN1	70.1379	0.0157749	0.0349153		THTPA	2.62461	5.70597e-06	0.000235574		PPAP2A	3.22616	2.86713e-09	1.29618e-07		LIPT2	2.83114	1.02256e-08	4.0381e-07		C7orf43	2.53808	1.15541e-08	4.07905e-07		CLU	2.69745	1.0597e-13	4.26914e-12
MAPKAP1	2.304	2.2941e-06	5.46325e-05		PPBP	2.29868	0.015895	0.0351732		PHAX	2.45802	5.70161e-06	0.000235574		RCN2	3.46795	2.88714e-09	1.29934e-07		LRIG1	2.08846	1.04308e-08	4.1029e-07		SPPL2B	7.23874	1.17489e-08	4.13321e-07		L3MBTL3	5.79412	1.09255e-13	4.36627e-12
WNT2B	54.0606	2.36785e-06	5.60597e-05		ACP5	5.39395	0.0174277	0.0381173		GCC1	3.70214	5.66375e-06	0.000235574		LRRTM3	4.51462	2.92155e-09	1.30893e-07		LDHD	7.15714	1.15558e-08	4.50991e-07		TMEM184A	25.5244	1.23591e-08	4.31746e-07		FDXR	4.34177	1.1569e-13	4.60503e-12
PAPPA2	28.3038	2.39085e-06	5.63373e-05		AVP	5.43984	0.0175513	0.0383624		FAM98B	2.09438	6.08282e-06	0.000247047		SCYL1	2.45842	2.94799e-09	1.30904e-07		ATP6AP1	2.65772	1.26336e-08	4.87344e-07		RABL6	2.9845	1.26383e-08	4.39961e-07		LSAMP	5.35567	1.18254e-13	4.6884e-12
TSPAN13	4.35763	2.56926e-06	5.96977e-05		STAT6	2.24698	0.0176901	0.0386322		BZW2	4.09926	6.06632e-06	0.000247047		GOLM1	3.06863	2.94799e-09	1.30904e-07		STX1B	9.4439	1.36984e-08	5.2237e-07		HMGB2	2.14931	1.31529e-08	4.56285e-07		ATAD1	3.27231	1.23551e-13	4.87903e-12
EXOSC8	2.65968	2.60636e-06	6.01389e-05		ADAMTSL4	3.94042	0.0182176	0.0396552		KLHL42	2.51793	6.34387e-06	0.000254545		MRFAP1	2.27864	2.98861e-09	1.3212e-07		AKAP1	2.97207	1.50674e-08	5.6735e-07		CNTN3	2.52053	1.33188e-08	4.60444e-07		ARL2	3.66151	1.28558e-13	5.0568e-12
THBS3	3.07149	2.78934e-06	6.34814e-05		C4BPB	2.87353	0.0187635	0.0406916		GMPS	2.00022	6.48336e-06	0.000258069		MIA3	3.07979	3.01001e-09	1.3248e-07		MRPL23	2.70113	1.51476e-08	5.6735e-07		MCM2	2.51166	1.34544e-08	4.63529e-07		MTRF1L	2.3291	1.3264e-13	5.17659e-12
DDX50	2.17621	2.94644e-06	6.66014e-05		COL5A1	2.46724	0.018836	0.0408046		FEN1	3.18573	6.48336e-06	0.000258069		SQRDL	2.73854	3.20413e-09	1.40406e-07		SPOCK2	6.24865	1.55773e-08	5.80719e-07		PLA2R1	2.66371	1.4254e-08	4.8771e-07		SNCB	5.49162	1.35012e-13	5.2422e-12
CDR2	2.19766	2.97212e-06	6.70303e-05		SLC39A7	2.34389	0.0199627	0.0429287		WDR89	13.3247	6.69645e-06	0.000264444		ZNF622	2.86228	3.3125e-09	1.44521e-07		KRAS	2.8072	1.63486e-08	6.02726e-07		ADI1	3.11316	1.64729e-08	5.56015e-07		ATP5J	4.54991	1.37833e-13	5.29648e-12
ZNF516	2.02822	3.24283e-06	7.23194e-05		PCF11	2.27189	0.0207457	0.044431		JAGN1	20.7665	6.69645e-06	0.000264444		SSTR2	125.66	3.39315e-09	1.47396e-07		PROX1	5.83406	1.64316e-08	6.0356e-07		NPDC1	3.03407	1.86038e-08	6.23726e-07		SMUG1	8.10176	1.41637e-13	5.42181e-12
STK10	3.61719	3.36477e-06	7.45398e-05		TBL3	4.53813	0.0236811	0.0499257		CUL4B	2.42691	6.90907e-06	0.000269643		CD63	3.68847	3.45785e-09	1.49556e-07		PKP2	7.77666	1.78366e-08	6.5027e-07		ENAH	3.18923	2.0511e-08	6.8537e-07		NHSL2	2.12537	1.4254e-13	5.43557e-12
CAP2	2.04219	3.51886e-06	7.70985e-05							STT3A	2.41342	6.90907e-06	0.000269643		CALU	2.94601	3.70546e-09	1.59574e-07		PDSS2	6.58245	1.78985e-08	6.5027e-07		TCEB3	3.21099	3.24839e-08	1.05716e-06		SHMT1	3.23312	1.58826e-13	6.03357e-12
JAKMIP1	2.21023	3.54196e-06	7.74349e-05							METAP2	2.88571	7.05682e-06	0.00027302		B2M	6.3768	3.78304e-09	1.62216e-07		MTO1	2.75262	2.15262e-08	7.70855e-07		MMP15	3.38262	3.29898e-08	1.07013e-06		MAPK8IP1	3.57476	1.66595e-13	6.30475e-12
PRADC1	9.12289	4.81747e-06	0.000100274							KBTBD11	2.92475	7.0776e-06	0.00027302		PDGFD	6.77932	4.0724e-09	1.73878e-07		CD109	5.52563	2.33199e-08	8.23284e-07		EFR3B	3.71444	4.07515e-08	1.30916e-06		CLEC14A	4.13283	2.22487e-13	8.32534e-12
TRMT61A	2.48716	4.88697e-06	0.000101298							LARP4	14.5106	7.04671e-06	0.00027302		SEC13	2.05394	4.10948e-09	1.74714e-07		SLC25A10	3.12218	2.36254e-08	8.31133e-07		CPB2	2.38175	4.11036e-08	1.31624e-06		ARHGEF2	2.92399	2.33487e-13	8.70434e-12
NRP2	2.00795	4.92843e-06	0.000101735							C14orf166	2.02416	7.20759e-06	0.000275904		GNPDA2	2.45676	4.19528e-09	1.77606e-07		PAPLN	4.6333	2.46724e-08	8.64919e-07		DENND1A	7.13593	4.27221e-08	1.36369e-06		ATP5B	3.47772	2.37431e-13	8.78582e-12
DUS1L	2.10862	5.01258e-06	0.000103047							DARS	2.06445	7.20759e-06	0.000275904		RBPJ	4.78298	4.37396e-09	1.84389e-07		ZNF598	4.39617	2.66714e-08	9.28479e-07		CIAPIN1	2.91116	4.41936e-08	1.40617e-06		MYH14	3.34915	2.37431e-13	8.78582e-12
AP4B1	2.09413	5.48174e-06	0.00011042							SUMF2	2.31659	7.36144e-06	0.000278591		TTC13	4.86423	4.41761e-09	1.85447e-07		CBX7	2.06529	3.11532e-08	1.07328e-06		DGKQ	16.0108	4.43381e-08	1.40629e-06		MRPL1	2.88123	2.42621e-13	8.90651e-12
ADCK4	2.38037	5.81482e-06	0.000115961							TBC1D15	2.17926	7.36144e-06	0.000278591		ST8SIA3	3.12001	4.55625e-09	1.90466e-07		CELSR3	2.87102	3.63207e-08	1.23429e-06		CLUH	8.4498	4.63509e-08	1.46086e-06		DLST	3.2779	2.58892e-13	9.4401e-12
VAV2	3.60359	5.83465e-06	0.000116124							RPS25	3.54967	7.36144e-06	0.000278591		TLE3	166.442	4.76764e-09	1.98473e-07		ADCY2	4.27789	3.95027e-08	1.3244e-06		FBXO2	3.3302	4.85305e-08	1.52474e-06		ACAD9	2.62543	2.64548e-13	9.61127e-12
RRP12	2.83121	5.90294e-06	0.000116788							IMPA1	2.8836	7.67861e-06	0.00028841		NEFH	10.7666	4.83455e-09	2.00423e-07		RAB3C	3.42528	4.4559e-08	1.48396e-06		C3orf58	2.96679	4.94108e-08	1.54754e-06		AFG3L2	2.8526	2.76227e-13	9.96312e-12
EXT2	2.04165	5.93408e-06	0.000117169							SERBP1	2.71891	7.67861e-06	0.00028841		DERL1	3.06932	4.90621e-09	2.02554e-07		MRPL55	2.92914	4.56378e-08	1.51484e-06		RAB3D	2.66611	5.02652e-08	1.56937e-06		LIN7C	2.96855	2.83897e-13	1.02029e-11
FAM49A	2.64178	6.01943e-06	0.000118386							DNAJC7	2.10765	7.83462e-06	0.000293167		EPHA7	4.26436	5.22506e-09	2.1483e-07		ENTPD3	2.11584	4.90077e-08	1.62131e-06		WNK2	4.48017	5.14863e-08	1.60249e-06		CNRIP1	4.00205	2.94689e-13	1.05528e-11
CHST1	5.28906	6.37926e-06	0.000123998							ESRP1	2.57384	7.91721e-06	0.000295152		APLP2	4.46654	5.25127e-09	2.15022e-07		AGAP1	4.38828	5.30471e-08	1.73768e-06		LIN7C	3.38021	5.30358e-08	1.64559e-06		SEC14L2	15.5293	3.47133e-13	1.22986e-11
RAB43	2.00315	6.54857e-06	0.000127042							MCTS1	2.40932	8.35258e-06	0.000307936		MB21D2	3.49441	5.37999e-09	2.19394e-07		TSSC4	3.45152	5.5623e-08	1.81611e-06		VWA5B2	3.64874	5.39093e-08	1.66752e-06		FLOT2	2.6804	3.69422e-13	1.3042e-11
EOGT	5.1651	6.56382e-06	0.000127091							COG6	2.14795	8.35258e-06	0.000307936		KCNK1	3.51082	5.44163e-09	2.21006e-07		SULF2	3.9271	5.78817e-08	1.8837e-06		PLCD4	4.84412	5.52775e-08	1.70176e-06		SLC9A3R1	3.4007	3.95332e-13	1.39076e-11
C12orf23	2.08811	6.96189e-06	0.000134278							C10orf118	2.49229	8.40672e-06	0.000307951		OCIAD2	9.37494	5.49929e-09	2.22443e-07		FAIM2	5.95697	6.18668e-08	1.99391e-06		PTMS	5.32342	5.53571e-08	1.70176e-06		AIFM1	3.15758	4.06887e-13	1.42639e-11
AGR2	2.04016	7.47099e-06	0.000142448							LYPLA1	2.89141	8.71041e-06	0.000317612		AGA	3.58702	5.78481e-09	2.33049e-07		PLOD3	3.38063	6.37335e-08	2.04746e-06		FGFR3	17.4995	5.64276e-08	1.72935e-06		RMDN2	2.72827	4.62683e-13	1.60509e-11
UBXN4	4.39414	7.72776e-06	0.000146505							PPP1R12A	2.0026	9.47044e-06	0.000340359		TTC39C	2.67623	5.98209e-09	2.40028e-07		SLC9A9	7.5758	6.64706e-08	2.12855e-06		TUBB4A	2.57043	5.79845e-08	1.77163e-06		APOOL	4.00662	4.82901e-13	1.66368e-11
LIG4	3.12537	8.3826e-06	0.000156543							RPL15	2.03214	9.47052e-06	0.000340359		COCH	6.6677	6.19899e-09	2.4675e-07		PLXNB1	3.74553	6.78807e-08	2.16676e-06		GCLC	2.34968	6.04157e-08	1.84028e-06		COX5B	4.05654	4.82901e-13	1.66368e-11
TRIM27	2.37663	8.92015e-06	0.00016443							MIF4GD	2.43185	1.02451e-05	0.000365566		OAS1	4.68807	6.43274e-09	2.55012e-07		CEL	4.38984	7.13229e-08	2.25502e-06		TEX2	4.14692	6.25027e-08	1.89807e-06		SLC25A13	3.72753	5.03986e-13	1.73035e-11
NOB1	9.27839	9.44181e-06	0.000172771							ASAP1	2.78087	1.02936e-05	0.00036599		MINPP1	2.95323	6.45761e-09	2.55012e-07		FGF13	47.1816	7.88138e-08	2.484e-06		TSEN54	6.10895	6.37777e-08	1.92832e-06		NLRX1	4.59876	5.2037e-13	1.78048e-11
DHX35	3.97749	1.07822e-05	0.000193712							TCEA1	2.62692	1.05099e-05	0.000371043		ALDH1L2	4.72184	6.49164e-09	2.55346e-07		DMGDH	2.36239	8.73322e-08	2.71818e-06		SNX15	3.68378	6.70264e-08	2.01323e-06		PPOX	2.8344	5.48903e-13	1.8717e-11
UNC13A	2.90472	1.07995e-05	0.000193712							GSK3B	2.32477	1.051e-05	0.000371043		SAMD9	3.73819	6.57056e-09	2.57437e-07		FSTL4	2.86312	9.12053e-08	2.81244e-06		OSBPL1A	4.17584	6.74602e-08	2.01323e-06		WDSUB1	2.97445	5.51721e-13	1.87491e-11
NCAPH2	4.18011	1.09457e-05	0.000195984							COBLL1	2.33418	1.05921e-05	0.000372624		TUBA8	2.33276	6.7459e-09	2.63274e-07		GPRIN2	9.5132	9.23538e-08	2.8391e-06		DBP	6.18279	6.77055e-08	2.01323e-06		ITPK1	7.8778	5.63603e-13	1.9088e-11
FHOD1	2.9788	1.14362e-05	0.00020367							NRCAM	3.13884	1.07304e-05	0.000374857		NUMB	4.0235	6.79044e-09	2.63982e-07		EHBP1L1	9.80527	9.92104e-08	3.04053e-06		NUMB	2.16429	7.54902e-08	2.20533e-06		HSDL2	2.8595	5.72813e-13	1.93344e-11
FNDC9	7.85575	1.16126e-05	0.000206078							LRRC59	2.23751	1.07306e-05	0.000374857		TBC1D4	3.52879	6.84769e-09	2.65175e-07		SYT1	3.1845	1.05457e-07	3.22209e-06		MAP3K4	3.43381	7.70087e-08	2.24313e-06		ECI1	3.62276	5.85148e-13	1.96182e-11
YIF1B	2.20387	1.21983e-05	0.000215704							FAM49A	2.5659	1.0779e-05	0.000375237		PYCR1	3.34077	6.96476e-09	2.68668e-07		RAB7L1	16.6501	1.11299e-07	3.3902e-06		HIF1AN	3.5932	8.2385e-08	2.38582e-06		ATP5C1	4.42602	5.85148e-13	1.96182e-11
C1orf50	8.14353	1.30073e-05	0.000228394							HMGB1	2.30457	1.09556e-05	0.000380059		MGST3	2.49726	7.6007e-09	2.92072e-07		MRPL54	3.10206	1.32183e-07	3.95262e-06		ERAP2	3.24535	8.52399e-08	2.46136e-06		IGDCC4	6.98328	6.15781e-13	2.05761e-11
NPM3	2.90131	1.61329e-05	0.000272794							APPL2	2.87524	1.1185e-05	0.00038402		CNTN1	2.94101	7.75674e-09	2.96926e-07		ALG12	2.97237	1.32928e-07	3.95262e-06		LDB1	2.51847	8.73782e-08	2.51584e-06		IGSF9B	3.39791	6.77861e-13	2.24667e-11
FBXW8	2.10246	1.63734e-05	0.000276329							GCC2	2.79872	1.1185e-05	0.00038402		UFM1	2.31976	7.91589e-09	3.01861e-07		SDE2	3.17465	1.40954e-07	4.17886e-06		RUFY2	3.76782	9.18097e-08	2.62507e-06		CHGA	6.98341	6.79106e-13	2.24667e-11
DR1	2.25163	1.64528e-05	0.000277201							RAB30	2.3927	1.13918e-05	0.000389779		NRXN3	3.31822	7.98235e-09	3.03238e-07		NPTX2	12.1922	1.43739e-07	4.23627e-06		TBC1D2B	5.83198	9.2542e-08	2.63415e-06		C6orf120	5.22654	6.86867e-13	2.26485e-11
HCFC2	2.01275	1.71177e-05	0.000286471							IPO4	2.926	1.16575e-05	0.000393492		MYO5A	2.51503	8.07811e-09	3.05713e-07		TPD52L1	2.03419	1.44842e-07	4.25623e-06		ABCA2	4.69298	9.32118e-08	2.64568e-06		CPT1B	6.75671	7.89078e-13	2.58481e-11
NAGPA	42.75	1.75116e-05	0.000290154							ARSA	3.23328	1.16579e-05	0.000393492		HSPA14	2.49887	8.32159e-09	3.1374e-07		ISCU	8.56407	1.81439e-07	5.26963e-06		METTL7A	2.5747	9.73157e-08	2.75434e-06		CELSR2	3.26709	7.95773e-13	2.59822e-11
TSKU	238.722	1.75116e-05	0.000290154							ALG1	2.25437	1.19011e-05	0.000399405		CTAGE5	2.68909	8.41262e-09	3.15979e-07		LRRC1	2.77289	1.86094e-07	5.37361e-06		APC	3.73716	1.01101e-07	2.84534e-06		VDAC2	3.61615	8.21915e-13	2.67484e-11
HIC1	35.1531	1.75121e-05	0.000290154							GOPC	2.35573	1.21495e-05	0.000401947		NFXL1	2.25102	8.73306e-09	3.25567e-07		NDRG4	4.00683	2.40575e-07	6.86738e-06		GPD1	2.91853	1.03821e-07	2.90554e-06		C11orf68	4.02188	8.36245e-13	2.71264e-11
MAF1	2.38294	1.8415e-05	0.000300628							KCNJ5	3.28249	1.20354e-05	0.000401947		GALNT16	4.20998	9.00503e-09	3.34458e-07		CTH	9.59679	2.53776e-07	7.17416e-06		MVB12B	14.9282	1.10922e-07	3.09558e-06		NFU1	3.01253	8.57447e-13	2.77241e-11
B4GALT1	2.47814	2.03785e-05	0.000324723							RPL23A	3.23262	1.2403e-05	0.000407065		PAM	3.72584	9.1223e-09	3.37559e-07		DNAJC30	2.49677	2.54194e-07	7.17416e-06		SPIRE1	10.2639	1.20866e-07	3.35436e-06		COQ3	3.35293	8.74263e-13	2.81766e-11
FLCN	22.5294	2.07195e-05	0.000328585							C12orf10	2.23147	1.26614e-05	0.000410713		GLG1	2.20004	9.3085e-09	3.43178e-07		MRPL21	2.73325	2.68693e-07	7.51965e-06		CAPG	2.99741	1.23178e-07	3.40906e-06		MRPS33	2.79785	9.15183e-13	2.94006e-11
MAP7D3	12.4905	2.07195e-05	0.000328585							DCAF5	5.00008	1.26213e-05	0.000410713		RABAC1	2.32437	9.97622e-09	3.66443e-07		ERO1LB	3.75218	2.69591e-07	7.5237e-06		GALNT11	3.0853	1.25527e-07	3.46447e-06		TESC	7.26197	1.0736e-12	3.40517e-11
GBP2	3.13435	2.14794e-05	0.000338486							RPL4	2.48292	1.29248e-05	0.000417903		TRPC3	27.2954	1.01143e-08	3.70154e-07		VAMP2	3.52409	2.91241e-07	8.03808e-06		ABHD2	10.1927	1.30137e-07	3.5818e-06		TBRG4	3.36297	1.25305e-12	3.94942e-11
CXXC1	2.85408	2.57149e-05	0.000395867							EEF1A2	2.31684	1.31935e-05	0.000423847		PLEKHA3	9.6626	1.03914e-08	3.78908e-07		ARHGEF16	2.19286	3.07049e-07	8.40474e-06		ADCY6	2.20858	1.33111e-07	3.65359e-06		DNAJC11	2.97393	1.25309e-12	3.94942e-11
RIOK2	51.0308	2.58275e-05	0.000396989							PSMB6	2.63917	1.31934e-05	0.000423847		LMAN1	2.86943	1.05067e-08	3.8109e-07		ATP6V0D1	2.23368	3.10317e-07	8.44788e-06		RHOBTB3	2.81506	1.34076e-07	3.67001e-06		MSH6	3.22725	1.27966e-12	4.02048e-11
ANAPC10	2.09328	2.75182e-05	0.000418447							TMEM181	52.0108	1.33529e-05	0.000426225		SBSPON	5.01039	1.05276e-08	3.8109e-07		LTBP1	4.35016	3.10317e-07	8.44788e-06		MVB12A	9.03336	1.37752e-07	3.75009e-06		TFB1M	3.50422	1.30019e-12	4.07216e-11
MRFAP1	2.0847	2.83069e-05	0.000426568							CEACAM16	39.1214	1.33529e-05	0.000426225		SPAG9	2.86544	1.07204e-08	3.8528e-07		CIZ1	2.12987	3.1367e-07	8.51597e-06		CELSR2	4.81155	1.45319e-07	3.93884e-06		SLC25A6	2.99587	1.30683e-12	4.08018e-11
BPIFA1	2.67038	2.88526e-05	0.000432184							TSTA3	2.9067	1.34675e-05	0.000428516		ARFGAP3	2.58438	1.11605e-08	3.99659e-07		SIRPA	42.4659	3.16545e-07	8.54757e-06		SH3BGRL2	2.51515	1.45474e-07	3.93884e-06		IPO13	4.22127	1.33977e-12	4.16997e-11
CUL1	2.03244	2.95566e-05	0.000440746							FAM20C	2.44543	1.35116e-05	0.000428555		SPOCK1	2.34879	1.13548e-08	4.03722e-07		NTN1	878.473	3.16545e-07	8.54757e-06		CLU	2.84161	1.49175e-07	4.02812e-06		GOT2	3.19952	1.45127e-12	4.503e-11
SERPINC1	2.29303	3.21361e-05	0.00047147							DYRK1A	2.6399	1.38758e-05	0.000438713		DCAF13	2.71842	1.13548e-08	4.03722e-07		CENPB	2.85034	3.31312e-07	8.89822e-06		CALD1	2.66292	1.55634e-07	4.19122e-06		ATP2A2	2.25976	1.48199e-12	4.54286e-11
INPP5A	2.05348	3.89491e-05	0.00055119							XPNPEP3	4.45898	1.40319e-05	0.000440859		LAMC3	3.29561	1.15251e-08	4.08323e-07		PTPLB	2.74139	3.35194e-07	8.97836e-06		KIAA0355	3.73252	1.57168e-07	4.21307e-06		CISD2	2.25908	1.48199e-12	4.54286e-11
APOE	3.04842	4.0101e-05	0.0005635							KLHDC2	2.22759	1.40964e-05	0.000441497		ATP7A	2.98086	1.16183e-08	4.10171e-07		CKMT2	2.13854	3.47626e-07	9.26169e-06		FLOT2	2.42029	1.57289e-07	4.21307e-06		PHB2	3.48065	1.48199e-12	4.54286e-11
FCHSD1	10.176	4.19903e-05	0.00058922							EMG1	2.88579	1.41691e-05	0.000442386		RWDD4	5.46279	1.17429e-08	4.13109e-07		BRCA1	11.3617	3.69863e-07	9.81164e-06		RPS6KA5	3.346	1.65828e-07	4.4181e-06		MMP15	2.03506	1.48231e-12	4.54286e-11
PPP1R12C	4.02311	4.29519e-05	0.000599347							GMPPB	2.06453	1.46188e-05	0.000446657		CNTN2	2.58659	1.18988e-08	4.17125e-07		ANKRD22	479.571	3.92029e-07	9.99173e-06		FUT1	75.3136	1.69125e-07	4.48205e-06		UQCRC1	4.41619	1.71557e-12	5.24166e-11
MICAL3	2.06516	4.31022e-05	0.000599769							YIPF6	7.61393	1.44712e-05	0.000446657		RASAL2	2.80653	1.20389e-08	4.20563e-07		BEND7	401.095	3.92029e-07	9.99173e-06		FASN	5.32965	1.72989e-07	4.5723e-06		GSTK1	3.00268	1.8264e-12	5.54637e-11
ATP6V1B1	5.91056	4.52747e-05	0.000623917							IST1	2.63732	1.52291e-05	0.000458296		ARMCX2	2.53577	1.20944e-08	4.2103e-07		C1orf116	267.619	3.92029e-07	9.99173e-06		METTL14	2.83585	1.74329e-07	4.59558e-06		MAPK1	2.58052	1.86488e-12	5.64062e-11
IMPAD1	3.40821	4.5995e-05	0.000632099							ABI1	2.19506	1.5229e-05	0.000458296		HLA-B	2.7472	1.22834e-08	4.26122e-07		CELSR1	73.1905	3.92029e-07	9.99173e-06		RAB3IP	2.64264	1.80853e-07	4.75502e-06		GMEB2	26.5882	1.87085e-12	5.64062e-11
KCNJ5	2.0084	4.88828e-05	0.000667197							SLIT3	4.0633	1.5229e-05	0.000458296		MESDC2	2.30921	1.23393e-08	4.26582e-07		CXCR4	42.4762	3.92029e-07	9.99173e-06		ATP8A1	2.73569	1.84284e-07	4.8325e-06		LMF1	8.82382	1.87437e-12	5.64062e-11
NR3C2	5.37853	5.48157e-05	0.000734133							NBEA	2.0299	1.5543e-05	0.00046081		ELL	2.85949	1.26074e-08	4.34346e-07		GDF6	4368	3.92029e-07	9.99173e-06		HMGA1	3.20723	1.87154e-07	4.88212e-06		CHCHD3	3.4527	1.90416e-12	5.71304e-11
BAIAP3	2.2363	5.75825e-05	0.00076402							RPL27A	3.94114	1.55433e-05	0.00046081		LRPAP1	3.27102	1.31039e-08	4.49902e-07		GRAMD1C	1354.71	3.92029e-07	9.99173e-06		TREX1	2.5848	1.90119e-07	4.94656e-06		APOO	3.33054	1.94424e-12	5.79849e-11
IMP4	6.1201	6.18086e-05	0.000815759							DAB1	11.5682	1.55367e-05	0.00046081		GOLGA2	2.39317	1.36388e-08	4.65074e-07		MFSD4	490.095	3.92029e-07	9.99173e-06		CIZ1	4.66775	2.0415e-07	5.28411e-06		AK2	4.33277	1.98516e-12	5.9029e-11
IFT43	3.11585	7.12598e-05	0.000922148							PARN	2.81237	1.58636e-05	0.000467533		ASAH1	2.19606	1.36389e-08	4.65074e-07		RAI2	9194.81	3.92029e-07	9.99173e-06		NDST4	8.74008	2.20267e-07	5.6573e-06		NDRG3	2.31454	2.44368e-12	7.15976e-11
PLD6	8.3478	7.42698e-05	0.000954993							TRIM21	2.52614	1.61404e-05	0.000473001		IGFBP7	4.06973	1.52881e-08	5.17776e-07		SHISA9	527.714	3.92029e-07	9.99173e-06		PIK3C2B	22.0956	2.25857e-07	5.786e-06		PHB	3.42641	2.44368e-12	7.15976e-11
CEP112	49.8271	8.01194e-05	0.00101712							SERPINI1	2.07652	1.72091e-05	0.000499814		SLFN5	3.08982	1.53775e-08	5.19041e-07		SNED1	12.5714	3.92029e-07	9.99173e-06		LRRN1	5.7967	2.35221e-07	6.01048e-06		MID2	9.21285	2.47252e-12	7.22308e-11
PPP1CA	2.25871	8.28066e-05	0.00104065							TBC1D5	3.33496	1.7374e-05	0.00050314		USO1	2.27193	1.59991e-08	5.38207e-07		THSD7B	28.7619	3.92029e-07	9.99173e-06		MCOLN3	2.26304	2.40196e-07	6.10637e-06		CAPN1	2.10697	2.65487e-12	7.71069e-11
SIN3B	3.17157	8.35385e-05	0.00104722							P4HTM	2.09107	1.75617e-05	0.000504203		MKRN1	7.23094	1.71284e-08	5.74262e-07		TRPM4	34.1905	3.92029e-07	9.99173e-06		LIPG	26.0175	2.49595e-07	6.31317e-06		CASKIN1	5.07731	2.68952e-12	7.78868e-11
PSMG4	2.38039	9.10322e-05	0.00112753							RPL12	2.00264	1.79219e-05	0.000511594		OTUD6B	2.64304	1.74022e-08	5.81489e-07		SMG9	3.73421	4.10245e-07	1.04029e-05		RAB3B	2.05053	2.51589e-07	6.34754e-06		DBT	3.14825	2.7104e-12	7.82648e-11
WNT4	29.8798	9.98631e-05	0.00121069							PPIL1	2.34344	1.79219e-05	0.000511594		MAK16	2.68812	1.83174e-08	6.1003e-07		LINGO1	9.08146	4.31376e-07	1.08017e-05		WDSUB1	2.60564	2.55979e-07	6.44203e-06		PBX1	2.89915	2.76349e-12	7.95677e-11
PTPDC1	5.35447	0.000101997	0.00122777							BUD13	4.62538	1.80584e-05	0.000514021		CHP1	2.16969	1.87541e-08	6.22499e-07		GRIA4	2.29513	4.35513e-07	1.0878e-05		B3GALTL	2.91301	2.71246e-07	6.78767e-06		AGL	3.62647	2.88382e-12	8.27937e-11
LPPR2	2.655	0.000127189	0.00149324							HAT1	2.66215	1.81636e-05	0.000515547		PCYOX1	2.01838	1.91293e-08	6.3285e-07		ACSS1	3.79175	4.46597e-07	1.10994e-05		SERGEF	3.34069	2.71751e-07	6.78767e-06		MRPL9	2.77893	3.10322e-12	8.83311e-11
NSL1	5.0211	0.00013524	0.0015675							KHDRBS3	2.70491	1.86495e-05	0.000526702		DCUN1D3	3.19587	1.95615e-08	6.44379e-07		PACSIN3	5.93574	4.63252e-07	1.14416e-05		RORB	3.86674	3.05458e-07	7.57279e-06		VDAC3	3.73482	3.13233e-12	8.89066e-11
C21orf59	3.80328	0.000137098	0.00158719							SLC23A2	3.5452	1.87148e-05	0.000526702		DPP6	3.13577	1.96068e-08	6.44379e-07		GPR158	2.36592	4.63801e-07	1.14416e-05		PAFAH1B3	2.41918	3.89609e-07	9.49411e-06		RMND1	4.56799	3.26429e-12	9.18689e-11
GHRHR	2.34179	0.000138268	0.00159703							FAM114A1	2.44796	1.94327e-05	0.000543844		GOLGA4	2.81706	1.99012e-08	6.49788e-07		STK16	2.70701	4.9616e-07	1.21797e-05		CXCL13	15.4791	4.07136e-07	9.89707e-06		MSH2	3.47001	3.54468e-12	9.92034e-11
SMC4	16.231	0.000142291	0.00162844							ZC3H12C	4.91148	1.95768e-05	0.000546345		ERP44	2.2499	2.02991e-08	6.58469e-07		ABLIM2	3.49872	5.42981e-07	1.32639e-05		FAIM	2.32641	4.55742e-07	1.1025e-05		HADHA	2.48964	3.54475e-12	9.92034e-11
REPS1	2.21455	0.000144675	0.00165383							NMT1	2.07794	2.02331e-05	0.000563089		TOR1B	3.16144	2.02991e-08	6.58469e-07		MED4	4.57323	5.45387e-07	1.32901e-05		GAB1	28.0193	4.65137e-07	1.1198e-05		PDHA1	3.58104	3.69371e-12	1.03083e-10
ISG15	2.28997	0.000147932	0.00168528							RPS14	2.14058	2.10646e-05	0.000579771		PRKAR2B	2.58731	2.07043e-08	6.67279e-07		ARSD	4.19891	5.48571e-07	1.33109e-05		C16orf70	3.07005	4.68957e-07	1.12629e-05		TMCC2	3.04248	3.92234e-12	1.09159e-10
PHYKPL	3.24208	0.000154227	0.00174704							NAB2	11.6685	2.13817e-05	0.000586881		CST3	5.41432	2.15383e-08	6.89708e-07		MRPL41	8.67586	5.67478e-07	1.36253e-05		EYA4	2.5124	4.82859e-07	1.15689e-05		CYB5B	2.88866	4.17838e-12	1.15962e-10
ECEL1	2.378	0.000161635	0.00181246							ANKH	5.07441	2.35174e-05	0.000633322		ARMCX3	3.23873	2.15383e-08	6.89708e-07		TOR2A	3.03617	5.68688e-07	1.36253e-05		PEG10	6.04275	5.08158e-07	1.20881e-05		AVL9	3.1651	4.40071e-12	1.21326e-10
KDELR2	2.44101	0.000178702	0.00197502							AP3B1	2.08492	2.37589e-05	0.000636396		ADAM23	10.4598	2.28189e-08	7.20194e-07		ADSSL1	2.74603	6.10998e-07	1.45692e-05		LGALS3BP	2.09211	5.18595e-07	1.23071e-05		UHRF2	4.18646	4.40812e-12	1.21326e-10
PI4K2B	10.9043	0.000183731	0.0020172							FKBP11	2.82938	2.37588e-05	0.000636396		NAGLU	2.97644	2.28502e-08	7.20194e-07		CMSS1	2.70868	6.26118e-07	1.48236e-05		PYGM	2.04443	5.53454e-07	1.29802e-05		SLC10A4	3.03307	4.53723e-12	1.24537e-10
A4GALT	10.4026	0.00019117	0.00208286							ACYP1	5.57561	2.40816e-05	0.000643313		SIL1	4.13089	2.33052e-08	7.32209e-07		ALDH4A1	2.60652	6.43812e-07	1.51706e-05		STARD5	27.5182	6.09715e-07	1.41834e-05		IMPDH1	4.27518	4.72525e-12	1.28637e-10
RPAIN	2.31809	0.000192676	0.0020947							FOXK1	2.25421	2.44819e-05	0.000652263		VIMP	15.8927	2.37942e-08	7.45229e-07		CAMKV	2.25667	6.76387e-07	1.59007e-05		ARHGEF40	2.1622	6.10436e-07	1.41834e-05		UQCRB	4.51641	4.72525e-12	1.28637e-10
FNIP1	74.0318	0.000198892	0.00214593							NSF	2.04438	2.47277e-05	0.000653584		RMDN3	2.71564	2.42407e-08	7.5684e-07		SPOCK1	2.79101	7.09021e-07	1.6551e-05		C3orf37	2.2831	6.15285e-07	1.42241e-05		C14orf2	4.58055	5.16795e-12	1.39927e-10
RLIM	10.9448	0.000198892	0.00214593							RPS11	3.74452	2.47277e-05	0.000653584		ARL1	2.12856	2.52125e-08	7.79871e-07		LMO7	2.13395	7.93634e-07	1.83546e-05		EHHADH	2.77094	6.1637e-07	1.42241e-05		TIMM17B	2.80403	5.65004e-12	1.52155e-10
VEGFB	11.2939	0.000198892	0.00214593							RAC1	2.27068	2.5734e-05	0.000674825		NPM1	2.50418	2.52125e-08	7.79871e-07		KIAA0391	2.27351	8.07358e-07	1.86289e-05		NF2	2.04724	6.16459e-07	1.42241e-05		SDHA	3.01208	5.79648e-12	1.55679e-10
PPBP	2.07365	0.00020152	0.0021626							DGKH	3.06808	2.5711e-05	0.000674825		DHRS7B	2.53307	2.60748e-08	8.04053e-07		CAMK2A	2.56506	8.16265e-07	1.8791e-05		CHMP1A	7.91621	6.20054e-07	1.42627e-05		WDTC1	5.67915	5.84459e-12	1.56132e-10
TLL2	3.19803	0.000202346	0.00216542							KLC4	2.63917	2.62505e-05	0.000684804		FBXO22	2.39489	2.62215e-08	8.0609e-07		IMP3	2.93551	8.18725e-07	1.88043e-05		RAB15	3.06205	6.20985e-07	1.42627e-05		RNLS	16.094	6.2308e-12	1.65564e-10
CASP8	182.306	0.000208996	0.00219567							C16orf80	2.06448	2.67789e-05	0.000694381		GLRX	2.31015	2.7782e-08	8.4971e-07		PCDH20	86.1384	8.21894e-07	1.88338e-05		DGKB	6.05788	6.22804e-07	1.42716e-05		ISYNA1	2.30808	6.96182e-12	1.84009e-10
FSIP1	16.1944	0.000208996	0.00219567							SURF2	6.45725	2.68273e-05	0.000694381		SUGT1	2.26755	2.78105e-08	8.4971e-07		CCDC134	3.17113	8.31062e-07	1.90003e-05		SCG2	2.72882	6.61129e-07	1.50463e-05		GCLC	2.33857	7.25041e-12	1.91132e-10
LOC643669	611.222	0.000208996	0.00219567							DNAJC1	2.48141	2.71422e-05	0.000700719		ABCD4	28.0072	2.85501e-08	8.65913e-07		TMEM219	7.43147	8.51688e-07	1.94211e-05		C19orf68	4.18369	6.63705e-07	1.50706e-05		PCSK1N	3.8301	7.39908e-12	1.94537e-10
LRP12	35.8889	0.000208996	0.00219567							PGGT1B	13.3432	2.80222e-05	0.000716035		PRKD1	3.58448	2.86009e-08	8.65913e-07		ARL15	3.58965	8.57539e-07	1.9472e-05		TRAPPC2	5.05857	6.66255e-07	1.50942e-05		PNMA2	5.74771	7.56947e-12	1.98495e-10
NFATC1	74.6111	0.000208996	0.00219567							ZNF358	8.77445	2.80222e-05	0.000716035		C19orf10	3.3244	2.89206e-08	8.72947e-07		FAAH2	2.15001	9.86494e-07	2.21983e-05		TRIM9	3.22159	6.74579e-07	1.52482e-05		DUT	2.67338	8.02417e-12	2.0932e-10
NUAK1	57.4722	0.000208996	0.00219567							ZNRF2	23.2528	2.9006e-05	0.000739283		BAG1	2.89203	2.99442e-08	9.01123e-07		TMCC2	2.24994	1.02962e-06	2.30648e-05		FGF12	7.93419	7.02591e-07	1.5739e-05		COMMD7	4.04979	8.75286e-12	2.26554e-10
PCDHB7	84.2778	0.000208996	0.00219567							RPL38	2.74829	2.95715e-05	0.000747971		GLA	2.46203	3.03691e-08	9.11165e-07		CACNA2D3	122.678	1.04409e-06	2.33366e-05		BCAS3	2.84206	7.08905e-07	1.58449e-05		EPS8	5.15195	9.16851e-12	2.36699e-10
SCUBE1	68.3611	0.000208996	0.00219567							GOLGA4	2.13542	2.95711e-05	0.000747971		CNPY2	2.69261	3.06675e-08	9.17363e-07		KAL1	11.8169	1.04949e-06	2.33778e-05		SYT9	16.5324	7.15157e-07	1.5949e-05		ABCB7	3.59676	9.24457e-12	2.38048e-10
SNX29	31.6944	0.000208996	0.00219567							PHYHIP	2.45879	3.03469e-05	0.000763717		MAP1A	2.20834	3.18883e-08	9.51034e-07		DCLK1	3.58572	1.0567e-06	2.3461e-05		USP40	5.5348	7.22641e-07	1.608e-05		TIMM13	3.17178	9.62591e-12	2.4723e-10
DZIP3	2.78116	0.000211089	0.00221068							COTL1	2.38244	3.07641e-05	0.000770336		RAB3A	2.41885	3.31562e-08	9.85904e-07		PCSK1	4.07202	1.23425e-06	2.69806e-05		NADK	6.52709	7.62212e-07	1.69228e-05		OGDH	2.51305	9.82214e-12	2.5098e-10
IL18R1	13.4654	0.000215222	0.00224455							SHPK	2.64259	3.1569e-05	0.000788515		SYT11	3.55617	3.41671e-08	1.01295e-06		RHOBTB3	3.10324	1.23682e-06	2.69806e-05		CACNA1H	9.81818	7.72294e-07	1.69956e-05		MNF1	2.84773	9.82214e-12	2.5098e-10
KIF3C	2.5829	0.000215222	0.00224455							FNTA	2.01466	3.20022e-05	0.000791286		GARS	2.33066	3.4473e-08	1.01899e-06		ADAMTSL2	22.4256	1.24758e-06	2.70969e-05		DTNBP1	632.455	7.72294e-07	1.69956e-05		HSD17B10	3.21827	1.02264e-11	2.58664e-10
FEZ1	3.18221	0.000223852	0.0023164							RIN1	2.21717	3.2076e-05	0.000791286		SCG3	3.42684	3.51502e-08	1.03595e-06		PCDHGA2	3.06029	1.24758e-06	2.70969e-05		KLHL14	704.864	7.72294e-07	1.69956e-05		FSD1L	3.83807	1.02264e-11	2.58664e-10
CDK11B	4.05401	0.000239595	0.0024577							THY1	2.19045	3.20024e-05	0.000791286		ARG2	7.11248	3.63044e-08	1.06369e-06		ATP6V0A1	2.58521	1.25929e-06	2.72382e-05		RASSF6	105.955	7.72294e-07	1.69956e-05		UQCRQ	7.7777	1.03572e-11	2.6131e-10
ZNF532	20.7702	0.000249627	0.00254232							BAG1	2.46331	3.2558e-05	0.000799232		IDH2	2.52482	3.72603e-08	1.0885e-06		RCOR1	2.68069	1.29478e-06	2.78196e-05		MVP	2.13127	7.76388e-07	1.70481e-05		ERLIN1	2.7537	1.04347e-11	2.62601e-10
WRAP53	2.44678	0.000251878	0.00255889							TANC2	2.84194	3.25354e-05	0.000799232		DDX58	2.80929	3.76215e-08	1.09585e-06		TMC4	2.65367	1.41563e-06	3.02213e-05		PLXNB1	2.33563	8.81184e-07	1.91389e-05		IDH3G	3.08884	1.0647e-11	2.67272e-10
GPC3	60.4842	0.000261339	0.00262679							ARFIP2	2.28013	3.46221e-05	0.000839592		FAM126A	2.79289	3.79959e-08	1.10354e-06		DKK3	5.6485	1.47796e-06	3.12845e-05		DOCK5	2.02126	9.48737e-07	2.05169e-05		MFAP2	3.47371	1.15224e-11	2.88232e-10
PGPEP1	5.30578	0.000310476	0.00301969							RBM6	3.18881	3.50216e-05	0.000845172		ACBD3	2.38272	3.98771e-08	1.14816e-06		MYO5C	2.2446	1.64586e-06	3.45394e-05		LAMTOR4	6.18749	9.87044e-07	2.12076e-05		DPYSL4	4.4467	1.15396e-11	2.88232e-10
GBP1	5.93422	0.000320802	0.0030789							DR1	3.0084	3.49568e-05	0.000845172		ATP2C1	2.14079	3.98771e-08	1.14816e-06		CPXM2	12.2789	1.81037e-06	3.76037e-05		DHCR7	2.57071	1.00655e-06	2.14882e-05		AK3	3.25969	1.22568e-11	3.04622e-10
CTSF	2.13365	0.00032448	0.00311121							ATP13A3	23.0723	3.62132e-05	0.00087171		ETHE1	2.84069	4.02652e-08	1.15271e-06		OPLAH	2.7634	1.90404e-06	3.93856e-05		MCM6	2.21595	1.08545e-06	2.30248e-05		LPCAT4	5.05784	1.23472e-11	3.06107e-10
VMP1	2.73329	0.000345649	0.00326098							GNG3	3.93968	3.70774e-05	0.000884105		TM9SF3	2.11791	4.02657e-08	1.15271e-06		SYNE2	3.54002	2.02987e-06	4.17293e-05		HPS3	2.64817	1.13435e-06	2.39605e-05		FAM184A	6.00059	1.25857e-11	3.11246e-10
FAM126B	2.68798	0.000370943	0.00346364							GNE	2.11047	3.81844e-05	0.000904018		OSBPL3	2.82535	4.30142e-08	1.22437e-06		DHTKD1	2.63479	2.02987e-06	4.17293e-05		LBH	11.4414	1.15078e-06	2.42563e-05		HADHB	2.63447	1.2759e-11	3.14754e-10
HMOX1	2.19387	0.000394098	0.00365593							GLT8D1	2.23568	3.89373e-05	0.000913199		CPLX2	4.30867	4.86921e-08	1.37814e-06		VWA5B2	2.91134	2.13655e-06	4.37423e-05		PLA2G6	3.63459	1.15373e-06	2.42673e-05		DLGAP1	607.138	1.2793e-11	3.14816e-10
PRSS23	5.27894	0.000412272	0.00380333							RPS6KA2	3.16756	3.9166e-05	0.000916411		IFIH1	6.99382	5.00394e-08	1.41227e-06		GTF2H1	2.33086	2.21514e-06	4.51662e-05		FADS1	10.9019	1.16628e-06	2.44797e-05		MSRA	2.75972	1.30176e-11	3.19555e-10
MAGEL2	5.53004	0.000439095	0.00399544							TTI1	10.2635	3.9269e-05	0.000916674		CPNE8	2.21707	5.11734e-08	1.43948e-06		MRPL16	2.45184	2.3637e-06	4.79994e-05		QPCT	2.41364	1.22589e-06	2.56232e-05		ABHD14B	2.75225	1.32813e-11	3.24435e-10
SFRP5	6.13883	0.000439095	0.00399544							SSR4	2.05778	3.97044e-05	0.000924677		CHPF	3.24118	5.12917e-08	1.43948e-06		FKBP5	2.85393	2.51893e-06	5.08417e-05		SGK196	3.50405	1.32073e-06	2.74904e-05		GTPBP6	3.63876	1.42112e-11	3.43787e-10
DDO	2.22929	0.000486902	0.00437861							STRN3	2.00706	4.04857e-05	0.000932012		TNN	7.04001	5.26442e-08	1.46369e-06		F9	2.84628	2.56864e-06	5.16364e-05		ADCY5	3.90005	1.33403e-06	2.77096e-05		COX7A2	2.67443	1.47031e-11	3.52731e-10
SPRY4	5.37463	0.000489592	0.00439095							HMBS	2.50638	4.03632e-05	0.000932012		LPIN2	3.63817	5.2692e-08	1.46369e-06		CSGALNACT1	53.4574	2.59238e-06	5.2009e-05		LPHN2	3.14057	1.36117e-06	2.81561e-05		GABARAPL2	2.65739	1.47221e-11	3.52731e-10
F5	2.89241	0.00056398	0.00489125							TXNDC12	2.37341	4.1839e-05	0.000956553		NCEH1	2.15222	5.27501e-08	1.46369e-06		DCXR	3.91284	2.77695e-06	5.5268e-05		GAMT	2.80371	1.37926e-06	2.84714e-05		HMGCL	3.32247	1.49772e-11	3.57984e-10
UTP6	2.22361	0.000574947	0.00497342							PHF5A	8.64729	4.23705e-05	0.00096429		VLDLR	3.46847	5.28869e-08	1.46369e-06		OMA1	4.22062	2.98422e-06	5.91575e-05		NCDN	2.06333	1.43435e-06	2.9543e-05		PDPR	2.85999	1.5588e-11	3.70809e-10
PAPLN	2.10122	0.000594297	0.00510105							NOP2	2.12605	4.46158e-05	0.00100171		HABP4	2.63029	5.37151e-08	1.47943e-06		SLIT3	2.81734	3.00306e-06	5.94131e-05		HEATR6	8.16995	1.43708e-06	2.9543e-05		CMC2	64.2122	1.57103e-11	3.72831e-10
FAM210B	3.48615	0.000645232	0.0054539							FAM136A	17.349	4.45426e-05	0.00100171		SNX30	2.82944	5.37518e-08	1.47943e-06		CNST	3.12259	3.18801e-06	6.29475e-05		LRRC20	2.65715	1.443e-06	2.96036e-05		TRIOBP	2.64993	1.61403e-11	3.81225e-10
GSE1	2.47442	0.000646074	0.00545542							DNAJC10	2.20927	4.54891e-05	0.00101674		CADM2	2.48116	5.4636e-08	1.49964e-06		SYT5	2.68433	3.24325e-06	6.39118e-05		TTC27	2.49123	1.48894e-06	3.02973e-05		MFI2	3.74789	1.64778e-11	3.87773e-10
SYNJ2	4.83472	0.000682186	0.00571309							DIAPH1	2.3896	4.54891e-05	0.00101674		ATP8A2	2.17953	5.5876e-08	1.52947e-06		ZNF787	2.21526	3.35417e-06	6.54522e-05		GSTM2	2.53747	1.521e-06	3.08869e-05		DLAT	3.52581	1.65509e-11	3.87773e-10
ACSS1	2.42962	0.000728017	0.00603119							PTPN1	2.09194	4.63778e-05	0.00102793		RCN3	2.96651	5.71088e-08	1.55895e-06		SLC25A36	2.07582	3.36548e-06	6.55448e-05		SMC5	2.90552	1.6249e-06	3.27966e-05		METTL9	19.7505	1.67663e-11	3.91383e-10
ACTN2	9.13115	0.000826463	0.00663463							DNAL1	4.46533	4.64014e-05	0.00102793		COL4A3	2.39779	5.8941e-08	1.60022e-06		PPL	3.4185	3.68448e-06	7.09281e-05		PLXNC1	2.34517	1.72026e-06	3.44432e-05		COX15	4.685	1.72248e-11	4.01148e-10
PLCL1	12.5936	0.000826463	0.00663463							DHPS	2.82633	4.68059e-05	0.00103388		BTN2A1	2.1788	6.0316e-08	1.63311e-06		DPP6	2.37068	3.70859e-06	7.11181e-05		SORT1	2.22634	1.74317e-06	3.48321e-05		FOXRED1	3.19345	1.74921e-11	4.06426e-10
ELMSAN1	2.1527	0.000878274	0.00695864							TCERG1	3.28928	4.72831e-05	0.00103534		GNL3	2.51369	6.11385e-08	1.65091e-06		EPHX1	3.15614	3.78414e-06	7.21514e-05		SYK	2.67022	1.8053e-06	3.58584e-05		PACS1	3.0888	1.79252e-11	4.15523e-10
TBC1D8B	3.13234	0.000895499	0.00706679							FBXO4	6.84187	4.73576e-05	0.00103534		ASPH	2.4047	6.14908e-08	1.65594e-06		CPNE4	2.40031	4.10174e-06	7.80581e-05		LILRB5	3.66335	1.81396e-06	3.59589e-05		TSTD1	2.65306	1.82862e-11	4.22911e-10
SP110	17.4787	0.000918886	0.00718422							SEZ6L2	2.14129	4.82055e-05	0.00105158		YIPF2	2.31677	6.26742e-08	1.68327e-06		INSR	3.42178	4.16489e-06	7.88094e-05		UBAC1	2.11549	1.88377e-06	3.71217e-05		UBE3B	2.34513	1.85971e-11	4.29109e-10
APOA4	2.81407	0.000926609	0.00723262							SGSM3	3.7888	4.83782e-05	0.00105304		ING2	3.64143	6.30315e-08	1.68833e-06		TAF2	2.02944	4.71005e-06	8.7795e-05		MED13L	2.22905	1.90341e-06	3.74349e-05		RGN	4.4998	1.949e-11	4.48674e-10
CRTAC1	3.51727	0.00098068	0.007566							REXO2	3.10816	4.96691e-05	0.00107645		ARCN1	2.0335	6.38862e-08	1.70665e-06		PFKFB2	2.56585	4.76047e-06	8.83232e-05		OXR1	3.70185	1.92059e-06	3.76987e-05		ECE2	5.13158	1.96956e-11	4.52366e-10
CYP7B1	3.14683	0.000990761	0.00762853							THUMPD3	2.87398	5.00992e-05	0.00107879		SEC24B	2.1808	6.63712e-08	1.76831e-06		CDH2	2.47009	4.76132e-06	8.83232e-05		NQO2	2.32907	1.947e-06	3.81422e-05		GTDC2	2.53123	1.97999e-11	4.53717e-10
STAT5A	5.00293	0.000994073	0.00763984							RAD50	2.56525	5.10753e-05	0.00108342		CNNM4	4.43583	6.75088e-08	1.79281e-06		FRMD4A	6.25261	4.76545e-06	8.83232e-05		PLEKHM2	2.4503	2.01597e-06	3.92623e-05		NDUFAF4	3.30511	2.01993e-11	4.6181e-10
RFC1	2.42855	0.0010031	0.00769748							ASCC1	2.65056	5.08949e-05	0.00108342		IGSF1	2.96243	6.76497e-08	1.79281e-06		MRPL47	2.13397	4.77375e-06	8.83232e-05		SESN3	2.51149	2.04677e-06	3.96249e-05		DCK	6.11685	2.11026e-11	4.8136e-10
ITGBL1	4.10735	0.00104467	0.00795524							DPP10	10.772	5.07783e-05	0.00108342		DACH1	4.4906	6.87323e-08	1.81668e-06		MVB12B	2.1881	4.83253e-06	8.92455e-05		CCDC126	15.9507	2.04762e-06	3.96249e-05		FLAD1	3.18077	2.23071e-11	5.07677e-10
ARHGAP6	8.00039	0.00104767	0.00797204							FBXL17	13.2851	5.07783e-05	0.00108342		PDIA3	2.0163	6.89513e-08	1.81766e-06		SEMA4C	29.6344	4.84991e-06	8.94011e-05		CPNE4	2.80623	2.05045e-06	3.96249e-05		TEFM	3.18995	2.26382e-11	5.14042e-10
NLE1	7.3846	0.00105277	0.00799261							CD36	2.25995	5.09547e-05	0.00108342		CELF4	2.36267	7.3901e-08	1.9403e-06		PRNP	2.22402	4.93037e-06	9.05271e-05		NAT14	2.56921	2.11536e-06	4.07217e-05		AUH	3.3885	2.32104e-11	5.25838e-10
AP4E1	5.95965	0.00106206	0.00803257							NFXL1	2.39734	5.2744e-05	0.00111409		ACTR6	3.17661	7.39919e-08	1.9403e-06		FAM115C	50.2026	4.99582e-06	9.10826e-05		CAB39L	2.25368	2.14794e-06	4.12693e-05		OAT	2.58619	2.36749e-11	5.34627e-10
TMEM177	2.26507	0.00107994	0.00813101							SNRPA1	2.87965	5.41064e-05	0.00113567		RRP1B	3.85277	7.48824e-08	1.95851e-06		LOXL4	23.7492	4.99582e-06	9.10826e-05		RPAP1	2.61251	2.25175e-06	4.29187e-05		NME6	13.4519	2.37053e-11	5.34627e-10
RPGRIP1L	2.30104	0.0010976	0.00820717							PBXIP1	2.34594	5.41064e-05	0.00113567		HSPA13	2.9312	7.58317e-08	1.97816e-06		TMEM117	145.169	4.99582e-06	9.10826e-05		UBR7	2.63691	2.25526e-06	4.29187e-05		BDH1	2.82388	2.41486e-11	5.43397e-10
SLC50A1	4.62588	0.00115591	0.00858							BRAF	2.08596	5.51538e-05	0.00115281		RAB28	2.5476	7.65873e-08	1.99266e-06		AGPAT2	6.35409	6.0774e-06	0.000109999		PLSCR4	7.58611	2.28141e-06	4.32938e-05		AKR7A2	2.19856	2.71915e-11	6.09127e-10
PCSK6	2.86456	0.00128182	0.00930717							GUCY1A3	2.36125	5.51512e-05	0.00115281		ANKS1A	2.4621	7.95275e-08	2.06379e-06		SLC1A3	71.5702	6.32549e-06	0.000114076		PIKFYVE	3.6148	2.28364e-06	4.32938e-05		BAK1	2.44037	2.72939e-11	6.10051e-10
C19orf47	3.19906	0.00131972	0.00952009							TBC1D17	2.10251	5.62203e-05	0.00116035		MGLL	2.94537	7.9949e-08	2.06935e-06		DCC	6.12142	6.57254e-06	0.00011795		STX1A	3.2228	2.37413e-06	4.49241e-05		ATPAF2	3.41796	2.88502e-11	6.41966e-10
FASTK	4.5805	0.00134404	0.00965369							RRP9	2.63349	5.62203e-05	0.00116035		EFR3A	2.54227	8.02725e-08	2.07236e-06		L1CAM	4.46312	6.57572e-06	0.00011795		UNC79	2.2571	2.45567e-06	4.61216e-05		SPG7	3.46447	3.00099e-11	6.61875e-10
CLIC2	2.44766	0.00145694	0.0103236							PRKCSH	2.28227	5.6221e-05	0.00116035		ESRP1	2.65954	8.14273e-08	2.09675e-06		CRISPLD2	5.66985	6.64958e-06	0.000118636		ARL8A	2.35526	2.50439e-06	4.67751e-05		OVCA2	2.55153	3.06089e-11	6.70643e-10
SHANK2	2.60934	0.00149724	0.0105272							DFFB	3.84016	5.56793e-05	0.00116035		COMMD3	7.00156	8.28769e-08	2.12443e-06		C11orf52	4.08992	7.71837e-06	0.000136485		CAPNS1	2.0225	2.51465e-06	4.6873e-05		HK1	2.46043	3.06089e-11	6.70643e-10
LSM14A	2.18461	0.00149746	0.0105272							RPL27	2.79098	5.6221e-05	0.00116035		TP53I3	3.73872	8.29276e-08	2.12443e-06		PHYHIP	2.53944	8.4583e-06	0.00014878		SNX7	6.62	2.61274e-06	4.85202e-05		PVRL3	5.10557	3.19863e-11	6.99289e-10
RSL24D1	24.7481	0.00152947	0.0106859							ITGA5	2.13209	5.64963e-05	0.00116143		ACSS3	2.76457	8.33106e-08	2.12879e-06		JAG2	3.77006	8.97998e-06	0.000157678		MAD2L1	2.10695	2.71795e-06	5.01941e-05		SLC25A5	2.99145	3.24717e-11	7.08351e-10
TMEM120B	2.02529	0.00155838	0.0108274							NFKB2	4.68823	5.78538e-05	0.00118446		GREM2	2.12098	8.69224e-08	2.21156e-06		CDHR1	12.3171	9.29921e-06	0.000162427		EGFR	2.06605	2.8603e-06	5.26254e-05		ATP5O	3.86793	3.37748e-11	7.33574e-10
SIPA1L2	3.6454	0.00156343	0.010847							GNA13	3.54047	5.95403e-05	0.00121401		RAB43	2.72785	8.69927e-08	2.21156e-06		SMOC2	31.8076	9.56685e-06	0.00016681		SSX2IP	5.39795	2.8734e-06	5.26254e-05		PEX19	3.19267	3.44454e-11	7.449e-10
MAGEC1	12.4998	0.00158707	0.0109505							PTBP2	2.64056	6.18223e-05	0.00125542		C14orf169	2.71988	9.33877e-08	2.36214e-06		CILP2	3.52115	1.00615e-05	0.00017422		TBCD	2.38533	2.87417e-06	5.26254e-05		SLC25A11	3.673	3.5129e-11	7.54783e-10
RADIL	18.2624	0.00158707	0.0109505							TSR1	3.25916	6.26059e-05	0.00126875		NUB1	2.91718	9.56836e-08	2.41408e-06		PCDHGA4	5.83012	1.00615e-05	0.00017422		CABLES1	7.35681	2.87593e-06	5.26254e-05		ATP5H	2.63421	3.5129e-11	7.54783e-10
CC2D2A	4.11131	0.00161769	0.0111005							USP10	2.06874	6.30445e-05	0.00127506		CLCN3	2.43891	9.63676e-08	2.42521e-06		ECHDC3	2.71595	1.02571e-05	0.000176993		DDR2	10.4953	3.09106e-06	5.60486e-05		SOD1	2.62131	3.87513e-11	8.30824e-10
ST8SIA4	13.4061	0.00164666	0.0112529							RPL37A	2.191	6.36845e-05	0.0012854		ME1	3.14638	9.88228e-08	2.47453e-06		STX3	2.51014	1.06619e-05	0.000182716		UNC45A	2.16117	3.1014e-06	5.61342e-05		SFXN1	2.904	4.191e-11	8.96623e-10
ZMIZ1	19.4248	0.00164666	0.0112529							LCLAT1	2.1819	6.42553e-05	0.00128652		RALBP1	2.45842	9.91836e-08	2.47736e-06		POMT1	3.49613	1.10011e-05	0.000187243		UBE2F	2.06514	3.29524e-06	5.93202e-05		TRMT61B	2.92236	4.32657e-11	9.23649e-10
ARFRP1	2.42987	0.00165207	0.0112591							FAM172A	2.02069	6.42553e-05	0.00128652		FKBP7	2.42936	1.02293e-07	2.54864e-06		EPPK1	2.47099	1.20676e-05	0.000202634		GMPR	2.03201	3.34569e-06	6.00122e-05		PTPRN	3.53958	4.4443e-11	9.4676e-10
C6	2.72826	0.00165207	0.0112591							PAK2	10.6386	6.80213e-05	0.00135379		SYAP1	2.64428	1.02614e-07	2.5503e-06		EXTL2	2.03562	1.39798e-05	0.000232275		FLOT1	2.29021	3.40959e-06	6.10487e-05		USMG5	5.8428	4.46931e-11	9.50062e-10
DPYS	29.8891	0.00170831	0.01154							WIBG	2.39954	6.85004e-05	0.00136061		TMEM9B	2.28529	1.04042e-07	2.57937e-06		FAM171B	8.99442	1.41048e-05	0.0002337		TMEM179B	2.32261	3.52006e-06	6.28328e-05		MAPKAPK3	5.67718	4.93216e-11	1.04622e-09
SEC16B	5.15849	0.00175529	0.0118175							R3HDM2	5.71992	6.86984e-05	0.00136184		BMPER	2.99239	1.05579e-07	2.61099e-06		ADAM15	2.32505	1.43724e-05	0.000237739		SIGLEC1	4.87978	3.52181e-06	6.28328e-05		C3orf58	2.93482	5.05096e-11	1.06916e-09
DIMT1	2.51466	0.00182804	0.0122085							PPP6R3	2.17556	6.93215e-05	0.00136606		B3GNT9	6.41665	1.08382e-07	2.67368e-06		NEU1	4.55284	1.46091e-05	0.000240857		ACACA	2.20829	3.54082e-06	6.29472e-05		ANKRD13A	4.35693	5.22422e-11	1.10349e-09
PLEKHB1	2.3678	0.00182961	0.0122109							FNDC3B	4.71914	6.93202e-05	0.00136606		GDE1	2.69823	1.10214e-07	2.71218e-06		STX1A	2.69485	1.50476e-05	0.000245655		CRIP2	3.61469	3.60838e-06	6.40343e-05		CRYZ	4.02165	5.29747e-11	1.11425e-09
RWDD2B	5.54521	0.00190621	0.0126713							TWF2	2.23313	7.19954e-05	0.00140764		ACSL6	2.45667	1.10624e-07	2.71559e-06		RABL3	2.73412	1.58891e-05	0.000258548		CDK5RAP2	3.70121	3.62484e-06	6.42124e-05		SARM1	5.63642	5.40153e-11	1.1314e-09
C5orf24	3.09083	0.00199329	0.0131192							NCAPD3	10.9873	7.18702e-05	0.00140764		UGDH	3.21807	1.14851e-07	2.8056e-06		ATP9A	2.03864	1.61749e-05	0.000262342		PCMTD1	2.97217	3.64544e-06	6.44629e-05		SOD2	2.94958	5.40162e-11	1.1314e-09
TSPAN3	2.67518	0.00231178	0.0148794							LANCL1	2.4787	7.33683e-05	0.00142611		CD14	2.95149	1.14853e-07	2.8056e-06		TSC22D1	15.7128	1.70009e-05	0.000273962		DPYD	2.15051	3.87895e-06	6.82298e-05		2022-09-05	2.14158	5.50778e-11	1.15122e-09
ANKRD65	13.7222	0.00255449	0.0158325							SLC12A2	2.14295	7.33678e-05	0.00142611		NDUFAF2	2.90567	1.17025e-07	2.8517e-06		MAP7	5.94265	1.71779e-05	0.000276367		UBQLN4	3.37906	3.96313e-06	6.9466e-05		MRPL55	3.16174	5.52471e-11	1.15235e-09
B3GNT8	42.3056	0.00255449	0.0158325							ZNF574	2.04151	7.67731e-05	0.00148364		SYT5	2.65947	1.19237e-07	2.89854e-06		ASS1	2.47512	1.79519e-05	0.000287431		PPP4R1	2.45761	4.41048e-06	7.69025e-05		CALCRL	6.45971	5.57482e-11	1.16038e-09
CYS1	439.806	0.00255449	0.0158325							ALDH1A1	2.14217	7.76368e-05	0.00149743		PSMB9	3.58973	1.20891e-07	2.93162e-06		TMEM11	2.21533	1.82436e-05	0.000291636		NOL3	2.7769	4.60567e-06	7.98876e-05		HIBADH	3.04067	5.72625e-11	1.18942e-09
EIF4E3	197.694	0.00255449	0.0158325							ASAP2	2.0118	7.82823e-05	0.00150407		CPM	4.13908	1.21428e-07	2.93749e-06		LGALS3	2.10515	2.07343e-05	0.000327261		KBTBD6	2.50635	4.71951e-06	8.1438e-05		EMILIN2	3.26392	5.77857e-11	1.1978e-09
FKTN	64.1389	0.00255449	0.0158325							DUS1L	2.43616	7.82415e-05	0.00150407		BAK1	2.41111	1.24999e-07	3.01658e-06		AASS	2.32722	2.07878e-05	0.000327588		PPAPDC2	2.49348	4.80887e-06	8.28369e-05		SSFA2	9.77597	5.90891e-11	1.22227e-09
FTCD	1161.33	0.00255449	0.0158325							ITM2C	2.18683	8.03731e-05	0.00153246		PCSK1	2.42237	1.28498e-07	3.08611e-06		NFXL1	3.41329	2.13633e-05	0.000335072		DBI	3.272	4.96233e-06	8.51867e-05		SLC32A1	3.16941	5.93909e-11	1.22598e-09
GPR149	41.5	0.00255449	0.0158325							PXK	2.31967	8.1635e-05	0.00154841		TMEM57	2.56614	1.30379e-07	3.12086e-06		ATP6AP2	2.14906	2.19277e-05	0.000343385		GORASP1	2.2778	5.4056e-06	9.18492e-05		MICU3	5.46701	6.31009e-11	1.2972e-09
GTF3C6	216.556	0.00255449	0.0158325							TMEM87B	2.22357	8.40357e-05	0.00157523		AP1S2	5.62103	1.30635e-07	3.12086e-06		PCDHB5	28.8432	2.21425e-05	0.000346206		C1orf172	2.37817	5.72597e-06	9.66354e-05		BPHL	3.37042	6.55974e-11	1.343e-09
HOXB6	331.25	0.00255449	0.0158325							RFXAP	20.2508	8.96439e-05	0.00166448		TMED9	2.12679	1.3092e-07	3.12086e-06		SCG2	2.86505	2.23207e-05	0.000347903		DVL2	4.79503	5.83399e-06	9.82925e-05		PARS2	3.76021	6.68799e-11	1.36646e-09
JMJD4	56.8611	0.00255449	0.0158325							DPCD	6.05258	9.01961e-05	0.0016655		USP53	12.5413	1.32459e-07	3.14347e-06		ALAS1	165.687	2.23632e-05	0.000348022		PRKCQ	17.7697	6.1794e-06	0.000103414		ATP5D	4.46712	6.95224e-11	1.41755e-09
LIN9	107.972	0.00255449	0.0158325							PIK3R2	4.17748	9.03513e-05	0.0016655		PRKCSH	2.1125	1.33386e-07	3.15048e-06		VEZT	2.95645	2.3867e-05	0.000369354		FDFT1	2.51302	6.53568e-06	0.000108649		DBN1	2.31052	7.22658e-11	1.47048e-09
MYH7B	9.55556	0.00255449	0.0158325							DIS3L2	2.64379	9.10405e-05	0.00167511		MPP5	2.48192	1.35893e-07	3.20215e-06		AOX1	17.6774	2.40587e-05	0.000370941		STMN2	2.43144	6.66795e-06	0.00011048		SAT2	3.67244	7.29195e-11	1.47777e-09
NINJ1	112.417	0.00255449	0.0158325							TMED8	2.46725	9.18952e-05	0.00168773		PTPRK	2.33169	1.38392e-07	3.23953e-06		EPHA4	45.6015	2.40587e-05	0.000370941		IGF2R	2.11843	6.92132e-06	0.000113735		PDK1	3.1506	7.5115e-11	1.51305e-09
NSRP1	43.5	0.00255449	0.0158325							PEPD	2.04172	9.3624e-05	0.00171005		SAR1A	2.50678	1.38453e-07	3.23953e-06		MB	3.81887	2.51938e-05	0.000386654		ZHX3	6.28913	7.02192e-06	0.000115199		ATP5F1	3.70555	8.11466e-11	1.62798e-09
NTNG1	206.806	0.00255449	0.0158325							POLR2L	5.30137	9.3479e-05	0.00171005		HTRA1	2.99786	1.38453e-07	3.23953e-06		PKD2	6.80519	2.52967e-05	0.000387081		MAN1A1	2.19203	7.68946e-06	0.000125532		MRPL12	2.70342	8.93552e-11	1.7855e-09
PDE4C	2901.56	0.00255449	0.0158325							GOLGA3	2.09899	9.53835e-05	0.00173584		LMO7	2.38021	1.42714e-07	3.33143e-06		SYT11	2.179	2.52991e-05	0.000387081		NR3C1	2.357	7.76787e-06	0.000126605		ADPRHL2	4.74566	9.07694e-11	1.81013e-09
RAB3IL1	112.75	0.00255449	0.0158325							ITM2A	26.4992	9.57611e-05	0.00173954		DDX60	3.50669	1.43686e-07	3.3463e-06		NMNAT2	5.41315	2.5876e-05	0.000395301		MARK2	3.26251	7.86743e-06	0.000127811		TUFM	2.78568	9.28613e-11	1.84449e-09
RPL22L1	946.917	0.00255449	0.0158325							KIF13A	2.38057	9.70574e-05	0.0017567		ALDH1A3	2.99758	1.65193e-07	3.79412e-06		OSBPL1A	2.09721	2.70431e-05	0.000410074		FAM160A2	14.0987	8.43822e-06	0.000136197		CKMT2	5.45372	9.30685e-11	1.84494e-09
SIGLEC8	413.778	0.00255449	0.0158325							HTATSF1	2.33848	9.89965e-05	0.00178211		INA	3.90925	1.66713e-07	3.82025e-06		TRIM27	2.29026	2.70663e-05	0.000410074		PROM1	30.7849	9.29828e-06	0.000148164		SIRT2	2.61095	9.46629e-11	1.87283e-09
SLC35B1	493.528	0.00255449	0.0158325							NGB	58.9357	0.000100928	0.00181362		NTMT1	2.38589	1.69157e-07	3.84456e-06		GALNT18	30.5756	2.79767e-05	0.000422506		PLCH2	60.7626	9.29828e-06	0.000148164		LYRM5	5.21443	9.76577e-11	1.92066e-09
SLC5A1	741.75	0.00255449	0.0158325							CDC27	3.00948	0.000102949	0.00184		SELM	2.09414	1.69313e-07	3.84456e-06		CKAP4	2.49834	2.80797e-05	0.000422506		AKT2	2.08467	9.33908e-06	0.000148578		STIM2	2.87097	9.87886e-11	1.93909e-09
SLC7A1	350.028	0.00255449	0.0158325							INHBE	2.46258	0.000107159	0.00190843		IFIT3	4.29438	1.7427e-07	3.94815e-06		CYB5R1	4.17028	2.85768e-05	0.00042934		ANO10	2.14008	1.03279e-05	0.000162754		CCDC58	3.44961	1.07648e-10	2.10472e-09
SMIM14	505.75	0.00255449	0.0158325							RPL23	2.32371	0.000110626	0.00194854		RAB3GAP1	2.02713	1.76225e-07	3.98341e-06		ADH1B	6.05857	2.91599e-05	0.000436932		MAP3K2	23.4992	1.04354e-05	0.000164189		MECR	3.76768	1.0828e-10	2.10883e-09
SYTL3	30.8056	0.00255449	0.0158325							SNAP25	2.50163	0.000112686	0.00197516		AP1G2	3.29963	1.78553e-07	4.02692e-06		SLC11A2	5.95518	2.93531e-05	0.000439022		PDCL3	2.30325	1.08319e-05	0.000169893		COX6B1	3.36861	1.0828e-10	2.10883e-09
TNFAIP3	14.6667	0.00255449	0.0158325							RPL24	2.64349	0.000112685	0.00197516		TXNDC5	2.16524	1.86266e-07	4.1726e-06		SPRYD7	2.04683	3.0119e-05	0.000447795		KREMEN1	10.2085	1.11673e-05	0.000174605		TMLHE	2.84903	1.15787e-10	2.24626e-09
ZBTB1	11.0833	0.00255449	0.0158325							DIRAS1	2.13109	0.000113785	0.00199094		SGTB	3.08786	1.91365e-07	4.26769e-06		ALDH6A1	2.35755	3.11906e-05	0.000462353		URM1	2.3219	1.14326e-05	0.000177918		GALM	3.15038	1.181e-10	2.28671e-09
KLHL2	76.9628	0.00267467	0.016465							STX6	2.61566	0.000114781	0.00200486		COG2	2.38022	1.95047e-07	4.34012e-06		ESYT2	2.07513	3.28659e-05	0.000485744		SKP1	2.06513	1.15049e-05	0.000178765		ARHGEF12	3.14765	1.21453e-10	2.33814e-09
TMEM39A	54.974	0.00267467	0.016465							SLC35B2	2.0144	0.000115093	0.0020068		UAP1	2.45799	2.06787e-07	4.59112e-06		COA1	4.37473	3.45635e-05	0.000508578		PPP6R2	2.88641	1.19249e-05	0.000185003		CLYBL	2.55105	1.21459e-10	2.33814e-09
RPP40	2.01924	0.00274796	0.0168125							XPO5	2.75164	0.000115833	0.00201618		GYG1	2.35845	2.15812e-07	4.7703e-06		CREG1	3.20082	3.58069e-05	0.000509916		CAMKK1	17.351	1.22006e-05	0.000187533		PC	3.05149	1.26193e-10	2.42461e-09
CHN2	13.3354	0.00279221	0.017							RCOR1	2.0751	0.000116272	0.00202029		SQSTM1	2.11659	2.17797e-07	4.80355e-06		AMFR	2.12424	3.59533e-05	0.000509916		DYNLT1	4.2752	1.24149e-05	0.000190241		CAPN2	2.20295	1.28627e-10	2.46662e-09
ERV3-1	238.416	0.00279221	0.017							TOR1A	2.11747	0.000116913	0.0020209		C19orf66	2.26995	2.19155e-07	4.82285e-06		THBD	75.2676	3.61765e-05	0.000509916		TPM1	2.22947	1.28093e-05	0.000195088		DENND2A	17.6923	1.31761e-10	2.52188e-09
FTSJ1	146.345	0.00279221	0.017							RPS21	2.23582	0.000117854	0.00203014		ISG15	3.24084	2.20397e-07	4.83953e-06		BMP3	491.429	3.66449e-05	0.000509916		FBXO11	7.44628	1.40725e-05	0.000212064		PLEC	2.00212	1.38827e-10	2.64194e-09
PCDHA6	25.8541	0.00279221	0.017							RPL7A	2.9334	0.000121291	0.00207502		BRAP	7.5114	2.22575e-07	4.87664e-06		C2CD4C	372.476	3.66449e-05	0.000509916		PGD	2.02444	1.45095e-05	0.000217339		ABHD11	2.62075	1.38827e-10	2.64194e-09
SLC36A4	5.4295	0.00289136	0.017545							NAB1	15.3882	0.000122967	0.00210011		PLD1	2.55427	2.24312e-07	4.90395e-06		C2orf72	203.095	3.66449e-05	0.000509916		METAP1	2.46922	1.50335e-05	0.000224179		TIMM50	2.14207	1.38827e-10	2.64194e-09
PIGW	8.57857	0.00291444	0.0176474							ZNF787	3.97046	0.000126024	0.00212687		SCYL3	2.4184	2.27693e-07	4.96699e-06		CDH20	144.238	3.66449e-05	0.000509916		C11orf73	2.4493	1.5797e-05	0.000234514		MFAP5	4.00956	1.42068e-10	2.69847e-09
ICOSLG	2.98529	0.00304154	0.0182183							SEC61B	4.81963	0.000127239	0.00214375		SH3BP4	4.4841	2.28314e-07	4.96969e-06		CDH22	11423.7	3.66449e-05	0.000509916		RBBP9	2.1798	1.61362e-05	0.000238839		GSTM3	2.31286	1.45595e-10	2.76022e-09
ZNF655	4.1958	0.00304154	0.0182183							TCEB1	2.01689	0.000128147	0.00214515		MON1B	3.1277	2.30794e-07	5.01275e-06		CST2	32270.3	3.66449e-05	0.000509916		PGBD5	2.04575	1.70879e-05	0.00025033		ARMC1	2.72578	1.46992e-10	2.77617e-09
DOM3Z	5.44108	0.00306292	0.0183134							DDX52	19.5789	0.00013285	0.00221332		ARF4	2.0807	2.32235e-07	5.02221e-06		CYP3A4	1481.29	3.66449e-05	0.000509916		GAS2	30.4877	1.78704e-05	0.000260267		CHCHD6	2.97008	1.52694e-10	2.87842e-09
MAPK7	2.70822	0.00333771	0.0196854							C12orf57	2.1356	0.000133277	0.00221559		YKT6	2.08007	2.32235e-07	5.02221e-06		EGFL6	1623.9	3.66449e-05	0.000509916		PEA15	2.06654	1.95799e-05	0.000281825		SRCIN1	2.41034	1.59822e-10	2.98464e-09
HELZ2	50.4702	0.00341072	0.0200613							RABGGTB	2.01131	0.000133739	0.00221958		FKBP11	2.76967	2.36524e-07	5.10359e-06		ERRFI1	334.333	3.66449e-05	0.000509916		ITPR2	2.19207	1.99248e-05	0.000286019		MRPS36	2.51352	1.61654e-10	3.01322e-09
MAD2L1	2.31672	0.00367771	0.0212393							AKAP9	2.13563	0.000135366	0.00222809		RBM19	3.37243	2.3702e-07	5.10359e-06		GZMH	298.952	3.66449e-05	0.000509916		SH3GL2	2.32663	2.0277e-05	0.000290656		SCP2	2.24916	1.67911e-10	3.11822e-09
BPIFB1	2.02194	0.00404583	0.022876							RFC2	2.03437	0.000135366	0.00222809		CPNE4	2.31062	2.38862e-07	5.1322e-06		HPCA	987.762	3.66449e-05	0.000509916		TBC1D4	2.19414	2.26222e-05	0.000321963		SLC25A40	5.13041	1.70314e-10	3.15697e-09
TNFRSF10B	6.27539	0.00406877	0.0229537							GNAI1	2.14834	0.000136316	0.00224003		DGKI	14.605	2.39531e-07	5.13553e-06		HSD3B7	31.4762	3.66449e-05	0.000509916		NPNT	2.01455	2.77071e-05	0.00038989		PTCD3	2.04664	1.8114e-10	3.34537e-09
ETFDH	2.45538	0.00423161	0.0237522							PRTFDC1	9.24642	0.000139228	0.00226922		MX1	3.90053	2.40888e-07	5.1497e-06		IGSF11	93.1905	3.66449e-05	0.000509916		DGKZ	2.28916	2.77071e-05	0.00038989		SEZ6L	2.66621	1.81847e-10	3.35209e-09
MRVI1	4.67754	0.00436919	0.0243733							DOCK2	3.50548	0.000141574	0.00229622		ARAF	3.41889	2.41775e-07	5.15048e-06		KIAA1045	347.286	3.66449e-05	0.000509916		INTS8	2.64809	2.82691e-05	0.000396681		MRPS30	2.36005	1.88136e-10	3.46163e-09
CNNM1	4.21047	0.00444863	0.0247611							ARFGEF1	2.33854	0.000145592	0.0023386		ARHGAP18	3.00575	2.53665e-07	5.39227e-06		KLK12	2296.71	3.66449e-05	0.000509916		TENM3	2.03619	2.85206e-05	0.000399089		SULT4A1	3.68422	1.89101e-10	3.473e-09
FABP6	5.26381	0.00462256	0.0255725							PTGR2	2.9525	0.000145592	0.0023386		NUBPL	2.12204	2.56341e-07	5.43758e-06		LCN1	508.952	3.66449e-05	0.000509916		PFKFB2	2.2358	2.91736e-05	0.000406951		HIF1AN	2.10337	1.90956e-10	3.50063e-09
RCOR2	4.39376	0.00513523	0.0276497							RPL7	2.39994	0.000148259	0.00237321		HM13	2.16971	2.59155e-07	5.48563e-06		LGI2	545.19	3.66449e-05	0.000509916		ANO8	3.30308	2.9239e-05	0.000406951		ATPIF1	10.8846	2.05754e-10	3.73762e-09
RCN3	2.08154	0.00517858	0.0278317							GTF2E2	2.63682	0.000149959	0.00238573		SLC17A6	2.41273	2.61014e-07	5.51329e-06		LIFR	56.8571	3.66449e-05	0.000509916		NUDCD2	2.00221	2.92454e-05	0.000406951		SPARCL1	3.39829	2.12975e-10	3.8478e-09
ESPN	27.1492	0.00540957	0.0289021							UPF2	2.94515	0.000149607	0.00238573		HLCS	3.48743	2.63904e-07	5.56257e-06		MAPK4	140.762	3.66449e-05	0.000509916		MBD3	3.1762	3.01165e-05	0.000417328		SERGEF	2.44472	2.42604e-10	4.34383e-09
CYB5R4	3.9174	0.00557141	0.029544							BSDC1	2.65389	0.000149767	0.00238573		MPC1	2.40737	2.66396e-07	5.6033e-06		PCDHGB2	111.81	3.66449e-05	0.000509916		PRRT3	17.5376	3.03031e-05	0.000419332		PEA15	2.54809	2.45029e-10	4.37158e-09
ZKSCAN1	2.18862	0.00568512	0.0300053							SYAP1	2.23523	0.000150973	0.00239423		TMF1	2.47374	2.73719e-07	5.74522e-06		PCGF6	26.4286	3.66449e-05	0.000509916		CPNE6	2.4115	3.04443e-05	0.000420704		AKR1B1	2.57044	2.45029e-10	4.37158e-09
AFAP1	3.61469	0.00592581	0.0310623							SLC39A7	2.40869	0.000156793	0.00246307		TMEM165	2.1934	2.78748e-07	5.8385e-06		PRR15L	2570.76	3.66449e-05	0.000509916		SBF2	4.64919	3.14035e-05	0.000432762		LAMP5	2.41113	2.50128e-10	4.44668e-09
ABHD17C	6.02339	0.00596555	0.0312215							TALDO1	2.2587	0.000159396	0.00248175		TMEM163	2.78246	3.11082e-07	6.47505e-06		REEP4	567.286	3.66449e-05	0.000509916		E4F1	2.21213	3.43959e-05	0.000467551		CAMK2G	2.14013	2.54421e-10	4.50695e-09
RAPH1	2.45253	0.00599873	0.0313459							ORAI2	60.7563	0.000159969	0.00248175		PLA2G4A	4.8313	3.14441e-07	6.53136e-06		RHCG	89.4762	3.66449e-05	0.000509916		MED9	53.254	3.50461e-05	0.000474452		BLVRA	2.01608	2.59248e-10	4.57623e-09
C18orf42	8.91693	0.00630205	0.032595							ADAMTS1	169.545	0.000159969	0.00248175		FAM114A2	2.40251	3.28208e-07	6.78914e-06		RTL1	277.095	3.66449e-05	0.000509916		DYRK1B	45.4024	3.50461e-05	0.000474452		ETFB	2.7634	2.59248e-10	4.57623e-09
GALNT6	6.06623	0.00630205	0.032595							CDSN	159.946	0.000159969	0.00248175		NPNT	3.05051	3.28211e-07	6.78914e-06		SEMA3B	34.9524	3.66449e-05	0.000509916		FER	2.88001	3.52695e-05	0.00047683		RHOT1	2.29956	2.64164e-10	4.65478e-09
CLVS2	2.27456	0.00637016	0.0329081							ANKZF1	89.9496	0.000159969	0.00248175		RTF1	3.28432	3.33403e-07	6.88228e-06		SLC2A11	92.2857	3.66449e-05	0.000509916		N6AMT2	2.66887	3.57697e-05	0.000482939		ACADVL	2.34682	2.69171e-10	4.73467e-09
IFT57	3.71441	0.00642015	0.0330127							CHMP2B	418.845	0.000159969	0.00248175		NOC3L	3.78551	3.38068e-07	6.96421e-06		ST3GAL5	87.1905	3.66449e-05	0.000509916		PSEN1	5.11764	3.59551e-05	0.000484787		TPBG	4.46002	2.71606e-10	4.76074e-09
RIOK1	7.86991	0.00653417	0.0334956							HN1L	80.4801	0.000159969	0.00248175		FMO3	2.047	3.50209e-07	7.18879e-06		TMEM127	2424.38	3.66449e-05	0.000509916		MEPCE	2.26153	3.69475e-05	0.000494845		STIP1	2.2043	2.84756e-10	4.96508e-09
IGFBP2	16.8752	0.00659908	0.033759							SLC6A15	37.2281	0.000159969	0.00248175		ALCAM	2.4457	3.50409e-07	7.18879e-06		TMEM151A	80.0476	3.66449e-05	0.000509916		NT5C3A	2.25061	3.70473e-05	0.000494845		FAM185A	3.04801	2.96798e-10	5.16605e-09
TRIM26	2.17974	0.00678873	0.0344121							PIK3C3	2.7902	0.000162298	0.00250626		GALC	2.82381	3.65779e-07	7.47342e-06		TMEM151B	48.8571	3.66449e-05	0.000509916		POR	2.06153	3.70478e-05	0.000494845		KLHDC8B	14.2543	3.12597e-10	5.43158e-09
DENND2D	6.14886	0.00723793	0.036139							METTL14	2.09377	0.000164762	0.00254009		CCPG1	2.28804	3.70159e-07	7.54746e-06		UNC5A	105.762	3.66449e-05	0.000509916		GTF2E2	2.09606	3.80665e-05	0.000506421		SPRYD4	3.2878	3.18607e-10	5.5264e-09
DAGLB	5.10651	0.00726069	0.0362165							PUS7	5.71533	0.000167177	0.00256175		SLC39A11	5.72941	3.71216e-07	7.5536e-06		USP43	11.381	3.66449e-05	0.000509916		NRXN1	2.09135	3.8325e-05	0.000508507		WNK2	2.04022	3.30129e-10	5.71633e-09
AATK	3.87473	0.00760374	0.0375898							OSBP2	2.55228	0.000169693	0.00258445		HSPA12A	2.0483	4.00233e-07	8.0946e-06		WEE1	107.524	3.66449e-05	0.000509916		AMER3	6.13312	3.90521e-05	0.000516781		RFX1	3.39259	3.33832e-10	5.77043e-09
SPRYD7	2.00379	0.00803768	0.0392879							CLSTN3	2.10849	0.000173065	0.0026318		DPY19L3	2.04998	4.03166e-07	8.13464e-06		WFIKKN2	268.667	3.66449e-05	0.000509916		LZTS3	11.7864	4.03052e-05	0.000529855		TFAM	3.18871	3.36984e-10	5.81487e-09
WDR60	4.66652	0.00814448	0.0396547							PPWD1	3.69905	0.000174423	0.00264043		ANK2	2.01229	4.07481e-07	8.19144e-06		KRT7	3.64158	3.68084e-05	0.000511244		EPC1	22.0425	4.03052e-05	0.000529855		UQCC	2.55746	3.4333e-10	5.91415e-09
BICD2	4.87737	0.00846099	0.0407195							SLBP	14.5635	0.000174263	0.00264043		BOD1L1	2.62969	4.33183e-07	8.62525e-06		TMEM168	3.75653	3.68427e-05	0.000511244		RCOR1	2.03418	4.05043e-05	0.000531074		COX2	2.96709	3.76883e-10	6.41471e-09
BLZF1	2.43865	0.00852522	0.0409497							ARHGAP44	2.25504	0.000177586	0.0026721		GYS1	2.79055	4.378e-07	8.66159e-06		LPPR2	4.34726	3.74986e-05	0.00051747		OSBPL6	2.42536	4.16254e-05	0.000544727		TSFM	2.62396	3.83966e-10	6.50083e-09
TCTN2	2.15609	0.00875406	0.0419481							ADK	2.00442	0.000177587	0.0026721		DTNB	2.48172	4.37804e-07	8.66159e-06		CKM	37.9797	3.81982e-05	0.000525672		UACA	2.34666	4.24126e-05	0.000552481		CRAT	2.635	3.91174e-10	6.60173e-09
APOB	2.52328	0.00882698	0.0421963							PLCB4	2.29413	0.000180801	0.00270824		TBC1D17	2.01623	4.45708e-07	8.80052e-06		PCP4L1	13.276	4.25677e-05	0.000580798		CDC42BPG	2.00874	4.32303e-05	0.000562388		MAPK3	2.18907	3.98526e-10	6.71446e-09
DDX19B	2.03442	0.00904798	0.0429854							TP53RK	2.089	0.000184072	0.00274079		RAB27A	2.32061	4.53766e-07	8.94197e-06		SMIM1	10.2306	4.37615e-05	0.000594859		GCK	12.142	4.43006e-05	0.000575563		FAM188A	2.23597	4.01771e-10	6.75773e-09
PCDHB14	12.8219	0.00935189	0.0440315							PTGS1	3.55374	0.000184071	0.00274079		NADK2	2.12914	4.58244e-07	9.01244e-06		LPPR4	8.52166	4.49264e-05	0.000609863		NBEAL2	4.64908	4.44975e-05	0.000577369		SUPT7L	5.23001	4.25494e-10	7.13274e-09
CEP135	4.18218	0.0102342	0.0474051							PPP1R14B	2.52679	0.000183884	0.00274079		FBLN7	2.26235	4.70284e-07	9.21296e-06		FAAH	2.90601	4.56361e-05	0.000616987		PPFIA2	2.0035	4.56567e-05	0.000590876		ATP5L	3.18564	4.29279e-10	7.18414e-09
FBXW11	2.74424	0.0102478	0.0474449							APPBP2	7.82211	0.000185359	0.00275584		PSAT1	7.56808	4.76248e-07	9.29336e-06		GPT2	2.76231	4.76306e-05	0.000637906		ATP6V1G2	70.1747	4.6238e-05	0.000596083		MDH2	2.56253	4.70992e-10	7.84281e-09
CLIP4	2.55603	0.0106431	0.0487776							PYGL	2.57185	0.000194218	0.00287473		PWP1	2.46464	4.78762e-07	9.32419e-06		AGPAT3	4.46835	4.7952e-05	0.00064135		EHMT1	2.79106	4.80666e-05	0.000615684		FBP1	3.51437	4.71909e-10	7.845e-09
										UFC1	2.16593	0.000206203	0.00302078		CLVS1	2.23359	5.03243e-07	9.78192e-06		PFKFB3	2.37084	4.85366e-05	0.0006483		ANAPC1	2.29583	5.01204e-05	0.000636778		SNX17	2.48304	4.79797e-10	7.95518e-09
										RPL13	3.11512	0.000212308	0.00308309		TMEM33	2.27766	5.05093e-07	9.7988e-06		B3GALNT1	3.09778	5.03877e-05	0.000671231		TRIM3	3.40679	5.01596e-05	0.000636778		RGL2	4.58096	4.8013e-10	7.95518e-09
										DDX47	4.0208	0.00021611	0.00311566		B4GALT4	2.33079	5.25115e-07	1.01282e-05		JUP	2.83963	5.14321e-05	0.000683322		CACUL1	3.9405	5.22674e-05	0.000656859		KIF21B	138.5	4.97294e-10	8.17182e-09
										EPHA5	3.5053	0.000216731	0.00311658		HLA-C	2.72062	5.521e-07	1.05671e-05		INPP5K	8.34493	5.29151e-05	0.000701161		FAR1	3.36455	5.36681e-05	0.000673615		PITX2	12782.1	4.97294e-10	8.17182e-09
										CLINT1	2.00695	0.000219976	0.00314869		GOLGA5	2.2909	5.6199e-07	1.07153e-05		FAM171A2	3.96224	5.58637e-05	0.000735104		C1orf123	2.05357	5.44793e-05	0.000682083		ERLIN2	2.1082	5.07188e-10	8.30707e-09
										GALNT3	2.08271	0.000222425	0.00317918		TAP1	2.79472	5.72061e-07	1.08866e-05		SELRC1	2.50891	5.59293e-05	0.000735104		ZNF385A	51.7877	5.61128e-05	0.000697292		ECSIT	3.62691	5.26281e-10	8.60569e-09
										KRR1	2.20163	0.000223244	0.00318633		PPP1R3D	4.17406	5.90971e-07	1.11826e-05		MGAT4C	5.40975	5.74791e-05	0.000752652		BCL10	82.4091	5.7846e-05	0.000707392		SLC25A35	2.80314	5.43786e-10	8.87739e-09
										POLR1B	7.41529	0.000226875	0.00322893		CGNL1	6.46262	6.35734e-07	1.19616e-05		PDK4	9.27364	5.74791e-05	0.000752652		C17orf97	439.318	5.7846e-05	0.000707392		ACAA2	2.4055	5.46092e-10	8.9005e-09
										ARFGEF2	2.41978	0.000231966	0.00328738		MCFD2	2.26308	6.47549e-07	1.2161e-05		SRC	2.00839	6.09327e-05	0.000791894		FAM13A	63.5909	5.7846e-05	0.000707392		MICU2	4.7434	5.56265e-10	9.05153e-09
										RPS4X	2.10982	0.000236101	0.00333647		FUT8	2.9578	6.53269e-07	1.22454e-05		RBP4	4.44572	6.10637e-05	0.000792256		GAS2L1	151	5.7846e-05	0.000707392		FAM188B	9.08304	5.70984e-10	9.27499e-09
										RCOR2	8.49631	0.000237128	0.00334625		PDXDC1	2.22737	6.82762e-07	1.27266e-05		SFXN4	2.90867	6.11379e-05	0.000792256		GRID2IP	43.4091	5.7846e-05	0.000707392		VPRBP	2.3113	5.71854e-10	9.27499e-09
										IKBKB	2.99477	0.000238827	0.00336547		SEC31A	2.15165	6.94904e-07	1.29288e-05		PTDSS1	2.24823	6.37122e-05	0.000821353		KIF7	158.864	5.7846e-05	0.000707392		MUM1	5.11412	5.73454e-10	9.28587e-09
										TWF1	2.85283	0.000240302	0.00338148		SEC63	2.19081	7.07241e-07	1.31339e-05		GTF2E2	2.05113	6.44525e-05	0.000828757		L3MBTL4	136.955	5.7846e-05	0.000707392		SDHB	2.69622	5.77167e-10	9.33087e-09
										TYK2	2.49683	0.000244313	0.00341752		RNF121	6.67697	7.23941e-07	1.33695e-05		TSPAN7	4.60961	6.5122e-05	0.000833816		LRRC45	58.9545	5.7846e-05	0.000707392		GLUD1	3.10872	5.87904e-10	9.45853e-09
										UBE2V2	2.01037	0.000251678	0.00349724		TBC1D23	2.16953	7.32592e-07	1.34546e-05		KRT19	2.23541	6.71696e-05	0.000855984		NAT6	347.409	5.7846e-05	0.000707392		ETFA	2.49715	5.87904e-10	9.45853e-09
										HGS	2.07127	0.000253329	0.00351042		UXS1	3.14074	7.39055e-07	1.35484e-05		CANT1	2.06684	6.74064e-05	0.000856817		SETD6	5421.45	5.7846e-05	0.000707392		TSPAN33	8.2214	5.89233e-10	9.46467e-09
										FKBP7	2.18846	0.000257423	0.0035578		ALG2	2.02649	7.5216e-07	1.37634e-05		CPNE7	9.42674	7.05892e-05	0.000893711		SSBP2	500.545	5.7846e-05	0.000707392		TBCD	2.26275	6.2126e-10	9.9631e-09
										LUZP1	2.25276	0.00026004	0.0035786		C16orf58	2.47613	7.72246e-07	1.41051e-05		KLHL15	2.17115	7.0681e-05	0.000893711		TANGO6	4.77273	5.7846e-05	0.000707392		ADCK5	4.29417	6.27011e-10	1.00392e-08
										DUSP3	2.09903	0.000267017	0.00365447		HIP1R	2.28578	7.79847e-07	1.4218e-05		MCM5	2.18877	7.72873e-05	0.00096643		ATF7IP	5.71891	5.83901e-05	0.000712296		MTCH2	3.25408	6.44579e-10	1.02875e-08
										TERF2IP	2.0339	0.000286347	0.00387655		CHST11	2.54575	8.00462e-07	1.45407e-05		SLIT2	2.60356	8.69567e-05	0.00106855		BRAT1	2.83128	5.84608e-05	0.000712296		MGAT5	4.14355	6.53473e-10	1.04128e-08
										RPL35A	3.67911	0.000286015	0.00387655		GPX3	3.14017	8.13962e-07	1.47592e-05		GRK6	12.6965	8.71428e-05	0.00106855		EPS15	2.18132	6.12292e-05	0.000740606		EPB41L1	2.26484	6.56537e-10	1.0445e-08
										PPP4R2	2.02298	0.00029185	0.00394037		BET1	2.15522	8.39856e-07	1.51736e-05		CLYBL	2.21702	8.80012e-05	0.00107616		ATOX1	2.05709	6.12292e-05	0.000740606		ATP5I	4.0194	6.81107e-10	1.08015e-08
										SLC16A7	4.72725	0.000294259	0.00396219		CHGB	3.95513	8.42971e-07	1.5175e-05		CHAMP1	2.59418	8.88205e-05	0.00108352		STK38	5.70181	6.30451e-05	0.000761649		ABLIM2	2.53167	7.00334e-10	1.10888e-08
										NCOA7	3.53008	0.000301696	0.00404596		SLC35A2	2.77147	8.51137e-07	1.52944e-05		CYB5A	3.89591	9.40103e-05	0.00113027		ABL1	47.5418	6.55743e-05	0.000786498		TACO1	2.14188	7.06572e-10	1.11699e-08
										SMAP1	3.64824	0.000309769	0.0041431		CPQ	2.51716	9.36092e-07	1.66415e-05		VWA5A	2.63832	9.40103e-05	0.00113027		NGLY1	3.41364	6.58915e-05	0.000788409		CD276	2.80465	7.1661e-10	1.13107e-08
										CNP	4.52245	0.000312355	0.00414992		TAP2	2.4644	9.63135e-07	1.70615e-05		CYB561	4.04853	9.71578e-05	0.00116391		BCAR1	2.32224	6.68316e-05	0.000798701		TUBGCP6	2.8701	7.25068e-10	1.14261e-08
										EIF4E	2.43281	0.000312355	0.00414992		QDPR	2.28494	9.69278e-07	1.71399e-05		PPTC7	2.42267	9.7764e-05	0.00116977		ADAMTS4	2.16641	6.87993e-05	0.000819277		LHPP	2.99188	7.32966e-10	1.15324e-08
										EMC7	2.31865	0.000317813	0.00420566		ZC3H12C	7.18918	9.86522e-07	1.73833e-05		LLGL2	2.21041	0.00010439	0.0012431		CASK	2.0424	6.98524e-05	0.000830827		EXOC3L2	3.33592	7.42059e-10	1.16388e-08
										PCNP	5.97794	0.00031852	0.00420943		CERCAM	4.43671	9.97186e-07	1.75403e-05		IGFBP5	8.73911	0.000105738	0.00125616		CANT1	2.02692	7.45834e-05	0.000882488		SUCLA2	2.39304	7.74368e-10	1.21075e-08
										RPL30	2.36024	0.000323364	0.00424538		ARHGAP36	3.86218	1.01007e-06	1.77357e-05		SLC7A4	5.2524	0.000114688	0.00134647		MKRN3	124.28	7.65324e-05	0.000902758		PNPLA8	2.59799	8.03228e-10	1.25301e-08
										CAAP1	2.84249	0.000335975	0.00437074		MRP63	2.09918	1.01683e-06	1.78057e-05		ILDR2	4.93486	0.000118851	0.00139045		MTHFR	4.99122	7.86619e-05	0.000917049		MRPS21	2.10229	8.23339e-10	1.27931e-08
										ALG3	6.94822	0.000356243	0.00455727		ARMCX1	2.3969	1.02119e-06	1.78057e-05		GREM2	2.17105	0.000126791	0.00147763		FGGY	2.69602	7.94167e-05	0.000921547		NNT	2.84735	8.33136e-10	1.29253e-08
										PLCL2	4.80426	0.000357594	0.00456869		SCAMP1	2.20703	1.02119e-06	1.78057e-05		CLSTN3	2.80732	0.000126895	0.00147763		FABP4	9.0231	8.05549e-05	0.000930432		VWA5B2	2.14658	8.48587e-10	1.31445e-08
										DSC1	13.0893	0.000368192	0.00466828		UCK2	3.207	1.03822e-06	1.80712e-05		RTN1	2.38241	0.000139019	0.00159649		AMIGO3	9.54108	8.05549e-05	0.000930432		LPHN3	19.6861	8.73528e-10	1.35099e-08
										LTV1	12.2684	0.000369119	0.0046741		KLHL13	35.2444	1.04698e-06	1.81919e-05		PRKCE	2.15098	0.000158786	0.00179663		NCOA1	2.54173	8.11512e-05	0.000936238		OXSM	2.61044	8.80032e-10	1.35687e-08
										PRPF38B	2.54654	0.000371032	0.00468186		AGPAT5	2.93268	1.07577e-06	1.86274e-05		PPM1H	2.40126	0.000176744	0.00197523		RPS21	2.12958	8.28433e-05	0.00095246		RAB5B	2.17007	8.80045e-10	1.35687e-08
										KDM2A	5.34693	0.000381551	0.00477106		GTF2F2	2.06936	1.07577e-06	1.86274e-05		SLC5A6	9.57466	0.000177857	0.00198544		KNDC1	3.57799	8.50768e-05	0.000974773		NDUFAF3	4.20449	8.96246e-10	1.37972e-08
										NOP16	2.33363	0.00038356	0.00479019		OSBPL8	2.11023	1.13315e-06	1.95195e-05		PRPF40B	2.03241	0.000181732	0.00201519		FAM69A	3.53783	8.76023e-05	0.00100104		MTHFD1L	2.61512	8.97835e-10	1.38004e-08
										MPG	2.46536	0.00039731	0.00492641		HCCS	3.39255	1.15292e-06	1.97625e-05		SLC20A2	13.6262	0.000185007	0.00203735		CHD7	3.5873	8.77654e-05	0.00100104		TCEAL1	7.18275	9.08782e-10	1.39472e-08
										KRT10	2.54695	0.000404265	0.0049926		EIF2D	2.58957	1.15319e-06	1.97625e-05		VEPH1	15.9849	0.000185007	0.00203735		UBE3B	2.32901	9.47874e-05	0.00107129		ADCY5	2.02918	9.2286e-10	1.40983e-08
										NUDCD1	2.54087	0.000418272	0.00510253		CREG1	2.02353	1.20349e-06	2.0489e-05		FMO4	9.17154	0.000185007	0.00203735		STXBP5L	2.47288	9.79243e-05	0.00110176		NCDN	3.66857	9.29512e-10	1.41782e-08
										TRMT2A	3.22007	0.000418272	0.00510253		COQ5	2.01877	1.20379e-06	2.0489e-05		CKB	2.49922	0.000194376	0.00211778		KDM4A	4.72075	9.8856e-05	0.00111099		NT5C	3.16025	9.46614e-10	1.44171e-08
										PLD2	11.8259	0.000425091	0.00514606		MGAT1	2.23636	1.21424e-06	2.06213e-05		DDX31	2.10248	0.000203774	0.00220841		DSCAML1	39.685	0.000100714	0.00112933		MCAT	2.47039	9.63995e-10	1.4571e-08
										RPL18	2.08918	0.000432735	0.00522156		DUSP11	2.68322	1.21569e-06	2.06213e-05		PEX5L	2.03681	0.000209672	0.00226714		TSC22D4	2.36559	0.000100933	0.00113052		TRMT10C	2.47383	9.64009e-10	1.4571e-08
										CACUL1	10.0117	0.000440888	0.00530074		COL12A1	7.94453	1.23539e-06	2.092e-05		CPEB1	2.65473	0.000217539	0.00233452		ZNF609	5.97891	0.000104495	0.00116042		ABCB10	6.02991	1.00258e-09	1.50855e-08
										CSTF1	2.64188	0.000447662	0.00534359		GAREM	14.2503	1.24673e-06	2.10763e-05		SYPL1	3.36607	0.000227481	0.00242817		FURIN	4.64807	0.000104599	0.00116042		ASTN1	2.11086	1.01193e-09	1.52033e-08
										FAM8A1	2.25122	0.000447659	0.00534359		DDX3Y	2.14061	1.32769e-06	2.23316e-05		SRPK3	65.5794	0.000229649	0.00244087		HSPB6	4.80845	0.000105824	0.00116569		NAT14	2.04407	1.03676e-09	1.55529e-08
										ZC3H7A	3.34954	0.000445576	0.00534359		FRMD5	15.8628	1.35026e-06	2.26731e-05		ZDHHC2	37.4619	0.000229649	0.00244087		FAM160A1	23.3096	0.000114842	0.00124987		CSTB	2.87511	1.05577e-09	1.57907e-08
										RPS9	2.00731	0.000455302	0.00536432		FYCO1	3.49392	1.40552e-06	2.34826e-05		SDC4	7.03685	0.000233267	0.00247144		KIAA2013	2.25471	0.000115377	0.00125433		ESD	2.0228	1.09481e-09	1.63257e-08
										POLR1E	3.4402	0.000456776	0.00537532		NCOA7	2.34438	1.41766e-06	2.36066e-05		RAD54L2	33.1685	0.000233267	0.00247144		ASB6	3.78442	0.000117108	0.00126901		SLC4A10	3.21539	1.1104e-09	1.65292e-08
										AKR7A3	4.13605	0.000459232	0.00539787		PLBD2	2.02041	1.41767e-06	2.36066e-05		GNG2	2.40971	0.000234708	0.00248145		TRIM24	2.34197	0.000122409	0.0013193		SIRT3	3.18952	1.11484e-09	1.65292e-08
										C8orf33	3.22272	0.000467221	0.00548532		TPP1	2.13045	1.49248e-06	2.4811e-05		SORBS1	2.21933	0.000234984	0.00248174		HDAC10	25.4544	0.000123309	0.00132614		SLC25A4	2.80589	1.11485e-09	1.65292e-08
										GRM5	21.1446	0.000489426	0.00568525		PLOD3	2.31907	1.54444e-06	2.5632e-05		BCR	2.27701	0.00023803	0.00250861		STK16	2.31906	0.000125578	0.00134909		COX1	2.87447	1.24285e-09	1.83417e-08
										TTC39A	17.1298	0.000489426	0.00568525		GTF2A1	2.10211	1.5925e-06	2.63859e-05		F8	8.49998	0.000242339	0.00254061		HMGXB4	2.06102	0.000125826	0.0013503		SAMM50	3.22803	1.24285e-09	1.83417e-08
										SRSF6	2.15826	0.000512306	0.00587487		POLR2I	2.53815	1.6251e-06	2.68465e-05		ABHD2	5.84013	0.000244376	0.00255661		SLC29A1	2.15769	0.00013186	0.00141202		NME3	3.72223	1.24285e-09	1.83417e-08
										NSUN5	6.5764	0.000515954	0.00590481		DKK2	1976.4	1.66873e-06	2.73316e-05		KIAA0020	2.14989	0.00024795	0.00258318		LAMC2	2.90083	0.000138845	0.00147732		IQGAP2	3.59246	1.25407e-09	1.848e-08
										RPS3A	2.14613	0.000520972	0.00592153		HERC6	132.5	1.66873e-06	2.73316e-05		EGFR	2.45187	0.00025514	0.00265532		TOM1L1	2.08111	0.000144066	0.00152542		TTC26	3.62073	1.27379e-09	1.87154e-08
										FAH	2.00574	0.000529772	0.00600111		RIPK2	103.9	1.66873e-06	2.73316e-05		HOMER2	12.6487	0.000257707	0.00267459		PLCB3	2.1989	0.000144129	0.00152542		C19orf70	2.50716	1.28862e-09	1.88777e-08
										TRAF3	5.44771	0.000533339	0.00603464		SCN5A	190.533	1.66873e-06	2.73316e-05		EPCAM	2.09302	0.000261734	0.0027051		CBL	5.50016	0.000155814	0.00163046		PDHX	2.97124	1.31212e-09	1.91657e-08
										GPCPD1	2.81206	0.000537515	0.00607501		STAT1	2.16073	1.68209e-06	2.74604e-05		CELF2	3.32645	0.000261819	0.0027051		PDE6D	2.03739	0.000160812	0.0016769		PKM	2.08359	1.33603e-09	1.94865e-08
										MCF2L2	2.33842	0.000541562	0.00610482		DNAJB4	2.03345	1.71208e-06	2.77684e-05		FBN3	7.00824	0.000272912	0.00280233		TTC38	2.32917	0.000168536	0.00174311		FAM45A	2.5564	1.33932e-09	1.95061e-08
										ELAC1	46.6919	0.000543818	0.00610482		DHRS3	4.13215	1.78163e-06	2.88031e-05		ALKBH1	11.0145	0.000288956	0.0029519		JAK2	2.39149	0.000169879	0.00175519		GBAS	3.09466	1.36037e-09	1.97838e-08
										LRRC16B	7.39012	0.000543818	0.00610482		USP39	2.86383	1.83148e-06	2.9561e-05		CELF4	2.39179	0.000289951	0.00295603		AGTRAP	4.63498	0.000171891	0.00177231		UQCRC2	3.75804	1.38514e-09	2.00855e-08
										KCTD16	9.42482	0.000543818	0.00610482		FER	2.05109	1.86577e-06	2.99694e-05		CACNB2	4.24184	0.000302775	0.00306177		LAMA3	2.06098	0.00017273	0.00177912		TIMM22	4.92643	1.45236e-09	2.10298e-08
										MYL6B	2.80416	0.000547797	0.00612197		PCDHGC3	8.3028	1.86957e-06	2.99821e-05		CDK16	8.79622	0.000305879	0.00307758		SLC7A4	7.18982	0.000177418	0.00181804		NTPCR	2.50853	1.46212e-09	2.11404e-08
										KMT2B	6.36543	0.000547676	0.00612197		P4HTM	2.11915	1.89468e-06	3.01437e-05		TGFB1	2.25812	0.000306952	0.00308527		MED27	2.20817	0.000194669	0.00195864		CISD1	4.95179	1.51573e-09	2.18209e-08
										XPO6	2.07535	0.000547228	0.00612197		DDX18	2.18721	1.8947e-06	3.01437e-05		RASD1	2.37166	0.00032306	0.00323093		ANKRD16	7.95172	0.00019496	0.00195961		POLG2	3.46153	1.52937e-09	2.19855e-08
										RPL18A	2.10424	0.000557021	0.00620423		MTHFD2L	2.30115	1.94101e-06	3.0782e-05		THAP11	7.14041	0.000371605	0.00368436		TP53BP2	5.86957	0.000199399	0.00199819		SUCLG1	3.01914	1.68834e-09	2.40631e-08
										RPS8	2.27419	0.000585568	0.00645028		NDUFC2	2.87363	2.16656e-06	3.4142e-05		PGRMC1	2.02002	0.000372503	0.00368483		SRGAP2	2.3084	0.000201716	0.00201534		DAP3	2.16466	1.68834e-09	2.40631e-08
										EDEM3	3.33451	0.000586682	0.00645544		LARP6	19.8954	2.18667e-06	3.44015e-05		PTPRD	4.42078	0.000379668	0.00374828		ZZEF1	2.35102	0.000226147	0.00222167		ME3	3.54475	1.71891e-09	2.44291e-08
										POLD1	2.40377	0.000590428	0.00648951		ASTN1	2.87177	2.18991e-06	3.44015e-05		BCAM	2.03485	0.000383968	0.00377209		ITGA3	2.34511	0.000233194	0.00228419		C21orf33	3.05689	1.75003e-09	2.48007e-08
										CTNND2	3.62231	0.000594942	0.0065296		AHSA1	2.00679	2.2063e-06	3.45504e-05		PLCB3	3.12917	0.000387825	0.00380251		TBC1D24	2.28869	0.000233197	0.00228419		SCRN2	2.30151	1.75003e-09	2.48007e-08
										SLITRK3	2.61924	0.000603799	0.00660989		ABCD2	5.44044	2.25622e-06	3.51667e-05		NT5DC2	2.08989	0.000389821	0.00381459		BICD1	2.00804	0.000238635	0.0023306		MRPS25	3.44947	1.79278e-09	2.53706e-08
										FRG1	5.19865	0.000610368	0.00665741		SURF4	2.18959	2.28194e-06	3.5347e-05		HMCN2	2.73149	0.000394439	0.00384473		ADAM10	2.0432	0.00024044	0.0023391		NIPSNAP1	3.49995	1.88005e-09	2.64931e-08
										PSMG3	2.0332	0.000625752	0.00676611		RHBDD2	2.11717	2.28194e-06	3.5347e-05		GGT7	2.0302	0.000439754	0.00420442		MANEA	8.62424	0.000259513	0.0025027		GATC	2.60181	1.94818e-09	2.73426e-08
										SNX8	2.22188	0.000624284	0.00676611		DDX27	2.11078	2.32064e-06	3.58354e-05		HPS4	2.4409	0.000456659	0.00434109		LLGL2	2.18014	0.00027067	0.00260025		PRDX3	2.87877	1.94854e-09	2.73426e-08
										TMEM205	2.14386	0.000636191	0.00685673		TFPI2	5.21931	2.34343e-06	3.61315e-05		PACSIN1	2.66064	0.000459852	0.00436016		SYT1	2.12673	0.000279405	0.00267902		VDAC1	2.72912	1.9837e-09	2.77968e-08
										PPAT	2.44453	0.000654887	0.0070279		EEF1A2	2.03467	2.36006e-06	3.63318e-05		MBLAC2	2.04875	0.000510577	0.00478086		MVK	2.11083	0.000287623	0.00274727		MRPS31	2.1308	2.01936e-09	2.82569e-08
										PDZD2	9.1503	0.000654382	0.0070279		GPR107	2.13597	2.36493e-06	3.63508e-05		FASN	2.33581	0.000518216	0.00482819		MEMO1	2.27166	0.000301638	0.0028672		RAB3IP	2.18163	2.0255e-09	2.83032e-08
										TTC39B	2.73731	0.000654085	0.0070279		LIN7A	2.04565	2.40221e-06	3.68105e-05		ACE	3.40222	0.000518216	0.00482819		CRY2	2.99843	0.000311335	0.00292895		FUT9	2.55744	2.11092e-09	2.94145e-08
										GLRX3	2.01853	0.000657554	0.00703386		ADH1C	14.1715	2.45052e-06	3.74103e-05		STC1	2.20992	0.000542629	0.00502913		RAPGEF2	2.38532	0.000313823	0.00294681		PDK2	2.65554	2.16348e-09	3.01049e-08
										AMPD2	2.01061	0.000702306	0.00703488		FKBP14	7.41149	2.45258e-06	3.74103e-05		TBC1D10A	2.74316	0.000591841	0.00541559		BAZ2A	2.02594	0.000314564	0.00294822		CMPK2	2.57331	2.31337e-09	3.20124e-08
										RRP12	2.03234	0.000696549	0.00703488		DGKE	2.21652	2.74447e-06	4.12959e-05		SLC7A5	7.51483	0.000641634	0.00579618		PGLS	2.05166	0.000325464	0.00303282		CLCN6	4.23372	2.4732e-09	3.41767e-08
										ISCA1	3.22124	0.0007206	0.00703488		TRMT1L	2.37213	2.7445e-06	4.12959e-05		SCAF1	8.66473	0.000655845	0.00588214		KCNQ5	7.46577	0.000325714	0.00303282		PLEKHA5	3.08615	2.56256e-09	3.52167e-08
										EPN2	4.03299	0.000739127	0.00703488		RAB33B	5.54952	2.91792e-06	4.37075e-05		SYP	3.02531	0.000655857	0.00588214		PITPNB	2.14132	0.000356009	0.00327825		MRPL52	2.9203	2.62359e-09	3.59565e-08
										DCD	18.794	0.000715337	0.00703488		CASP1	4.69142	2.97733e-06	4.43977e-05		CHST12	2.24942	0.000676926	0.00603712		COL11A1	3.58746	0.000388259	0.00353933		INPP4A	2.80389	2.75721e-09	3.7736e-08
										TMEM200A	4.52299	0.000669892	0.00703488		GPHN	3.06388	2.98338e-06	4.44216e-05		LRMP	3.91228	0.000774326	0.00676249		MMS19	2.0398	0.000412946	0.00373709		CYTH2	3.48682	2.95203e-09	4.03472e-08
										A2ML1	34.375	0.000744256	0.00703488		ASAP2	2.16384	3.03436e-06	4.49919e-05		DLG5	2.00789	0.000795466	0.00692895		PER3	10.5343	0.000415655	0.0037582		TTC21B	2.32779	3.03922e-09	4.14255e-08
										AHR	376.812	0.000744256	0.00703488		RPF2	3.25416	3.03518e-06	4.49919e-05		SYT13	20.7203	0.000803205	0.00698632		VWDE	5.26391	0.000422536	0.00379636		MRPS27	2.26583	3.14855e-09	4.28572e-08
										ALOX12B	17.0625	0.000744256	0.00703488		KCNB2	19.659	3.11067e-06	4.60425e-05		PGAP1	3.65394	0.000863233	0.00743506		ZFAND2B	4.70869	0.000432579	0.00388311		TCEAL3	2.18038	3.1862e-09	4.31931e-08
										ASB9	179.25	0.000744256	0.00703488		CHSY1	7.49344	3.35125e-06	4.93113e-05		EYA4	5.69203	0.000927282	0.00793646		LSMD1	6.00037	0.000438924	0.00392595		ECI2	2.21461	3.20469e-09	4.33261e-08
										ASPRV1	876.5	0.000744256	0.00703488		GNG4	2.91001	3.36365e-06	4.94209e-05		GPR64	3.88671	0.000927814	0.00793646		MGAT4B	3.20947	0.000489153	0.00429827		PTGES2	2.64962	3.20469e-09	4.33261e-08
										ATP12A	872.375	0.000744256	0.00703488		NAALAD2	2.36541	3.39146e-06	4.97564e-05		DSP	3.23604	0.000940436	0.00801701		DICER1	2.20864	0.000493861	0.00433582		NLGN2	12.8537	3.28505e-09	4.43526e-08
										AUTS2	95.4375	0.000744256	0.00703488		NKIRAS1	2.22052	3.47921e-06	5.08943e-05		SENP2	2.25423	0.000945242	0.00805108		SLC9A3R1	2.44932	0.000506149	0.00443202		CCDC69	11689	3.31715e-09	4.46653e-08
										C12orf68	160.812	0.000744256	0.00703488		PTGS2	15.3877	3.52829e-06	5.14615e-05		B3GNT1	2.35259	0.00098139	0.00830234		MAPKAPK2	2.04997	0.000526827	0.00457698		KIAA1549L	287.652	3.31715e-09	4.46653e-08
										CALML3	9796	0.000744256	0.00703488		DLL3	20.9651	3.67908e-06	5.31949e-05		CACTIN	3.85046	0.000990937	0.00836893		PLXNA3	2.3098	0.000537395	0.00466068		DTYMK	3.93521	3.61481e-09	4.84772e-08
										CCDC3	94.75	0.000744256	0.00703488		PPIP5K2	2.0203	3.69573e-06	5.33584e-05		FYTTD1	2.21879	0.00100657	0.00846928		SASH1	6.11829	0.000538016	0.00466203		OPA1	2.44711	3.75529e-09	5.02264e-08
										CD300A	147.625	0.000744256	0.00703488		PHYHIPL	2.88724	3.76299e-06	5.40173e-05		FURIN	8.09214	0.0010068	0.00846928		SCN9A	3.21171	0.000539906	0.00467436		TAMM41	3.48069	3.75529e-09	5.02264e-08
										CENPE	9.625	0.000744256	0.00703488		SLC30A5	2.09532	3.76299e-06	5.40173e-05		EFNB1	5.3055	0.0010254	0.00857302		CRTC1	6.57973	0.000541918	0.00468771		NIPSNAP3B	3.27602	3.82188e-09	5.09805e-08
										CPA4	448.312	0.000744256	0.00703488		MAP2K1	2.58375	3.88915e-06	5.55892e-05		SMARCD3	3.61774	0.00105811	0.00881698		ARIH2	2.95534	0.000553203	0.00477705		IVD	2.26781	3.82188e-09	5.09805e-08
										CREM	3237.81	0.000744256	0.00703488		ADSS	2.46828	3.88918e-06	5.55892e-05		PER2	14.1157	0.00115368	0.00944099		MAPKBP1	2.67747	0.000563608	0.00485851		PDP1	2.41051	3.88961e-09	5.18148e-08
										CSTA	670.875	0.000744256	0.00703488		CDR2	3.31977	3.91376e-06	5.58606e-05		CEBPD	52.4791	0.00115368	0.00944099		FKRP	3.30123	0.000571514	0.00491817		AKT3	2.36874	3.95846e-09	5.26618e-08
										DAP	52.375	0.000744256	0.00703488		PM20D2	3.96322	3.98683e-06	5.67414e-05		SURF2	2.34124	0.0011759	0.00956073		PIK3R2	2.19313	0.000591622	0.0050607		HLA-DMA	3.07263	4.02246e-09	5.3442e-08
										DZIP1L	141.562	0.000744256	0.00703488		CELF6	2.13134	4.08607e-06	5.79068e-05		PTPRF	2.38571	0.00117864	0.00956073		ABCA1	4.61184	0.000656052	0.005522		FBN1	2.37251	4.0286e-09	5.34526e-08
										EPHB4	87.3125	0.000744256	0.00703488		PRDX4	2.50818	4.15384e-06	5.86173e-05		APCS	3.18438	0.00119443	0.00967063		GAP43	8.42067	0.00065766	0.00553088		CRYL1	2.04726	4.0999e-09	5.43264e-08
										FAM102B	868.875	0.000744256	0.00703488		UFSP2	2.54651	4.509e-06	6.31829e-05		SYNPR	49.0975	0.0012096	0.00977762		ALDH4A1	2.08895	0.000726465	0.00599352		WIPF3	5.16483	4.26394e-09	5.63505e-08
										FLG	11.75	0.000744256	0.00703488		TOE1	2.20605	4.59986e-06	6.43659e-05		B4GALNT4	64.2248	0.00126796	0.0101778		KATNB1	2.15441	0.000745392	0.00610056		MRPL44	2.24308	4.32118e-09	5.68821e-08
										FUNDC1	52.5	0.000744256	0.00703488		GORASP1	2.02669	4.6817e-06	6.54194e-05		ABHD6	2.1853	0.00128151	0.0102675		F8	2.20944	0.000746051	0.00610056		AIP	2.05503	4.63452e-09	6.07658e-08
										FZR1	9.3125	0.000744256	0.00703488		LRCH2	2.71448	4.71807e-06	6.58355e-05		WBP11	2.03708	0.00128151	0.0102675		WHSC1	10.9855	0.000795983	0.00644985		ARHGEF11	2.19898	4.84137e-09	6.32289e-08
										GABRB2	29.0625	0.000744256	0.00703488		KHDRBS3	2.26749	4.78521e-06	6.66793e-05		ATP2B2	2.25909	0.00129044	0.0103225		UBE2R2	2.51394	0.000833625	0.00671126		RAB25	2.34569	4.86629e-09	6.34714e-08
										GPR153	48.375	0.000744256	0.00703488		CYP46A1	25.607	4.90645e-06	6.80838e-05		NRBP2	13.2569	0.00136154	0.0107705		VSTM4	4.12171	0.000851672	0.00683458		DHRS1	2.30702	4.88381e-09	6.36169e-08
										GSDMA	395.375	0.000744256	0.00703488		RBM3	3.01055	5.13846e-06	7.06167e-05		DYNLL2	31.5381	0.0013796	0.0108336		ROR1	9.9601	0.000879902	0.00703851		ACY1	5.756	5.23581e-09	6.80246e-08
										HAL	159.812	0.000744256	0.00703488		VWA8	2.06345	5.22282e-06	7.14811e-05		CD72	300.852	0.0013796	0.0108336		LRMP	14.8021	0.000932832	0.00742624		TOMM20	2.13189	5.42236e-09	7.00839e-08
										IL1RN	2076.81	0.000744256	0.00703488		SRPK2	2.03169	5.30846e-06	7.24553e-05		FADS3	12.5768	0.0013796	0.0108336		SLC22A15	7.91013	0.000956109	0.00758134		SIDT1	2.29206	5.54268e-09	7.15464e-08
										IL36G	841.562	0.000744256	0.00703488		SLC30A7	2.0415	5.35537e-06	7.29952e-05		KCNA6	47.0817	0.0013796	0.0108336		AP5B1	2.06893	0.000958783	0.00759049		PTPRN2	3.03407	5.6143e-09	7.2285e-08
										INPP5B	28.8125	0.000744256	0.00703488		NEK1	2.77621	5.3932e-06	7.3143e-05		TFE3	216.881	0.0013796	0.0108336		HDAC8	3.16257	0.000974874	0.0076935		ACTN1	2.09627	5.61437e-09	7.2285e-08
										IQCE	5.25	0.000744256	0.00703488		POFUT1	2.36806	5.39549e-06	7.3143e-05		SYNGR3	27.089	0.00141719	0.0110273		SGSM2	2.04855	0.000985976	0.00776884		TOMM22	2.49655	6.01844e-09	7.7189e-08
										IVL	1352.38	0.000744256	0.00703488		NUDT15	4.66873	5.46609e-06	7.39406e-05		STK32C	9.90605	0.00145928	0.0113097		GFOD1	2.92231	0.00100502	0.00786922		MRPS10	2.80888	6.15452e-09	7.87322e-08
										KCNH7	68.25	0.000744256	0.00703488		C12orf5	2.48431	5.48393e-06	7.39406e-05		MT3	9.7271	0.00146476	0.0113116		CYTH3	9.76278	0.00100795	0.0078836		CXorf57	5.32857	6.23603e-09	7.95711e-08
										KCNJ8	325	0.000744256	0.00703488		SORD	2.34524	5.48393e-06	7.39406e-05		STX11	6.95278	0.00146858	0.0113116		TMEM260	2.88044	0.0010156	0.00792879		CAB39L	2.56986	6.4127e-09	8.17076e-08
										KCNQ1	14.125	0.000744256	0.00703488		LGALS3BP	2.94459	5.48393e-06	7.39406e-05		ATF7	16.7231	0.00147297	0.0113116		DNMT3A	2.66635	0.00106354	0.00823069		MXRA7	2.35747	6.41982e-09	8.17076e-08
										KCTD20	14.3125	0.000744256	0.00703488		NRDE2	2.25631	5.49492e-06	7.39888e-05		PCDHGA3	33.7954	0.00147297	0.0113116		AHNAK2	17.1905	0.00108864	0.00840541		CACNA2D4	65.2212	6.45191e-09	8.20115e-08
										KIAA0146	21.6875	0.000744256	0.00703488		SLC39A14	2.24752	5.51407e-06	7.40471e-05		PCDHA3	16.0197	0.00147297	0.0113116		ZDHHC7	3.41957	0.00108864	0.00840541		MRPS18C	3.48327	6.5541e-09	8.30991e-08
										KIAA1432	42.125	0.000744256	0.00703488		GNE	2.33212	5.57371e-06	7.47476e-05		NPHP4	4.79219	0.00151659	0.011602		PLEKHH3	8.87443	0.00109311	0.00842037		HSPE1	2.99486	6.56344e-09	8.3112e-08
										KIAA2022	311.812	0.000744256	0.00703488		SAR1B	2.0772	5.85158e-06	7.81592e-05		KLC3	12.0621	0.00151902	0.0116118		FMNL1	4.01878	0.00110837	0.00851823		SGPL1	2.03212	6.67806e-09	8.44564e-08
										KLF16	118.938	0.000744256	0.00703488		SCAF11	2.4595	6.00899e-06	8.01546e-05		ISG20	2.78452	0.00152185	0.0116216		AP1S3	7.69311	0.00113119	0.00866694		GPX4	2.38315	6.91317e-09	8.69893e-08
										KLK6	154.625	0.000744256	0.00703488		CNTFR	5.63199	6.03358e-06	8.03753e-05		PRDM11	3.12947	0.00152871	0.0116502		PKN2	2.22758	0.00113613	0.00869159		MEIS2	4.50381	7.06589e-09	8.87097e-08
										KRT3	1053.44	0.000744256	0.00703488		2022-03-06	2.1194	6.136e-06	8.15224e-05		COPS7B	2.86942	0.0015339	0.0116719		CD163	2.09246	0.0011758	0.00893347		NDUFAF1	2.27949	7.86858e-09	9.80237e-08
										KRT6A	57071.4	0.000744256	0.00703488		TNR	3.26216	6.23177e-06	8.26847e-05		CSNK1G3	10.216	0.00157213	0.0118814		NSDHL	2.09459	0.00120022	0.00907757		AHCYL2	2.14465	7.93676e-09	9.87499e-08
										KRT6C	51548.6	0.000744256	0.00703488		ENPP5	2.63278	6.31504e-06	8.35676e-05		MSANTD4	5.34057	0.00157213	0.0118814		SRGAP1	4.44877	0.0012779	0.00955649		WWOX	3.17019	7.96862e-09	9.9023e-08
										KRT84	42.375	0.000744256	0.00703488		TOX4	2.26439	6.36093e-06	8.40636e-05		PCDHA5	2.71149	0.00157213	0.0118814		PGP	2.24686	0.00130263	0.0097124		DHODH	2.62897	8.21483e-09	1.01946e-07
										LHFP	647.875	0.000744256	0.00703488		EXTL3	7.73987	6.41048e-06	8.44948e-05		PLCD1	2.11711	0.00161967	0.012158		PDE4D	2.31796	0.00140306	0.0103335		ACOT9	2.21052	8.3574e-09	1.0334e-07
										MOB2	541.438	0.000744256	0.00703488		CYP2U1	2.30419	6.52849e-06	8.57812e-05		DPP10	5.68811	0.00166393	0.0124566		BCAR3	4.16956	0.00151818	0.0110153		SLC25A12	2.60837	8.3574e-09	1.0334e-07
										MRGPRF	453.75	0.000744256	0.00703488		LRRC8A	2.34965	6.53383e-06	8.57812e-05		AATK	6.51778	0.00169313	0.0126428		PLS1	2.00135	0.00157371	0.0113359		MRPS24	3.83253	8.39349e-09	1.03609e-07
										MXRA8	30.6875	0.000744256	0.00703488		ANGPTL2	5.35754	6.55792e-06	8.59845e-05		SFRP5	6.30532	0.00175513	0.013057		BIRC6	3.55199	0.00160552	0.0115235		MTFMT	2.27477	8.39992e-09	1.03609e-07
										NCCRP1	344.688	0.000744256	0.00703488		SSBP1	2.60871	7.10144e-06	9.25039e-05		ACSF3	2.01921	0.00178141	0.0132132		PKIA	7.84959	0.00163276	0.0117022		COX7A2L	3.56105	8.77501e-09	1.08103e-07
										NEU4	56.9375	0.000744256	0.00703488		NPC1	2.05031	7.27449e-06	9.46347e-05		LOC101060175	3.26055	0.00181921	0.0134436		HTT	2.30492	0.00167129	0.011927		FLOT1	2.00609	8.95212e-09	1.10013e-07
										NFYA	46.8125	0.000744256	0.00703488		COG3	2.2239	7.45169e-06	9.65627e-05		HMGB3	3.51505	0.00193099	0.0141961		DAB2	2.39081	0.00173298	0.0123057		PSMD10	3.85519	8.95212e-09	1.10013e-07
										NRN1	4538.44	0.000744256	0.00703488		ISG20	6.18089	7.46548e-06	9.66161e-05		MRPL18	2.05017	0.00198156	0.0144615		NPEPL1	2.04186	0.00173944	0.0123254		C2orf40	2.1715	9.14774e-09	1.12279e-07
										OBFC1	47.8125	0.000744256	0.00703488		FOXK1	2.405	7.57201e-06	9.76162e-05		RAP2C	3.43851	0.00217307	0.0157213		SYT3	9.44504	0.00181953	0.0127909		GLRX5	2.22905	9.2647e-09	1.13575e-07
										PKP1	98.5	0.000744256	0.00703488		TFB2M	3.45343	7.62859e-06	9.82181e-05		SLC29A1	2.09892	0.00222512	0.0159936		MARVELD2	48.6613	0.00189453	0.0131177		IGSF8	2.31618	9.28652e-09	1.13703e-07
										PLA2G4D	52.125	0.000744256	0.00703488		TRIM4	2.13125	7.69418e-06	9.89351e-05		TMEM59L	3.33853	0.00224081	0.0160372		MEGF6	21.7311	0.00189453	0.0131177		NDUFA4	3.31785	9.58789e-09	1.17106e-07
										POF1B	440.125	0.000744256	0.00703488		MIF4GD	2.09488	7.73836e-06	9.93752e-05		NSDHL	2.07804	0.00235987	0.0167931		VAMP8	522.326	0.00189453	0.0131177		ZCCHC11	6.24834	9.98326e-09	1.21342e-07
										PPP1R35	1050.31	0.000744256	0.00703488		UCHL1	2.33022	7.81842e-06	0.000100146		MRPL11	2.25665	0.00242311	0.0170849		C2orf76	26.2384	0.00189453	0.0131177		PGM2L1	4.8875	1.02673e-08	1.24342e-07
										PROP1	120.875	0.000744256	0.00703488		XPOT	2.32385	8.07243e-06	0.000103135		SCO2	2.3196	0.0025404	0.0177366		CAPN6	234.636	0.00189453	0.0131177		DHRS11	2.1091	1.05528e-08	1.27643e-07
										PUS3	56.75	0.000744256	0.00703488		ADCK1	2.64728	8.07243e-06	0.000103135		IL34	2.0396	0.00256045	0.0178517		HMGA2	1022.44	0.00189453	0.0131177		2022-09-04	2.91178	1.08136e-08	1.30481e-07
										PWWP2A	152.312	0.000744256	0.00703488		GDPD5	8.88752	8.29361e-06	0.000105826		SMPD3	2.41497	0.00257522	0.0179296		ACAP3	52.5246	0.00189453	0.0131177		FSD1	7.70913	1.11959e-08	1.34769e-07
										RAB38	364.125	0.000744256	0.00703488		WDFY3	2.55719	8.46789e-06	0.000107778		GOLGA7B	22.5023	0.00264765	0.0183317		CCDC130	17.8157	0.00189453	0.0131177		OSGEPL1	4.6454	1.12741e-08	1.35547e-07
										RFK	199.562	0.000744256	0.00703488		HLA-A	2.64795	9.16959e-06	0.000115528		TMEM120A	2.06393	0.00272728	0.0187144		ELOVL5	13.5107	0.00190281	0.0131382		ROR2	40.474	1.13143e-08	1.35867e-07
										RGCC	242.188	0.000744256	0.00703488		SAMD4A	19.4078	9.24745e-06	0.000116069		SUMF1	3.54799	0.00279492	0.0190478		PEX1	2.1059	0.00192299	0.0132592		SLC25A29	3.61248	1.17446e-08	1.40192e-07
										ROBO4	24.5625	0.000744256	0.00703488		SLC1A2	14.4143	9.24745e-06	0.000116069		ABHD17B	2.93932	0.0027984	0.01905		ABHD17B	2.05987	0.00197014	0.0135376		ACADSB	2.35463	1.25992e-08	1.49322e-07
										RPL37	54.5625	0.000744256	0.00703488		C15orf27	16.8553	9.24745e-06	0.000116069		H1F0	2.2736	0.00283617	0.0192501		GPR98	5.34129	0.0020042	0.0137003		SLC30A9	2.61923	1.28152e-08	1.51702e-07
										RPS4Y1	1242.75	0.000744256	0.00703488		ISCA1	3.28849	9.52864e-06	0.000118852		PAFAH2	2.87228	0.00305732	0.020528		PRCC	3.48396	0.00200479	0.0137003		RPS6KA5	2.00219	1.32576e-08	1.56574e-07
										S100A14	534.188	0.000744256	0.00703488		PLA2G15	2.04861	9.74943e-06	0.000121002		PIP	11.5495	0.00311166	0.0207903		IFT172	2.04261	0.00201445	0.0137569		STON2	2.97627	1.36774e-08	1.61145e-07
										S100A7	373.188	0.000744256	0.00703488		ITCH	2.20125	9.92572e-06	0.000122733		INPP1	2.17467	0.00314624	0.0209421		OSTF1	2.27779	0.00207878	0.0141106		CRYM	7.21405	1.36962e-08	1.61177e-07
										SALL2	196.438	0.000744256	0.00703488		YIF1B	2.17412	1.00844e-05	0.000124387		AR	7.15869	0.00333197	0.022017		RPS6KB1	9.11954	0.00209945	0.0142111		AGRN	2.1208	1.39505e-08	1.63591e-07
										SERPINB12	789.75	0.000744256	0.00703488		IMPACT	2.03162	1.02452e-05	0.000126214		NR3C1	2.22349	0.00337152	0.0221611		COBL	12.0294	0.00209945	0.0142111		TIMMDC1	3.67562	1.44313e-08	1.6903e-07
										SERPINB13	216.75	0.000744256	0.00703488		ATP6V0A2	2.23475	1.02994e-05	0.000126725		TNR	2.15769	0.00357443	0.0222146		LINGO1	6.26237	0.00212662	0.0143755		TTLL12	2.47497	1.46777e-08	1.71517e-07
										SERPINB4	10071.3	0.000744256	0.00703488		MAN2A2	2.12335	1.04906e-05	0.000128762		TTPAL	6.82442	0.00359152	0.0222146		GRM7	6.03534	0.00214635	0.0144114		ISCA2	2.16809	1.46779e-08	1.71517e-07
										SERPINB5	1088.75	0.000744256	0.00703488		OSBP2	2.03296	1.05202e-05	0.000128966		ACE2	5.42857	0.00369316	0.0222146		MMP23B	3.57533	0.00214635	0.0144114		FMR1	2.36619	1.5183e-08	1.77007e-07
										SERPINB7	131.625	0.000744256	0.00703488		NANS	2.22323	1.07422e-05	0.000131044		ACSBG1	32.381	0.00369316	0.0222146		NAALADL2	9.14249	0.00214635	0.0144114		MIPEP	2.19602	1.57054e-08	1.82669e-07
										SERPINB8	153.5	0.000744256	0.00703488		NT5DC3	2.74948	1.0938e-05	0.000132945		ACVR1C	7.71429	0.00369316	0.0222146		FAM150B	12.295	0.00214635	0.0144114		MAPK8IP3	2.093	1.6108e-08	1.87134e-07
										SH2D3A	66.4375	0.000744256	0.00703488		OXNAD1	3.29861	1.11902e-05	0.000135517		ACY3	31.0476	0.00369316	0.0222146		C6orf106	7.72806	0.00214635	0.0144114		TOR2A	2.16299	1.64649e-08	1.90837e-07
										SLC14A2	5.75	0.000744256	0.00703488		C10orf118	2.20395	1.12596e-05	0.000136192		AMOT	14.0476	0.00369316	0.0222146		ELP4	11.7958	0.00214635	0.0144114		UMPS	3.11548	1.70881e-08	1.97372e-07
										SLC16A3	92.125	0.000744256	0.00703488		FHL2	5.15566	1.1476e-05	0.000138642		ANKRD29	713.286	0.00369316	0.0222146		MYO9B	2.0379	0.00227766	0.0151307		ECHS1	2.37091	1.73787e-08	2.00497e-07
										SLC38A3	266.312	0.000744256	0.00703488		C12orf23	2.00071	1.1622e-05	0.000140067		ARHGEF4	178.429	0.00369316	0.0222146		CIT	3.6899	0.00229781	0.0152541		ATG16L1	3.12089	1.74333e-08	2.00896e-07
										SPA17	23.3125	0.000744256	0.00703488		CWC15	3.01107	1.19604e-05	0.000143281		ASIC1	99.6667	0.00369316	0.0222146		RIMS1	12.9035	0.00232403	0.0153873		SNX12	2.41368	1.7974e-08	2.06175e-07
										SULT2B1	143.938	0.000744256	0.00703488		COG6	2.07451	1.19928e-05	0.000143497		ASTL	75.0952	0.00369316	0.0222146		ANKLE2	2.2066	0.00269404	0.0173837		DNAJC6	2.48485	1.7974e-08	2.06175e-07
										TGM1	479.188	0.000744256	0.00703488		SORCS2	2.73237	1.21142e-05	0.000144776		ATP13A4	3.2381	0.00369316	0.0222146		ELAC2	2.58394	0.00271136	0.0174432		IPCEF1	28.5593	1.806e-08	2.06923e-07
										TMEM158	4608.56	0.000744256	0.00703488		MACROD2	2.05679	1.2244e-05	0.000145979		ATXN7	20.5714	0.00369316	0.0222146		PDCD7	3.3763	0.00272436	0.0175155		SLC25A3	2.80939	1.89043e-08	2.15854e-07
										TOP3A	198	0.000744256	0.00703488		MAGI1	2.14521	1.25648e-05	0.000149624		BEND2	50.619	0.00369316	0.0222146		NRDE2	2.30846	0.00275556	0.0176593		DBI	3.3848	1.92246e-08	2.19262e-07
										TREX2	358.812	0.000744256	0.00703488		WDR74	5.23998	1.2638e-05	0.000150318		C14orf1	694.19	0.00369316	0.0222146		FEZ2	4.18485	0.00276176	0.0176877		ABAT	3.21361	1.95502e-08	2.22468e-07
										TRMT10A	82.75	0.000744256	0.00703488		GALK2	2.34446	1.29699e-05	0.000153171		C14orf180	5.80952	0.00369316	0.0222146		TRADD	2.33732	0.00277779	0.0177675		FXN	2.62993	2.02176e-08	2.29539e-07
										UPF3A	32.6875	0.000744256	0.00703488		MPDZ	2.05363	1.31739e-05	0.000155396		C1orf87	25.7619	0.00369316	0.0222146		SETD1A	2.22477	0.00279944	0.0178608		IQSEC3	2.1446	2.0625e-08	2.33898e-07
										UTY	12.875	0.000744256	0.00703488		ABCB1	2.71103	1.3357e-05	0.000157371		CASR	6.95238	0.00369316	0.0222146		UBFD1	2.90111	0.00279952	0.0178608		CEP120	8.62832	2.14802e-08	2.42222e-07
										VDR	107.125	0.000744256	0.00703488		RCN1	2.02685	1.33817e-05	0.000157476		CCDC63	47.9048	0.00369316	0.0222146		EP300	3.1928	0.00280196	0.0178649		ETNK2	1816.13	2.18218e-08	2.45244e-07
										VIT	11.9375	0.000744256	0.00703488		EML5	5.20765	1.42283e-05	0.000167045		CCND3	192	0.00369316	0.0222146		CYTH1	3.00095	0.00301173	0.0189843		NRSN2	1052.04	2.18218e-08	2.45244e-07
										WDR87	58.9375	0.000744256	0.00703488		C3orf38	2.0366	1.46435e-05	0.000171516		CHRAC1	460.857	0.00369316	0.0222146		GALE	2.13903	0.00309538	0.0194026		RERG	1257.63	2.18218e-08	2.45244e-07
										YBEY	697.688	0.000744256	0.00703488		TSR1	2.24545	1.46855e-05	0.000171695		COL25A1	13421.8	0.00369316	0.0222146		OSBPL7	5.66885	0.00316003	0.0197201		CCDC127	2.73098	2.31201e-08	2.58671e-07
										YPEL5	419.375	0.000744256	0.00703488		CDC27	2.21386	1.47462e-05	0.000172114		CREBBP	89.619	0.00369316	0.0222146		ENSA	3.49983	0.0031667	0.0197494		DHX37	2.01946	2.39005e-08	2.66506e-07
										ZMAT5	247	0.000744256	0.00703488		ERAP2	2.61505	1.51248e-05	0.000175916		CTNNA3	101.905	0.00369316	0.0222146		ZNF579	5.48972	0.00335507	0.0207686		NT5C3B	3.29621	2.42845e-08	2.70087e-07
										RCN3	2.11382	0.000695956	0.00703488		SNX9	2.53844	1.53938e-05	0.000178629		CYP4F22	489.619	0.00369316	0.0222146		VPS72	6.83465	0.00335507	0.0207686		HPRT1	2.28442	2.43027e-08	2.70087e-07
										LMTK2	2.06041	0.000763917	0.00716648		PON2	2.33055	1.56345e-05	0.000181211		CYP4V2	27.5714	0.00369316	0.0222146		SERPINA10	2.04446	0.0033782	0.0208988		DPYSL3	2.67548	2.43027e-08	2.70087e-07
										GPR107	2.17048	0.000788734	0.0073716		BRSK1	7	1.66363e-05	0.000191711		DEFB1	389.905	0.00369316	0.0222146		PRPH	2.78442	0.00340166	0.0209531		TPI1	2.13641	2.47115e-08	2.74325e-07
										ZNF24	3.83046	0.00083067	0.00769873		MPP7	2.05154	1.69686e-05	0.00019509		DISP1	23.1905	0.00369316	0.0222146		ULK3	2.18682	0.00342841	0.0210789		COPS7B	2.82928	2.5396e-08	2.80926e-07
										KRT78	21.0266	0.00083067	0.00769873		SENP1	3.99182	1.75497e-05	0.000200159		EDNRB	50	0.00369316	0.0222146		PHACTR4	6.5376	0.00361254	0.0219811		KIAA0391	3.17229	2.54186e-08	2.80926e-07
										TMED1	2.51359	0.000840377	0.00777426		TIMP3	2.12413	1.76509e-05	0.000201083		ENAM	233.714	0.00369316	0.0222146		CLK3	3.07989	0.00367094	0.0223078		SUPV3L1	2.99464	2.55486e-08	2.81746e-07
										WDR20	2.21073	0.000847799	0.00782843		CTSF	2.65424	1.85286e-05	0.000209178		ENTHD2	16.0476	0.00369316	0.0222146		STK33	2.00143	0.00371422	0.0224629		SLC25A24	2.47343	2.55492e-08	2.81746e-07
										SCAMP4	3.7972	0.000851274	0.00784601		GTPBP4	2.98493	1.85289e-05	0.000209178		ENTPD8	69.5238	0.00369316	0.0222146		DENND4A	4.13088	0.00388405	0.0232656		2022-09-03	3.00928	2.6353e-08	2.8997e-07
										XRCC1	2.16099	0.000854104	0.00785037		CNTN4	3.65625	1.86618e-05	0.000210203		EPHB3	122.095	0.00369316	0.0222146		VWA5B1	4.44053	0.00402879	0.0239888		MRPL19	2.08299	2.64144e-08	2.90007e-07
										PELO	2.09954	0.000868038	0.00796379		NT5E	2.86099	1.91073e-05	0.000214014		FAM107A	505	0.00369316	0.0222146		USP33	3.75314	0.00412392	0.0244378		CYTB	5.67694	2.65458e-08	2.9113e-07
										SIK2	5.50259	0.000898608	0.00820658		SNAP47	17.6027	1.99458e-05	0.000222658		FAM184B	13.2857	0.00369316	0.0222146		FNBP1L	2.09271	0.00450338	0.0259172		CARS2	3.18354	2.68573e-08	2.93904e-07
										USP4	2.81926	0.000909272	0.00827542		CDH1	2.11824	2.0316e-05	0.000226032		FAM19A4	258.714	0.00369316	0.0222146		ACAP1	20.1818	0.00467708	0.0259172		THNSL1	2.16793	2.68576e-08	2.93904e-07
										LSM5	2.43281	0.000920411	0.00834907		SHH	29.9715	2.03644e-05	0.000226319		FAM221A	49.3333	0.00369316	0.0222146		ADAM11	56.3182	0.00467708	0.0259172		C1orf172	2.08932	2.73e-08	2.9753e-07
										HLA-B	2.29773	0.000924415	0.00834907		DOCK11	2.72571	2.04495e-05	0.000227012		FGF19	174.571	0.00369316	0.0222146		ADRBK2	98.8182	0.00467708	0.0259172		LRCH4	2.5192	2.73081e-08	2.9753e-07
										USP12	36.4847	0.000945336	0.00849357		AP4B1	4.44301	2.05053e-05	0.000227379		GABBR2	6.71429	0.00369316	0.0222146		BTBD9	163.727	0.00467708	0.0259172		MPV17	68.2332	2.91563e-08	3.16288e-07
										CWF19L1	2.99388	0.000956169	0.00856011		PPP4R2	2.05674	2.09195e-05	0.000231458		GAL3ST4	42.0476	0.00369316	0.0222146		C1orf52	56.1818	0.00467708	0.0259172		ABHD10	2.22007	2.96724e-08	3.20841e-07
										MTMR12	3.41033	0.000969222	0.00865371		CHD5	7.71834	2.12054e-05	0.000234103		GPM6B	1157.71	0.00369316	0.0222146		C3orf18	36.5455	0.00467708	0.0259172		FAHD1	2.42621	2.96724e-08	3.20841e-07
										FAM160B1	3.63366	0.000987332	0.00879187		COPZ1	2.07621	2.12699e-05	0.000234556		GRIA3	72.2857	0.00369316	0.0222146		CCDC102A	16.3636	0.00467708	0.0259172		DST	2.08849	3.06717e-08	3.30929e-07
										ABHD6	2.03766	0.000987336	0.00879187		LRRC8D	2.05159	2.14324e-05	0.000236087		HIRIP3	83	0.00369316	0.0222146		CCDC120	61.5455	0.00467708	0.0259172		MRPS2	2.49619	3.0984e-08	3.33938e-07
										DHX8	4.30377	0.00100325	0.00888477		RIMBP2	4.73319	2.19487e-05	0.000240977		HSD17B14	78.2857	0.00369316	0.0222146		CCK	12.3182	0.00467708	0.0259172		DTX3	3.85968	3.10755e-08	3.34564e-07
										PCLO	2.23531	0.00100322	0.00888477		SEMA6C	15.5033	2.24153e-05	0.000244756		IL6R	54.3333	0.00369316	0.0222146		CCSER2	7.81818	0.00467708	0.0259172		C19orf52	2.17645	3.22349e-08	3.45557e-07
										ARL2BP	2.1791	0.00100493	0.00888518		GNLY	21.2649	2.24153e-05	0.000244756		ING4	75.619	0.00369316	0.0222146		CD19	389.455	0.00467708	0.0259172		QPRT	2.92507	3.44111e-08	3.67598e-07
										RDH11	2.21444	0.00105253	0.00919212		CHRD	15.1358	2.24153e-05	0.000244756		ISM2	369.286	0.00369316	0.0222146		CD27	251.227	0.00467708	0.0259172		COX4I1	3.11926	3.50115e-08	3.73319e-07
										ATP8B1	4.29176	0.00105019	0.00919212		KIF13B	2.05276	2.26082e-05	0.000246056		KCNQ2	574.857	0.00369316	0.0222146		CD79A	1375.23	0.00467708	0.0259172		ACOX3	2.19179	3.59777e-08	3.82804e-07
										ZMAT4	2.88831	0.00105746	0.00921909		ENPP4	2.12197	2.36643e-05	0.0002556		KIAA0930	82.1429	0.00369316	0.0222146		CFTR	2.18182	0.00467708	0.0259172		OPLAH	2.49713	3.69272e-08	3.92072e-07
										MRM1	2.25271	0.00109162	0.00942642		DYM	5.34251	2.40329e-05	0.0002593		KIAA1024	197.619	0.00369316	0.0222146		CHMP4C	350.591	0.00467708	0.0259172		TMEM132A	4.14595	3.87026e-08	4.09617e-07
										ZDHHC21	4.22427	0.00112742	0.00967704		AGPAT4	2.39793	2.51044e-05	0.00026927		KIAA1239	52.5238	0.00369316	0.0222146		COA5	121.318	0.00467708	0.0259172		FARP2	2.25766	3.8916e-08	4.11439e-07
										BECN1	4.4172	0.00113455	0.00972313		PLEKHA1	2.40621	2.55292e-05	0.000272504		KLHDC9	65.0952	0.00369316	0.0222146		COL6A5	5.22727	0.00467708	0.0259172		RNASEH2B	3.27088	3.96805e-08	4.19078e-07
										SYNPO2	2.15538	0.0011396	0.00972313		FAM208B	2.80756	2.6884e-05	0.000285136		KLHL24	4.57143	0.00369316	0.0222146		DCBLD2	13.3636	0.00467708	0.0259172		PCCA	2.5071	3.99429e-08	4.2096e-07
										CBR3	10.2658	0.00114974	0.00980126		GK	2.18035	2.71212e-05	0.000286739		KLK10	29.6667	0.00369316	0.0222146		DDC	104.955	0.00467708	0.0259172		MRPS15	3.04462	4.12263e-08	4.34028e-07
										GNL3L	2.95011	0.00115668	0.00984475		TMEM67	2.02864	2.83e-05	0.000297314		KRTCAP2	422.429	0.00369316	0.0222146		DERL3	2959.45	0.00467708	0.0259172		FAM162A	2.95855	4.19607e-08	4.41294e-07
										ATP6V1B1	5.53066	0.00117722	0.00996742		DDX24	2.41032	2.86453e-05	0.000300625		L3MBTL2	16.7143	0.00369316	0.0222146		DNAH1	9.09091	0.00467708	0.0259172		GAL3ST1	38.3874	4.3059e-08	4.52369e-07
										STAT2	3.72706	0.001214	0.0101875		MFSD5	2.36573	2.90157e-05	0.000303874		LAD1	29.2857	0.00369316	0.0222146		DNAH5	7	0.00467708	0.0259172		ARHGEF17	2.15618	4.33583e-08	4.54102e-07
										HLA-C	2.1169	0.00121401	0.0101875		SMOC1	20.0412	2.91653e-05	0.00030435		LAT2	23.5238	0.00369316	0.0222146		DNAH9	4.09091	0.00467708	0.0259172		SDSL	2.46761	4.33598e-08	4.54102e-07
										TRIM45	2.0451	0.00121443	0.0101875		LIMCH1	2.026	2.92438e-05	0.00030435		LEPREL1	36.5238	0.00369316	0.0222146		EFHC1	141.636	0.00467708	0.0259172		CPNE5	41.7371	4.44373e-08	4.64407e-07
										SYNGR2	7.66052	0.00124554	0.0104049		SPRYD3	2.09913	2.93871e-05	0.000305522		LGR5	32.619	0.00369316	0.0222146		ERCC6	101.864	0.00467708	0.0259172		2022-03-05	2.00213	4.62963e-08	4.82825e-07
										SNRPF	56.8259	0.00126792	0.0105477		BMS1	2.68629	2.98947e-05	0.000309587		LGR6	14.4286	0.00369316	0.0222146		EXPH5	7.77273	0.00467708	0.0259172		RHOT2	2.11865	4.74464e-08	4.94303e-07
										EFR3A	2.69525	0.00128276	0.0106357		KRAS	3.01876	2.99438e-05	0.000309698		LIN28B	96.0476	0.00369316	0.0222146		FAM166B	972.909	0.00467708	0.0259172		POLD2	8.15964	4.76051e-08	4.95441e-07
										NASP	2.47396	0.00129288	0.0106931		PLA2G4C	3.62341	3.05668e-05	0.000315102		LIPH	114.905	0.00369316	0.0222146		FAM46C	180.727	0.00467708	0.0259172		SPOCK3	2.80454	4.92527e-08	5.1099e-07
										NF1	2.01385	0.00131329	0.0108442		SPAG1	2.68574	3.05913e-05	0.000315102		LOC101059911	874.905	0.00369316	0.0222146		FGF20	28.8182	0.00467708	0.0259172		DSP	2.45439	5.02387e-08	5.19608e-07
										SMEK1	3.12708	0.00132365	0.0109204		SPECC1	2.48754	3.14846e-05	0.000323958		LRFN3	40.4762	0.00369316	0.0222146		FHAD1	15	0.00467708	0.0259172		MYO18A	2.30953	5.10654e-08	5.27066e-07
										ASPHD1	24.0484	0.00132791	0.0109465		EP400	3.21617	3.15251e-05	0.00032404		LYG2	499.667	0.00369316	0.0222146		GLTSCR1	47.6364	0.00467708	0.0259172		MAPK13	2.37662	5.428e-08	5.59084e-07
										RPL13A	2.30712	0.00137646	0.0112631		VCAN	4.25507	3.17545e-05	0.000325728		LYPD1	170.333	0.00369316	0.0222146		GSAP	12.3182	0.00467708	0.0259172		C9orf142	3.74402	5.56229e-08	5.72325e-07
										SET	2.14053	0.00139812	0.0114123		PDE3B	4.60447	3.21059e-05	0.000328995		MED8	33.4286	0.00369316	0.0222146		HMGN4	1757.45	0.00467708	0.0259172		CRB2	57.0526	5.58879e-08	5.73871e-07
										CHCHD2	4.34336	0.00141898	0.0115633		ANGEL1	2.59991	3.30406e-05	0.00033788		MLLT6	4.04762	0.00369316	0.0222146		HOMEZ	37.2727	0.00467708	0.0259172		PACSIN1	2.07478	5.75401e-08	5.89019e-07
										NMNAT1	2.89718	0.00144239	0.0116877		GLS2	2.46649	3.44447e-05	0.00035116		MST1R	41.2381	0.00369316	0.0222146		IRF4	56.9091	0.00467708	0.0259172		ASMTL	2.66391	5.8171e-08	5.94869e-07
										MRRF	3.04102	0.00144238	0.0116877		CALCA	5778.2	3.53848e-05	0.000357462		MTERFD3	104.333	0.00369316	0.0222146		IRF5	96.1818	0.00467708	0.0259172		DNPEP	2.2664	6.30879e-08	6.42519e-07
										CAMSAP2	6.6111	0.00144676	0.0117136		GALNT10	183.167	3.53848e-05	0.000357462		MTMR11	10.9048	0.00369316	0.0222146		KBTBD3	3477.09	0.00467708	0.0259172		PTPN13	8.68542	6.40422e-08	6.50939e-07
										ZNHIT2	43.3583	0.00145581	0.0117583		MDGA2	66.4667	3.53848e-05	0.000357462		MTRF1	11.8095	0.00369316	0.0222146		KCND1	17.5	0.00467708	0.0259172		CCDC86	2.94533	6.40449e-08	6.50939e-07
										LCMT1	2.01995	0.001465	0.0118134		PCDHGA5	232.233	3.53848e-05	0.000357462		MTTP	15.2857	0.00369316	0.0222146		KDELR1	118	0.00467708	0.0259172		DGUOK	2.37559	6.41186e-08	6.51025e-07
										GNAS	2.67434	0.00148794	0.0119119		PCDHGB3	213.133	3.53848e-05	0.000357462		MYO16	4.33333	0.00369316	0.0222146		KERA	64.4091	0.00467708	0.0259172		MRPS11	2.10328	7.18052e-08	7.24652e-07
										PPFIA3	3.97341	0.00148794	0.0119119		RDH12	496.633	3.53848e-05	0.000357462		MYPOP	205.762	0.00369316	0.0222146		KLHL1	74.6818	0.00467708	0.0259172		C12orf44	2.95207	7.29299e-08	7.34219e-07
										RPL6	2.60191	0.0015807	0.0125639		SLC2A10	305.433	3.53848e-05	0.000357462		N4BP2L1	18.8571	0.00369316	0.0222146		LHFPL4	87.5455	0.00467708	0.0259172		PCCB	2.05951	7.29736e-08	7.34219e-07
										ABCF1	2.38622	0.00158305	0.0125725		ANAPC10	2.66456	3.65545e-05	0.000367421		NEK4	511.429	0.00369316	0.0222146		LRRC49	128.364	0.00467708	0.0259172		FABP5	2.95989	7.8604e-08	7.86119e-07
										TMEM62	5.60531	0.00159829	0.0126835		JAM2	6.06191	3.68791e-05	0.000370311		NHS	52.2857	0.00369316	0.0222146		MAB21L1	47.0909	0.00467708	0.0259172		SPECC1	2.17732	8.16106e-08	8.13744e-07
										MAP2K2	2.23447	0.00160768	0.0127176		NEK9	2.01302	3.71484e-05	0.000371898		NOTUM	133.81	0.00369316	0.0222146		MAD2L1BP	12.5455	0.00467708	0.0259172		SELO	3.77231	8.39458e-08	8.3453e-07
										IGSF1	2.09942	0.00163267	0.0128542		EML1	2.03465	3.77047e-05	0.00037521		NPR3	43.4286	0.00369316	0.0222146		MB21D1	11.9545	0.00467708	0.0259172		TXNRD2	2.08953	8.71039e-08	8.62492e-07
										TNKS	90.6655	0.00164649	0.0129325		ERP29	2.24156	3.7705e-05	0.00037521		NPY2R	596.286	0.00369316	0.0222146		MED13	3.22727	0.00467708	0.0259172		ISOC2	2.82368	8.71039e-08	8.62492e-07
										RAP1GAP	2.58988	0.00171628	0.013365		TMEM5	12.2152	3.79774e-05	0.000377545		NTRK2	2933.43	0.00369316	0.0222146		MLKL	22.1364	0.00467708	0.0259172		C18orf25	3.25769	8.95154e-08	8.82871e-07
										SYT7	2.92227	0.00176316	0.0136029		HEMK1	103.992	3.82344e-05	0.000378935		PALM3	31.6667	0.00369316	0.0222146		MOB3B	190.364	0.00467708	0.0259172		POLG	2.74443	9.28698e-08	9.13261e-07
										CDC37L1	2.06293	0.00183456	0.0140776		NOC2L	2.81744	3.82596e-05	0.000378935		PCDHA13	17.7143	0.00369316	0.0222146		MS4A6A	121.818	0.00467708	0.0259172		CDH2	2.00343	9.34882e-08	9.18427e-07
										MBNL1	4.21878	0.00183819	0.0140947		SLC38A2	11.7432	3.9319e-05	0.000388178		PCDHGB4	55.3333	0.00369316	0.0222146		MUC19	641.955	0.00467708	0.0259172		MRPL28	2.33573	9.43707e-08	9.25277e-07
										PTPN6	2.40518	0.00184582	0.0140991		FUCA1	2.28593	3.94211e-05	0.000388802		PCSK9	83.7619	0.00369316	0.0222146		MYH2	187.864	0.00467708	0.0259172		LPP	2.01687	9.58929e-08	9.37442e-07
										REXO4	12.86	0.00186832	0.0142491		NDNL2	2.44352	3.96892e-05	0.00039106		PDGFA	214.952	0.00369316	0.0222146		N4BP2L2	37.2273	0.00467708	0.0259172		FARS2	2.38259	9.58929e-08	9.37442e-07
										HRNR	15.1938	0.00186832	0.0142491		STOML1	14.9771	3.98235e-05	0.000391611		PHKG1	615.762	0.00369316	0.0222146		NEUROD2	180.773	0.00467708	0.0259172		ZMYM3	2.48909	9.71292e-08	9.4766e-07
										TGM3	39.6988	0.00191074	0.0145062		ZNF446	16.2281	3.98235e-05	0.000391611		PLD5	95.2381	0.00369316	0.0222146		NFATC3	9.59091	0.00467708	0.0259172		SLC25A36	3.32131	9.72227e-08	9.4766e-07
										ZHX1	7.4389	0.00198924	0.0149996		RASA3	3.05634	4.07168e-05	0.000398825		POC1B	39.9524	0.00369316	0.0222146		NFIB	306.955	0.00467708	0.0259172		PNPT1	2.01697	9.74388e-08	9.47918e-07
										NAV2	5.10052	0.00198924	0.0149996		DUSP14	13.547	4.2657e-05	0.000414982		POLD3	437.143	0.00369316	0.0222146		NINL	34.2273	0.00467708	0.0259172		DNAJC9	2.20723	9.74388e-08	9.47918e-07
										ZNF316	18.9935	0.00199818	0.0150556		BEGAIN	10.9475	4.30663e-05	0.000417743		POLK	3.09524	0.00369316	0.0222146		NIPAL3	18.2273	0.00467708	0.0259172		OXA1L	5.77754	9.81021e-08	9.53441e-07
										CD55	2.47111	0.00202214	0.015179		RBM34	29.8084	4.30663e-05	0.000417743		POLL	27.7143	0.00369316	0.0222146		NSD1	6.77273	0.00467708	0.0259172		FAAH	2.16406	1.01409e-07	9.83666e-07
										DDX3Y	2.11409	0.00201994	0.015179		PCDH8	2.48355	4.33418e-05	0.000420008		PPEF1	19	0.00369316	0.0222146		NXT2	24.8636	0.00467708	0.0259172		CASKIN2	2.83038	1.05188e-07	1.01835e-06
										TAPBP	2.58944	0.00207769	0.0155055		MGST2	2.78716	4.46551e-05	0.000431062		PPM1M	837.476	0.00369316	0.0222146		OTUD5	88.0455	0.00467708	0.0259172		MRPL43	2.16823	1.07313e-07	1.0359e-06
										SPATS2	11.7112	0.00210225	0.0155928		NCK1	2.55997	4.5025e-05	0.000433797		PRICKLE1	72.5238	0.00369316	0.0222146		PAGR1	49.6364	0.00467708	0.0259172		USP47	2.30034	1.13379e-07	1.08976e-06
										KRT80	7.26808	0.00211731	0.0156581		LMBRD2	2.15725	4.50253e-05	0.000433797		PRR14	31.6667	0.00369316	0.0222146		PIK3R3	45.2727	0.00467708	0.0259172		GSTCD	2.1581	1.13437e-07	1.08976e-06
										TRAPPC5	4.83227	0.00214407	0.0158325		PGM3	2.38217	4.56926e-05	0.000439379		PRR18	7.14286	0.00369316	0.0222146		PLEKHD1	403.455	0.00467708	0.0259172		CNN1	6.18609	1.19686e-07	1.14869e-06
										ZC3H11A	4.95083	0.00221379	0.0162037		WDR25	6.71986	4.65585e-05	0.000446417		PSG9	144.429	0.00369316	0.0222146		PLEKHH1	10.2727	0.00467708	0.0259172		COASY	2.18923	1.19868e-07	1.14933e-06
										MBIP	9.32384	0.002218	0.0162226		DDX60L	8.16301	4.65585e-05	0.000446417		PTGDR2	74	0.00369316	0.0222146		PRSS53	68.2727	0.00467708	0.0259172		TGFBR3L	9.13497	1.27212e-07	1.21735e-06
										ROBO1	2.54536	0.00227813	0.0165763		ARFGAP1	2.21493	4.70556e-05	0.000449888		PTTG1IP	13.2381	0.00369316	0.0222146		RBM20	19.7273	0.00467708	0.0259172		OSBPL6	2.28259	1.27327e-07	1.21735e-06
										POLB	3.13244	0.00228128	0.0165763		KCNJ3	5.89976	4.71889e-05	0.00045073		RNF144A	208.952	0.00369316	0.0222146		RBM23	801.227	0.00467708	0.0259172		GLCE	3.07639	1.33846e-07	1.276e-06
										CHMP4B	2.17817	0.00231574	0.0167778		LIPE	2.22431	4.78482e-05	0.000456156		RNF157	24.1905	0.00369316	0.0222146		RGS2	108.273	0.00467708	0.0259172		HMGCS1	2.64841	1.35986e-07	1.29477e-06
										TAF7	2.54212	0.00231826	0.0167839		TBC1D20	2.06409	5.06337e-05	0.000479509		SCARA5	51.4286	0.00369316	0.0222146		RIPK3	3.81818	0.00467708	0.0259172		HINT2	2.24867	1.40444e-07	1.33129e-06
										GAPVD1	2.19496	0.00249525	0.0178967		KCNIP4	13.9132	5.13605e-05	0.000485193		SEMA3G	30.8095	0.00369316	0.0222146		SERPINB2	644.5	0.00467708	0.0259172		NLGN1	3.76921	1.4083e-07	1.33368e-06
										YME1L1	2.33574	0.00249524	0.0178967		TRIM46	10.3825	5.13605e-05	0.000485193		SLC15A4	99.7619	0.00369316	0.0222146		SIKE1	251.818	0.00467708	0.0259172		EPB41L2	2.05719	1.44951e-07	1.37011e-06
										RNF126	2.02794	0.00253452	0.0181393		TM9SF1	2.0117	5.21359e-05	0.000491406		SLC17A7	501.095	0.00369316	0.0222146		SLAMF7	571.273	0.00467708	0.0259172		FADS2	4.40742	1.48711e-07	1.40167e-06
										MYO1D	3.46649	0.00257055	0.0183445		GOLGA1	2.02799	5.25024e-05	0.000493928		SLC43A1	34.4762	0.00369316	0.0222146		SLC18A2	399.091	0.00467708	0.0259172		FMNL2	3.91019	1.55165e-07	1.45975e-06
										LOC100652741	2.30965	0.0026424	0.018781		PDXK	2.33759	5.368e-05	0.000502172		SLC7A6	234.952	0.00369316	0.0222146		SLC44A4	310.773	0.00467708	0.0259172		PDF	3.06386	1.62731e-07	1.52662e-06
										RPP25L	2.17568	0.00276976	0.0193786		AIDA	2.1901	5.36803e-05	0.000502172		SPATA6	29.9524	0.00369316	0.0222146		SLX4	12.6818	0.00467708	0.0259172		VWA5B1	4.50384	1.75581e-07	1.641e-06
										SDR39U1	3.11848	0.00285075	0.0198067		NCAM1	2.07369	5.48662e-05	0.000512786		SPEF2	8	0.00369316	0.0222146		STARD9	2.36364	0.00467708	0.0259172		FBXW9	4.45494	1.77101e-07	1.65366e-06
										CLNS1A	2.46899	0.00289301	0.0200862		TSPYL2	2.86526	5.50045e-05	0.000513598		STK32A	24.4286	0.00369316	0.0222146		STRADA	64.5909	0.00467708	0.0259172		DNPH1	2.23825	1.80653e-07	1.68368e-06
										TRIP11	2.17272	0.0029358	0.0202987		COG5	2.04971	5.56711e-05	0.000518852		SYT15	89.619	0.00369316	0.0222146		TBC1D19	11.7727	0.00467708	0.0259172		CNN3	2.59664	1.86399e-07	1.734e-06
										NEDD4	2.21843	0.00296675	0.0204702		ALG1	2.30014	5.7732e-05	0.000536559		TFPT	567.762	0.00369316	0.0222146		TLR8	44.0455	0.00467708	0.0259172		ASRGL1	2.65994	1.89198e-07	1.75677e-06
										TRMT6	2.06758	0.00297919	0.0204853		FAM174A	3.71858	5.85764e-05	0.000543901		TM7SF3	144.952	0.00369316	0.0222146		TRAM2	165.909	0.00467708	0.0259172		ATP2B3	3.22321	1.90931e-07	1.77121e-06
										ARHGEF10	2.91345	0.00298381	0.0205029		ACBD5	3.96707	6.08674e-05	0.000563548		TNFAIP8L3	20.619	0.00369316	0.0222146		TYROBP	618.5	0.00467708	0.0259172		NIPSNAP3A	2.76713	1.92326e-07	1.78249e-06
										TAF6	3.85201	0.00300491	0.0206277		RDH13	2.26742	6.09937e-05	0.000563726		TTF1	90.5714	0.00369316	0.0222146		USH1C	40.5455	0.00467708	0.0259172		COA6	16.2483	1.9385e-07	1.79495e-06
										IGFBP7	3.70494	0.00306268	0.0209497		HLA-DPB1	2.96395	6.10558e-05	0.000563778		TXLNB	236.333	0.00369316	0.0222146		ZNF423	15.8182	0.00467708	0.0259172		UBL7	2.85332	1.94153e-07	1.79609e-06
										MAGT1	2.95903	0.00311786	0.0212053		PSAP	2.0762	6.20746e-05	0.000571601		UBN1	4.90476	0.00369316	0.0222146		SHARPIN	14.3376	0.0048338	0.0266379		TIMM21	3.09056	1.98421e-07	1.83388e-06
										RPL28	2.71534	0.00315449	0.0213667		ZRANB2	2.02792	6.31448e-05	0.000579853		VAMP1	1811.48	0.00369316	0.0222146		NRP2	2.31103	0.00484667	0.0266941		HIP1	2.71021	2.03022e-07	1.87294e-06
										FAM105B	197.331	0.00315218	0.0213667		SMPD1	3.15141	6.34354e-05	0.000581986		WDR4	181.143	0.00369316	0.0222146		KIAA1211L	17.8077	0.00489875	0.0269364		IFT140	2.29977	2.11209e-07	1.93951e-06
										METTL16	2.70631	0.003438	0.022924		NENF	2.1385	6.38963e-05	0.000583535		WSCD1	23.8095	0.00369316	0.0222146		R3HCC1	75.7519	0.00507507	0.0277836		SHANK3	2.58364	2.26372e-07	2.06924e-06
										MYLK	2.10605	0.00349647	0.0231961		UBR2	2.51649	6.3977e-05	0.000583739		ZMYM6NB	722	0.00369316	0.0222146		GLB1L	2.1204	0.00528892	0.028656		SMCR7L	89.869	2.30005e-07	2.09669e-06
										TTC39C	2.37472	0.00350319	0.0232252		DHPS	2.01963	6.48544e-05	0.000590128		ZNF644	2.95238	0.00369316	0.0222146		EPT1	12.5454	0.00540261	0.0290358		PEX3	2.22168	2.30246e-07	2.09699e-06
										RTFDC1	2.99344	0.00351966	0.023288		UGT3A2	10.444	6.51989e-05	0.000592723		PRDM2	6.11369	0.00379184	0.0227124		HPGDS	6.22065	0.00556935	0.0297399		PAPSS1	2.2258	2.35516e-07	2.13527e-06
										TRIP4	6.58589	0.00352665	0.0233034		SACS	5.45212	6.77995e-05	0.000613573		SLC30A7	2.11348	0.00382206	0.0228797		PLEKHA6	2.21672	0.00566829	0.0301717		COX5A	2.95378	2.62515e-07	2.365e-06
										NPHP4	3.82922	0.00353597	0.0233341		MKL2	2.37394	6.86735e-05	0.000619806		ARL6IP1	12.1571	0.00383477	0.0229295		CHRDL1	7.10242	0.00568462	0.0302423		SPR	2.85175	2.66608e-07	2.39539e-06
										TP53I11	3.7309	0.00353597	0.0233341		ANO10	2.06116	6.86744e-05	0.000619806		STARD3NL	5.56088	0.00391548	0.023244		ENTPD5	25.7839	0.00590203	0.0311996		TBC1D9B	2.16488	2.70751e-07	2.43043e-06
										RPS18	2.01642	0.00359888	0.0236867		POLR2G	2.3197	7.06787e-05	0.000635599		SSX2IP	8.4121	0.00397957	0.0235963		ATP13A3	3.43027	0.00609249	0.0319696		CPT2	2.17796	2.74979e-07	2.46617e-06
										BAZ1B	4.24313	0.00375756	0.0244517		REEP1	2.83579	7.47059e-05	0.000667609		ELN	7.19425	0.00419251	0.0247123		DOPEY1	2.66796	0.00612964	0.0321139		YEATS4	2.16153	2.78246e-07	2.49323e-06
										GAN	2.07319	0.00375917	0.0244517		CTPS2	2.04813	7.572e-05	0.000675463		NHSL2	3.02863	0.00421902	0.0248393		DPF3	2.26083	0.00626431	0.0326142		DCTD	6.68932	2.86975e-07	2.5554e-06
										EXT1	2.11901	0.00374242	0.0244517		MFAP5	3.33171	7.80843e-05	0.000693937		ALS2CL	7.69198	0.00431872	0.0252537		MAP2K3	2.25858	0.00642048	0.0333002		SYN1	2.02029	2.92483e-07	2.60213e-06
										VAMP4	2.03205	0.0037943	0.0246642		ERGIC1	2.24986	7.81383e-05	0.000693937		SESN2	18.0755	0.00431872	0.0252537		TJAP1	3.73384	0.0064464	0.0333883		LIAS	3.8062	2.92857e-07	2.60314e-06
										RNF25	2.01933	0.00381359	0.0247574		GAK	2.1325	7.92623e-05	0.000702675		SAA1	5.958	0.00467144	0.0269316		AR	3.32601	0.00647507	0.0335194		SLC25A44	40.206	2.94128e-07	2.61212e-06
										SLC35B3	6.0605	0.00385476	0.024976		BLZF1	3.35761	7.94955e-05	0.000704113		CAMK2B	3.11985	0.00477903	0.027441		DUS2L	4.33608	0.00659992	0.034095		CCDC111	4.55654	3.01198e-07	2.67253e-06
										UVRAG	11.7017	0.00385476	0.024976		THY1	2.26703	8.1558e-05	0.000719193		RPUSD3	3.50366	0.00485381	0.0277587		BLOC1S4	5.32803	0.00659992	0.034095		TYSND1	26.2156	3.10538e-07	2.74464e-06
										CRISPLD2	17.1488	0.00385476	0.024976		CCDC9	2.15512	8.21687e-05	0.00072394		LYRM9	3.55451	0.00485741	0.0277634		NTAN1	2.8595	0.00661816	0.0341539		GLUL	4.74308	3.20788e-07	2.8213e-06
										TMTC3	2.88751	0.00392261	0.0252889		GATM	3.24266	8.27285e-05	0.000726953		TMEM30A	2.05708	0.00499098	0.0284292		TARBP1	7.04449	0.00662211	0.0341567		TATDN1	3.26454	3.2236e-07	2.83263e-06
										RPS6	2.0849	0.00421243	0.0268131		GALNT2	2.06508	8.39143e-05	0.000736087		NRXN2	45.984	0.00520431	0.0295265		MARK3	2.26266	0.00669364	0.0343485		POU2F1	2.50728	3.28293e-07	2.88223e-06
										FPGT	6.21631	0.00421345	0.0268131		PTGR1	2.00718	8.51188e-05	0.00074533		B9D1	2.27823	0.00530064	0.029954		PIK3R1	6.13339	0.00673671	0.0345339		MRPS26	2.07124	3.35908e-07	2.93876e-06
										USP19	2.65521	0.00433361	0.0275081		VTI1B	2.00492	8.88251e-05	0.000773715		CNPY3	4.8978	0.00547408	0.0306519		DLGAP4	4.2749	0.00698914	0.0356268		DHRS13	2.39416	3.36609e-07	2.94231e-06
										SDF2	6.42269	0.00434181	0.0275423		EXOSC5	2.81398	8.91006e-05	0.000775439		REEP2	2.24644	0.00553355	0.0308791		GGA2	2.23855	0.0070569	0.0358807		MECP2	2.11538	3.41104e-07	2.97639e-06
										MED20	3.13962	0.00436324	0.0276606		KDELC1	6.40226	8.96761e-05	0.000779768		ATP9B	4.00644	0.00588348	0.0324972		PLCH1	2.58672	0.00710553	0.0360545		CUTC	3.32838	3.44816e-07	3.00616e-06
										LCN2	2.41941	0.00448236	0.0282901		IER3IP1	2.24444	9.01656e-05	0.000781983		DOCK4	3.54906	0.00594133	0.0327471		WWP2	3.5246	0.00710553	0.0360545		SLC9A6	4.72858	3.70663e-07	3.21466e-06
										USF1	3.75085	0.00451616	0.0284115		ZER1	6.90946	9.12501e-05	0.000789333		HDDC3	2.9332	0.00594239	0.0327471		TTPAL	2.43647	0.00753499	0.0379252		GTPBP3	2.27427	3.91441e-07	3.38605e-06
										FAM50A	2.97517	0.00459132	0.0288321		B4GALT3	7.88228	9.29582e-05	0.000802025		RHOB	3.31123	0.00603509	0.0330686		ARL6IP1	2.68512	0.00792927	0.0395316		PAK3	2.33832	3.97475e-07	3.42934e-06
										PIK3R4	2.32504	0.00465071	0.0291139		ADCY3	2.05896	9.45534e-05	0.00081298		TRIM13	3.32339	0.00621282	0.0338637		ZNF830	10.881	0.00801631	0.0399058		PYGM	2.12477	3.9927e-07	3.44185e-06
										TCEAL2	2.5026	0.00466131	0.0291616		SEPSECS	7.34379	9.49867e-05	0.000816004		RRP15	4.4209	0.00638591	0.0346748		CTNNAL1	2.85159	0.00872302	0.0428543		ARID4A	2.16113	4.02345e-07	3.46537e-06
										RPL14	2.4441	0.00471665	0.0293425		SV2A	2.41733	9.53456e-05	0.000817685		CRIM1	5.8149	0.00700718	0.037498		DDX49	2.12852	0.00881845	0.04321		MCM7	2.20801	4.12638e-07	3.54897e-06
										SETMAR	3.7514	0.00485209	0.0300541		INVS	50.8111	9.61803e-05	0.000824131		COX11	3.09149	0.00717149	0.0382339		STK11	6.24976	0.00896364	0.0437284		DHTKD1	2.15404	4.22455e-07	3.62296e-06
										UBTD1	2.72235	0.00488401	0.0301956		UBA7	2.77584	9.78076e-05	0.000837357		COQ10B	5.12825	0.00742539	0.0393983		CTDNEP1	3.497	0.00916584	0.0446223		EML3	2.38589	4.23883e-07	3.63209e-06
										SNX2	2.13758	0.00498872	0.0306157		NOV	3.38704	0.000100574	0.000858833		CAMSAP3	2.54613	0.00754468	0.0399464		MNAT1	3.07719	0.00916921	0.0446223		THNSL2	115.812	4.61076e-07	3.94064e-06
										DDX24	3.43686	0.00497542	0.0306157		ASPN	3.97009	0.000100885	0.000859284		ZMYND11	2.90975	0.00769702	0.0406883		HFE	4.43089	0.00921558	0.0447173		HAPLN4	42.8634	4.61076e-07	3.94064e-06
										KIAA1279	2.40409	0.00512998	0.0313097		MAN1C1	2.24238	0.000102316	0.000869993		PLXNA3	2.90441	0.00776421	0.0408924		PKHD1L1	3.32329	0.00921558	0.0447173		TSR2	7.69753	4.68372e-07	3.99275e-06
										TJAP1	2.18179	0.00513522	0.0313223		PBXIP1	2.15363	0.000105237	0.00089179		SCAMP5	7.25513	0.00793735	0.0415847		YRDC	3.74942	0.00923994	0.0448137		SFRP1	6.0267	5.09091e-07	4.32879e-06
										TP53I3	2.46394	0.00539766	0.0325259		SYNPO	2.0687	0.000108513	0.0009149		DOCK1	2.50624	0.00823583	0.0429035		LDB3	3.38778	0.00928112	0.0449262		ISOC1	2.62528	5.22372e-07	4.43417e-06
										SEMA4C	2.00956	0.00548675	0.0328575		IFIT5	2.31473	0.00010892	0.000917556		BAIAP2L1	2.4462	0.00828754	0.0431254		MED19	2.50434	0.00940649	0.045423		UQCR10	3.70189	5.22372e-07	4.43417e-06
										PCDH1	2.27175	0.00557573	0.0331794		SSSCA1	15.7548	0.000118436	0.000986904		CRISPLD1	9.2477	0.00842742	0.043664		MCM4	2.95527	0.00952746	0.0459184		MYL6B	2.69509	5.38387e-07	4.55849e-06
										RYBP	7.06786	0.00573961	0.0339718		SEC16B	4.23795	0.000121913	0.00100914		DDHD1	42.5672	0.00876283	0.0450357							DOCK8	3.07975	5.5065e-07	4.6505e-06
										DCAF13	2.05753	0.00583281	0.0344622		ASCC1	2.16062	0.000124736	0.00102995		LAIR2	66.3626	0.00876283	0.0450357							THSD4	4.37664	5.51823e-07	4.65647e-06
										MPZL1	2.91019	0.00584881	0.0345159		FAM105A	2.97482	0.000128067	0.00105051		ESM1	24.9415	0.00876283	0.0450357							MRPL38	2.11335	5.54874e-07	4.67432e-06
										SOWAHC	4.34368	0.00600055	0.0351828		CD97	6.71426	0.000128253	0.00105117		ST3GAL2	11.5367	0.00885386	0.0454335							PIP4K2C	2.04939	5.80522e-07	4.86577e-06
										SH2B1	3.83378	0.0063418	0.0366601		TRIM14	3.90744	0.000132808	0.00108229		CBX4	6.03234	0.00886735	0.0454793							PDLIM1	3.24274	6.16502e-07	5.14576e-06
										RBL2	2.43974	0.00660825	0.0378356		BTBD1	21.791	0.000133771	0.00108836		PAK7	17.2634	0.00919448	0.0466305							COMMD10	2.11164	6.44882e-07	5.36476e-06
										KIAA1033	2.36767	0.0066638	0.0380017		ARHGAP6	2.88796	0.00013546	0.00110031		OXT	9.99414	0.00919448	0.0466305							IFT80	2.66804	6.51435e-07	5.41022e-06
										LSM6	8.50176	0.00665704	0.0380017		WBP4	2.21141	0.000137749	0.00111799		NXPH3	10.8588	0.00919448	0.0466305							MIF	2.01347	6.84702e-07	5.65669e-06
										YY1	2.06642	0.00667502	0.0380217		ALG11	2.44894	0.000139101	0.00112805		ZG16B	28.3496	0.00919448	0.0466305							MEA1	3.5158	6.85076e-07	5.65669e-06
										CPNE6	2.12576	0.00669351	0.0381053		DIAPH2	2.06964	0.000140493	0.00113841		RASGRF1	11.0876	0.00919448	0.0466305							NCS1	3.29556	6.99114e-07	5.76759e-06
										VMAC	11.2222	0.00679453	0.0385925		PLEKHF2	3.72691	0.000143081	0.00115657		TUBB2B	10.9455	0.00919448	0.0466305							CYGB	4.02451	6.99973e-07	5.76759e-06
										MUC5B	2.08007	0.00687152	0.0388751		KLHDC4	7.37776	0.000145877	0.00117726		OSBPL5	29.4902	0.009645	0.0485615							EMILIN3	4.01882	7.00239e-07	5.76759e-06
										CNGA3	2.54685	0.0068932	0.0389757		ANKRD17	2.39252	0.000153205	0.00122946		PRSS12	4.2562	0.009645	0.0485615							MCCC2	2.03632	7.1077e-07	5.84951e-06
										SCO2	3.12952	0.00692623	0.0391105		EFCC1	5.19343	0.000154399	0.00123705		DMPK	14.0769	0.0098107	0.0492556							P4HA1	5.28945	7.16105e-07	5.88372e-06
										MOXD1	26.8851	0.00716365	0.0400067		PCNA	2.19774	0.000161863	0.00129064		HS6ST1	2.01783	0.00987099	0.0495334							DPYSL5	2.10436	7.26878e-07	5.96733e-06
										TSPYL4	2.23054	0.00719106	0.0401373		ZFYVE20	2.89636	0.000162334	0.00129336												TIMM9	2.37737	7.28409e-07	5.97499e-06
										AKAP13	2.10225	0.00747478	0.0413742		CHPF2	2.62105	0.000163893	0.00130475												RAB11FIP5	2.48037	7.65783e-07	6.261e-06
										ANGPT2	4.88888	0.0075291	0.0415828		EIF2AK4	2.51303	0.000166358	0.00132332												TRIM33	3.12736	7.66888e-07	6.2649e-06
										S100A8	7.48623	0.00774197	0.0425596		YIPF3	2.09452	0.000168653	0.00133838												MVK	2.11178	7.8352e-07	6.37991e-06
										NAP1L5	2.75111	0.00778429	0.0427089		HEATR5A	2.23462	0.000169781	0.00134519												TRUB1	2.42413	8.58843e-07	6.95357e-06
										KIAA0355	2.41694	0.00798672	0.0435564		ILVBL	2.06817	0.000170976	0.00135144												STARD7	2.19704	8.7223e-07	7.05053e-06
										ASPSCR1	2.0081	0.00799214	0.0435622		FAM8A1	2.06208	0.000173328	0.0013668												PREX1	2.5917	9.04262e-07	7.28587e-06
										SPCS1	4.06816	0.00809789	0.0439468		PYCR2	2.7557	0.000173329	0.0013668												GLYATL1	620.978	9.10564e-07	7.30132e-06
										ARPC1A	4.75512	0.00820794	0.0444234		C4orf27	2.00344	0.000183046	0.00143888												PLEKHA7	134.652	9.10564e-07	7.30132e-06
										CHPF2	3.17099	0.0082574	0.0446231		XPR1	6.57619	0.000194267	0.00151398												TCEA3	901.109	9.10564e-07	7.30132e-06
										SDCCAG3	7.51748	0.00831053	0.0447845		NOP2	2.79272	0.00019459	0.00151531												RABGGTB	2.1107	9.33712e-07	7.48093e-06
										SEMA5A	6.41626	0.00831053	0.0447845		CEP170	2.37608	0.000195902	0.00151736												ALDH1B1	2.14892	9.35753e-07	7.48527e-06
										MTFR1	4.96814	0.00831053	0.0447845		CACNA2D1	2.04993	0.000195916	0.00151736												MRPL27	3.84417	9.60785e-07	7.66709e-06
										KCNJ3	4.62897	0.00835991	0.0449525		GOLIM4	2.26816	0.000198191	0.00153371												MRPL4	2.08702	1.00746e-06	8.0012e-06
										GRWD1	2.58909	0.00842185	0.0451783		SULF1	2.35768	0.000198333	0.00153371												COMTD1	3.04719	1.06566e-06	8.44331e-06
										SIK3	10.554	0.00861419	0.0460237		PGBD5	2.56533	0.000199423	0.00153975												MCCC1	2.56929	1.06861e-06	8.45997e-06
										KRT9	6.46869	0.00882845	0.0466448		BAG5	2.0046	0.000201298	0.00154824												LDOC1	2.87762	1.08335e-06	8.56507e-06
										CTPS1	2.11538	0.00930561	0.0486519		TRIM26	3.00813	0.000201531	0.00154884												MGST3	2.58274	1.08446e-06	8.56507e-06
										CXorf56	3.19511	0.00935263	0.0488203		MAN2B1	2.21095	0.000202663	0.00155515												UBE2Q1	3.58169	1.10215e-06	8.68424e-06
										VMA21	3.27541	0.00935263	0.0488203		FRYL	3.39753	0.000204037	0.00156332												AASDHPPT	2.15278	1.10862e-06	8.72829e-06
										ECE1	2.69656	0.00942858	0.0491141		COL4A3BP	2.16981	0.000211049	0.00160983												MRPL15	2.44599	1.21955e-06	9.4969e-06
										ECEL1	2.0807	0.00964932	0.0499926		PPAPDC1B	5.79381	0.000211758	0.00161379												DYRK1A	2.63652	1.22629e-06	9.54196e-06
															IKBIP	2.36794	0.000221247	0.00166703												GDI1	2.18436	1.23753e-06	9.61446e-06
															NAA16	2.01853	0.000222188	0.00167285												MRPL13	2.18324	1.29303e-06	9.99122e-06
															TJAP1	4.13618	0.000222732	0.00167449												PVRL1	2.60119	1.31181e-06	1.01129e-05
															EARS2	2.33398	0.000224242	0.00168074												NQO2	2.89768	1.32601e-06	1.02066e-05
															B4GALT7	6.06982	0.000224692	0.00168283												MID1	2.64269	1.331e-06	1.02371e-05
															TUBA1C	2.3011	0.000227099	0.00169838												ATP5E	2.08461	1.34482e-06	1.03355e-05
															USP11	2.21885	0.000227276	0.00169838												GRP	145.924	1.42832e-06	1.09017e-05
															NELFE	2.61959	0.000229659	0.00171489												BCHE	312.157	1.42832e-06	1.09017e-05
															RPS6KC1	2.01083	0.000232089	0.00172916												BEND5	132.517	1.42832e-06	1.09017e-05
															RAPGEF4	2.24097	0.000233887	0.00174126												TOP3B	3.49774	1.50671e-06	1.1465e-05
															GCC2	2.01197	0.000236617	0.00175635												HSD17B8	2.74789	1.53991e-06	1.16998e-05
															KTI12	3.03015	0.000241181	0.00178624												CNKSR1	6.1167	1.60077e-06	1.21345e-05
															NRSN1	4.59075	0.000242457	0.0017917												PITPNC1	3.22287	1.61004e-06	1.21955e-05
															LPL	5.96167	0.000244435	0.00180499												SLC25A22	2.18004	1.65562e-06	1.24746e-05
															PHF8	2.87454	0.000249628	0.00183656												CHST4	27.7628	1.72187e-06	1.29347e-05
															CADPS	2.00735	0.00024963	0.00183656												MYH11	2.31475	1.80555e-06	1.35227e-05
															PTPN9	2.03393	0.00024963	0.00183656												ATF2	2.7256	2.05692e-06	1.52566e-05
															NUCB1	2.09515	0.000256385	0.0018821												MMAB	2.14717	2.08482e-06	1.54406e-05
															CPVL	2.68915	0.000257704	0.00188931												DPH5	3.52533	2.09994e-06	1.55296e-05
															AGK	2.02983	0.000270411	0.00196058												KBTBD4	3.06643	2.09994e-06	1.55296e-05
															JAK1	2.172	0.000270411	0.00196058												KCNA5	7.72214	2.14672e-06	1.58404e-05
															SLC39A9	8.05815	0.000275401	0.00199098												MTG1	2.16347	2.15303e-06	1.58752e-05
															PCYOX1L	2.06211	0.000281399	0.00202264												MICALL1	9.97535	2.2636e-06	1.66414e-05
															VAMP4	3.49013	0.000282226	0.00202711												DIABLO	3.47917	2.33769e-06	1.71608e-05
															TIMP4	2.46359	0.000290779	0.00208281												AES	10.5539	2.34694e-06	1.71909e-05
															HPSE	35.5513	0.000294543	0.00210499												ACTBL2	2.39501	2.39738e-06	1.75307e-05
															SEZ6L2	2.31226	0.000296704	0.00211796												NMT2	2.52423	2.51609e-06	1.8309e-05
															CARD6	31.187	0.000296782	0.00211796												CHD3	2.21063	2.64236e-06	1.91442e-05
															RPP38	4.81767	0.000298782	0.00213072												PSEN2	4.00969	2.76109e-06	1.99177e-05
															TATDN3	2.27964	0.000316927	0.00223619												TRAPPC2L	3.58125	2.77291e-06	1.99886e-05
															XKR7	47.0218	0.00032447	0.00227973												ATP5S	2.73279	2.89331e-06	2.07516e-05
															WIZ	10.7037	0.00032447	0.00227973												PXN	2.01164	3.16108e-06	2.25267e-05
															APC	2.97603	0.000326634	0.00229171												RAB11FIP2	2.27859	3.2046e-06	2.2788e-05
															SMIM7	10.5397	0.000339204	0.00236496												ARHGEF6	3.69201	3.49266e-06	2.46609e-05
															AKAP6	4.2368	0.000344317	0.00239233												PKN2	2.19254	3.59955e-06	2.53618e-05
															RANBP9	2.24542	0.000344732	0.00239233												MYCBP2	2.06262	3.67606e-06	2.58645e-05
															ARHGEF16	2.8164	0.000346198	0.00240032												PET100	6.48046	3.6984e-06	2.59668e-05
															HSPB1	2.40531	0.000347422	0.00240369												ACADM	2.26309	3.88787e-06	2.72015e-05
															C5orf15	9.08232	0.000354562	0.00244605												TIMM10B	6.48598	3.92816e-06	2.74642e-05
															CA5B	6.60544	0.000354562	0.00244605												ELMO2	2.369	4.05427e-06	2.82275e-05
															ARSB	2.02135	0.000358433	0.00245617												KCNA3	7.24618	4.14532e-06	2.88294e-05
															THUMPD3	2.00341	0.000370848	0.00251716												KIF1B	2.79418	4.14652e-06	2.88294e-05
															TMEM41A	5.6466	0.000387562	0.00260925												STARD3	2.01545	4.26072e-06	2.95617e-05
															MYH6	36.4711	0.000387872	0.00260958												SUCLG2	2.52142	4.40787e-06	3.03961e-05
															KIAA0947	32.0991	0.000417738	0.00279172												TNK1	13.1835	4.40837e-06	3.03961e-05
															PHLPP2	2.89192	0.000418367	0.00279406												UBR7	2.78812	4.41205e-06	3.04005e-05
															COMTD1	2.48042	0.00042316	0.00281665												ZBTB40	31.2569	4.54059e-06	3.12216e-05
															SLC1A1	10.5891	0.000447939	0.00294819												CBR4	2.49218	4.72491e-06	3.23111e-05
															EXOSC4	2.01675	0.000459138	0.00301198												STX12	2.01803	4.9941e-06	3.40588e-05
															HINT1	2.04237	0.000468039	0.00305633												CTNNAL1	9.28144	5.10847e-06	3.47675e-05
															EPHX4	5.61649	0.00047341	0.00308736												PPP1R21	2.31141	5.13417e-06	3.48952e-05
															GALT	2.40531	0.000478875	0.00311893												MINOS1	10.8588	5.14745e-06	3.49614e-05
															GPX7	4.00088	0.00048141	0.0031334												ABCA7	3.2544	5.20612e-06	3.53119e-05
															MAP3K4	2.0101	0.000490523	0.00318545												OCIAD1	2.08542	5.50104e-06	3.71357e-05
															SLC16A7	4.51277	0.000492049	0.00319194												AKNA	182.848	5.79754e-06	3.90055e-05
															NUDT6	2.03223	0.000492555	0.00319194												HOPX	3331.57	5.79754e-06	3.90055e-05
															TMEM104	2.71131	0.00050092	0.00323928												SLC25A53	611.239	5.79754e-06	3.90055e-05
															IL17RC	2.63612	0.000503773	0.00325562												ST8SIA5	3419.63	5.79754e-06	3.90055e-05
															BRIX1	3.55792	0.000517531	0.00333161												RPUSD3	5.20595	6.12229e-06	4.09972e-05
															HEATR3	3.75464	0.000530555	0.00338925												NACC1	2.88927	6.27372e-06	4.1843e-05
															GBP2	2.07956	0.000535416	0.00341593												SLC16A1	3.25979	6.34479e-06	4.22887e-05
															EBNA1BP2	2.22503	0.000539102	0.00343506												GALK1	3.40198	6.57591e-06	4.36835e-05
															UTP18	2.62486	0.000544436	0.00346683												FAM175B	3.10724	7.3342e-06	4.82714e-05
															TAPT1	2.3521	0.000559526	0.00354485												SVOP	15.4875	7.48514e-06	4.91677e-05
															RPGRIP1L	4.79785	0.0005785	0.00365347												PDDC1	2.10042	8.06591e-06	5.26709e-05
															IFIT1	2.48312	0.000590866	0.00371747												KANK3	2.67683	8.26671e-06	5.39117e-05
															TRIP4	2.3249	0.000637142	0.0039563												SMG6	2.11905	8.40045e-06	5.47124e-05
															RPH3A	9.04016	0.000642475	0.00398199												USP28	7.3503	8.43004e-06	5.48694e-05
															FBN1	2.44462	0.000659144	0.00407015												CCDC93	2.1462	8.68901e-06	5.62983e-05
															KBTBD7	2.48205	0.000665353	0.00410342												FHL5	7.65522	8.82582e-06	5.7069e-05
															ABHD15	100.516	0.000673399	0.00414026												LAMA3	2.05595	8.89509e-06	5.74472e-05
															CEP290	21.414	0.000673399	0.00414026												ATOX1	2.26733	9.61356e-06	6.14125e-05
															PRKAA2	5.36298	0.000687267	0.00421257												URM1	2.0773	9.69234e-06	6.18266e-05
															SHMT2	2.17961	0.000701671	0.00428771												TIMM23	9.72491	9.69696e-06	6.18266e-05
															COMP	33.2766	0.000708992	0.00431923												CLIP3	7.244	9.76644e-06	6.22299e-05
															ZSCAN26	18.0666	0.000708992	0.00431923												MATN2	2.52931	1.03761e-05	6.57791e-05
															WWC3	6.73258	0.000746328	0.00450251												ACOT7	2.16697	1.049e-05	6.64165e-05
															MVD	2.26609	0.000757478	0.00452554												FAM213B	22.5502	1.10736e-05	6.9714e-05
															RRS1	2.26983	0.000764228	0.00452554												MRS2	18.0747	1.11761e-05	7.01824e-05
															AAED1	127.433	0.000765372	0.00452554												ACOT13	2.37694	1.12907e-05	7.08198e-05
															ATP10D	54.9	0.000765372	0.00452554												FCGBP	9.10311	1.1495e-05	7.19587e-05
															B4GALT6	101.633	0.000765372	0.00452554												NUDCD3	2.06862	1.17517e-05	7.3337e-05
															BVES	290.533	0.000765372	0.00452554												LYPLAL1	2.31664	1.17517e-05	7.3337e-05
															CNOT8	60.6	0.000765372	0.00452554												ECHDC3	2.23638	1.23945e-05	7.70112e-05
															CNTNAP5	160.867	0.000765372	0.00452554												GSS	2.14927	1.25604e-05	7.79447e-05
															CST6	1767.33	0.000765372	0.00452554												RSAD1	7.45091	1.30813e-05	8.07258e-05
															DBC1	17.3333	0.000765372	0.00452554												BCKDHA	2.97788	1.34219e-05	8.27255e-05
															DSE	351.767	0.000765372	0.00452554												TMEM11	2.07419	1.37703e-05	8.47685e-05
															FEM1A	17.8	0.000765372	0.00452554												SLC12A7	2.27459	1.44339e-05	8.84177e-05
															FGF7	947.367	0.000765372	0.00452554												TDRD7	2.02797	1.51682e-05	9.25752e-05
															IL1RAPL1	97.0333	0.000765372	0.00452554												GRAMD1A	3.11205	1.57658e-05	9.6105e-05
															KCNA2	88.2667	0.000765372	0.00452554												NAV1	2.24684	1.6793e-05	0.000101561
															MRAS	175.833	0.000765372	0.00452554												EMD	2.08974	1.79282e-05	0.00010823
															NLGN4X	416.633	0.000765372	0.00452554												SLC22A17	2.03601	1.80455e-05	0.000108872
[truncated: 384 more rows]
