# Supplementary material for: Integrated proteogenomic characterization across major histological types of pituitary neuroendocrine tumors
Source: Cell Res. 2022 Oct 28;32(12):1047–67. doi: 10.1038/s41422-022-00736-5 (PMC9715725; doi:10.1038/s41422-022-00736-5)
Supplement: Supplementary file 14 — Table S5 [file 41422_2022_736_MOESM14_ESM.xlsx]

## Sheet: Description
Table S5. Proteogenomic Characterization Revealed Three Modes of EGFR Activation in the TPIT Lineage, Related to Fig. S5.
Sheet #	Name	Description
Sheet 1	EGFR associated genes	EGFR receptor, EGFR ligands, ACTH biosynthesis associated genes, EGFR pathway activity, and ssGSEA scores were presented at the mRNA, protein, and phosphorylation levels.
Sheet 2	Chi-square_clinical indicator	Pathological annotations of 46 patients in the TPIT lineage are calculated with Chi-square test.
Sheet 3	PI3K-AKT mTOR	Differentially expressed genes associated with PI3K-AKT-mTOR signaling pathway were identified among ACTH_USP8 mutant, ACTH_USP8 WT, and silent TPIT groups.

## Sheet: EGFR associated genes
Clinicopathological subtype	GH	GH	GH	GH	GH	GH	GH	GH	GH	GH	GH	GH	GH	GH	GH	GH	GH	GH	GH	GH	GH	PRL	PRL	PRL	PRL	PRL	PRL	PRL	PRL	PRL	PRL	PRL	PRL	PRL	PRL	PRL	PRL	PRL	PRL	PRL	PRL	PRL	PRL	PRL	TSH	TSH	TSH	TSH	TSH
Group	non-TPIT lineage	non-TPIT lineage	non-TPIT lineage	non-TPIT lineage	non-TPIT lineage	non-TPIT lineage	non-TPIT lineage	non-TPIT lineage	non-TPIT lineage	non-TPIT lineage	non-TPIT lineage	non-TPIT lineage	non-TPIT lineage	non-TPIT lineage	non-TPIT lineage	non-TPIT lineage	non-TPIT lineage	non-TPIT lineage	non-TPIT lineage	non-TPIT lineage	non-TPIT lineage	non-TPIT lineage	non-TPIT lineage	non-TPIT lineage	non-TPIT lineage	non-TPIT lineage	non-TPIT lineage	non-TPIT lineage	non-TPIT lineage	non-TPIT lineage	non-TPIT lineage	non-TPIT lineage	non-TPIT lineage	non-TPIT lineage	non-TPIT lineage	non-TPIT lineage	non-TPIT lineage	non-TPIT lineage	non-TPIT lineage	non-TPIT lineage	non-TPIT lineage	non-TPIT lineage	non-TPIT lineage	non-TPIT lineage	non-TPIT lineage	non-TPIT lineage	non-TPIT lineage	non-TPIT lineage	non-TPIT lineage
Symbol	PitNET_001	PitNET_002	PitNET_003	PitNET_004	PitNET_005	PitNET_006	PitNET_007	PitNET_008	PitNET_009	PitNET_010	PitNET_011	PitNET_012	PitNET_013	PitNET_014	PitNET_015	PitNET_016	PitNET_017	PitNET_018	PitNET_019	PitNET_020	PitNET_021	PitNET_022	PitNET_023	PitNET_024	PitNET_025	PitNET_026	PitNET_027	PitNET_028	PitNET_029	PitNET_030	PitNET_031	PitNET_032	PitNET_033	PitNET_034	PitNET_035	PitNET_036	PitNET_037	PitNET_038	PitNET_039	PitNET_040	PitNET_041	PitNET_042	PitNET_043	PitNET_044	PitNET_045	PitNET_046	PitNET_047	PitNET_048	PitNET_049
EGFR_mRNA	0.83	0.7	1.06	4.19	4.05	3.1	4.94	3.97	0.82	0.42	0.78	0.69	0.71	1.83	0.1	0.24	1.38	0.33	1.25	2.91	0.87	0.32	3.43	1.68	NA	0.33	5.12	0.16	NA	0.51	1.69	0.68	6.44	5.15	3.4	0.18	0.53	0.98	3.02	2.18	1.94	0.34	0.91	20.17	2.24	0.83	2.29	6.03	1.06
EGFR_protein	0.0001	0.0001	0.0001	0.0001	0.0001	0.0001	0.0001	0.0001	0.0221	0.0001	0.113	0.0334	0.0001	0.3206	0.0502	0.0001	0.0001	0.0001	0.0001	0.1126	0.0001	0.0001	0.1384	0.0001	0.0891	0.0001	0.0001	0.0001	0.0915	0.0001	0.0001	0.0001	0.0001	0.3109	0.0001	0.0001	0.0001	0.0001	0.0001	0.0001	0.0001	0.0001	0.0001	0.0001	0.133959	0.086	0.0627	0.2702	0.0792
EGFR_phosphoprotein	0.001	0.001	0.420957	0.001	0.001	0.001	1.44686	0.174778	0.001	0.001	1.37666	0.001	0.001	1.22063	15.9399	0.001	0.538843	3.04011	0.001	0.001	0.0950481	0.001	0.001	0.001	0.308961	0.001	2.68518	0.001	0.001	0.001	0.001	0.001	3.70435	6.98509	5.53474	0.001	0.001	0.001	0.286517	0.861424	0.483273	0.506152	2.26429	9.90557	0.502469	NA	NA	1.39622	0.0448287
EGFR_T693	0.001	0.001	0.420957	0.001	0.001	0.001	1.36099	0.174778	0.001	0.001	1.37666	0.001	0.001	1.22063	15.9399	0.001	0.538843	3.04011	0.001	0.001	0.0950481	0.001	0.001	0.001	0.308961	0.001	2.68518	0.001	0.001	0.001	0.001	0.001	3.70435	6.43312	4.25928	0.001	0.001	0.001	0.001	0.861424	0.34323	0.506152	2.26429	9.90557	0.502469	NA	NA	1.39622	0.0448287
AREG_mRNA	1.06	0.72	0.51	0.07	0.63	0	0.05	0.4	0.33	0.05	0.2	0	0.31	0	0	0	0	0	0.11	0.24	0	2.16	0.19	0.95	NA	6.21	7.26	0.53	NA	0.05	0.06	0	2.28	1.06	0.93	0.82	0.45	0.18	0	0.1	2.91	0	0.05	0	0.29	0	0.36	1.85	0.14
TGFA_mRNA	0.19	0.04	0.6	0.21	0.26	0.82	0.97	0.96	0.3	0.61	0.28	0.22	0.1	0.44	0.36	0.06	0.21	0.27	0.3	1.83	0.53	0.31	0.75	1.33	NA	8.87	1.96	0.18	NA	0.02	0.37	0.13	1.35	0.43	1.74	0.63	2.93	0.05	0.19	0.82	0.32	0.71	1.93	1.16	0.31	0.38	0	0.25	0.14
EGF_mRNA	2.37	0	0.07	0.23	0.23	0.97	0.48	1.07	0.13	0.1	0.08	0.01	0.03	0.12	0.31	0	0.27	0.04	0.04	1.94	0.02	3.59	0.09	5.84	NA	1.31	0.49	0	NA	0.59	0.57	5.65	1.65	0.92	0.02	0	1.01	0.81	0.04	3.82	7.14	0.09	2.1	2.86	0.36	1.05	2.3	38.29	1.58
BTC_mRNA	0.21	0.07	1.59	0.54	0.82	0.57	0.64	0.68	0.26	0.01	0.18	0.21	0.12	0.51	0.59	0.07	0.26	0.08	0.09	1.82	1.2	0	0.19	1.93	NA	0.52	0.05	0.61	NA	0	0.14	0.23	0.38	0.71	1.18	0.35	0.02	0.03	0.04	0.18	0.67	0.02	0.18	0	0.29	0.07	0.18	1.18	0.53
EPGN_mRNA	0	0	0	0	0.58	0	0.08	0.22	0.04	0.35	0.22	0	0.22	0.08	0.2	0	0.05	0	0	0	0.18	0	0.07	0.07	NA	1.13	0	0.09	NA	0	0.05	0.16	0.09	0.08	0.21	0	0	0.12	0	0	0.26	0	0	0	0	0.27	0	0	0
HBEGF_mRNA	5.6	10.27	2.34	1.54	2.48	3.41	9.69	13.03	2.15	1.18	2.25	2.79	0.7	2.36	0.84	0.44	1.24	2.37	0.82	29.6	2.73	3.93	3.49	5.97	NA	8.17	12.84	1.87	NA	2.3	4.91	7.07	6.15	3.19	42.1	6.62	8.46	2.41	6.8	6.04	4.03	19.65	4.38	11.02	7.27	5.04	7.01	4.93	0.97
NRG4_mRNA	7.69	0.32	7.73	4.36	5.95	0.76	5.48	7.51	7.09	10.12	5.29	6.77	13	12.34	17.62	5.94	5.05	8.62	20.67	1.16	39.06	0.45	1.04	3.25	NA	6.82	2.42	10.71	NA	2.85	4.37	5.9	2.05	2.63	1.78	5.16	2.92	4.37	3.02	1.56	1.36	1.99	1.46	0.55	4.13	7.24	3	2.66	1.95
USP8_mRNA	21.47	10.48	26.62	23.46	27.8	23.08	21.39	32.6	27.4	21.46	23.57	34.71	13.45	61.46	51.55	17.38	24.04	30.26	20	12.8	27.98	3.06	26.35	27.12	NA	37.44	14.53	65.28	NA	27.15	34.9	21.52	16.86	14.45	11.17	22.86	9.81	19.97	20.21	27.49	12.9	37.46	14.56	12.13	29.54	32.28	33.46	28.31	18.56
USP8_protein	0.328031	0.396	0.33805	0.2832	0.0510137	0.0829	0.1877	0.1983	0.3386	0.1957	0.143523	0.3918	0.418426	0.196336	0.0696	0.1475	0.2965	0.287021	0.0851	0.0384	0.1745	0.0441966	0.1786	0.5987	0.1009	0.2563	0.0784392	1.6608	0.8251	0.0921	0.2502	0.2004	0.0816	0.1875	0.0705	0.2107	0.2111	0.1639	0.0469	0.0976	0.163623	0.043555	0.2763	0.2062	0.0643752	0.025	0.0789	0.1445	0.1348
USP8_phosphoprotein	9.28196	13.2135	2.00057	3.15281	4.09577	1.76077	2.1743	2.69945	1.60566	5.75462	3.50268	0.704892	1.93849	0.50234	4.58523	2.22306	2.32621	0.608451	1.33363	0.001	0.129531	0.001	0.001	4.78955	0.667947	2.32553	0.001	1.95538	0.001	0.001	1.79972	0.212837	4.16471	2.37143	0.001	0.432555	2.81859	0.001	1.35088	0.253134	0.001	0.001	0.0552148	0.337063	1.36862	NA	NA	2.159	0.212107
POMC_mRNA	11.92	3.8	1.38	24.43	14.37	4.24	2034	521.55	1.72	6.5	27.55	100.04	3.7	1917.64	62.42	26.47	155.48	2.71	5.18	1930.27	1.2	11.83	2.7	11.25	NA	0.14	59.24	1.96	NA	8.73	0.53	169.63	4506.57	649.53	6246.02	14.37	5.45	2.26	0.98	120.41	1.12	0.97	3.54	14.67	0.61	5.19	2.81	0.7	8.15
POMC_protein	46.7017	3.7962	0.0247	0.6265	0.886	0.6389	62.1459	44.7297	12.5911	0.9423	0.6264	36.3126	0.0233	791.672	1372.8	0.689	7.4286	168.198	0.2367	192.688	6.43698	0.7165	30.1785	0.975	505.22	1.0354	2.5747	1.87194	0.0595	2.1623	4.16073	18.6246	130.286	79.2496	3143.43	1.0172	0.0817	495.5	0.6588	1.1074	3.8606	0.6087	22.6867	1.2464	2.71657	74.3044	6.7295	1.55665	15.9692
POMC_phosphoprotein	58.9909	6.96568	13.0694	20.193	8.86425	23.0666	31.6822	18.9764	17.5224	4.20603	5.1088	28.848	7.0104	274.677	239.53	27.687	14.4219	286.855	7.0396	0.001	2.63932	2.19398	47.1699	28.8696	258.441	6.25647	3.93953	2.0691	155.582	3.72632	16.2284	18.3981	108.256	176.564	282.54	1.8222	16.8609	28.5067	1.70977	1.06978	11.1662	2.38449	129.794	1.91491	16.2717	NA	NA	17.0857	4.98218
Peptide hormone biosynthesis	0.431764	-0.491892	-0.255872	-0.603108	0.114749	-0.329215	-0.345005	-0.347545	-0.642056	-0.120016	0.0636107	-0.46103	0.208811	-0.420101	-0.239132	-0.363051	-0.476069	0.437305	0.234415	-0.0109197	-0.511667	0.221753	-0.292602	0.22538	0.261459	0.292145	0.305174	-0.274277	-0.355007	-0.414747	-0.401193	-0.140843	0.143769	0.407024	0.515688	-0.171775	-0.249138	-0.280471	0.284531	-0.353376	0.359358	0.361616	-0.0674214	0.289003	0.16051	0.38143	0.462127	-0.00557955	0.341901
ERBB signaling pathway	-0.164536	0.136524	-0.172268	0.0172398	-0.111923	-0.473669	-0.239269	-0.416284	-0.270353	-0.212585	-0.40809	-0.023694	-0.0405805	0.0483864	-0.117311	-0.260791	0.122658	-0.187715	-0.0748125	-0.12724	-0.0757021	0.0607728	0.107731	-0.11202	-0.00523537	0.0243419	-0.177594	0.205098	0.293111	-0.16522	0.0239609	-0.12188	-0.163298	0.0791202	-0.0562791	0.0144841	-0.173234	-0.060054	-0.0634125	-0.117473	0.00212045	0.166481	0.0349897	0.0460091	0.216042	-0.138504	-0.00474766	0.102942	0.0682829
EGFR_PROGENy score	0.158069	0.763752	-0.768458	-0.771463	-0.580494	0.776015	-0.40231	-0.813028	-0.339916	-0.572632	-0.748764	-0.947809	-0.970445	-0.864324	-1.02538	0.0798547	-0.826423	-1.03772	-0.309282	1.92058	-1.75454	1.26579	1.63242	0.191837	NA	1.01758	0.996628	-0.885473	NA	0.626257	-0.274319	-0.991169	0.314434	0.48125	1.02927	0.41998	0.784629	0.245217	-0.0325252	-0.367649	1.15338	-1.16789	0.731836	1.49647	-0.26499	-0.176041	0.369049	-0.0421269	0.0629122
PI3K-AKT mTOR signaling	0.0273839	0.0110958	-0.247811	-0.0509001	-0.194651	-0.29638	0.0710223	-0.155407	-0.0691352	0.0718449	-0.330553	0.0951059	-0.047071	-0.105842	-0.127446	-0.29643	0.075865	0.134042	-0.195023	0.00677378	0.249287	-0.301488	0.14437	0.0537519	-0.101971	0.141009	-0.0448515	0.125836	0.10468	0.039583	-0.0403731	-0.00621246	-0.0419083	0.0771907	-0.203681	-0.0825368	-0.120432	0.189592	-0.0863597	0.081335	0.216242	-0.128668	-0.16535	-0.191043	0.0340006	-0.356894	-0.173225	0.104109	0.0941839
MAPK signaling pathway	-0.0270052	0.0298961	-0.106293	-0.0247848	0.030757	-0.184484	0.0855628	-0.217513	-0.150514	-0.0411172	-0.222331	-0.0360715	-0.127091	0.00443352	-0.0813747	-0.148408	0.192972	-0.00333823	0.028449	0.164918	-0.0133455	0.0878927	0.104689	-0.0991678	-0.00725517	-0.119297	-0.0696255	-0.00616871	0.194737	-0.119275	0.0745004	-0.17272	0.130955	0.0522948	-0.0456742	-0.0497393	-0.118254	-0.0666213	-0.106268	-0.16224	-0.0214907	0.119779	0.0973151	0.179094	-0.0214678	-0.0833556	-0.014299	-0.126976	-0.000118084
Cell cycle	-0.0348933	0.322039	0.321878	0.0306075	-0.0693378	0.10702	0.23869	0.19589	0.365159	-0.00104978	0.107191	0.1115	0.241226	0.130965	0.183249	-0.0075162	-0.0167006	0.0879941	0.108132	0.0652714	0.194473	0.0218139	0.166089	0.0662758	-0.0210414	0.0859923	-0.200107	0.174779	0.0535996	0.30874	0.26257	-0.158969	-0.324228	-0.0840298	-0.183215	0.109155	-0.175038	0.0514817	-0.0844831	0.0799801	-0.085263	-0.103516	-0.0765605	-0.147732	-0.000374893	-0.101919	-0.136869	-0.269734	-0.020347
[truncated: 151 more columns]

## Sheet: Chi-square_clinical indicator
Annotation	p value	X squared
Tumor diameter	0.00635715	14.3141
Surgery invasion	0.013902	8.55145
Radio invasion	0.00385049	11.1191
KNOSP	0.000546296	23.8937
Transcriptomic cluster	1.24607e-06	37.7696
Proteomic cluster	1.02619e-10	46
USP8 mutant	1.02619e-10	46

## Sheet: PI3K-AKT-mTOR
Genes involved in PI3K-AKT mTOR signaling pathway
Symbol	PitNET_108	PitNET_109	PitNET_111	PitNET_103	PitNET_105	PitNET_118	PitNET_114	PitNET_104	PitNET_121	PitNET_113	PitNET_116	PitNET_107	PitNET_102	PitNET_117	PitNET_106	PitNET_120	PitNET_119	PitNET_110	PitNET_122	PitNET_115	PitNET_112	PitNET_125	PitNET_146	PitNET_131	PitNET_138	PitNET_123	PitNET_143	PitNET_124	PitNET_136	PitNET_147	PitNET_132	PitNET_144	PitNET_142	PitNET_128	PitNET_126	PitNET_133	PitNET_140	PitNET_130	PitNET_141	PitNET_135	PitNET_129	PitNET_134	PitNET_145	PitNET_137	PitNET_127	PitNET_139
EGFR_T693	0.575709	0.259799	0.548886	0.900711	6.57343	1.31684	1.84443	4.42244	0.874551	0.791513	0.001	1.51483	1.89574	6.16375	5.6062	8.20209	0.861259	17.9942	1.0154	0.001	11.1419	2.46646	7.03359	4.59492	8.21902	0.878084	6.60694	10.7331	1.04155	10.305	0.001	20.4881	1.54494	18.2108	6.96775	2.84689	2.28794	11.4705	7.72397	6.83391	2.47128	7.56192	11.1862	10.2188	1.0544	NA
GRB2_protein	2.5642	2.0305	4.135	4.46	4.1443	1.4778	0.7241	6.5085	1.5145	1.4128	1.2458	5.6501	1.5902	4.2723	2.4244	1.4036	2.4654	4.4182	4.6146	1.6688	1.484	7.1017	4.2418	5.1292	2.9973	13.7998	6.9874	4.6995	6.484	2.0579	4.1797	10.4551	4.0087	4.8959	6.1986	4.3699	6.5427	5.2993	2.8501	8.095	7.5506	4.5385	5.7788	6.6903	0.8957	2.74034
GAB1_mRNA	23.72	8.96	7.19	11.25	15.42	8.63	6.08	13.73	19.89	9.78	18.38	12.46	9.23	13.52	7.36	13.19	12.55	23.5	13.31	NA	NA	24.05	9.56	33.23	23.51	11.57	24.6	21.95	5.48	9.83	22.6	44.18	26.04	32.62	28.18	4.67	30.58	26.51	32.43	36.95	27.21	30.4	49.76	12.84	45.07	27.82
GAB1_protein	0.0001	0.0001	0.0001	0.0001	0.0001	0.0001	0.0001	0.0001	0.0001	0.0001	0.0001	0.0001	0.0001	0.0001	0.0001	0.0001	0.0001	0.0001	0.0001	0.0001	0.0001	0.0001	0.0001	0.0001	0.0001	0.0001	0.1983	0.0001	0.0001	0.0001	0.0001	0.0001	0.0001	0.0001	0.0674	0.0001	0.078	0.0001	0.0001	0.2351	0.0001	1.7633	0.0659	0.0001	0.0001	0.0001
GAB1_S581	0.001	0.0399322	0.001	0.001	0.001	0.001	0.001	0.88579	0.001	0.001	0.001	0.001	0.001	0.001	0.001	0.001	0.001	0.405762	0.63087	0.001	0.001	0.285727	1.11836	3.31237	0.584558	1.1659	1.85691	0.603135	0.899588	1.82215	0.001	0.0658935	0.681342	5.25565	1.03894	4.47883	0.905096	1.89411	2.42735	1.95335	0.411489	2.17251	1.11986	0.763055	1.33407	NA
PIK3C2B_mRNA	15.76	10.68	9.69	18.38	16.05	34.52	13.21	44.32	11	13.84	40.4	8.73	26.63	13.35	33.49	6.24	8.86	25.72	14.27	NA	NA	53.95	29.71	42.72	40.3	33.23	58.65	65.68	5.04	20.39	47.17	18.14	61.38	51.64	70.96	64.48	35.48	49.93	35.24	34.13	37.8	38.83	36.63	21.9	10.75	37.35
PIK3C2B_protein	0.0001	0.0001	0.0001	0.0001	0.0001	0.019	0.0001	0.0001	0.0001	0.0001	0.0001	0.0001	0.0001	0.0001	0.0001	0.0001	0.0001	0.0643	0.0154	0.0001	0.0001	0.0985	0.0001	0.0001	0.0094	0.0001	0.5521	0.297	0.0001	0.0001	0.0001	0.0001	0.0335	0.0001	0.1347	0.0001	0.5082	0.0577	0.0528	0.1049	0.0001	0.0287	0.0001	0.0001	0.0001	0.0001
PIK3C2B_S155	0.001	0.001	0.001	0.001	0.001	0.001	0.001	0.001	0.001	0.001	0.001	0.001	0.001	0.001	0.001	0.001	0.001	0.001	0.18301	0.001	0.001	1.03607	0.397438	0.935262	0.42442	0.289072	1.43916	0.736544	0.349954	0.764507	0.001	0.493901	0.439546	1.24118	0.831482	0.998797	0.717075	0.780672	0.482019	0.237736	0.581946	0.132902	3.77673	0.340747	0.722744	NA
AKT1_S124	0.001	0.001	0.001	0.001	0.001	0.001	0.001	0.001	0.001	0.001	0.001	0.001	0.001	0.001	0.001	0.001	0.001	0.001	0.001	0.001	0.001	0.001	0.001	0.001	0.454632	0.001	4.04038	0.001	0.001	0.001	0.001	0.733425	0.001	0.001	0.848803	0.19387	0.001	0.001	0.001	0.722946	0.001	1.00902	0.001	0.806282	0.001	NA
AKT3_mRNA	83.6	60.9	74.65	80.18	63.78	80.21	40.32	64.36	79.53	43.15	30.73	82.29	47.6	25.34	70.15	81.02	53.51	46.71	25.33	NA	NA	84.83	18.59	77.86	87.2	14.43	133.09	84.86	29	36.65	44.15	99.69	59.43	27.96	77.1	52.05	105.7	87.74	86.67	104.22	134.43	87.53	98.1	88.15	154.71	69.43
AKT3_protein	0.6342	0.69	0.4038	1.3768	0.1965	0.8146	0.433566	0.8225	0.5585	0.3117	0.2366	0.4197	0.5977	0.182031	1.3057	0.132	0.683749	0.2997	0.1334	0.343489	0.3316	1.9672	0.0762306	0.6943	1.6993	0.087	1.8783	0.7527	0.2798	0.9384	0.2279	0.297	4.1225	0.6276	1.7043	0.6648	2.0916	0.3803	1.042	2.8116	0.7778	0.3669	0.6599	0.4345	0.6321	0.6245
AKT3_S34	0.738711	0.705448	0.001	0.330435	0.001	0.001	0.937557	0.001	0.001	0.001	0.001	0.719678	0.001	0.001	0.906011	0.001	0.001	0.001	0.001	0.001	0.001	1.92059	0.735007	2.57199	1.52387	1.03131	0.35078	1.78223	1.14064	1.79658	0.001	1.49289	1.71951	8.43859	1.22944	3.03341	1.19171	1.16972	1.83008	0.880281	2.72123	0.899366	1.11123	1.5047	2.4719	NA
MTOR_S567	0.001	0.001	0.001	0.001	0.001	0.001	0.001	0.001	0.001	0.001	0.001	0.001	0.001	0.001	0.001	0.001	0.001	0.001	0.001	0.001	0.001	0.296462	0.290041	1.45678	0.250408	0.428133	0.441112	0.304386	0.352008	1.16561	0.001	0.146524	0.30518	0.492336	0.196503	0.457268	0.456732	0.657192	0.734113	0.384754	0.439612	0.393243	0.425329	0.298942	0.325928	NA
RPTOR_S877	6.74367	6.10017	3.57687	4.40257	2.3767	9.40818	5.28541	6.31098	6.08268	8.53748	0.001	6.39467	7.58676	4.54857	3.57156	2.09071	3.73888	7.2512	2.75473	0.548777	9.76843	13.9649	4.67513	16.7458	10.6441	5.6003	6.78994	10.216	4.14229	15.2252	14.8512	6.25191	14.9346	21.5837	12.6127	11.592	18.1146	12.2759	6.32553	16.0387	11.7359	46.5979	7.46821	4.86086	17.2569	NA
EIF4B_S93	2.34704	1.30961	1.22444	1.21809	1.70699	0.911507	0.564055	2.0069	0.982314	3.07691	0.001	2.40262	2.02406	5.83013	2.02777	2.31746	8.87489	1.92425	2.51073	0.001	8.09748	2.08827	2.05366	7.73994	2.40191	3.37712	1.84023	2.58705	3.29512	1.62212	0.001	1.76726	1.49205	7.14552	4.64228	2.169	3.94774	2.00125	1.91057	5.65544	5.77686	4.52933	2.64031	6.48344	4.34114	NA
