# Supplementary material for: Integrated proteogenomic characterization across major histological types of pituitary neuroendocrine tumors
Source: Cell Res. 2022 Oct 28;32(12):1047–67. doi: 10.1038/s41422-022-00736-5 (PMC9715725; doi:10.1038/s41422-022-00736-5)
Supplement: Supplementary file 15 — Table S6 [file 41422_2022_736_MOESM15_ESM.xlsx]

## Sheet: Description
Table S6. Proteomic Alternations Associated with Tumorigenesis in SF1 Lineage and NULL tumors, Related to Fig.S7.
Sheet #	Name	Description
Sheet 1	Cancer-relevant pathways	PROGENy score of 14 cancer-relevant pathways among the main lineages.
Sheet 2	VEGF signaling	Multi-omics expression of hypoxia markers, angiogenesis markers and other cancer-related genes.

## Sheet: Cancer-relevant pathways
Symbol	PitNET_001	PitNET_002	PitNET_003	PitNET_004	PitNET_005	PitNET_006	PitNET_007	PitNET_008	PitNET_009	PitNET_010	PitNET_011	PitNET_012	PitNET_013	PitNET_014	PitNET_015	PitNET_016	PitNET_017	PitNET_018	PitNET_019	PitNET_020	PitNET_021	PitNET_022	PitNET_023	PitNET_024	PitNET_025	PitNET_026	PitNET_027	PitNET_028	PitNET_029	PitNET_030	PitNET_031	PitNET_032	PitNET_033	PitNET_034	PitNET_035	PitNET_036	PitNET_037	PitNET_038	PitNET_039	PitNET_040	PitNET_041	PitNET_042	PitNET_043	PitNET_044	PitNET_045	PitNET_046	PitNET_047	PitNET_048	PitNET_049
Androgen_PROGENy	-1.02968	-0.891148	-0.079397	0.860116	0.992541	-1.28543	0.194835	-0.338121	-0.349935	-0.902189	-0.605895	-0.296236	-0.754486	0.095575	-0.302297	-0.87755	0.00600349	0.0808348	-0.613824	-0.142489	0.0280285	-2.53208	-1.16898	-0.626345	NA	0.0136975	-0.478838	-0.189433	NA	-1.82072	-0.996289	-0.841665	0.289883	-1.19246	-0.359946	-0.670903	-1.11816	-1.13178	-1.09765	-0.916029	-0.315237	-0.195082	-1.48322	0.0941312	1.13966	-0.499236	-0.516541	0.901836	1.34311
EGFR_PROGENy	0.158069	0.763752	-0.768458	-0.771463	-0.580494	0.776015	-0.40231	-0.813028	-0.339916	-0.572632	-0.748764	-0.947809	-0.970445	-0.864324	-1.02538	0.0798547	-0.826423	-1.03772	-0.309282	1.92058	-1.75454	1.26579	1.63242	0.191837	NA	1.01758	0.996628	-0.885473	NA	0.626257	-0.274319	-0.991169	0.314434	0.48125	1.02927	0.41998	0.784629	0.245217	-0.0325252	-0.367649	1.15338	-1.16789	0.731836	1.49647	-0.26499	-0.176041	0.369049	-0.0421269	0.0629122
Estrogen_PROGENy	-0.190143	-0.60242	0.146924	0.674659	-0.00172961	0.582446	0.464868	0.384169	0.323552	-0.308417	-0.570598	0.088497	0.0302252	0.380386	-0.204522	-0.0282715	0.633056	0.218766	0.165692	0.440126	-0.312395	-0.82723	-0.00554481	-0.273084	NA	0.786787	1.60488	-0.932839	NA	0.0224957	0.185239	-0.129853	2.23289	0.063945	1.22239	-0.00658951	1.97913	0.107392	0.309347	0.0814908	0.562263	0.369573	-0.126441	7.5281	-0.0713809	-0.654395	-0.0604265	0.191934	-1.03418
WNT_PROGENy	0.0602321	0.381748	0.707084	-0.0511094	-0.529226	1.02176	0.0891795	0.82114	-0.33487	0.706811	-0.120979	0.924809	0.731103	0.927175	1.06306	1.07803	0.313547	0.294174	1.32728	6.13894	1.14427	0.492769	0.349989	-1.40189	NA	-0.630434	0.18837	-0.0681649	NA	-2.0977	-0.875134	0.0540313	0.353352	0.374507	0.393529	-1.58814	-1.57894	-0.727403	-2.93263	-2.90801	-0.327891	-1.49762	-0.883805	2.8879	0.496582	0.124676	0.305928	-0.749097	-1.26164
JAK.STAT_PROGENy	-0.394362	-0.402789	-0.616271	-0.218907	-0.256056	-0.224109	-0.375241	0.0468365	-0.443625	-0.139958	1.01318	-0.228975	-0.0567822	-0.0328267	-0.0521093	-0.347133	-0.283849	0.469514	-0.420116	0.223713	-0.554638	-0.922626	-0.0985486	2.51698	NA	-0.0239905	-0.486606	-0.293166	NA	-0.499632	-0.485966	-0.663261	-0.480552	-0.668461	-0.00773961	-0.647853	-0.629701	-0.586864	-0.760722	-0.569725	-0.0133663	-0.730387	-0.684236	-0.106248	2.80315	-0.105839	-0.331238	-0.398225	-0.472636
MAPK_PROGENy	0.475357	0.145878	-0.0964968	-0.557286	-0.0988497	0.0579378	-0.143932	-0.22342	-0.211535	-0.273293	-0.662771	-0.573224	-0.311783	-0.0310054	-0.978897	-0.607553	-0.908876	-0.963005	-1.10989	3.68756	-0.934275	-0.256822	2.12311	-0.367201	NA	0.983621	1.30809	-0.427354	NA	2.11499	1.366	-0.573803	0.401534	0.130354	1.47347	0.907831	1.96049	1.25971	1.55778	0.530299	1.02756	0.573033	-0.319269	0.192895	0.192777	0.598085	-0.237514	0.364031	-0.312803
NFkB_PROGENy	-0.0438126	3.89792	-0.500412	0.341128	0.0703223	-0.0028572	0.404016	1.35079	-0.707043	-0.811694	-0.628479	-0.740491	-0.424203	-0.531982	-0.618618	-0.230868	-0.333856	-0.416995	-0.443482	2.66703	-0.413893	-1.24322	0.0512642	-0.365289	NA	-0.117532	1.72074	-0.657932	NA	-0.895333	-0.733364	-0.809218	0.317117	-0.39289	1.14115	-0.644912	-0.684188	-0.967526	-0.82902	-0.820446	0.613805	-0.474986	-0.874982	2.66792	0.617969	-0.562765	-0.460668	0.261455	-0.307514
p53_PROGENy	0.146934	-1.19107	-0.0910199	-0.128735	-0.231258	-0.277361	0.123708	0.170443	0.00611336	-0.571188	1.22129	0.396792	0.858006	1.04096	0.670181	0.61068	-0.419385	-0.124569	-0.339146	0.284809	-0.155488	-2.57494	0.16457	0.392963	NA	0.579297	-1.12271	-0.0811902	NA	-1.09578	-0.90877	-0.572975	-0.59218	-1.75712	-0.918128	-0.813065	-0.567179	-1.21611	-0.51229	-1.09938	1.19722	-0.449829	-0.322652	-0.93742	2.0103	0.205762	0.656302	1.60582	0.095793
PI3K_PROGENy	0.581885	1.38568	0.611376	-0.401556	0.82848	-0.349484	-0.507501	0.039755	0.362018	-0.505919	-0.329645	0.214842	-0.367885	1.38884	1.17322	-1.28344	-0.882525	-1.47226	0.183919	-2.00044	-0.166525	3.00029	-0.332085	1.02714	NA	1.5266	0.607061	0.958664	NA	0.497304	0.310838	-2.15393	-0.836001	1.1093	-0.716557	-1.52212	-0.697467	1.04005	-0.321955	-1.07313	0.233479	0.27997	1.28714	-0.588832	-0.720959	1.04118	-0.764079	0.83707	-1.05824
TGFb_PROGENy	-0.25287	-0.51421	-0.353418	-0.0332693	-0.262237	0.0556683	0.0434427	-0.0758769	-0.464883	-0.430291	-0.326596	-0.347696	-0.314857	-0.337595	-0.513961	-0.149774	-0.287218	-0.359381	-0.370005	2.90962	-0.460965	-0.659162	0.777649	-0.426661	NA	0.0623048	1.85435	-0.419788	NA	-0.331087	-0.326215	-0.475016	0.649708	0.309889	0.658165	-0.215703	-0.33138	-0.348786	-0.374552	-0.0271707	0.11626	-0.354025	-0.462212	11.0502	-0.0720756	-0.356691	-0.328391	0.165089	-0.384411
TNFa_PROGENy	0.192334	3.47741	-0.413762	0.648136	0.222904	0.050762	0.973067	1.4422	-0.638038	-0.936011	-0.530094	-0.773039	-0.47733	-0.440148	-0.655785	-0.378007	-0.0171252	-0.533501	-0.339385	2.88885	-0.407729	-1.41532	0.0110095	-0.339614	NA	-0.3158	2.45136	-0.750355	NA	-1.18663	-0.864348	-0.880996	0.586777	-0.536072	1.05547	-0.667326	-0.655221	-1.06216	-0.91883	-0.535835	0.744054	-0.59702	-0.857515	5.2879	0.816042	-0.544026	-0.59757	0.111845	-0.331804
Trail_PROGENy	-0.145075	0.154013	0.446313	1.20437	0.988845	0.846325	1.27921	0.855917	0.158704	-0.55996	-0.783043	0.747917	0.337276	0.364794	0.102782	0.123668	1.06731	1.05487	0.291536	-0.481602	0.931029	1.30894	-1.51411	0.0703475	NA	0.883501	0.273402	-1.41507	NA	-0.818263	-1.82698	0.448007	0.526075	-0.0717807	-0.195989	0.523229	-0.455413	-0.727889	-0.541991	0.479649	0.436007	0.430755	0.497546	0.39142	-0.0670837	-2.27723	-2.21603	-0.60226	-3.63779
Hypoxia_PROGENy	1.24809	-2.51672	-1.06984	-0.651767	-0.80182	-0.501287	-0.550555	-0.189297	0.26354	-0.611453	-0.659761	0.597954	-0.195494	-0.073146	0.592554	0.812821	-0.318414	-0.777289	0.0123314	1.62544	-0.248404	-2.95788	-0.313648	0.103661	NA	2.08696	-0.824863	-0.567213	NA	1.92523	1.62441	0.613752	-0.879767	-2.46788	-0.180653	1.10348	1.55668	0.585921	1.66897	-0.323816	2.05966	-0.0599038	-0.181635	-0.784484	-0.681557	0.0748028	-0.431395	0.414348	-0.556138
VEGF_PROGENy	-0.0807407	0.619396	-0.10639	0.221955	-0.237505	1.0792	0.121929	1.01305	-1.34458	-0.204822	-0.945613	0.132102	-0.743501	0.203387	-1.3632	0.94279	0.152682	-1.03247	-1.15253	4.9105	-0.601842	1.16215	0.6882	-0.758642	NA	-0.0992902	0.47364	-1.38246	NA	0.150181	0.341293	-1.14925	-0.0872096	0.559052	0.299923	-1.7179	0.0448216	-1.13186	-0.688261	-0.107916	1.02918	-0.506372	-0.0744827	0.944237	-1.59215	-0.124844	0.359911	0.1447	0.249473
[truncated: 151 more columns]

## Sheet: VEGF signaling
Symbol	PitNET_001	PitNET_002	PitNET_003	PitNET_004	PitNET_005	PitNET_006	PitNET_007	PitNET_008	PitNET_009	PitNET_010	PitNET_011	PitNET_012	PitNET_013	PitNET_014	PitNET_015	PitNET_016	PitNET_017	PitNET_018	PitNET_019	PitNET_020	PitNET_021	PitNET_022	PitNET_023	PitNET_024	PitNET_025	PitNET_026	PitNET_027	PitNET_028	PitNET_029	PitNET_030	PitNET_031	PitNET_032	PitNET_033	PitNET_034	PitNET_035	PitNET_036	PitNET_037	PitNET_038	PitNET_039	PitNET_040	PitNET_041	PitNET_042	PitNET_043	PitNET_044	PitNET_045	PitNET_046	PitNET_047	PitNET_048	PitNET_049
HIF1A_mRNA	26.67	9.68	51.3	51.92	77.2	26.96	56.13	50.97	37.17	26.71	36.03	44.68	23.3	53.01	38.73	30.31	61.84	71.97	41.95	41.52	83.97	11.77	35.6	31.42	NA	38.9	37.69	30.87	NA	15.76	23.24	59.8	36.41	35.13	35.86	50.18	33.13	26.45	46.14	75.4	64.94	91.4	37.78	61.86	34.19	28.58	13.27	27.74	22.11
HIF1B_mRNA	20.43	9.52	27.9	22.08	22.1	16.54	22.35	26.43	23.72	30.02	28.03	30.72	14.07	30.54	32.01	24.93	26.53	22.07	27.16	20.2	23.36	1.54	26.56	24.19	NA	15.27	18.18	25.6	NA	21.02	24.18	19.74	19.09	14.17	22.08	13.63	12.82	14.37	17.8	20.24	8.09	18.09	15.56	29.7	19.49	18.47	28.35	24.34	19.45
VEGFA_mRNA	55.55	44.95	8.66	7.67	24.43	70.11	24.86	20.22	5.62	11.21	24.92	20.2	16.37	13.99	13.44	38.9	13.95	6.71	10.22	445.05	12.04	7.05	25.95	12.21	NA	37.89	22.77	28.16	NA	14.41	14.7	23.79	5.72	14.39	13.04	8.98	8.57	9.24	12.57	14.18	31.8	7.31	13.08	29.6	21.9	82.1	31.53	709.61	20.01
VEGFR2_mRNA	2.83	1.97	0.97	17.25	6.95	14.22	6.94	15.99	1.33	3	2.89	3.91	2.49	5.95	0.71	5.19	6.57	3.74	8.09	22.99	3.07	1.43	14.21	7.31	NA	38.78	4.75	2.18	NA	1.51	2.9	1.8	26.88	11.36	8.12	11.08	8.26	4.26	5.96	13.44	18.36	2.85	4.91	35.71	8.94	5.39	3.95	9.95	0.68
PECAM1_protein	0.2158	0.9566	0.245372	1.4028	0.5371	0.8729	0.4997	1.7292	1.3112	0.035	1.0224	1.2871	0.4528	1.3764	0.911	1.5342	0.1956	1.4651	0.1571	1.5928	0.3652	0.5744	4.4859	0.2987	1.2927	1.8623	0.8812	0.6119	0.5891	0.3203	0.4116	0.185561	0.4791	1.0404	1.4531	0.7669	0.459021	0.8871	0.0173	1.01	0.4464	0.8666	3.4014	2.3537	1.661	0.358	0.7894	3.4895	0.6786
NRAS_mRNA	3.61	1.65	4.82	6.3	5.51	1.41	4.03	6.85	5.56	3.28	2.54	7.35	2.16	9.74	7.18	2.92	5.63	8.22	4.74	4.33	5.46	2.44	3.16	3.67	NA	10.26	5.67	5.39	NA	1.93	3.61	6.16	6.05	3.07	6.64	5.76	5.16	4.11	3.97	7.3	4.63	6.93	6.67	12.14	3.71	2.32	1.34	1.6	1.51
KRAS_mRNA	2.99	1.6	6.88	5.43	4.68	3.18	4.31	4.13	5.22	2.56	2.18	5.51	4.35	8.64	7.16	2.07	6.37	7.27	4.34	2.82	15.18	4.15	2.4	5.07	NA	11.83	3.62	4.41	NA	2.47	5.23	7.59	5.91	2.42	5.7	5.67	5.25	4.43	6.94	4.11	11.35	11.32	5.2	10.53	2.7	2.22	1.66	2.95	5.04
KRAS_protein	0.0001	0.0001	0.0001	1.5745	0.0001	0.0001	0.0001	0.0001	0.0001	0.0001	0.0001	0.0001	0.0001	0.0001	0.0001	2.6388	1.8894	0.0001	0.0001	1.304	0.0001	0.0001	7.245	0.0001	0.0001	2.1474	0.0001	0.0001	2.7736	2.7285	0.0001	2.2339	0.0001	0.0001	0.0001	0.0001	0.0001	3.2385	1.9347	0.0001	0.0001	0.0001	0.0001	0.0001	2.34532	1.12995	2.13737	1.241	5.189
HRAS_mRNA	23.58	6.62	18.17	12.9	12.33	32.82	13.86	7.67	27.71	26.5	37.55	12.18	49.74	11.88	31.82	14.7	17.98	15.67	13.62	31.43	15.19	8.87	34.7	13.84	NA	18.9	16.45	11.85	NA	30.73	25.74	10.59	21.52	17.11	22.36	24.69	24	23.48	35.13	14.68	13.06	22.27	9.47	20.3	33.73	17.11	21.59	25.85	25.6
BRAF_mRNA	44.72	10.34	54.65	34.72	36.16	12.92	32.61	35.89	45.22	28.42	45.3	43.7	31.34	34.53	38.4	22.61	32.28	45.61	32.7	13.43	67.26	11.03	30.46	33.17	NA	50	24.21	38.31	NA	29.11	53.94	46.94	30.49	22.34	35.24	46.14	42.96	39.16	56.68	41.35	38.67	84.75	25.91	17.7	28.69	34.14	32.84	36.58	34.39
ARAF_mRNA	24.55	15.97	18.06	18.04	22.08	21.44	18.79	16.63	22.04	18.17	30.08	15.6	21.31	19.02	18.41	27.46	19.26	18.88	24.17	30.08	18.69	5.01	17.52	31.06	NA	13.62	11.96	22.74	NA	20.27	25.03	24.31	16.69	19.34	18.25	10.19	20.43	14.38	16.05	15.09	27.33	14.67	16.86	18.34	39.16	49.18	48.48	24.01	32.87
ARAF_phosphoprotein	0.519591	3.20989	1.12816	4.30017	0.328586	1.91113	0.496438	0.482017	0.385431	0.35265	0.422111	0.556677	0.575895	0.934208	0.152662	1.04785	0.158529	0.637121	0.81194	0.001	0.0764689	0.001	0.001	12.2379	0.001	0.001	0.001	0.001	0.001	0.001	0.001	0.127062	1.51631	1.24219	0.001	0.128286	0.001	0.001	0.132496	0.001	0.564391	0.001	0.384771	0.001	0.142485	NA	NA	0.259941	0.105764
MAP2K2_protein	0.5478	0.9264	1.7211	1.3532	0.2171	0.6058	0.9516	0.4089	1.0815	0.8632	0.3754	1.0103	2.688	1.4747	1.0771	0.5661	0.8903	1.3545	0.9556	0.177819	2.1109	0.0176678	1.94322	2.1781	8.1026	0.2092	0.426	2.7896	6.5742	1.4182	1.2267	0.8529	0.4443	0.6151	0.084	1.9715	0.893	0.9453	0.6792	1.3031	1.4349	0.5799	0.8069	0.2815	1.8528	0.143573	0.255866	0.5687	3.6454
MAPK3_mRNA	19.19	24.31	33.95	45.69	29.91	48.27	22.65	29.02	16.34	32.51	24.75	25.91	34.85	18.62	27.31	54.1	28.72	25.61	30.34	49.19	13.89	9.16	28.63	20.37	NA	31.18	20.22	28.51	NA	19.25	20.69	24.77	23.33	18.71	22.52	16.34	16.21	10.47	14.84	14.37	26.38	17.4	22.49	29.81	16.7	21.9	42.77	19.43	26.85
MAPK3_protein	1.7645	4.5273	2.2522	3.4611	2.0143	1.8367	2.8196	1.8664	2.4318	1.3698	2.3749	4.7497	1.8214	7.8246	4.4208	2.242	2.4542	2.3091	0.9113	6.5192	3.3595	0.5248	3.3354	2.3881	2.2318	2.3791	1.675	7.9549	5.729	1.0193	1.3202	1.2545	2.2306	5.5519	2.0447	3.0272	0.7768	0.3785	0.5415	3.0882	1.0427	0.9338	0.8845	0.6036	3.8352	1.8835	2.4604	7.6821	2.3275
MAPK3_phosphoprotein	0.001	7.36526	12.4772	0.001	0.59668	0.001	0.205357	1.65673	0.001	8.77272	2.81108	2.00539	0.120192	1.35401	3.14317	11.4567	2.05694	4.06353	0.001	0.001	4.91832	0.001	0.001	0.001	1.08014	0.001	2.30431	0.720886	0.001	0.001	0.001	0.001	29.6592	115.034	7.91815	6.02912	0.001	0.001	0.001	0.318431	0.001	4.02343	0.295312	4.55255	0.518642	NA	NA	1.85251	0.226097
MAPK1_mRNA	23.93	9.26	26.37	27.01	28.24	11.2	21.78	15.55	21.1	21.92	26.85	32.92	28.24	33.88	41.97	15.7	30.79	28.92	38.74	20.8	41.23	4.28	14.01	38.87	NA	75.64	9.33	29.4	NA	14.95	23.88	16.84	26.32	7.79	12.37	33.74	24.47	19.33	20.75	24.35	14.9	25.63	20.48	18.7	17.46	19.16	23.3	33.95	19.76
MAPK1_protein	3.1245	6.1336	4.2559	5.506	2.8517	3.5574	4.925	2.2119	6.5641	4.408	4.0735	5.0862	3.8028	4.2617	6.6965	3.366	5.0593	4.0958	2.7238	5.6253	17.1862	0.5713	5.3563	8.0199	3.2675	3.5291	2.5067	14.0436	12.6183	3.9927	3.1929	4.2787	2.0997	5.2048	3.1491	5.5828	1.328	2.6936	1.2452	5.335	2.4409	0.9498	1.0311	0.5968	9.7032	2.9846	4.6485	6.3087	5.6294
MAPK1_phosphoprotein	0.001	0.001	0.001	0.001	0.001	0.001	0.001	0.656423	0.001	0.22049	0.001	0.001	0.001	0.001	0.001	0.001	1.31408	0.001	0.001	0.001	4.64951	0.001	0.001	0.001	0.001	0.001	0.492416	0.001	0.001	0.001	0.001	0.001	2.04466	11.4622	1.34472	0.001	0.001	0.001	0.239204	2.37742	1.19041	12.5895	1.00685	0.001	9.90973	NA	NA	0.001	0.001
PIK3R2_phosphoprotein	0.001	0.001	0.001	0.001	0.001	0.001	0.786502	0.001	0.248502	0.001	0.820407	0.216916	0.412856	0.001	0.001	0.001	0.632884	0.001	0.317573	0.001	0.001	0.001	0.001	0.001	0.001	0.001	1.38206	0.536764	0.001	0.001	0.001	0.001	3.52124	1.53419	0.001	0.001	0.001	2.14262	0.001	1.90163	2.83164	3.01148	0.001	0.776384	0.001	NA	NA	2.62324	0.381386
PIK3C2A_mRNA	31.09	10.67	23.21	36.38	26.67	16.22	30.15	27.57	24.04	25.68	38.94	14.89	30.95	25.04	38.59	9.96	24.64	20.59	12.24	14.79	26.2	1.92	22.28	15.33	NA	54.19	30.58	20.17	NA	19.71	37.18	9.18	28.46	16.73	21.61	14.08	13.45	21.93	17.41	34.27	21.64	29.95	11.43	19.31	24.55	20.42	25.27	52.93	23.19
PIK3C2B_mRNA	8.65	3.45	12.2	23.12	10.89	47.48	14.57	12.78	12.18	13.59	21.78	9.18	22.09	13.05	8.46	23.71	19.56	7.17	9.77	24.51	6.18	0.83	63.41	32.96	NA	20.62	8.7	19.97	NA	9.22	16.01	4.81	17.29	14.07	23.15	11.08	11.4	8.27	5.47	12.34	12.01	6.7	13.46	25.49	13.71	22.55	76.11	63.65	32.61
PIK3C2B_phosphoprotein	0.001	0.001	0.001	0.001	0.001	0.001	0.001	0.001	0.001	0.001	0.001	0.001	0.001	0.001	0.001	0.001	0.001	0.001	0.001	0.001	0.001	0.001	0.001	0.001	0.001	0.001	0.001	0.001	0.001	0.001	0.001	0.001	0.001	0.001	0.001	0.001	0.001	0.001	0.001	0.001	0.100599	0.001	0.001	0.001	0.001	NA	NA	0.123994	0.001
AKT3_mRNA	23.9	9.39	56.33	47.08	61.9	16.57	36.66	45.15	38.11	29.93	27.72	56.19	53.6	46.64	75.66	36.11	34.25	38.76	23.09	15.3	54.9	12.83	51.57	22.14	NA	35.2	15.56	59.81	NA	35.84	54.02	19.22	27.79	18.35	32.78	54.8	24.19	17.22	36.04	53.73	26.78	77.69	26.16	26.99	39.4	36.73	17.11	63.5	32.64
AKT3_protein	2.6795	0.2756	0.6389	0.2058	0.1034	0.2282	0.708074	0.1649	0.0038	0.223608	0.654741	0.2053	0.3035	0.2008	0.046	0.4357	0.2398	0.1819	0.5498	0.158591	0.2199	0.17763	3.8092	0.2824	0.8923	0.1034	0.29464	1.141	4.1955	1.1057	0.4317	0.2114	0.0558	0.4758	0.171429	0.1916	0.22	0.1239	0.3591	0.3364	0.491124	0.1757	0.397293	0.1659	0.9217	0.315119	0.1998	0.6891	0.7366
AKT3_phosphoprotein	3.38126	10.6849	2.63201	7.88755	2.51962	0.891743	1.3133	2.80701	4.22043	2.457	2.61384	1.84804	1.4689	2.55128	1.73308	1.99107	2.73813	1.21709	1.7121	0.001	3.07473	0.001	0.001	1.5407	0.001	0.001	0.001	6.52194	0.001	1.27029	4.05161	0.677701	1.74887	3.04512	2.90711	0.001	0.001	0.001	1.53936	0.859824	9.86946	0.519003	0.001	0.001	1.80245	NA	NA	3.98054	5.14571
AKT1_phosphoprotein	0.001	0.001	0.001	0.001	0.001	0.001	0.278798	0.001	0.49174	0.001	0.001	0.279413	0.287941	0.394314	0.001	0.001	0.001	0.590453	0.347189	0.001	0.35782	0.001	0.001	0.001	0.001	0.001	0.001	2.38681	0.001	0.001	0.442584	1.7292	0.001	0.001	0.001	2.32328	0.001	0.001	0.001	0.001	0.001	1.99026	3.18563	2.0382	1.27329	NA	NA	0.001	0.001
[truncated: 105 more columns]
