# Supplementary material for: Integrated proteogenomic characterization across major histological types of pituitary neuroendocrine tumors
Source: Cell Res. 2022 Oct 28;32(12):1047–67. doi: 10.1038/s41422-022-00736-5 (PMC9715725; doi:10.1038/s41422-022-00736-5)
Supplement: Supplementary file 16 — Table S7 [file 41422_2022_736_MOESM16_ESM.xlsx]

## Sheet: Description
Table S7. Immune classification of 200 PitNET patients, related to Fig.5.
Sheet #	Name	Description
Sheet 1	ESTIMATE score	Immune and stromal scores from ESTIMATE based on transcriptomic data.
Sheet 2	Immune clusters	Immune clusters based on consensus clustering of immune cell derived from transcriptomic data.
Sheet 3	Chi-square_clinical indicator	Chi-square test was used for the association of immune clusters with other signatures.
Sheet 4	DEG (RNA)	Differentially expressed analysis in immune clusters based on transcriptomic data.
Sheet 5	DEG ( protein)	Differentially expressed analysis in immune clusters based on proteomic data.
Sheet 6	Pathway (RNA)	Upregulated pathways in immune clusters based on transcriptomic data.
Sheet 7	Pathway ( protein)	Upregulated pathways in immune clusters based on proteomic data.

## Sheet: ESTIMATE score
Tumor_Sample_Barcode	StromalScore	ImmuneScore	ESTIMATEScore	TumorPurity
PitNET_001	-1254.93	-785.852	-2040.78	0.953719
PitNET_002	-1529.77	-925.501	-2455.27	0.970239
PitNET_003	-2246.29	-1791.3	-4037.59	0.999924
PitNET_004	-954.851	-1112.07	-2066.92	0.954866
PitNET_005	-1545.6	-1131.96	-2677.56	0.977622
PitNET_006	-1015.57	-762.421	-1777.99	0.941413
PitNET_007	-1327	-1155.66	-2482.66	0.971205
PitNET_008	-1044.49	-867.345	-1911.84	0.947858
PitNET_009	-2080.5	-1921.23	-4001.72	0.999845
PitNET_010	-1784.61	-1699.96	-3484.57	0.995633
PitNET_011	-1625.02	-1781.24	-3406.26	0.994494
PitNET_012	-1620.56	-1465.05	-3085.61	0.988462
PitNET_013	-1631.69	-1512.94	-3144.63	0.989737
PitNET_014	-1354.5	-1291.91	-2646.42	0.97665
PitNET_015	-1951.01	-1779.89	-3730.9	0.998357
PitNET_016	-1603.62	-1493.05	-3096.67	0.988706
PitNET_017	-1508.32	-1444.12	-2952.44	0.985312
PitNET_018	-1565.99	-1277.68	-2843.67	0.98246
PitNET_019	-1119.82	-1231.24	-2351.05	0.966421
PitNET_020	-198.642	56.3268	-142.315	0.83421
PitNET_021	-1648.78	-1130.31	-2779.09	0.980648
PitNET_022	-1081.55	700.781	-380.773	0.852998
PitNET_023	-402.581	-487.207	-889.788	0.889578
PitNET_024	-1588.18	-1443.69	-3031.86	0.987236
PitNET_026	-1492.98	-1346.09	-2839.07	0.982334
PitNET_027	787.528	1165.85	1953.38	0.628074
PitNET_028	-1720.77	-1405.21	-3125.99	0.989342
PitNET_030	-1903.5	-1804.6	-3708.1	0.998159
PitNET_031	-1640.85	-1639.02	-3279.88	0.992379
PitNET_032	-1757.96	-1512.45	-3270.41	0.992207
PitNET_033	-366.061	-656.622	-1022.68	0.898318
PitNET_034	-602.849	-1025.82	-1628.67	0.933796
PitNET_035	-334.467	-52.0517	-386.519	0.853438
PitNET_036	-1531.34	-1553.68	-3085.02	0.988449
PitNET_037	-1428.25	-1347.74	-2775.99	0.980559
PitNET_038	-1558.69	-1337.1	-2895.79	0.983858
PitNET_039	-1612.46	-1117.75	-2730.21	0.979219
PitNET_040	-1086.64	-1273.34	-2359.98	0.966757
PitNET_041	-639.993	-594.945	-1234.94	0.911569
PitNET_042	-1617.69	-1330.85	-2948.54	0.985214
PitNET_043	-1547.27	-1409.69	-2956.96	0.985425
PitNET_044	1561.18	611.939	2173.12	0.602652
PitNET_045	-1279.43	-863.936	-2143.36	0.958139
PitNET_046	-1244.17	-1103.51	-2347.68	0.966293
PitNET_047	-1818.13	-1915.49	-3733.62	0.99838
PitNET_048	-1409.34	-1550.74	-2960.07	0.985503
PitNET_049	-1713.52	-1362.82	-3076.33	0.988255
PitNET_050	-1562.04	-1647.05	-3209.1	0.991045
PitNET_051	-1704.49	-1499.37	-3203.87	0.990942
PitNET_052	-1547.42	-1704.17	-3251.59	0.991859
PitNET_053	-1659.52	-1649.91	-3309.43	0.992904
PitNET_054	-1089.9	264.196	-825.701	0.885241
PitNET_055	-1538.25	-1269.53	-2807.78	0.981464
PitNET_056	-1363.11	-129.592	-1492.7	0.926469
PitNET_057	-1420.69	-1202.18	-2622.87	0.975902
PitNET_058	-1219.74	-1315.63	-2535.37	0.973019
PitNET_059	-1665.11	-1093.39	-2758.5	0.980052
PitNET_060	-455.312	393.59	-61.7225	0.827629
PitNET_061	-1566.33	-971.986	-2538.31	0.973118
PitNET_062	-825.538	-256.455	-1081.99	0.902109
PitNET_063	-1723.84	-1256.65	-2980.49	0.986007
PitNET_064	-1786.51	-1992.82	-3779.33	0.998739
PitNET_065	-1660.45	-1601.43	-3261.89	0.99205
PitNET_066	-1143.83	-1193.65	-2337.48	0.965907
PitNET_067	-1891.59	-1596.68	-3488.27	0.995683
PitNET_068	-549.768	-420.571	-970.339	0.894916
PitNET_069	-1390.51	-1264.82	-2655.33	0.97693
PitNET_070	-1809.41	-1542.3	-3351.71	0.993623
PitNET_071	-1576.37	-1425.58	-3001.95	0.986527
PitNET_072	-835.412	-864.806	-1700.22	0.937502
PitNET_073	-1913.48	-1456.66	-3370.14	0.993924
PitNET_074	-1300.98	-1498.82	-2799.8	0.981239
PitNET_075	-1702.08	-1615.59	-3317.67	0.993047
PitNET_076	-1363.58	-1124.51	-2488.09	0.971394
PitNET_077	-1650.43	-381.122	-2031.56	0.953311
PitNET_078	-1544.29	-1664.7	-3208.99	0.991043
PitNET_079	-1001.81	-715.232	-1717.04	0.938359
PitNET_080	-1188.73	-1460.26	-2648.99	0.976731
PitNET_081	-1312.59	-897.038	-2209.63	0.960879
PitNET_083	-1397.96	-1474.9	-2872.86	0.98325
PitNET_084	-1446.5	-1215.31	-2661.81	0.977133
PitNET_085	-1551.15	-1561.59	-3112.74	0.989057
PitNET_086	-1546.73	-1337.44	-2884.17	0.983552
PitNET_087	-1338.81	-1308.02	-2646.83	0.976663
PitNET_088	-1619.86	-1328.07	-2947.93	0.985199
PitNET_089	-1033.74	-1105.15	-2138.89	0.957951
PitNET_090	-1568.13	-1566.14	-3134.27	0.989519
PitNET_091	-1585.14	-1339.57	-2924.71	0.984609
PitNET_092	-1209.35	-842.979	-2052.33	0.954228
PitNET_093	-1600.72	-963.284	-2564.01	0.97398
PitNET_094	-2023.61	-1261.86	-3285.47	0.992479
PitNET_095	-1419.39	-1164.39	-2583.77	0.974633
PitNET_096	-1840.74	-1847.87	-3688.62	0.997982
PitNET_097	-1688.16	-1794.45	-3482.6	0.995606
PitNET_098	-1104.83	-1516.04	-2620.87	0.975838
PitNET_099	-1463.85	-1535.35	-2999.2	0.986461
PitNET_100	-1025.81	-1300.81	-2326.62	0.965493
PitNET_101	-1029.35	-364.618	-1393.97	0.920918
PitNET_102	-1610.53	-1617.61	-3228.14	0.991414
PitNET_103	-2414.57	-1898.39	-4312.96	0.999605
PitNET_104	-2383.78	-2013.01	-4396.79	0.999184
PitNET_105	-2438.08	-1999.9	-4437.98	0.998921
PitNET_106	-1711.96	-1932.36	-3644.31	0.997548
PitNET_107	-2351.88	-1714.31	-4066.19	0.999967
PitNET_108	-2347.13	-1779.41	-4126.54	1
PitNET_109	-2502.03	-1950.54	-4452.58	0.998819
PitNET_110	-2034.72	-1741.77	-3776.49	0.998718
PitNET_111	-2404.58	-2070.71	-4475.29	0.998652
PitNET_113	-1874.79	-1710.83	-3585.62	0.996908
PitNET_114	-2237.63	-1828.45	-4066.07	0.999967
PitNET_116	-1168.08	-807.887	-1975.97	0.950816
PitNET_117	-1085.83	-1271.91	-2357.74	0.966673
PitNET_118	-2189.44	-1837.15	-4026.59	0.999903
PitNET_119	-2388.49	-1825.08	-4213.57	0.999909
PitNET_120	-1861	-1711.77	-3572.77	0.996758
PitNET_121	-2478.85	-2281.71	-4760.56	0.995603
PitNET_122	-2114.66	-1378.85	-3493.5	0.995754
PitNET_123	-1156.07	143.423	-1012.65	0.89767
PitNET_124	-1822.62	-1437.13	-3259.75	0.99201
PitNET_125	-1403.82	-1353.84	-2757.66	0.980028
PitNET_126	-1748.78	-1556.1	-3304.88	0.992824
PitNET_127	-1752.91	-1291.29	-3044.2	0.987523
PitNET_128	-2116.1	-1548.93	-3665.03	0.997756
PitNET_129	-2041.15	-2046.06	-4087.21	0.999987
PitNET_130	-1141.89	-1089.13	-2231.02	0.961743
PitNET_131	-1645.05	-1499.43	-3144.48	0.989734
PitNET_132	-1314.77	-1181.17	-2495.94	0.971667
PitNET_133	-420.058	-387.547	-807.605	0.884003
PitNET_134	-2044.89	-1843.8	-3888.69	0.999416
PitNET_135	-1888.63	-1678.54	-3567.17	0.996691
PitNET_136	-823.25	677.987	-145.263	0.834449
PitNET_137	-857.074	-715.459	-1572.53	0.930816
PitNET_138	-1878.37	-1630.62	-3508.98	0.995961
PitNET_139	-1759.26	-1621.39	-3380.65	0.994093
PitNET_140	-1873.5	-1899.4	-3772.9	0.998691
PitNET_141	-1037.41	-1023.49	-2060.9	0.954603
PitNET_142	-2050.48	-1995.42	-4045.89	0.999938
PitNET_143	-1519.12	-1465.95	-2985.07	0.986119
PitNET_144	-1904.15	-1640.46	-3544.61	0.996417
PitNET_145	-1730.41	-1731.48	-3461.89	0.995316
PitNET_146	892.381	116.879	1009.26	0.729548
PitNET_147	-1431.48	-1202.91	-2634.38	0.976269
PitNET_148	-2141.76	-2107.08	-4248.84	0.999825
PitNET_149	-1608.58	-1330.9	-2939.48	0.984986
PitNET_150	-1452.65	-1515.37	-2968.01	0.9857
PitNET_151	-1276.75	-1582.52	-2859.27	0.982885
PitNET_152	-1868.72	-1676.18	-3544.9	0.99642
PitNET_153	-1813.89	-1774.84	-3588.73	0.996944
PitNET_154	-1561.84	-1731.91	-3293.76	0.992628
PitNET_155	-1824.32	-1540.56	-3364.88	0.993839
PitNET_160	-47.63	-414.114	-461.744	0.859141
PitNET_161	-856.395	-985.129	-1841.52	0.944518
PitNET_162	-1581.75	-1499.77	-3081.52	0.988371
PitNET_163	-1477.17	-1547.91	-3025.09	0.987077
PitNET_164	-121.117	-950.163	-1071.28	0.90143
PitNET_156	-1723.53	-1825.85	-3549.38	0.996476
PitNET_165	-1218.19	-1574.56	-2792.75	0.981039
PitNET_166	-1509.12	-1493.62	-3002.74	0.986546
PitNET_167	-1531.96	-1634.82	-3166.78	0.990196
PitNET_168	-1427.51	-1505.9	-2933.41	0.984831
PitNET_169	-2110.48	-1856.09	-3966.56	0.999741
PitNET_157	-1945.83	-1811.65	-3757.48	0.998573
PitNET_170	-1044.81	-870.288	-1915.1	0.94801
PitNET_171	-1955.24	-2027.39	-3982.63	0.999792
PitNET_172	-1123.9	-1243.45	-2367.35	0.967033
PitNET_158	-1432.1	-1280.02	-2712.12	0.978677
PitNET_159	-1628.65	-639.328	-2267.98	0.963216
PitNET_173	-1536.26	-1336.15	-2872.41	0.983238
PitNET_174	-1864.18	-1566.69	-3430.87	0.994866
PitNET_175	-1449.45	-1279.57	-2729.02	0.979183
PitNET_176	-1369.57	-1273.32	-2642.89	0.976539
PitNET_177	-1401.26	-1534.16	-2935.43	0.984883
PitNET_178	-1730.09	-1791.67	-3521.76	0.996128
PitNET_179	-309.409	467.732	158.323	0.809071
PitNET_180	-2214.85	-1993.7	-4208.56	0.999918
PitNET_181	-1947.73	-1960.58	-3908.31	0.99951
PitNET_182	-1820.55	-2059.6	-3880.15	0.999373
PitNET_184	-1475.56	-246.047	-1721.61	0.93859
PitNET_185	-2197.09	-1786.42	-3983.51	0.999795
PitNET_186	-1353.01	-1203.34	-2556.35	0.973724
PitNET_187	-1454.6	-1471.81	-2926.41	0.984653
PitNET_188	-1687.44	-1522.62	-3210.07	0.991064
PitNET_189	-1156.64	-949.331	-2105.97	0.956553
PitNET_190	-1274.16	-954.721	-2228.88	0.961657
PitNET_191	-1850.09	-1821.57	-3671.66	0.997821
PitNET_192	225.344	143.261	368.605	0.790547
PitNET_193	-1996.54	-1813.62	-3810.16	0.998956
PitNET_194	-876.187	-1090.56	-1966.75	0.950396
PitNET_195	-1171.07	-1236.26	-2407.34	0.968511
PitNET_196	-1412.15	-1276.36	-2688.51	0.977959
PitNET_197	79.9825	-88.1877	-8.20519	0.823194
PitNET_198	-1159.22	-1462.01	-2621.24	0.975849
PitNET_199	-1072.13	-1074.62	-2146.74	0.958281
PitNET_200	208.262	362.651	570.913	0.772015

## Sheet: Immune clusters
Tumor_Sample_Barcode	Immune cluster
PitNET_001	Immune-exhausted
PitNET_003	Immune-exhausted
PitNET_009	Immune-exhausted
PitNET_010	Immune-exhausted
PitNET_011	Immune-exhausted
PitNET_012	Immune-exhausted
PitNET_013	Immune-exhausted
PitNET_014	Immune-exhausted
PitNET_015	Immune-exhausted
PitNET_017	Immune-exhausted
PitNET_018	Immune-exhausted
PitNET_019	Immune-exhausted
PitNET_021	Immune-exhausted
PitNET_028	Immune-exhausted
PitNET_032	Immune-exhausted
PitNET_038	Immune-exhausted
PitNET_039	Immune-exhausted
PitNET_042	Immune-exhausted
PitNET_046	Immune-exhausted
PitNET_051	Immune-exhausted
PitNET_052	Immune-exhausted
PitNET_053	Immune-exhausted
PitNET_054	Immune-exhausted
PitNET_055	Immune-exhausted
PitNET_057	Immune-exhausted
PitNET_058	Immune-exhausted
PitNET_064	Immune-exhausted
PitNET_065	Immune-exhausted
PitNET_067	Immune-exhausted
PitNET_070	Immune-exhausted
PitNET_071	Immune-exhausted
PitNET_073	Immune-exhausted
PitNET_077	Immune-exhausted
PitNET_078	Immune-exhausted
PitNET_079	Immune-exhausted
PitNET_080	Immune-exhausted
PitNET_085	Immune-exhausted
PitNET_086	Immune-exhausted
PitNET_090	Immune-exhausted
PitNET_091	Immune-exhausted
PitNET_092	Immune-exhausted
PitNET_095	Immune-exhausted
PitNET_096	Immune-exhausted
PitNET_097	Immune-exhausted
PitNET_099	Immune-exhausted
PitNET_100	Immune-exhausted
PitNET_154	Immune-exhausted
PitNET_185	Immune-exhausted
PitNET_002	CD4+ T cell infiltration
PitNET_006	CD4+ T cell infiltration
PitNET_007	CD4+ T cell infiltration
PitNET_016	CD4+ T cell infiltration
PitNET_020	CD4+ T cell infiltration
PitNET_023	CD4+ T cell infiltration
PitNET_024	CD4+ T cell infiltration
PitNET_030	CD4+ T cell infiltration
PitNET_034	CD4+ T cell infiltration
PitNET_045	CD4+ T cell infiltration
PitNET_047	CD4+ T cell infiltration
PitNET_048	CD4+ T cell infiltration
PitNET_049	CD4+ T cell infiltration
PitNET_056	CD4+ T cell infiltration
PitNET_059	CD4+ T cell infiltration
PitNET_060	CD4+ T cell infiltration
PitNET_061	CD4+ T cell infiltration
PitNET_062	CD4+ T cell infiltration
PitNET_063	CD4+ T cell infiltration
PitNET_066	CD4+ T cell infiltration
PitNET_068	CD4+ T cell infiltration
PitNET_069	CD4+ T cell infiltration
PitNET_072	CD4+ T cell infiltration
PitNET_076	CD4+ T cell infiltration
PitNET_083	CD4+ T cell infiltration
PitNET_084	CD4+ T cell infiltration
PitNET_087	CD4+ T cell infiltration
PitNET_088	CD4+ T cell infiltration
PitNET_089	CD4+ T cell infiltration
PitNET_093	CD4+ T cell infiltration
PitNET_094	CD4+ T cell infiltration
PitNET_098	CD4+ T cell infiltration
PitNET_101	CD4+ T cell infiltration
PitNET_102	CD4+ T cell infiltration
PitNET_106	CD4+ T cell infiltration
PitNET_116	CD4+ T cell infiltration
PitNET_117	CD4+ T cell infiltration
PitNET_123	CD4+ T cell infiltration
PitNET_125	CD4+ T cell infiltration
PitNET_132	CD4+ T cell infiltration
PitNET_133	CD4+ T cell infiltration
PitNET_146	CD4+ T cell infiltration
PitNET_147	CD4+ T cell infiltration
PitNET_151	CD4+ T cell infiltration
PitNET_152	CD4+ T cell infiltration
PitNET_162	CD4+ T cell infiltration
PitNET_164	CD4+ T cell infiltration
PitNET_168	CD4+ T cell infiltration
PitNET_157	CD4+ T cell infiltration
PitNET_159	CD4+ T cell infiltration
PitNET_173	CD4+ T cell infiltration
PitNET_174	CD4+ T cell infiltration
PitNET_175	CD4+ T cell infiltration
PitNET_179	CD4+ T cell infiltration
PitNET_181	CD4+ T cell infiltration
PitNET_184	CD4+ T cell infiltration
PitNET_188	CD4+ T cell infiltration
PitNET_200	CD4+ T cell infiltration
PitNET_004	Endothelial
PitNET_005	Endothelial
PitNET_008	Endothelial
PitNET_022	Endothelial
PitNET_026	Endothelial
PitNET_027	Endothelial
PitNET_031	Endothelial
PitNET_033	Endothelial
PitNET_035	Endothelial
PitNET_036	Endothelial
PitNET_037	Endothelial
PitNET_040	Endothelial
PitNET_041	Endothelial
PitNET_043	Endothelial
PitNET_044	Endothelial
PitNET_074	Endothelial
PitNET_081	Endothelial
PitNET_122	Endothelial
PitNET_136	Endothelial
PitNET_137	Endothelial
PitNET_141	Endothelial
PitNET_153	Endothelial
PitNET_160	Endothelial
PitNET_161	Endothelial
PitNET_163	Endothelial
PitNET_156	Endothelial
PitNET_165	Endothelial
PitNET_166	Endothelial
PitNET_167	Endothelial
PitNET_170	Endothelial
PitNET_172	Endothelial
PitNET_158	Endothelial
PitNET_176	Endothelial
PitNET_177	Endothelial
PitNET_187	Endothelial
PitNET_189	Endothelial
PitNET_190	Endothelial
PitNET_191	Endothelial
PitNET_192	Endothelial
PitNET_193	Endothelial
PitNET_194	Endothelial
PitNET_195	Endothelial
PitNET_196	Endothelial
PitNET_197	Endothelial
PitNET_199	Endothelial
PitNET_050	CD8+ T cell infiltration
PitNET_075	CD8+ T cell infiltration
PitNET_103	CD8+ T cell infiltration
PitNET_104	CD8+ T cell infiltration
PitNET_105	CD8+ T cell infiltration
PitNET_107	CD8+ T cell infiltration
PitNET_108	CD8+ T cell infiltration
PitNET_109	CD8+ T cell infiltration
PitNET_110	CD8+ T cell infiltration
PitNET_111	CD8+ T cell infiltration
PitNET_113	CD8+ T cell infiltration
PitNET_114	CD8+ T cell infiltration
PitNET_118	CD8+ T cell infiltration
PitNET_119	CD8+ T cell infiltration
PitNET_120	CD8+ T cell infiltration
PitNET_121	CD8+ T cell infiltration
PitNET_124	CD8+ T cell infiltration
PitNET_126	CD8+ T cell infiltration
PitNET_127	CD8+ T cell infiltration
PitNET_128	CD8+ T cell infiltration
PitNET_129	CD8+ T cell infiltration
PitNET_130	CD8+ T cell infiltration
PitNET_131	CD8+ T cell infiltration
PitNET_134	CD8+ T cell infiltration
PitNET_135	CD8+ T cell infiltration
PitNET_138	CD8+ T cell infiltration
PitNET_139	CD8+ T cell infiltration
PitNET_140	CD8+ T cell infiltration
PitNET_142	CD8+ T cell infiltration
PitNET_143	CD8+ T cell infiltration
PitNET_144	CD8+ T cell infiltration
PitNET_145	CD8+ T cell infiltration
PitNET_148	CD8+ T cell infiltration
PitNET_149	CD8+ T cell infiltration
PitNET_150	CD8+ T cell infiltration
PitNET_155	CD8+ T cell infiltration
PitNET_169	CD8+ T cell infiltration
PitNET_171	CD8+ T cell infiltration
PitNET_178	CD8+ T cell infiltration
PitNET_180	CD8+ T cell infiltration
PitNET_182	CD8+ T cell infiltration
PitNET_186	CD8+ T cell infiltration
PitNET_198	CD8+ T cell infiltration

## Sheet: Chi-square_clinical indicator
	PV_result	X_squared
Proteomic cluster	3.19391e-22	146.737
Transcriptomic cluster	1.00282e-32	183.063
Age	0.0236528	14.5949
Transcriptomic cluster	2.3609e-21	118.792
Clinicopathological subtype	1.01514e-19	153.871
GNAS	9.61493e-07	30.7459
USP8	0.000105019	21.0051
KNOSP	0.164655	16.6152
Gender	0.000386343	18.273

## Sheet: DEG (RNA)
Differential expression between tumors of one immune clusterversus the rest at RNA levels (Wilcoxon test, P < 0.05)
Symbol	FC_Immune-exhausted	p_value_Immune-exhausted	FDR_Immune-exhausted		Symbol	FC_CD4+ T cell infiltration	p_value_CD4+ T cell infiltration	FDR_CD4+ T cell infiltration		Symbol	FC_Endothelial	p_value_Endothelial	FDR_Endothelial		Symbol	FC_CD8+ T cell infiltration	p_value_CD8+ T cell infiltration	FDR_CD8+ T cell infiltration
DPM1	1.25751	0.00137244	0.00457067		FGR	2.55216	1.82241e-06	7.80034e-06		TMSB4X	3.55147	1.03892e-15	1.91058e-11		TSPAN6	1.96081	0.00129483	0.0039813
FUCA2	1.34743	0.00196691	0.00621823		SEMA3F	2.49297	1.46649e-07	7.61784e-07		NFYA	1.23173	0.000393274	0.00252932		TNMD	2.04181	0.00177912	0.00523571
CYP51A1	1.48361	5.29218e-07	5.59341e-06		RAD52	1.26357	0.00116623	0.00292392		CFTR	1.65601	0.00287164	0.0120555		SCYL3	1.14384	0.0101058	0.0231807
KRIT1	1.22056	1.53594e-05	9.94934e-05		ABCD1	1.74435	2.79776e-07	1.38309e-06		LAP3	1.33734	0.000173272	0.00135135		C1orf112	1.28972	2.30498e-05	0.000126521
KLHL13	2.72531	1.30956e-10	5.10228e-09		HS3ST1	2.68665	0.0113399	0.0229395		WNT16	11.6291	0.0274776	0.0711809		GCLC	1.5995	1.3423e-06	1.15142e-05
PDK4	1.32217	0.00226046	0.0069983		MAD1L1	1.80184	1.9589e-08	1.19926e-07		LASP1	1.1994	0.0118688	0.0367209		STPG1	1.3939	1.21353e-06	1.05532e-05
ARX	4.07719	8.61196e-09	1.72146e-07		CYP26B1	2.01296	0.00117185	0.00293709		CASP10	1.483	2.12323e-06	4.95192e-05		NIPAL3	1.19661	0.00403498	0.0105721
ST7	1.54593	9.2892e-12	5.91102e-10		CFLAR	1.46068	1.06473e-07	5.68371e-07		ARHGDIB	2.65255	2.1422e-15	1.96975e-11		LAS1L	1.09173	0.0336506	0.0642822
HCCS	1.46115	4.16684e-08	6.51046e-07		SARM1	1.7099	2.4929e-09	1.82647e-08		KDM1A	1.2702	0.00047485	0.00294222		ENPP4	1.60737	9.38079e-07	8.51161e-06
SKAP2	2.24116	0.000922928	0.00327772		PLXND1	2.18572	9.27123e-08	5.0117e-07		RECQL	1.42111	1.06542e-05	0.000163004		ANKIB1	1.30726	0.000376884	0.00137627
POLR2J	1.21153	0.00338169	0.00983907		CAMKK1	1.38204	0.000399696	0.0011035		NDUFAB1	1.28982	0.00103449	0.00543245		BAD	1.22458	0.00240149	0.00675802
LIG3	1.12188	0.00269668	0.00813666		ABCD4	1.17175	0.00144475	0.00355355		ABCB5	5.72903	0.00464199	0.0175362		AOC1	1.74053	9.06987e-06	5.71215e-05
COPZ2	1.50881	0.0420682	0.0823132		HSPB6	1.74736	0.000138237	0.000416071		SLC25A5	1.69027	1.05784e-06	2.9655e-05		TMEM176A	2.21807	0.000280406	0.00106181
PRKAR2B	1.84318	6.59109e-11	2.92072e-09		ARHGAP33	2.32027	6.06697e-12	8.06153e-11		RPAP3	1.3344	0.000175369	0.00136204		DBNDD1	1.3849	0.000669299	0.00224831
MSL3	1.16117	0.000765868	0.00279574		ZMYND10	1.30907	0.0388719	0.068707		LAMP2	1.59155	1.91432e-05	0.000255474		NDUFAF7	1.30029	1.23336e-05	7.44189e-05
MPO	2.95698	7.40053e-07	7.43708e-06		ACD	1.58324	1.10293e-10	1.09283e-09		TMEM98	1.35212	0.0345911	0.085102		RBM5	1.23283	5.02428e-05	0.000244892
PON1	2.36515	0.00186978	0.0059614		DVL2	1.36116	4.04705e-07	1.93665e-06		CCL18	2.0596	0.0115247	0.0358916		MTMR7	1.54234	2.1252e-08	3.72213e-07
ABCB4	2.96297	0.00126205	0.00426089		UPF1	1.37206	1.57405e-08	9.81941e-08		RALA	1.2762	6.69505e-05	0.000659152		ARF5	1.1759	0.00405493	0.010621
ASB4	2.67352	2.00055e-09	5.06076e-08		DHX33	1.14454	0.000655194	0.00173225		CCL26	2.34113	0.012374	0.0379514		POLDIP2	1.12566	0.026026	0.0517603
GDE1	1.51541	2.09406e-09	5.22522e-08		FAM214B	1.25766	0.00215311	0.00512843		GGCT	1.27044	0.00434018	0.0165961		AK2	1.09811	0.00196468	0.00570247
AP2B1	1.23699	1.50531e-05	9.78187e-05		BZRAP1	1.70884	1.79847e-06	7.70234e-06		VPS41	1.2237	0.00453033	0.0171743		ABCD3	1.52044	9.38293e-08	1.25412e-06
ZNF263	1.12232	0.000838817	0.00301535		SOX8	2.20347	0.000109358	0.000336471		CEACAM21	2.79425	0.00397158	0.0154904		FKBP4	1.15676	0.00225844	0.00642228
AGK	1.15984	0.018555	0.0414823		ITGAL	1.74879	0.000105791	0.000326091		FMO3	1.48887	0.0160159	0.046466		RBM6	1.13951	0.0185169	0.0387403
ALDH3B1	2.09258	0.00194672	0.00616189		PDK2	1.28631	0.000129199	0.000391244		CCDC102B	1.69783	1.84584e-08	1.87542e-06		SLC22A16	6.94131	1.20207e-05	7.26935e-05
PHTF2	1.22089	0.000932859	0.00330502		C19orf60	1.30554	0.000102819	0.000317847		IL32	1.65716	2.90535e-05	0.000351539		SLC25A13	1.16997	0.00146401	0.00441518
IFRD1	1.22219	0.00183371	0.00586781		OSBPL7	1.39341	0.0105546	0.0215144		RPS20	1.6727	3.58488e-10	1.19865e-07		AC004381.6	1.25028	0.00216724	0.00621395
PAF1	1.24189	5.03082e-06	3.80571e-05		ABCC8	1.89855	0.0191071	0.0365071		VTA1	1.37692	1.04339e-05	0.000160033		CIAPIN1	1.61079	3.41242e-10	1.36127e-08
ARHGAP44	1.22333	0.0001206	0.000578347		CCL3	1.77451	0.0313884	0.0569673		BTK	1.70767	8.67063e-05	0.000803519		CREBBP	1.22966	1.13315e-05	6.93935e-05
BICD1	1.2967	5.51371e-06	4.11181e-05		TMEM132A	1.40989	0.0422955	0.0740635		KAL1	1.91215	0.000477195	0.00295295		GCFC2	1.23782	4.8289e-05	0.000236586
NOX1	1.79405	0.0261143	0.0552447		CX3CL1	2.52022	0.000105191	0.000324524		TM4SF18	3.97791	9.21455e-15	5.64852e-11		CROT	1.264	0.000524238	0.00182052
CAMK1G	1.3685	0.00482964	0.0132673		SPATA20	2.11943	7.09528e-12	9.20184e-11		TYROBP	1.85261	1.10085e-07	6.02519e-06		KMT2E	1.24903	7.84807e-08	1.0909e-06
UBE3C	1.09364	0.0306383	0.063124		TBXA2R	2.13602	1.69946e-06	7.31655e-06		TMEM159	1.81285	5.92037e-06	0.000104918		RHBDD2	1.14112	0.0293986	0.0573383
FAM76A	1.42279	0.000398367	0.00160736		GTF2IRD1	1.27614	0.0217587	0.0409314		EXTL3	1.25425	0.00622541	0.0221019		IBTK	1.36136	9.22494e-08	1.23757e-06
DYRK4	1.306	1.05965e-07	1.44455e-06		C2CD2	1.43954	0.00745475	0.0157235		NR1H4	2.14203	0.0167549	0.0481367		FBXL3	1.17868	0.0018457	0.00540399
CCDC107	1.24117	0.000239683	0.0010436		KIAA0100	1.11117	0.0318319	0.0576511		KDM5D	1.8937	0.00109836	0.00568821		ITGA3	1.30413	0.000247285	0.000957591
PRSS3	2.19231	0.0210516	0.0460879		MATK	1.56188	0.025356	0.0470342		RNF14	1.21988	0.00431978	0.0165401		ZFX	1.42383	9.55247e-09	1.95623e-07
UTP18	1.17118	0.00236285	0.00726807		SCN4A	2.05983	0.00153673	0.00376154		HEBP1	1.44791	2.10861e-06	4.94633e-05		GGNBP2	1.14298	0.00807006	0.0191397
RNF216	1.18731	0.00177921	0.00571922		RPUSD1	1.39518	6.87696e-07	3.15738e-06		IGF1	1.57422	0.000302692	0.00208559		ITGA2B	1.82204	0.000152679	0.000631272
SYT7	1.3996	0.00024532	0.00106528		RHBDF1	3.3651	2.86592e-11	3.28113e-10		CNTN1	1.64576	1.96705e-05	0.000260624		SYNRG	1.27947	1.88239e-06	1.51899e-05
LARS2	1.17178	7.57297e-05	0.000386976		LUC7L	1.13563	0.00444401	0.00992414		MYL12A	2.17471	2.3228e-14	1.06791e-10		TNFRSF12A	1.52916	0.000261018	0.00100149
ANLN	2.35857	4.10768e-05	0.000229445		BAIAP3	2.05872	1.04075e-06	4.64096e-06		MRE11A	1.30502	5.04526e-05	0.000528121		BAIAP2L1	1.38935	0.000355384	0.00130744
RABGAP1	1.16617	0.0176857	0.0398728		TSR3	1.24457	0.000740573	0.00193101		FHL1	1.20066	0.00436115	0.0166534		JHDM1D	1.93545	0.00423613	0.0110194
CCDC113	1.43337	2.30071e-06	1.95247e-05		PIGQ	1.55144	2.65931e-08	1.58627e-07		GABRA1	7.09779	0.0080637	0.0270663		FARP2	1.33378	3.60459e-05	0.000184244
PSMC4	1.25634	6.04558e-09	1.28085e-07		CRAMP1L	1.41952	1.8619e-09	1.39364e-08		AKAP11	1.2421	0.00153026	0.00740758		USH1C	3.07908	0.000754034	0.00249266
NUB1	1.20115	6.16502e-05	0.000324781		TEAD3	2.07433	3.41772e-05	0.00011592		GLRX2	1.3438	0.00137078	0.00675012		COX10	1.22444	0.000345054	0.00127258
PGM3	1.79965	2.76922e-12	2.19526e-10		JARID2	1.19839	0.0359348	0.0640394		GCLM	1.49496	8.21467e-06	0.000133839		ELAC2	1.23699	0.0389997	0.0728052
RWDD2A	1.52183	1.78647e-13	2.76077e-11		CCDC102A	2.03827	3.90458e-05	0.000131008		SDCBP	2.30339	4.41757e-14	1.62478e-10		PNPLA4	1.40687	0.000104873	0.000456943
TACC3	1.31466	0.00118747	0.00404794		NADK	1.5318	1.39275e-12	2.23886e-11		RRAGD	1.64451	0.00287255	0.0120555		ADIPOR2	1.60432	2.26134e-08	3.91213e-07
UFL1	1.58108	2.61979e-08	4.3838e-07		DLEC1	1.97503	7.51793e-05	0.000238178		PHF20	1.17369	0.00252406	0.0109501		UPP2	1.63458	0.00069533	0.00232493
SLC30A9	1.26531	6.52258e-05	0.000340188		CYTH3	1.34136	0.0180598	0.0347599		TOMM34	1.268	0.00132831	0.00659669		PAFAH1B1	1.31493	3.37479e-07	3.61038e-06
CCDC117	1.17953	0.0072259	0.0186591		CELSR3	1.44486	2.25415e-07	1.13262e-06		RNASET2	1.17275	0.0184997	0.0520446		NOS2	1.22281	0.0179693	0.0378226
CHDH	1.91015	1.92875e-09	4.89237e-08		PLEKHG6	1.47859	0.00341984	0.00783979		SLAMF7	1.93654	0.00969749	0.0313642		TRAPPC6A	1.23254	0.00513504	0.0130022
GLT8D1	1.32953	1.61775e-06	1.44772e-05		MPND	1.38833	3.09276e-06	1.26692e-05		IFNGR1	1.52832	8.57017e-08	5.16739e-06		C2CD5	1.45438	3.87763e-09	9.44525e-08
SLC38A5	1.39533	0.00623026	0.0164927		CRY1	1.30287	0.0479811	0.0827819		CYYR1	2.44179	1.0832e-12	2.84571e-09		ST7L	1.1722	0.00138064	0.00419979
RALBP1	1.27948	0.000799388	0.00289866		PGLYRP1	1.9645	9.52898e-07	4.27514e-06		GRN	1.25487	0.0153667	0.0449492		PAX6	1.94057	2.1077e-05	0.000117326
RUFY3	1.21851	8.3618e-05	0.000422223		ST3GAL1	1.33366	0.00286687	0.00666773		ARHGAP31	1.77603	1.84907e-07	8.39772e-06		DNAJC11	1.16189	0.00192417	0.0056054
ZNF582	1.2103	0.00939452	0.0233099		MMP25	1.88316	2.54592e-05	8.87407e-05		TMSB10	1.64516	0.000112169	0.00097855		MYLIP	1.78072	1.56907e-08	2.9595e-07
SYT13	1.90891	0.000116299	0.000561093		PKD1	2.6268	3.49401e-12	4.95793e-11		FAM136A	1.15526	0.00500257	0.0185937		E2F2	1.57775	0.00496619	0.0126513
ZFP64	1.45951	3.3724e-07	3.84743e-06		MAPK8IP2	1.29892	0.000176999	0.000522054		VCL	1.33587	0.000254045	0.00181644		PSMB1	1.30417	2.98565e-05	0.000158049
SAMD4A	2.03687	7.40659e-09	1.52714e-07		MED24	1.52099	7.70214e-08	4.22309e-07		NSMAF	1.23708	0.000235208	0.00171307		SYN1	1.15028	0.0109933	0.0249684
NRXN3	2.1921	1.25662e-07	1.67398e-06		RHOBTB2	1.24441	0.032392	0.0584868		ADSS	1.24907	7.5076e-05	0.000721361		ADAM22	2.05939	1.9767e-12	2.6534e-10
RTFDC1	1.49527	7.87539e-12	5.20966e-10		POMT2	1.2564	0.00685622	0.0145916		TIMP2	1.63042	2.13372e-05	0.000276917		SYPL1	1.68667	2.79574e-08	4.64861e-07
SLC45A4	1.32113	0.000737607	0.0027075		MLXIPL	2.69863	0.00510821	0.0112337		SLC18A1	2.37103	0.0178128	0.0505833		CYB561	1.23253	0.014822	0.0322195
GRAMD1B	1.3924	6.08855e-05	0.000321656		ETV7	1.59552	0.00101047	0.00256988		ELTD1	2.70814	1.89217e-12	4.34964e-09		SPAG9	1.18992	0.00299985	0.00817171
ERP44	1.39568	5.47057e-05	0.000293579		NCAPD2	1.44627	6.30532e-10	5.24529e-09		MSR1	1.60703	0.000117838	0.00101286		SS18L2	1.46484	1.73296e-07	2.07887e-06
SNAPC1	1.94625	2.38622e-10	8.26415e-09		IFFO1	1.6726	9.7825e-11	9.81988e-10		RAI14	1.72716	3.51418e-06	7.19663e-05		HEATR5B	1.49747	7.91332e-14	2.67656e-11
STRAP	1.35455	0.000342067	0.00140982		GIPR	4.19343	2.31577e-05	8.14284e-05		TEK	2.66018	4.07032e-12	7.48531e-09		SEC62	1.29134	0.000539512	0.00186707
SEC63	1.5034	9.37684e-08	1.29854e-06		SEMA3G	1.9105	0.000246321	0.000707902		AP2S1	1.25923	0.000231059	0.00169158		CSDE1	1.40772	8.61941e-08	1.17069e-06
BTN3A1	1.72147	3.08908e-11	1.59127e-09		NISCH	1.58171	8.28789e-07	3.76146e-06		ATP6V1H	1.30241	0.00026789	0.00188616		REV3L	1.31142	3.14699e-06	2.34828e-05
MIPEP	1.17546	0.00792769	0.0202038		STAB1	2.42451	6.43422e-12	8.47603e-11		MRPS10	1.30808	0.000271046	0.00190407		MASP2	1.68568	2.79662e-07	3.06495e-06
SLC39A9	1.56467	4.51987e-11	2.14789e-09		FUZ	1.26903	0.000686177	0.00180425		FLI1	2.15459	7.15939e-12	1.09718e-08		BAZ1B	1.2105	1.88243e-06	1.51899e-05
CENPQ	1.3044	0.00706327	0.0183103		FYN	1.2357	0.00679883	0.0144795		RFC2	1.41279	5.77e-07	1.87518e-05		RANBP9	1.25883	5.80406e-05	0.000277102
ALG1	1.34063	1.27549e-06	1.18347e-05		LYPLA2	1.27447	0.00234144	0.00554313		PTGER3	1.74238	0.00127212	0.00637589		METTL13	1.15518	0.0166823	0.0355327
CHPF2	1.40981	2.21882e-06	1.89083e-05		MRC2	2.71124	2.88158e-09	2.08649e-08		CYBA	1.62381	1.29469e-05	0.000189719		ZNF207	1.32543	9.95809e-08	1.31558e-06
FUT8	1.20619	0.0464422	0.0893495		TSPAN9	1.56381	5.24434e-05	0.000171669		PLEKHA5	1.66764	0.000194295	0.00147837		UQCRC1	1.18154	0.002527	0.00706472
UBA6	1.2831	0.000438163	0.00174148		APBA3	1.78743	1.0544e-13	2.40575e-12		FNIP2	1.34719	2.98941e-06	6.38505e-05		STARD3NL	1.33067	0.000208771	0.000824944
MYOC	5.50923	0.00761997	0.0195197		MKS1	1.17072	0.02144	0.0404192		ATP9A	1.19254	0.00691674	0.0239636		HHATL	5.14868	3.55434e-06	2.60415e-05
RFC1	1.27604	0.000227487	0.000999401		AKAP8L	1.57221	0.000928802	0.00237926		GYG2	1.34293	0.0446211	0.103439		PHF7	1.26932	9.84198e-05	0.000433383
TBC1D23	1.38566	7.89432e-08	1.12545e-06		PTBP1	1.52644	1.77791e-08	1.09681e-07		SOAT1	1.4918	0.000522772	0.00316868		SCMH1	1.35236	6.66945e-06	4.41827e-05
CYP46A1	1.62374	2.32557e-08	3.96728e-07		PLAUR	3.27298	2.2299e-10	2.0518e-09		PRDM1	1.82036	2.7086e-07	1.07605e-05		HIVEP2	1.37337	1.43021e-07	1.78074e-06
RPL26L1	1.44616	9.38774e-09	1.8564e-07		WIZ	1.76522	5.03381e-12	6.86734e-11		ATP2B4	1.33585	0.00118863	0.00604688		TCEB3	1.4892	1.32063e-09	3.94411e-08
MFAP3	1.29782	5.5912e-06	4.16453e-05		QPCTL	1.38782	1.68608e-05	6.07061e-05		PRDM6	1.27628	0.000113473	0.000987475		CLCN6	1.27235	0.00209059	0.00602129
METTL1	1.96395	1.3362e-10	5.17346e-09		CEP68	1.26174	1.91222e-05	6.82508e-05		NCKAP1	1.56363	2.30635e-06	5.30836e-05		SLC6A7	14.2478	0.0337333	0.0644257
AGA	1.74865	5.88622e-09	1.25287e-07		ERCC1	1.20148	0.00151607	0.00371493		MRPS35	1.37522	5.12889e-06	9.4604e-05		BTBD7	1.41145	4.21849e-08	6.59116e-07
PI4K2B	1.78857	4.72849e-12	3.43703e-10		PRICKLE3	1.67286	1.50036e-07	7.77193e-07		FAM26E	3.12945	8.16972e-12	1.1557e-08		ABHD5	1.70401	1.52773e-11	1.19553e-09
BOD1L1	1.37448	1.39471e-06	1.27415e-05		ALOX5	2.57102	1.6424e-06	7.09753e-06		DGAT2	1.31974	0.00295856	0.0123469		MBTD1	1.48585	9.127e-09	1.88379e-07
MAT2B	1.59406	3.9295e-08	6.19819e-07		CLDN11	2.68694	2.04833e-05	7.26868e-05		MRPS24	1.58984	1.16867e-06	3.17458e-05		PIK3C2A	1.18254	0.0189038	0.0394377
SKIV2L2	1.43468	1.31909e-07	1.74017e-06		SLC25A39	1.44459	7.15042e-09	4.79738e-08		EIF4B	1.45406	6.4928e-08	4.20432e-06		PPP5C	1.23546	2.05139e-05	0.000114736
DNAH5	1.7142	3.67482e-07	4.14347e-06		MVP	1.44907	0.000203319	0.000592463		TM7SF3	1.28009	0.00666894	0.0232938		MAP4K3	1.36494	1.86773e-07	2.21312e-06
C6	1.88456	3.59902e-09	8.27339e-08		ANGEL1	1.55257	4.32294e-07	2.05689e-06		DLX3	2.07122	0.0147379	0.0435249		BRCA1	2.25522	0.00111301	0.00350085
PHLPP2	1.3619	1.53574e-05	9.94934e-05		DNASE1L1	1.25243	0.000181982	0.000535477		TGFBR2	2.45526	1.0477e-11	1.37623e-08		MBTPS2	1.21378	0.00722956	0.0174051
SPDL1	1.21678	0.0112878	0.0272274		DDX11	1.59634	5.5331e-05	0.000180329		OAT	1.31153	7.27315e-05	0.000703224		ELOVL5	1.5051	6.7413e-05	0.000313698
RAB27B	2.34089	2.41811e-07	2.91791e-06		GPRC5A	7.11159	1.15639e-05	4.28489e-05		DIP2B	1.11481	0.0449044	0.103926		CALCOCO1	1.14495	0.0208616	0.0429422
MYO16	1.66508	5.82058e-09	1.24033e-07		CCDC114	2.04921	2.52002e-06	1.05015e-05		ASPM	1.33651	0.0230362	0.0618989		UBR7	1.39192	2.62779e-06	2.02112e-05
LSG1	1.50775	1.88845e-06	1.64836e-05		POLA2	1.1809	0.0219996	0.0413475		RBP7	3.22477	1.35838e-11	1.66537e-08		MAP4K5	1.238	4.25861e-05	0.000212468
TDP1	1.45291	5.58135e-09	1.19776e-07		ZC3H3	1.6079	2.91073e-13	5.81198e-12		ISOC1	1.64639	1.76391e-05	0.000240294		EHD3	1.81239	0.000740481	0.00245541
SPATA7	1.30874	6.34309e-06	4.63115e-05		CAPN1	1.66351	7.64154e-09	5.09344e-08		SNAI2	3.40992	1.64339e-11	1.80217e-08		SLC7A14	1.31646	0.00508633	0.0129073
HSPA5	1.33824	4.52321e-05	0.000248749		MTMR11	1.81869	5.88522e-06	2.29067e-05		DDX3Y	1.89427	0.000496653	0.0030457		CLK1	1.26843	0.000441075	0.00157625
GEMIN8	1.30411	2.20252e-06	1.8831e-05		WAS	1.71808	5.73178e-05	0.000186303		PKM	1.24872	0.0104689	0.0332509		POLR3B	1.36793	6.43079e-06	4.29032e-05
MAGEC2	2.33296	0.000336793	0.00139276		DPEP1	1.90455	0.00841553	0.0175288		RHOA	1.22377	0.000474845	0.00294222		MDH1	1.38169	2.96413e-06	2.23494e-05
PREX2	2.52134	1.79892e-08	3.19669e-07		XYLT2	1.32309	0.00478611	0.0106067		PLVAP	2.57489	1.86194e-11	1.80217e-08		COX15	1.24568	8.02438e-05	0.000363738
POLR2B	1.2283	0.000549853	0.00211367		SRCIN1	1.77061	0.0014378	0.00353822		IARS2	1.40517	5.31703e-06	9.66276e-05		CCDC115	1.16407	0.0132593	0.0293363
FAM214A	1.30741	0.00869022	0.0218115		MAGIX	1.63673	2.75464e-06	1.14017e-05		HYAL2	1.47336	2.5728e-08	2.29691e-06		YAF2	1.56467	1.51885e-10	7.23617e-09
TPR	1.16932	0.00448575	0.0124556		SLC11A1	5.11367	6.4506e-05	0.000207607		MEF2A	1.18587	0.00246171	0.0107532		ZMYND11	1.36102	5.86286e-08	8.61209e-07
KIAA0556	1.17602	0.00261902	0.00793733		WWTR1	2.66738	7.35169e-08	4.05162e-07		TFE3	1.13676	0.00792183	0.0266769		MATR3	1.4183	1.23101e-08	2.40832e-07
GOPC	1.37217	2.38179e-05	0.000144016		ATP1A2	2.48376	4.79494e-05	0.000157805		ACSL4	1.55743	3.3846e-05	0.000392947		RGPD5	1.11474	0.0429528	0.0788482
NOP16	1.10816	0.0384629	0.0764059		VSIG2	3.45699	8.76536e-07	3.95473e-06		VAMP5	2.16991	1.76673e-11	1.80217e-08		STMN4	1.28457	0.0120906	0.0271319
CC2D2A	1.46501	2.08668e-10	7.3373e-09		PHLDB1	2.23289	7.8323e-11	8.05134e-10		ECSCR	2.72339	1.72201e-11	1.80217e-08		IL20RA	15.5882	5.56366e-10	1.99058e-08
ZNF800	1.2713	0.000212107	0.000940821		PRDM11	1.5707	6.41264e-06	2.48427e-05		VPS35	1.5153	2.10501e-05	0.000274159		ATP2C1	1.7349	5.76578e-11	3.36612e-09
LMO3	2.37047	9.30744e-06	6.52053e-05		CCDC120	1.47351	5.07684e-09	3.50766e-08		PLS3	3.04487	2.81596e-11	2.42801e-08		CXorf56	1.33599	4.42821e-06	3.13452e-05
FAM120A	1.10394	0.0365623	0.0732209		GPR124	2.11831	2.23714e-07	1.12469e-06		FUNDC1	1.59029	0.000348385	0.00231815		TTC27	1.12753	0.0356271	0.0674719
ERCC8	1.20807	0.000523218	0.00202677		RUNX3	1.55684	0.00332655	0.00764691		GUCY1A3	2.44072	3.15337e-11	2.52133e-08		ZRANB1	1.46519	1.69678e-10	7.76239e-09
TNFRSF9	1.91911	0.0113008	0.0272553		PLEKHB1	1.41588	0.00619532	0.0133191		NEDD4	1.30129	0.0241954	0.0643171		CCDC122	1.34819	0.00551367	0.0138123
RCN1	2.25472	3.00523e-10	1.00484e-08		SLC7A9	1.38436	0.0216721	0.040814		PTPN3	1.71829	0.00101229	0.00533819		MNAT1	1.5242	2.90544e-11	2.04716e-09
CLPTM1L	1.13841	0.00380762	0.0108463		OSBPL5	2.02057	2.22064e-07	1.11669e-06		DAPP1	2.25204	0.0248455	0.0655725		SPAST	1.4682	1.05532e-08	2.12333e-07
NEDD4L	1.18854	0.0056963	0.0152594		ZNF839	1.16409	0.00293288	0.00681097		CNGB1	3.27994	0.0308112	0.0779606		AQR	1.31903	5.56323e-07	5.46867e-06
HEXB	1.45254	4.2615e-07	4.67596e-06		RNH1	1.63108	9.32562e-15	3.17002e-13		TESK2	1.64685	0.00159512	0.00765206		RNF10	1.24078	4.80248e-06	3.3632e-05
CCDC135	1.74123	0.000734466	0.00269921		DEF6	1.52693	0.000129929	0.000393252		MAP4K4	1.25713	0.00138544	0.00680149		ZDHHC6	1.27145	7.29047e-07	6.8904e-06
KIAA2022	1.5533	4.67647e-07	5.03547e-06		PLEKHO1	1.8322	2.76163e-09	2.00426e-08		RPL31	1.44943	1.68315e-06	4.17157e-05		NDUFS1	1.33389	3.19416e-05	0.000166876
SLC4A8	1.37154	3.52302e-08	5.64858e-07		EHD2	2.22046	1.90064e-06	8.09277e-06		CCDC170	1.24313	0.0445501	0.103353		RB1CC1	1.16056	0.00077	0.00254048
TNIP3	3.82817	2.04575e-06	1.77376e-05		NR1H3	1.69394	6.49161e-05	0.000208613		CYBRD1	1.5512	0.000145256	0.00118891		ALAS1	1.10906	0.00637899	0.0156169
HERPUD1	1.31011	4.52426e-06	3.48122e-05		TYMP	2.55221	7.44797e-12	9.60507e-11		SPP2	1.8181	0.0128471	0.0390768		BIRC3	2.27939	0.0199386	0.0413009
THOC3	1.18554	0.00177915	0.00571922		NCAPH2	1.53493	3.95541e-11	4.34528e-10		HMMR	1.40839	0.000475169	0.0029432		UBR2	1.26347	1.46119e-06	1.23489e-05
SIKE1	1.14423	0.0130727	0.030866		VIM	1.95244	0.00528822	0.0115719		FBXW11	1.29682	0.000147952	0.00120446		HSF2	2.14636	1.63769e-12	2.26444e-10
RRP12	1.42851	9.3066e-07	9.04112e-06		RTEL1-TNFRSF6B	2.01314	9.22224e-15	3.14069e-13		MCM2	1.27774	0.00294424	0.0122922		KPNA6	1.53344	2.45677e-11	1.78577e-09
FSTL4	1.83618	1.0341e-06	9.87904e-06		FAS	1.61524	0.000576177	0.00154044		TP63	1.76167	0.00016616	0.00131767		INSRR	2.3459	0.000621915	0.00211268
FOXN3	1.1548	0.0091544	0.0228211		CCDC130	1.55327	1.84583e-12	2.84545e-11		PTGS2	1.65257	0.00401924	0.0156289		VRK2	1.7321	5.21696e-09	1.19626e-07
USE1	1.46364	1.33659e-09	3.60938e-08		KCNG1	2.39784	0.0210378	0.0397702		ST6GAL1	1.36979	0.000377747	0.00245816		VEZT	1.51842	1.28958e-11	1.02666e-09
AP5M1	1.39316	1.05773e-06	1.00681e-05		AGPAT4	1.18739	0.0222443	0.0417634		PICALM	1.24552	0.000105408	0.000933748		SNX1	1.14142	0.00324911	0.00877661
LY75	1.23045	0.0272612	0.0572824		PRKCH	1.62808	1.25027e-07	6.57327e-07		CLNS1A	1.28137	0.000123832	0.0010519		TBPL1	1.38284	2.8089e-05	0.00015004
GALC	1.24725	0.00137954	0.00458849		B4GALT7	1.46539	5.52115e-09	3.79016e-08		TEAD2	1.78023	1.84865e-07	8.39772e-06		ARNTL2	2.81593	9.61714e-11	5.08216e-09
NOP58	1.18358	0.0062073	0.0164371		SH2D2A	1.86335	0.000497293	0.00134985		TSG101	1.45236	2.60226e-07	1.04717e-05		BCLAF1	1.29226	9.23564e-07	8.40393e-06
FAM114A2	1.58937	9.4278e-13	9.63206e-11		TNFRSF1B	1.78707	1.40845e-06	6.15768e-06		ENO1	1.25704	0.000426154	0.00270056		ANK1	2.25664	1.99669e-08	3.54497e-07
C4orf27	1.54576	3.88141e-07	4.32601e-06		POU2F2	1.23398	0.0156277	0.0305843		SRI	1.34565	7.99869e-05	0.000754725		TFB1M	1.31529	2.64237e-05	0.00014222
PHF21B	1.37827	6.89952e-05	0.000357213		BRD9	1.50134	1.73706e-06	7.46718e-06		PLD1	1.88029	0.000842174	0.00460139		RABEP1	1.27834	3.34737e-07	3.5894e-06
IL17RB	2.13008	4.94079e-11	2.29589e-09		BAK1	1.25036	0.000672236	0.00177213		ARHGAP15	1.85599	1.10938e-07	6.03597e-06		NUP160	1.18026	0.00289626	0.00793076
TRAF3IP2	1.15409	0.0239424	0.0513246		RANBP3	1.17492	0.000794949	0.00206314		MCM6	1.76726	2.25689e-08	2.12933e-06		IKZF2	1.26711	0.0171082	0.0363225
GDI2	1.36838	3.34474e-05	0.00019276		TSSC1	1.18187	0.0450627	0.0783199		RBMS2	1.40848	3.41945e-07	1.29154e-05		FAM13B	1.1535	0.00778082	0.0185349
ATG5	1.17272	0.00751953	0.0193057		PNPLA6	1.59224	6.19567e-10	5.16268e-09		CALCRL	3.1419	3.87046e-11	2.96574e-08		SARS	1.20089	3.06733e-05	0.000161867
USP13	1.49894	7.6426e-07	7.63437e-06		ABCF2	1.17474	0.00228762	0.0054248		NMRK2	3.44743	0.0348994	0.0856762		ARID4A	1.40668	5.65309e-07	5.54189e-06
ATP11B	1.45101	2.49294e-06	2.08672e-05		MAP2K3	1.6495	5.14973e-07	2.42456e-06		TOP2B	1.32486	3.4072e-05	0.000394823		IFT88	1.43357	7.38014e-06	4.80768e-05
SEC61A1	1.39468	1.28489e-08	2.40622e-07		DAPK2	3.20798	3.54405e-05	0.000119807		UBE2T	1.31951	0.0132494	0.0400881		ZCCHC8	1.2537	5.84206e-05	0.00027834
ZC3H11A	1.34874	2.17191e-09	5.38295e-08		TUBG2	1.43344	5.47473e-09	3.76375e-08		DNAJC10	1.34421	0.000954182	0.00509063		LRRC7	1.53055	0.000551549	0.00190371
RIOK2	1.73631	1.54422e-12	1.35877e-10		FLT4	3.554	4.51329e-09	3.148e-08		APBB1IP	1.6304	0.000397561	0.00255369		ATP6V0A1	1.10735	0.0227176	0.0461327
DGKG	1.64215	1.35387e-06	1.2424e-05		MRI1	2.12813	1.30703e-15	6.19492e-14		CAPZB	1.16171	0.00124677	0.00628343		PIAS1	1.49135	1.33366e-09	3.97505e-08
PARP12	1.3645	6.89755e-06	5.0001e-05		EDC4	1.37477	3.37821e-08	1.97348e-07		GPR137B	1.5048	4.23191e-05	0.000466065		ASTE1	1.19901	0.00548772	0.0137522
ALDH18A1	1.60997	4.94384e-11	2.29589e-09		TRIO	1.18909	0.0153324	0.0300568		SLC25A43	1.58233	0.000456042	0.00285139		RNF19A	1.37898	0.000184798	0.000742345
TARBP1	1.31346	0.000745586	0.00273352		FAM65A	1.70346	2.51672e-12	3.73246e-11		KDR	2.69387	4.37564e-11	3.09492e-08		PEX3	1.26915	2.90574e-05	0.000154626
PET112	1.13844	0.0388819	0.077128		SOX30	2.13604	0.0182795	0.0351411		ACER3	1.70473	0.000568735	0.0033916		GABARAPL2	1.32513	3.59937e-06	2.63086e-05
CCDC146	1.50508	5.29167e-07	5.59341e-06		PNKP	1.85406	4.0963e-13	7.7501e-12		EDN1	1.318	0.00954493	0.0309749		CUL3	1.52189	4.89058e-09	1.14284e-07
DNAJC25	1.37385	1.26581e-06	1.1759e-05		PQLC2	1.67929	5.82214e-10	4.89347e-09		ADCYAP1R1	1.77385	0.0122788	0.0377226		ZZZ3	1.25833	1.82407e-05	0.000104242
RIMBP2	1.4939	4.06751e-07	4.50069e-06		RTN4R	1.82988	0.0335252	0.0602431		UBE2D4	1.18271	0.018126	0.0512759		USP2	1.39707	0.000277102	0.00105287
QSER1	1.21737	0.00378963	0.0108069		INPP4A	1.60879	7.33864e-11	7.59896e-10		LXN	1.56745	2.54152e-05	0.000316443		FBXO42	1.36721	1.18897e-07	1.52699e-06
MPC1	1.62736	3.24302e-07	3.73461e-06		PARP3	1.68034	3.05972e-10	2.74212e-09		DUSP13	2.42166	0.00433196	0.016583		CCDC132	1.25817	0.00391863	0.0103067
BCAT1	2.51592	1.26643e-07	1.68433e-06		THAP3	1.18485	0.00148709	0.0036489		MID2	1.42679	0.000110095	0.000964939		ZFYVE16	1.63996	1.08461e-08	2.16334e-07
LZTS1	1.70712	0.00629116	0.0166175		FAM65C	2.45049	2.65906e-08	1.58627e-07		CLDND1	1.61819	4.10699e-10	1.32504e-07		BEST2	1.93186	0.0015629	0.00467194
MON2	1.2703	2.25992e-05	0.000138164		AIFM2	1.23726	0.0403479	0.0710482		HSP90AA1	1.28793	0.00417783	0.0161171		STAU2	1.55403	2.61001e-10	1.09839e-08
CCDC147	2.34762	6.94704e-09	1.44848e-07		TG	2.30846	0.000487819	0.00132766		NDC80	1.98712	0.000787234	0.00435275		PHF23	1.25605	2.13765e-05	0.000118557
VMP1	1.12257	0.0044442	0.0123588		LCP2	1.93696	4.69544e-06	1.86593e-05		GIMAP4	2.05121	4.5581e-11	3.10457e-08		CCDC134	1.19024	0.00358697	0.00955037
SEZ6	1.36046	0.000209641	0.000930805		CUL7	1.34489	0.000131416	0.000397228		HSPB11	1.4483	4.4593e-05	0.000484406		PSMA4	1.34612	0.000247286	0.000957591
RPL18	1.33895	2.69851e-05	0.000159876		CTNNA1	1.1752	0.04658	0.0806066		FYB	1.63627	0.000649929	0.00375814		MED17	1.19032	0.000122766	0.000520799
ISOC2	1.19922	0.000644302	0.0024186		ANO2	1.8111	3.25478e-05	0.000110931		MPP4	1.72567	0.00871535	0.0288993		RETSAT	1.39614	5.19204e-05	0.00025174
MTMR1	1.19464	0.000717942	0.00264607		WWC3	1.58532	2.74519e-08	1.63305e-07		COBLL1	1.48688	0.000114978	0.000996021		CAPG	1.37689	9.47532e-05	0.000419781
ADCK1	1.20397	0.00463376	0.0127989		ARHGAP6	1.75665	0.00210332	0.00501946		DLG3	1.21582	0.00455163	0.0172444		USH2A	1.93431	0.00133365	0.00407948
SPA17	1.42929	0.0156649	0.0359658		SNX29	1.66491	1.37002e-06	6.00015e-06		SERTAD4	1.344	0.0230737	0.0619568		DCUN1D1	1.24138	0.00128099	0.00394473
HIPK2	1.43915	4.56963e-07	4.95789e-06		COL9A2	2.75923	6.64683e-05	0.000213028		TRAF5	1.42486	0.000196635	0.00149069		TRIT1	1.31317	0.000121233	0.000515485
TNPO3	1.19568	5.55228e-06	4.13725e-05		H6PD	1.36645	4.24736e-06	1.70149e-05		NFE2L1	1.26993	0.000889323	0.00480878		CNTLN	1.55263	1.41794e-07	1.76729e-06
LPAR2	1.60271	7.02904e-05	0.000362322		ELN	3.39106	2.06003e-07	1.04033e-06		PALB2	1.33738	1.368e-05	0.000198137		OFD1	1.21866	0.026026	0.0517603
SLC12A2	1.18909	0.0102371	0.0250821		FOXP3	1.4509	0.0315814	0.0572821		ITGAE	1.54697	9.55335e-08	5.45609e-06		WDR37	1.17494	0.00268531	0.00744771
FAR2	1.26353	0.00378941	0.0108069		PPP1R3F	1.28076	0.00284081	0.00661298		RPS5	1.51046	2.25535e-06	5.21055e-05		YTHDC2	1.16723	0.00120085	0.00373678
POU1F1	4.5144	1.32453e-17	1.69902e-13		ARHGEF5	1.45479	0.00055869	0.00149881		PPIE	1.25078	0.0009388	0.00503075		ARAP2	2.05396	0.000388045	0.00140947
KARS	1.22735	0.0002036	0.000909021		MCUR1	1.28129	0.00244078	0.00576058		REST	1.67038	2.85063e-08	2.47279e-06		DTNBP1	1.47393	4.14379e-06	2.96179e-05
ADAT1	1.15869	0.00422204	0.0118397		LAMC3	2.48241	1.46722e-05	5.34466e-05		GSTP1	1.43368	0.00326452	0.0133173		XK	1.97306	1.15919e-07	1.49517e-06
PDIA5	1.5981	1.09843e-08	2.11134e-07		COL23A1	2.27731	2.56321e-05	8.92415e-05		APLP2	1.23974	0.0010345	0.00543245		C12orf4	1.47877	1.11142e-07	1.44241e-06
NDUFB4	1.39767	6.60452e-05	0.000343886		BCAR1	1.40817	1.14946e-07	6.09004e-07		MECOM	1.73418	1.84942e-07	8.39772e-06		FAM184B	7.80362	0.00059369	0.00203238
TMEM206	1.31688	0.00510461	0.0138879		FAM160A2	1.34918	8.11177e-07	3.68881e-06		ABCB1	1.42818	1.95317e-05	0.00025995		MAP4	1.12517	0.0184402	0.0385974
ME1	1.37007	0.000492386	0.00192292		HOMER3	2.43588	3.11025e-09	2.2369e-08		DNAJA1	1.32958	0.000297742	0.0020562		ROS1	17.1827	0.000817941	0.00267949
CCDC15	1.51723	0.000191877	0.0008637		HEBP2	1.72979	2.44233e-12	3.6368e-11		CHMP5	1.383	8.32758e-07	2.43473e-05		USP28	1.37217	3.87667e-06	2.79811e-05
MTHFD2	1.80656	1.01731e-07	1.39406e-06		PRSS8	2.60364	0.0183232	0.0352215		DIMT1	1.32756	7.02802e-06	0.000119923		HDAC9	1.35915	0.000317725	0.00118351
YBX1	1.3878	0.000113516	0.000548965		MRTO4	1.13427	0.0155094	0.030382		IPO11	1.22451	0.00212663	0.00957876		TSPAN17	1.14008	0.014447	0.0315583
CTNNA2	1.73093	2.4392e-06	2.05017e-05		KCNQ1	1.87986	0.00354488	0.00809993		FOLH1	1.7172	0.00418556	0.0161435		RRM2B	1.13907	0.0346936	0.06596
CCDC150	1.69891	5.4963e-07	5.78574e-06		ARID4B	1.31279	0.000293143	0.000829757		LAT2	1.46867	0.000156241	0.00125844		TNFRSF17	1.2583	0.0280401	0.0550777
ZNRD1	1.10117	0.0231236	0.0499116		OPN3	1.51394	0.0117073	0.023602		MTMR2	1.29318	3.54008e-06	7.24161e-05		RSF1	1.2536	0.00107753	0.00340482
MPPED2	1.63103	1.6786e-06	1.49489e-05		PTPRN	1.55293	0.000495783	0.00134595		FTL	1.32525	0.0310042	0.0783197		R3HDM1	1.49334	6.72757e-08	9.65055e-07
ZBTB11	1.25765	0.00011079	0.000537333		HHAT	1.42665	4.30338e-05	0.000143125		GPR116	2.09901	5.53047e-11	3.63233e-08		VAMP3	1.38467	3.01067e-07	3.26837e-06
GOLGA5	1.81213	3.32315e-16	4.11475e-13		FOXC1	2.22374	3.73708e-06	1.50845e-05		LPCAT2	1.77595	0.000267803	0.00188616		PER3	1.43281	0.00541083	0.0135954
EML1	1.3017	8.14735e-06	5.79208e-05		TBC1D22A	1.4063	1.36039e-06	5.96224e-06		NID2	1.59229	2.55868e-05	0.000318192		LTBP1	1.26801	0.00970889	0.0224149
TRMT11	1.50492	2.0623e-06	1.78558e-05		RELT	1.83365	3.25571e-05	0.000110931		PTHLH	1.82727	0.0481056	0.109515		ARID1B	1.29472	1.27181e-07	1.61533e-06
ARFGEF1	1.20603	0.0413267	0.081188		KCNH2	1.31825	0.00806642	0.0168877		CASS4	1.58379	0.00154314	0.00746208		JKAMP	1.34216	8.8901e-05	0.0003977
SP100	1.48431	3.17568e-05	0.000184404		USP36	1.39695	3.95878e-07	1.89737e-06		AAMDC	1.87608	7.54458e-06	0.000125828		DKK3	1.49948	0.00144089	0.00435465
TRAM1	1.40829	0.000197713	0.00088574		ITIH4	1.98113	1.6198e-12	2.53328e-11		TPX2	1.41324	2.23389e-05	0.000287081		NFE2L3	1.51464	3.77041e-09	9.24505e-08
DHX29	1.41734	3.12e-09	7.32782e-08		TRAF1	1.60743	5.58192e-06	2.18319e-05		PDRG1	1.3279	9.24387e-05	0.000843748		LIMA1	2.14184	1.14053e-06	1.00212e-05
TRO	1.40079	0.00116306	0.0039815		PCGF2	1.22808	0.00193278	0.00464686		DOCK9	1.31481	3.18891e-05	0.000377618		LETMD1	1.36894	2.72942e-07	3.00923e-06
RRP15	1.44987	2.69777e-05	0.000159876		CCDC142	1.5031	1.88474e-11	2.24194e-10		KIF9	1.19015	0.00713995	0.0245909		MAPK9	1.3811	1.11714e-05	6.85267e-05
FTSJ1	1.40248	3.3228e-09	7.75461e-08		CROCC	2.26973	6.07195e-14	1.50493e-12		FKBP1A	1.49379	3.0078e-10	1.04365e-07		POLQ	1.26332	0.000192372	0.00077041
REEP1	1.59014	1.32979e-07	1.75052e-06		POLR3E	1.23261	0.00665712	0.0142024		DYNLL1	1.25849	0.000846823	0.00461835		PIK3CB	1.40443	1.09282e-07	1.42545e-06
LAPTM4A	1.30083	0.000259928	0.00111736		FLYWCH1	1.44592	3.11963e-08	1.83542e-07		RPL6	1.50061	2.43927e-07	1.00719e-05		MPHOSPH9	1.54115	4.86636e-10	1.77213e-08
SRBD1	1.15092	0.00341412	0.00990965		UNKL	1.60988	3.29828e-08	1.93109e-07		RPLP0	1.79235	4.24906e-06	8.23395e-05		MSMO1	1.51164	1.74371e-06	1.42862e-05
PSME4	1.26778	0.000884702	0.00316163		TBXAS1	1.36617	0.00660121	0.014085		ERP29	1.35151	0.00198048	0.00906683		TTC17	1.44198	1.27188e-07	1.61533e-06
ERLEC1	1.62672	6.07778e-07	6.26184e-06		PSD	1.8094	1.79303e-10	1.6875e-09		IGBP1	1.17941	0.00274721	0.0116815		METTL24	1.27101	0.00871624	0.020445
NUP133	1.10814	0.0325144	0.0663277		CTDP1	1.31241	2.36979e-06	9.92242e-06		HEPH	1.80838	3.02295e-05	0.000362291		NNAT	7.2474	1.12467e-08	2.22874e-07
RORA	1.34564	0.000132017	0.000626202		YBX3	1.62141	0.000289992	0.000821718		BIRC5	1.56297	0.0043408	0.0165961		MCF2L2	1.13771	0.00883588	0.0206785
RAB27A	2.1381	2.25521e-13	3.31787e-11		OGFR	1.51259	6.64937e-10	5.50571e-09		RCOR1	1.33297	1.58095e-05	0.000220947		LAMA3	3.49476	3.77984e-07	3.94726e-06
IKBKAP	1.18367	0.00191839	0.0060889		GNA15	1.88329	7.9577e-05	0.000251231		BLVRB	1.4597	0.00194038	0.00892099		ANAPC4	1.17439	0.00343128	0.00919991
NUCB2	1.63332	1.64187e-06	1.46573e-05		PTPRU	1.62459	0.00564017	0.0122517		NDUFB2	1.58955	1.28093e-06	3.42387e-05		TRAPPC3	1.32614	2.41848e-05	0.000131858
EXOC5	1.28258	2.00272e-06	1.73808e-05		ACAA1	1.26043	0.000258774	0.000740101		GUCY1B3	2.19393	6.83953e-11	4.05739e-08		THRAP3	1.28356	3.30378e-08	5.36718e-07
POLB	1.63313	1.62115e-09	4.26508e-08		HDAC7	1.97779	1.42118e-12	2.28058e-11		CCDC50	1.18262	0.00113902	0.00583676		ENTPD2	1.9097	6.06697e-06	4.10129e-05
WIPI1	1.77204	1.10091e-09	3.08153e-08		SPAG4	2.36967	9.48631e-08	5.11842e-07		PABPC4	1.13237	0.01192	0.0368541		SDCCAG8	1.19981	7.82064e-05	0.000355659
ASNS	1.41117	4.85623e-06	3.69645e-05		SFSWAP	1.20563	3.15802e-05	0.000107831		EFNB1	1.33316	0.00386829	0.0152031		KIF1B	1.48715	2.06303e-07	2.38611e-06
EIF2B3	1.67253	5.40595e-11	2.4795e-09		TNK2	1.91851	8.22315e-13	1.41728e-11		LAMB1	1.26118	0.0143105	0.0425638		SYNE2	1.94357	1.81057e-08	3.29995e-07
OSBPL3	1.74455	1.34216e-05	8.87579e-05		LTK	1.88789	0.00225721	0.00535752		SLC26A3	3.83921	0.00226067	0.0100468		PLEKHH1	1.63537	2.03735e-05	0.00011402
RPS6KA2	1.34366	0.00267059	0.00806976		POLD1	1.62265	1.32566e-10	1.28921e-09		ABCC6	1.86978	0.000258369	0.00184092		FAM168A	1.35837	0.000131509	0.000552937
ING3	1.42034	4.82304e-07	5.16891e-06		GLTSCR1	1.6837	2.03623e-10	1.8926e-09		CMTM6	1.42432	3.23121e-05	0.000380447		SZRD1	1.19552	0.000234217	0.000914162
WBSCR22	1.07598	0.042976	0.0836857		SPHK2	1.29905	1.67578e-05	6.03831e-05		ITGA6	1.79263	1.25189e-06	3.36583e-05		CUL1	1.22326	5.26046e-05	0.000254521
TRIP13	1.41012	0.00233828	0.00720767		U2AF2	1.38271	1.25271e-08	7.98518e-08		MLTK	1.63037	3.29613e-05	0.000385337		CYFIP2	1.5769	0.000268953	0.00102679
MYO3B	1.54257	0.00280079	0.0083969		EPN1	1.43687	2.31253e-10	2.1222e-09		FH	1.30128	5.55888e-05	0.0005686		TAB2	1.50301	3.12779e-09	7.94477e-08
CCDC173	2.18589	2.18217e-07	2.67892e-06		MED29	1.26465	3.88389e-05	0.000130337		ORC6	1.24426	0.0308846	0.0780966		GINM1	1.36405	0.000114559	0.000491474
CCDC174	1.2728	0.000104893	0.00051279		AHRR	1.52295	0.000493003	0.00133978		CTSS	2.10055	7.1948e-11	4.13476e-08		EIF2AK2	1.26581	0.00237703	0.00670576
RDH11	1.45397	5.75977e-07	6.00826e-06		GPC1	1.75189	0.00113239	0.00284762		TMEM101	1.20881	0.000601477	0.00354884		KMT2C	1.35274	8.18284e-09	1.72177e-07
ZFYVE26	1.18583	0.0205678	0.0451744		TSPAN32	1.81196	2.35426e-08	1.41857e-07		PSME1	1.22201	0.000661198	0.00381173		MCOLN3	3.13983	6.47662e-13	1.12363e-10
TFRC	1.24368	0.0160538	0.0367246		MEF2BNB-MEF2B	1.61453	3.68822e-06	1.48942e-05		MYL6	1.17532	0.000938854	0.00503075		PUM2	1.40836	4.02474e-09	9.726e-08
UBE2D1	1.37131	0.0236655	0.0508405		TMEM161A	1.52534	2.83958e-11	3.25357e-10		MAP3K1	1.26085	0.00087007	0.004722		MRPL43	1.175	0.000127459	0.000537775
MPP5	1.56628	1.7931e-09	4.6119e-08		CTSA	1.18716	0.00120106	0.0030031		PTGS1	1.57609	0.032199	0.0806623		ZFR	1.20991	6.2356e-05	0.000294713
RHOBTB1	1.31829	0.000889345	0.00317417		SUGP2	1.10717	0.0449135	0.0780902		TMEM133	2.53498	7.48403e-11	4.17065e-08		ZNF280C	1.41198	6.47588e-06	4.31531e-05
ASAH2C	6.72422	3.84998e-09	8.75169e-08		CNN2	2.05048	0.00100571	0.00255967		FLT1	2.08519	8.62605e-11	4.28738e-08		DCBLD2	1.5242	0.00306028	0.00831416
P4HA2	1.25728	0.00115102	0.00394692		ABCA7	1.85587	4.07697e-07	1.94893e-06		GNG11	3.76296	8.03017e-11	4.28738e-08		PKP2	1.92764	5.47517e-07	5.40191e-06
TRNT1	1.27531	2.75185e-05	0.000162617		SBNO2	2.24108	2.64418e-18	5.34357e-16		PALMD	1.92976	1.43414e-07	7.12938e-06		TMCC3	1.31156	0.00203724	0.00588978
CRMP1	1.19838	6.94279e-05	0.000358948		HMG20B	1.78789	7.64211e-08	4.19393e-07		EDNRB	2.028	8.53583e-11	4.28738e-08		PITHD1	1.49737	5.58149e-10	1.99308e-08
PVR	1.34996	2.94495e-06	2.40915e-05		ANKS1A	1.35104	1.12207e-05	4.16783e-05		TIMM13	1.33861	0.000251055	0.00179929		MTA3	1.32764	3.4677e-06	2.55084e-05
XRCC1	1.12825	0.00716209	0.0185095		AP3D1	1.21032	8.0639e-05	0.000254017		RANBP1	1.21669	0.000197828	0.00149776		LAMC2	1.53377	0.000665553	0.00223722
PDE8A	1.49251	2.42294e-07	2.91998e-06		ZNF76	1.34222	0.00083186	0.00215191		RGS5	2.28933	8.45565e-11	4.28738e-08		CAMK2B	1.30509	0.0261298	0.0519377
PPP2R3A	1.28042	0.00634828	0.0167433		SLC9A3R2	1.63025	0.000130674	0.000395311		RAMP2	2.60212	9.92421e-11	4.80279e-08		YIPF1	1.33243	8.74044e-07	8.00149e-06
FERMT2	1.38245	5.47027e-05	0.000293579		WDR18	1.46517	2.96918e-07	1.46232e-06		LGALS1	1.99653	1.86517e-07	8.42763e-06		NDC1	1.27732	6.07301e-05	0.000287916
MAP3K13	1.44897	3.94159e-09	8.90581e-08		DGKA	1.63853	1.04809e-06	4.67259e-06		44442	1.50159	0.00676102	0.0235483		MXD1	1.55273	4.88526e-11	3.02629e-09
NSF	1.84434	3.95373e-13	4.87981e-11		CYB5R4	1.31835	0.0119427	0.024028		TOMM22	1.46221	3.00777e-07	1.16711e-05		WNK1	1.32814	9.91042e-07	8.91211e-06
CCDC176	2.10186	2.56205e-15	1.47238e-12		PDE4A	1.47068	0.0018347	0.00442991		HMOX1	1.48078	3.93784e-05	0.000441326		CCAR1	1.24018	0.000117483	0.000501995
LMAN1	1.77196	6.74336e-13	7.51578e-11		TIE1	2.28619	1.97468e-08	1.20786e-07		MCM5	1.22299	0.00479459	0.0179812		CREB3L3	1.82897	0.000158118	0.00064993
C19orf10	1.77469	2.0007e-11	1.11157e-09		SLC9A3	2.4111	1.0312e-07	5.52878e-07		RPL3	1.40636	2.42979e-06	5.51653e-05		PIGV	1.14932	0.0293979	0.0573383
TUBE1	1.45593	3.42547e-06	2.74605e-05		NGEF	1.61856	0.0107127	0.0218097		ZMAT5	1.14952	0.046545	0.106691		SNRNP40	1.28708	4.85523e-07	4.87921e-06
TXK	1.84728	0.000937095	0.003318		ELOVL1	1.22904	0.00185225	0.00446576		FOXRED2	1.42448	0.00337785	0.0136908		GPBP1	1.34654	6.52611e-06	4.34052e-05
SEMA3A	1.68252	6.94486e-06	5.02906e-05		SPI1	1.98235	4.63216e-06	1.84344e-05		EIF3D	1.18633	0.00474999	0.0178525		ZNF112	1.32969	5.05642e-05	0.000246325
WNT8B	1.78957	8.303e-05	0.000420408		KIF26A	1.80879	0.000267308	0.000762171		PVALB	1.86135	0.0291827	0.0745581		CS	1.27398	8.28085e-06	5.28583e-05
SLC25A40	1.30964	0.000448008	0.001775		ZFAT	1.21792	0.00893892	0.0185083		ST13	1.29628	0.00423816	0.0162952		ELMO2	1.16388	0.00920119	0.0214248
TIMM21	1.32997	4.00521e-05	0.000224458		KLF6	1.98134	3.1356e-06	1.28257e-05		CTSG	2.82797	0.0178034	0.0505645		WAPAL	1.34515	7.60484e-09	1.62066e-07
ADD2	1.60202	1.05105e-07	1.43388e-06		PPAP2A	1.90867	6.44165e-08	3.58107e-07		LGMN	1.42243	2.79745e-06	6.03815e-05		HAGH	1.23688	0.00227007	0.00644637
RASAL2	1.47812	1.25435e-05	8.36382e-05		TNFRSF1A	1.6504	5.03867e-07	2.37349e-06		ERH	1.32466	2.41167e-06	5.48215e-05		LIMCH1	1.46957	7.91486e-08	1.09635e-06
ZNF37A	1.30227	0.000540839	0.00208445		CACNB1	1.48343	0.000197768	0.000577754		VRK1	1.26069	0.000140018	0.00115416		ASUN	1.39164	6.11186e-06	4.12406e-05
FRYL	1.38877	0.000123552	0.000590469		METTL22	1.29775	1.22749e-05	4.52588e-05		APEX1	1.24922	0.000943895	0.00504918		WISP2	1.80937	2.10866e-06	1.67653e-05
MOCOS	2.18746	8.91658e-10	2.55813e-08		PRKCZ	1.3546	0.0076432	0.0160917		TM4SF1	2.22654	1.04368e-10	4.92136e-08		CCDC148	1.2618	0.0204391	0.0421922
EXOSC7	1.136	0.00418266	0.0117474		PDZD4	1.77341	4.9658e-07	2.34397e-06		MALL	2.44338	1.21027e-10	5.56423e-08		TAF2	1.29087	5.05369e-07	5.05094e-06
REXO2	1.81965	5.849e-07	6.07358e-06		HDAC4	1.5597	1.7068e-07	8.74807e-07		PROCR	1.64792	5.72363e-07	1.87046e-05		RFXANK	1.23106	0.000489382	0.00172016
MLH1	1.35473	2.05628e-09	5.16662e-08		RASSF1	1.61058	7.51513e-09	5.02192e-08		GINS1	1.53427	0.000134706	0.00112064		SNX24	1.52401	5.19965e-11	3.13542e-09
SLC46A1	1.18276	0.000317697	0.00132995		IFI35	1.65901	3.92718e-08	2.26776e-07		IFT52	1.17215	0.00221461	0.00988321		DDX20	1.49641	2.59711e-07	2.89418e-06
PAG1	1.85329	4.78785e-06	3.65663e-05		HEATR6	1.26147	0.00058226	0.00155462		NDRG3	1.54647	0.000635959	0.00370456		BTBD1	1.17802	0.00690341	0.0167248
GPATCH1	1.19835	0.00076172	0.00278455		COASY	1.16227	0.00273881	0.00640473		C20orf24	1.30785	7.35384e-07	2.20636e-05		BCAS1	2.20255	0.0159153	0.0342199
RARB	1.45882	6.71327e-07	6.83594e-06		PLEKHH3	1.76412	2.43467e-08	1.46223e-07		PSMA7	1.19539	0.00237666	0.0104639		PMS1	1.20888	0.00055512	0.00191496
SPAG6	1.36299	0.00314722	0.00926915		OTUD5	1.26704	3.42426e-06	1.38927e-05		C20orf27	1.24936	9.47906e-05	0.000858753		TAF11	1.45192	6.52042e-11	3.70094e-09
TYR	2.46547	0.00335144	0.00976442		TBC1D25	1.1261	0.0444662	0.0774544		RASSF2	1.9835	1.25619e-07	6.60038e-06		UHRF1BP1	1.15357	0.00687124	0.0166607
NAALAD2	2.08609	1.62304e-10	5.99351e-09		INPP5A	1.34935	0.000852978	0.00220159		SLC52A3	1.71233	0.00103591	0.00543829		GNAI3	1.4125	6.4212e-07	6.16412e-06
PHF17	1.12995	0.00448559	0.0124556		GRIPAP1	1.37502	3.49355e-07	1.69516e-06		HCK	1.73134	1.13404e-05	0.000171039		IPO5	1.44808	1.49556e-06	1.25876e-05
AMPH	1.60582	3.7867e-06	2.98361e-05		TTC7A	2.16981	1.29216e-15	6.15618e-14		SAMHD1	1.36842	0.00663845	0.0232096		WDR3	1.45043	4.26792e-06	3.03743e-05
UBE2K	1.40895	0.000118437	0.000569576		CYFIP1	1.51706	4.66821e-09	3.24956e-08		JAG1	1.81663	3.66711e-08	2.907e-06		PKN2	1.45516	2.95691e-09	7.60526e-08
PIK3C3	1.18675	0.0193846	0.0430015		RASGRP2	2.51477	1.41309e-10	1.3597e-09		CHMP4B	1.37983	5.816e-08	3.94672e-06		TRAM2	1.32005	4.14644e-05	0.00020768
TULP3	1.43828	2.8247e-09	6.74647e-08		SIRT2	1.29526	0.00235235	0.00556681		BPI	2.41192	0.0246361	0.0651602		ERBB3	2.5402	0.00355078	0.00947046
PPP2R5C	1.26257	2.60403e-06	2.16688e-05		PPP2R5B	1.29679	3.56762e-05	0.000120453		WFDC2	1.96178	0.000444398	0.00279688		ROPN1	3.36544	3.99585e-08	6.31304e-07
RBFOX1	2.45206	0.00016084	0.000742059		PYGM	1.70183	0.0130692	0.0260563		PPP1R16B	1.31556	0.0183484	0.051748		TBC1D22B	1.31273	1.89652e-06	1.52868e-05
ZCWPW1	1.19231	0.0130718	0.030866		PITX1	1.71294	0.00108864	0.00274812		GMFG	2.38	1.29967e-10	5.69071e-08		SPEN	1.18321	0.00367667	0.00975952
P2RY10	1.93217	0.000844418	0.00303357		BCL3	2.63204	9.87589e-10	7.84384e-09		MYCT1	2.26987	1.36506e-10	5.838e-08		ZC3H15	1.25893	3.77732e-05	0.000191733
TNRC6C	1.18238	0.017265	0.0390772		CLEC2D	1.58788	0.0101381	0.0207394		RNF125	2.8871	1.48867e-10	6.08368e-08		MAP2K4	1.40588	1.81181e-06	1.46976e-05
BRINP1	2.19364	6.50714e-08	9.5733e-07		DRD4	1.945	7.19324e-10	5.89521e-09		PSMD10	1.2141	0.00694837	0.0240597		SNAP91	1.48583	9.30462e-08	1.24626e-06
ITCH	1.56553	1.18545e-09	3.27333e-08		SCT	6.72376	0.00939381	0.0193538		NXT2	1.20562	0.0146693	0.0433906		SLK	1.24144	0.00088944	0.00287972
MYH7B	1.47775	1.04353e-05	7.16944e-05		PHRF1	1.62001	2.41436e-13	4.93334e-12		PRPS2	1.55266	0.000466732	0.00290726		GSTO2	1.87583	4.48359e-08	6.91775e-07
FKBP7	1.92014	1.51967e-11	8.78825e-10		SPTB	1.37418	0.0288436	0.052832		ACTA2	2.41258	1.95227e-10	7.4734e-08		SEC61A2	1.17517	0.00386152	0.0101724
SP140	1.64099	3.45228e-05	0.000198159		SMG6	1.40881	2.74629e-10	2.48178e-09		MOSPD1	1.53693	0.000211184	0.00157489		PRKCQ	4.28253	0.00304381	0.00827798
SAR1A	1.70854	5.54604e-13	6.53793e-11		FSTL3	2.89425	1.14249e-11	1.41971e-10		CLEC3B	2.65702	2.15449e-10	7.92422e-08		TLE2	1.751	5.16774e-06	3.57162e-05
SENP1	1.16338	0.00223819	0.00693635		RNF126	1.57376	2.37017e-11	2.76921e-10		GIMAP8	2.01096	2.26216e-10	8.15708e-08		ASB1	1.22945	3.60427e-05	0.000184244
PGM1	1.51874	1.07706e-07	1.46611e-06		MNT	1.81678	5.19489e-11	5.56077e-10		ESAM	2.00846	2.49678e-10	8.82995e-08		ELAVL1	1.26967	1.8368e-05	0.000104807
DDX1	1.27229	0.000405151	0.00162893		ZXDC	1.36367	7.96476e-09	5.29353e-08		ELF4	1.29842	0.0313577	0.0790222		KDM4A	1.54565	1.47361e-10	7.11278e-09
RIMS1	1.59493	6.26705e-08	9.24968e-07		JMJD6	1.1404	0.0193948	0.036984		MTMR8	1.36332	0.0114159	0.0356058		NFYC	1.18293	1.67838e-05	9.70002e-05
MOXD1	1.63029	0.000447521	0.00177407		GBA2	1.2255	2.3495e-05	8.25354e-05		ASB9	1.62261	1.23791e-05	0.000183295		ZMYND12	1.27757	0.000200045	0.000795809
RABL2B	1.18567	0.00359751	0.0103407		NDST1	1.74971	5.57802e-07	2.60556e-06		RBBP7	1.65691	0.0143105	0.0425638		CLDN18	2.08394	0.0104638	0.0239013
SCTR	1.77636	0.00483654	0.0132812		PABPC1	1.25907	6.84539e-05	0.000218857		RP2	1.3107	0.00169716	0.00802569		ATXN3	1.21904	0.000177026	0.000715544
RAB21	1.37795	4.92534e-06	3.73976e-05		PTPN21	1.25867	0.00533376	0.011662		PCYT1B	1.73432	0.00622395	0.0221019		LRRC40	1.54146	9.04066e-09	1.86806e-07
SLC4A4	2.56407	2.27818e-08	3.89728e-07		TCOF1	1.33018	1.14063e-07	6.04499e-07		ITGA1	3.00905	3.41405e-10	1.16267e-07		ATG2B	1.23958	2.38239e-06	1.85566e-05
SMARCA2	1.30143	0.000321348	0.00134126		SLC12A3	2.02578	0.0201859	0.0383171		KLF8	1.426	0.000771517	0.00428331		MTFR1	1.59702	6.66875e-06	4.41827e-05
KIAA0020	1.51232	2.0183e-07	2.49951e-06		RAD18	1.21708	0.0102609	0.0209636		CENPI	1.42086	0.00314858	0.0129449		FECH	1.44379	7.09977e-05	0.000327476
KCNN2	1.67983	0.00210882	0.00659727		NCK2	1.24857	0.0202816	0.038464		PARP4	1.31977	0.000687306	0.00392777		MYO9A	1.77675	1.84454e-09	5.17089e-08
CNOT4	1.22437	9.63034e-05	0.000476465		WDR1	1.26348	0.0126718	0.0253272		SLC25A15	1.27247	0.000611428	0.0035926		IDI1	1.50267	4.05267e-06	2.90447e-05
MOK	1.37063	4.32838e-07	4.73521e-06		VASH1	1.51262	4.82394e-05	0.000158613		KPNA3	1.33105	3.20988e-05	0.000378896		NEO1	1.35182	6.78518e-05	0.000315345
AP4E1	1.52683	2.0453e-10	7.21084e-09		TCF3	1.38889	7.85806e-06	2.99213e-05		EFNB2	2.16804	3.76206e-10	1.23543e-07		PHKA1	1.20989	0.0155304	0.0335259
ARG2	2.12209	2.61154e-05	0.000155929		TRIB2	2.07072	2.95652e-09	2.13134e-08		NUTF2	1.26945	7.5551e-05	0.000724814		EVI5	1.19769	0.00011528	0.000494219
MEF2C	1.81253	3.61859e-07	4.0901e-06		MBD3	1.65167	1.80249e-13	3.81447e-12		PLLP	1.67168	4.66746e-06	8.81147e-05		DNTTIP2	1.31362	2.87595e-06	2.17918e-05
UBA5	1.51941	5.83579e-10	1.7536e-08		FAM50A	1.52516	2.17038e-10	2.00569e-09		CMC2	1.65419	2.56056e-07	1.03948e-05		TP53BP1	1.1501	0.01248	0.0278698
ZNF510	1.46853	4.16314e-07	4.58759e-06		FAM3A	1.32758	6.82851e-07	3.14098e-06		CD180	1.66625	0.00168573	0.00799397		DHX8	1.14185	0.00386145	0.0101724
AACS	1.28217	2.66387e-07	3.17089e-06		CPSF1	1.80591	8.73807e-10	7.02023e-09		HSDL1	1.42289	0.000722344	0.00406866		SYT1	2.19957	8.73999e-07	8.00149e-06
CADPS2	1.52682	1.13276e-05	7.68974e-05		LPHN1	1.3057	0.000383109	0.00106089		NME4	1.22485	0.00466098	0.0175935		NAV3	1.35678	0.00457717	0.0117841
ATP8B1	1.34524	0.00048426	0.0018941		ACTN1	1.81716	8.06385e-05	0.000254017		BFAR	1.28248	4.94832e-05	0.000519423		ATP2B3	1.98237	1.09859e-05	6.75461e-05
FAM135A	1.25131	0.0225909	0.04893		EPN2	1.30464	0.00143775	0.00353822		HLA-DRA	2.29066	4.35296e-10	1.38019e-07		ROCK1	1.19026	0.00225838	0.00642228
COL19A1	1.98561	0.000192949	0.000867563		PTPN18	1.38557	7.80746e-06	2.97514e-05		CD1C	2.08908	0.00953392	0.0309604		PDK3	1.36877	0.000533362	0.00184822
GEMIN5	1.22821	0.000131198	0.000623221		LIMS2	2.44108	1.28314e-09	9.96275e-09		NOMO1	1.2222	0.0153668	0.0449492		FGFR3	4.05564	1.89295e-07	2.23867e-06
ERC1	1.17677	0.00572226	0.0153088		ASIC4	1.67687	0.023413	0.0436768		IL21R	1.40867	0.0150382	0.0442167		GPKOW	1.18629	0.00448958	0.0115848
C4orf6	1.71114	0.0114413	0.0275472		SPEG	1.84472	0.000158285	0.000470937		CD1D	1.41649	0.000510331	0.00311236		IP6K2	1.19354	0.000134842	0.000565253
BCKDHB	1.34827	2.62846e-05	0.000156855		LNX1	1.43768	0.00286677	0.00666773		SCG3	1.40297	0.00679192	0.0236336		KIF2A	1.19016	0.00276806	0.00764105
ZCCHC6	1.6199	2.33772e-12	1.91069e-10		ALDH3A2	1.46671	1.99926e-07	1.01312e-06		ZFAND1	1.23358	0.000499688	0.00305701		IFT80	1.34138	1.72573e-05	9.9393e-05
TNPO1	1.55998	3.75977e-06	2.9662e-05		SMC1A	1.16911	0.00916088	0.0189336		IMPAD1	1.32295	0.000177515	0.00137453		ADAM7	3.39309	8.25444e-08	1.13198e-06
P2RX5	2.07657	0.00758458	0.0194471		MARK2	1.24452	0.000264466	0.000754619		VEGFC	2.55123	4.79126e-10	1.39859e-07		NUCKS1	1.49064	1.9793e-07	2.31996e-06
DIS3	1.65603	5.93879e-09	1.26259e-07		CHFR	1.40261	1.5668e-09	1.1936e-08		PLAT	1.86468	1.82983e-08	1.86948e-06		DNAJA2	1.41806	2.02906e-07	2.36017e-06
PIBF1	1.45972	6.15058e-11	2.7656e-09		ACADVL	1.52161	1.65025e-09	1.24787e-08		EIF3E	1.63265	1.70473e-07	7.9367e-06		KCNAB2	1.41343	0.0323858	0.062292
TDRD3	1.44793	5.58499e-07	5.84948e-06		STK10	1.49819	7.1318e-05	0.000226988		WISP1	1.74671	0.00694451	0.0240553		GAL	23.6374	0.00564769	0.0141077
NUFIP1	1.34619	6.64035e-05	0.000345644		EVC	2.55985	1.93937e-07	9.86072e-07		LEPROTL1	1.43689	9.64418e-07	2.73726e-05		TGFBR3	5.43615	2.21063e-15	4.16451e-12
PDS5B	1.31264	4.00583e-05	0.000224458		NDE1	1.63333	1.25236e-08	7.98518e-08		TNFRSF10A	1.53086	2.9208e-05	0.000353146		KIAA1107	1.75088	2.3813e-09	6.36513e-08
ZNF416	1.33068	4.82127e-07	5.16891e-06		MRVI1	1.79147	0.00396254	0.00894287		PPP2CB	1.24247	9.7195e-05	0.000874909		PIGB	1.37195	7.59571e-06	4.91006e-05
ZNF586	1.18631	0.0197721	0.0437032		AP1M1	1.28609	0.00135667	0.00335518		TUSC3	1.34257	0.000565593	0.00337807		MAPK6	1.91071	5.10906e-13	9.70822e-11
ZNF8	1.36655	6.0448e-09	1.28085e-07		IKBKG	1.60393	3.4086e-10	3.01656e-09		BNIP3L	1.27332	0.000169129	0.00132864		GNB5	1.17074	0.000224535	0.000880991
ZNF264	1.17769	9.80855e-05	0.000483752		SCARB1	1.9039	0.000104601	0.000322935		TULP2	2.54246	0.0313919	0.0790819		UFD1L	1.23929	6.12213e-07	5.92558e-06
CHMP2B	2.38778	5.72635e-15	2.39662e-12		CYP2W1	2.04976	0.000273088	0.000777053		FCGRT	1.64972	2.54058e-06	5.68385e-05		LRP6	1.40224	1.14116e-05	6.9703e-05
ZMPSTE24	1.42005	5.40157e-05	0.000290566		MOV10L1	1.53351	0.0419989	0.073617		RNASEH2A	1.32431	7.79765e-05	0.000740057		PFN2	1.37228	2.24306e-05	0.000123503
CCDC39	2.00488	0.000517257	0.00200744		PANX2	1.85596	2.2586e-06	9.49322e-06		OAZ1	1.23148	0.000367035	0.00240377		CLTCL1	1.63791	1.2598e-05	7.5786e-05
TAF9	1.37439	1.84731e-06	1.61778e-05		SELO	1.79819	4.78511e-16	2.71599e-14		CD2	1.77642	0.0140939	0.0420757		DGCR2	1.20751	0.000331146	0.00122703
MYNN	1.1719	0.00290001	0.00865515		ALPK1	1.60108	0.00542601	0.0118368		LILRA1	1.50047	0.000426623	0.00270258		FRMPD1	2.12321	4.70149e-05	0.000231239
SCAMP1	1.62323	1.20676e-07	1.61752e-06		LLGL2	2.1237	0.000162768	0.000483507		CD200	1.37827	0.000239437	0.00173983		AP3M2	1.28199	1.98182e-05	0.000111629
PREP	1.29817	1.33307e-05	8.82478e-05		NLE1	1.38724	0.000865788	0.00223074		IL27RA	1.5943	6.31394e-05	0.000628695		C16orf80	1.2039	0.0022469	0.00639933
SEH1L	1.19173	0.00270975	0.00817077		TBX21	3.84112	2.92852e-06	1.20518e-05		TNNT1	2.81037	0.00353448	0.0141827		CSNK2A2	1.51128	8.96141e-11	4.80467e-09
SLC25A24	1.11373	0.039304	0.077798		GLI2	1.74501	0.0123214	0.0247019		CCNE1	1.49053	0.00132776	0.00659575		ATP2B1	1.57441	1.04606e-08	2.10932e-07
ORC1	1.38008	0.000209188	0.000929892		MRPS34	1.25648	0.000552936	0.00148406		RPS16	1.80034	3.20795e-07	1.22395e-05		TRPM5	2.69194	3.9331e-07	4.08412e-06
MGST2	1.46555	0.000672873	0.00250952		NOTCH3	2.12372	3.28811e-06	1.33898e-05		FBL	1.40523	7.55556e-05	0.000724814		MGAT4A	1.29091	0.000178122	0.000719452
NFX1	1.35485	7.6388e-08	1.09671e-06		ATP2A3	2.53023	2.1751e-08	1.31926e-07		PLIN3	1.44706	0.0108392	0.0341453		SNX13	1.25159	1.41697e-06	1.20138e-05
EIF2AK1	1.31003	2.70005e-06	2.23877e-05		BCS1L	1.26135	4.73797e-05	0.000156177		SIGLEC8	1.43341	0.00342497	0.0138429		ARHGAP10	1.39827	0.00480254	0.0122924
TMED2	1.36722	0.000978362	0.00343557		SCARF1	2.23549	2.5352e-09	1.85489e-08		RPS19	1.43582	0.000706603	0.00400939		SEL1L	1.1923	0.00840704	0.0198036
ZFAND6	1.37349	4.78785e-06	3.65663e-05		ZZEF1	1.15364	0.00510861	0.0112337		ETFB	1.29501	0.000228324	0.00167623		PRKACA	1.15416	0.00736423	0.0176915
UIMC1	1.15627	0.0014447	0.00476923		ANO8	1.84231	6.30807e-12	8.33521e-11		RCSD1	2.04258	4.52112e-10	1.39859e-07		RPS6KA6	1.60977	8.74062e-07	8.00149e-06
OGFOD1	1.40154	4.34224e-11	2.07952e-09		ARHGEF10L	1.93035	3.5194e-07	1.70638e-06		SIGLEC5	1.3052	0.049556	0.11215		SREBF1	2.47176	0.0123185	0.0275459
NOP14	1.32701	1.76176e-07	2.22402e-06		CCDC18	1.51232	3.4394e-05	0.000116557		HAS1	1.71003	0.00527995	0.0193964		AFF4	1.19257	0.00546229	0.0136949
C14orf166	1.76434	4.23473e-09	9.48559e-08		TTC38	1.31012	3.81374e-05	0.000128041		WDR83OS	1.17571	0.0101537	0.0324855		NFATC3	1.28302	9.22006e-06	5.78693e-05
SF3B2	1.15984	0.0496241	0.0943633		GRAMD4	1.73334	6.93967e-11	7.22692e-10		LILRB5	1.54927	0.000259994	0.00184835		ACAP1	1.47023	0.00054883	0.00189473
GNAS	1.27553	0.000834394	0.00300284		VPS9D1	1.57366	3.19519e-08	1.8767e-07		RPL18A	1.48966	8.57241e-06	0.000138651		DERL2	1.42269	1.04604e-08	2.10932e-07
ERGIC2	1.31434	0.00100446	0.00351513		FNDC3B	1.23818	0.000879082	0.00226071		TMEM147	1.38961	2.1627e-05	0.000279692		TMEM38A	1.31739	0.00924271	0.0215103
TFAP2C	1.83962	0.000105604	0.000515958		FOSL2	1.83218	0.00113238	0.00284762		RUNDC3B	1.35656	0.000938577	0.00503075		CLCN4	1.21327	0.00988414	0.0227442
PIR	1.13768	0.00976566	0.0240899		FSCN1	1.76248	5.88548e-06	2.29067e-05		GTPBP10	1.1627	0.0141898	0.0422751		SMARCE1	1.45254	9.46324e-08	1.26291e-06
RFX2	1.3281	0.000177825	0.000810099		ACTB	1.42378	2.03599e-05	7.23094e-05		CD33	1.65897	2.55626e-06	5.70441e-05		KDM5A	1.14497	0.00975276	0.0225036
DDX18	1.31773	7.60252e-06	5.45282e-05		WDR62	1.33825	0.00404964	0.00912323		PIK3CG	1.68566	2.39197e-06	5.4484e-05		ABCB11	3.44537	0.000132351	0.000556074
EDEM2	1.58046	1.6511e-09	4.33149e-08		SEC31B	1.34749	0.00434752	0.0097335		CD34	2.55258	6.56918e-11	4.02691e-08		CCDC175	3.30837	6.16139e-11	3.54087e-09
TGDS	1.69967	4.76283e-08	7.2869e-07		BAZ2A	1.18905	0.000371088	0.00103211		TFEC	1.97949	8.6096e-06	0.000139131		CLASP1	1.59605	7.55314e-12	6.84248e-10
ARHGAP28	1.8591	0.00414354	0.0116538		PTPN23	1.56728	9.16903e-11	9.26985e-10		CAV2	1.98295	4.31592e-08	3.21405e-06		EED	1.6037	7.26483e-09	1.55897e-07
CRLS1	1.41154	1.19685e-07	1.6054e-06		RGS11	1.77129	0.000711096	0.00186495		RERGL	3.0952	5.26058e-10	1.44391e-07		C17orf85	1.43846	8.91709e-08	1.20312e-06
ATRN	1.31383	0.000213355	0.000945229		PLXNA2	1.37848	0.000357482	0.000996739		CPED1	1.24865	0.00118842	0.00604688		MGLL	1.64596	0.00378655	0.00999948
NSFL1C	1.15019	0.00422196	0.0118397		ACACB	1.36928	0.000321236	0.00090357		CD36	1.39973	0.0120725	0.037213		DPP8	1.18205	2.57142e-05	0.000139007
C20orf194	1.20193	0.00412431	0.0116083		TRAF4	1.68915	4.75333e-07	2.24774e-06		CASP2	1.17815	0.00411811	0.0159375		SLC24A1	1.78125	1.66532e-13	4.57094e-11
ZNF343	1.37405	2.27384e-07	2.76752e-06		ICAM3	1.24406	0.00954006	0.0196194		CHCHD2	1.24902	0.00167152	0.00793681		PTPLAD1	1.52066	3.54363e-08	5.6766e-07
XRN2	1.39523	4.13602e-05	0.000230699		MCAM	2.23841	0.000145484	0.000435388		NUDT1	1.46329	7.54484e-06	0.000125828		IPCEF1	2.47868	4.115e-10	1.5671e-08
SNX5	1.19873	0.00060022	0.00227449		RAP1GAP	1.27956	0.0191072	0.0365071		AP1S1	1.4773	7.81938e-06	0.000129552		SLC12A1	1.43668	0.0128075	0.0284791
P2RX7	1.50619	0.000596841	0.00226449		XAB2	1.18135	0.000193439	0.000565942		ANKMY2	1.39494	9.13205e-06	0.000145541		TACR2	1.44214	0.00130063	0.00399842
ESF1	1.39055	2.58374e-06	2.15389e-05		ARHGEF1	2.1287	1.13526e-13	2.56796e-12		AHR	1.79988	3.71214e-05	0.000422179		ACTR6	1.31186	7.33245e-05	0.000336962
TMEM230	1.49832	2.757e-08	4.58005e-07		STXBP2	1.88328	0.000329965	0.00092628		CHCHD3	1.24554	0.000104751	0.000930211		TIPIN	1.30253	6.96406e-06	4.58208e-05
C20orf26	1.87375	1.19441e-12	1.13809e-10		MAP2K7	1.27353	6.68606e-05	0.000214106		NRP1	2.25053	6.3394e-10	1.59701e-07		EIF4G3	1.36372	0.000365993	0.0013413
TASP1	1.24756	5.64593e-05	0.00030174		DGKD	1.80923	5.55265e-08	3.12368e-07		FSD1L	1.2476	0.0342056	0.0843332		NUP37	1.27685	2.96352e-06	2.23494e-05
RPH3A	4.54208	7.823e-05	0.000398739		NFKB2	2.26516	1.24286e-10	1.2164e-09		SPIN1	1.24172	0.00315447	0.0129546		ACAT1	1.54856	9.3809e-09	1.92754e-07
KIF16B	1.29242	2.07704e-06	1.79534e-05		GTF3C1	1.18788	0.000603672	0.00160613		TMEM245	1.42908	5.27948e-05	0.000546676		ZNF638	1.32522	2.06303e-07	2.38611e-06
TRMT6	1.52354	1.36476e-08	2.53335e-07		IL4R	2.69891	3.80439e-08	2.20355e-07		MEGF9	1.24293	0.00098552	0.00522749		MARK3	1.18312	2.79e-05	0.000149161
CHGB	1.82843	2.1275e-10	7.46656e-09		LRCH4	1.71746	8.79601e-09	5.79572e-08		OGN	1.72073	0.0262658	0.0685816		SLC25A3	1.25836	0.000156514	0.000644779
BRAP	1.24924	7.4114e-07	7.43708e-06		SIRT6	1.36662	2.81216e-08	1.66831e-07		LDHB	2.10966	7.31985e-10	1.77121e-07		CACNG5	6.09716	0.00382125	0.0100778
ZNF302	1.405	5.17819e-08	7.8376e-07		FGFR1	1.85709	3.63347e-05	0.000122358		ECM2	1.64533	0.0015623	0.0075299		TMEM131	1.24216	2.02892e-07	2.36017e-06
DDX24	1.27489	2.08756e-05	0.000128956		ARAF	1.15024	0.0246352	0.0457849		TLE4	1.56692	0.000472168	0.00293251		DLG1	1.23134	0.00726334	0.0174765
ZBTB25	1.22375	3.07401e-05	0.000178968		SYNJ2	1.32443	0.00438563	0.00981223		LHX6	1.78283	0.000597141	0.00353669		RAB7A	1.28001	2.98565e-05	0.000158049
SPTLC1	1.64431	1.42346e-14	4.15514e-12		SDF4	1.16651	0.000622585	0.00165191		RAB32	2.33458	1.09066e-09	2.47621e-07		BCAP29	1.29528	0.00115003	0.00359926
PAPOLA	1.61275	8.50012e-08	1.20061e-06		TOLLIP	1.34274	8.65026e-07	3.90568e-06		ENG	1.66176	1.45838e-07	7.2096e-06		SART3	1.21572	4.90919e-06	3.42628e-05
MRPS33	1.23771	0.00150508	0.00494789		SLC1A3	1.588	0.0265711	0.0490856		RLN2	1.46857	0.00284882	0.0119858		KIFAP3	1.65143	1.97291e-10	8.70066e-09
IRAK3	2.72938	1.9104e-12	1.61157e-10		TNS1	2.13836	8.46725e-07	3.83246e-06		PDLIM1	1.81161	7.2443e-08	4.59389e-06		MKRN2	1.25845	2.53647e-05	0.000137324
SPG21	1.26457	8.89222e-05	0.000444611		REXO1	2.0231	3.95684e-14	1.06083e-12		RASSF3	2.38861	1.08109e-09	2.47621e-07		RBM7	1.39733	0.000115283	0.000494219
GOLGA3	1.32778	1.69846e-05	0.000108192		CCDC22	1.27359	9.10808e-05	0.00028383		ERLIN1	1.69224	1.1507e-06	3.14901e-05		UNG	1.3593	2.35275e-05	0.000128871
PDPR	1.1447	0.0218979	0.0476812		RAPGEF3	2.06194	1.05557e-06	4.70135e-06		UNC5B	1.69068	0.00205228	0.0093217		SPAG5	1.83577	0.000518295	0.00180325
KIF4A	1.5511	0.00233817	0.00720767		CIC	1.64729	7.40721e-11	7.65314e-10		RPL37A	2.1451	1.11254e-09	2.49507e-07		ANKRD13A	1.26374	0.00014261	0.000594025
DLL3	2.53882	4.54608e-06	3.49508e-05		LIPE	1.34854	0.000498312	0.00135173		LIPA	1.47814	4.01159e-07	1.46666e-05		TPD52	1.30534	2.15254e-05	0.000119268
EXOC1	1.29716	0.000323176	0.00134644		DNM2	1.21148	5.56628e-05	0.000181367		MAP3K8	1.4502	7.79749e-05	0.000740057		NT5C2	1.32206	4.33052e-08	6.74381e-07
RBM27	1.20829	0.000359946	0.00147166		SLC35C2	1.22746	1.60332e-05	5.79996e-05		EBF3	1.7711	0.00313632	0.012906		MBNL3	2.17234	4.36739e-08	6.79085e-07
POU4F3	2.65741	0.000136909	0.000645415		COL5A3	2.30989	4.5509e-09	3.17206e-08		GLRX3	1.18487	0.000611653	0.0035926		CAMSAP3	1.24553	0.00696767	0.0168535
PUS7	1.3655	0.00694157	0.0180564		SRCAP	1.23188	8.59641e-05	0.000269132		UBE2S	1.21538	0.0124418	0.0380773		ACTL6B	1.19968	0.014759	0.0321054
LAMB4	2.0611	0.00509381	0.0138655		CPOX	1.2008	0.00349767	0.00800186		RPL28	1.33486	0.00117608	0.00599949		TM9SF3	1.42891	2.13773e-05	0.000118557
NRCAM	1.39201	6.75508e-06	4.90818e-05		DLGAP4	1.34919	0.000128464	0.000389284		TSPAN14	1.43685	1.53703e-06	3.88826e-05		USP33	1.56598	2.94098e-10	1.20725e-08
CCDC54	1.36075	0.0181463	0.040761		IGSF9B	1.62313	1.60339e-05	5.79996e-05		DHRS11	1.28797	0.00284422	0.0119695		PAK3	1.20408	0.00941001	0.0218334
ALKBH5	1.15634	0.0027363	0.00822779		CXCL2	3.98098	9.67249e-09	6.3234e-08		PSMB3	1.18509	0.00828494	0.0276968		DCX	1.72502	0.000533496	0.00184834
SLC17A6	1.86806	2.73563e-05	0.000161867		TCF7	1.33799	8.90059e-05	0.000277898		RPL19	1.40536	4.70183e-07	1.62837e-05		DYNC1I2	1.36233	4.17715e-09	1.00415e-07
CPA1	1.2338	0.0380161	0.0756619		OSTM1	1.43341	0.000348098	0.000972581		DHX40	1.22856	0.00133538	0.00661936		FAM76B	1.16373	0.00113145	0.00355095
ZC3HC1	1.14557	0.0346134	0.0699511		PKP1	2.29123	0.0136636	0.0271529		CD40	1.39672	0.00244902	0.0107118		POLD3	1.28583	7.47414e-05	0.000342265
SCFD1	1.82465	1.61714e-13	2.60871e-11		JMJD4	1.50212	2.02331e-08	1.23412e-07		SLC25A11	1.22139	0.00105129	0.0054924		UBE2A	1.36275	5.47197e-05	0.000262885
G2E3	1.52252	3.87134e-09	8.78937e-08		KIAA0141	1.23298	0.000122759	0.000373707		BLMH	1.09474	0.0117165	0.0363475		GTF2I	1.37441	2.20843e-09	6.01675e-08
HECTD1	1.31666	0.000140182	0.000658982		PHLPP1	1.51622	0.000857268	0.00221151		CPD	1.46962	0.000168103	0.00132515		MAP2	1.19766	0.0141421	0.0309982
TOX4	1.22988	6.299e-06	4.60428e-05		SEMA5B	1.74513	0.00248627	0.00586327		ICAM2	1.50952	3.7534e-06	7.5281e-05		PIAS2	1.21334	0.00144085	0.00435465
TRPM7	1.40235	0.00110393	0.00381462		ITGB5	1.55742	5.6326e-05	0.000183334		RAB5C	1.29689	6.31613e-06	0.000110098		MCCC1	1.20826	0.00561954	0.0140472
PHGDH	1.84279	4.55172e-05	0.000250019		GRHL2	2.71237	0.0248965	0.0462424		EFNB3	1.73496	0.00181483	0.00845147		NEBL	1.78588	5.04184e-11	3.09065e-09
TGFB2	2.17479	1.93647e-07	2.41271e-06		ZNF324	1.43016	3.05849e-07	1.50108e-06		RANGRF	1.19885	0.00608358	0.0216986		N4BP2	1.26389	0.0038426	0.010127
ECHDC1	1.20459	0.0103691	0.0253514		ZNF446	1.30638	4.65365e-05	0.000153701		TMEM97	1.50903	8.87244e-06	0.000142487		C12orf5	1.9308	0.00631984	0.0155004
XYLB	1.26606	0.00358031	0.010303		NOA1	1.15447	0.00168423	0.00409843		PF4V1	10.7763	0.0457283	0.105302		ADCY2	1.5874	4.73472e-05	0.000232687
CCDC62	1.59885	0.000296272	0.00125165		SSH1	1.16082	0.000552951	0.00148406		NFKB1	1.1131	0.00359833	0.0143673		GNB1	1.1957	0.000301213	0.00113001
DHPS	1.22897	6.32183e-05	0.000330938		NKAIN1	1.6093	0.00459412	0.0102234		NDUFC1	1.35737	0.000110782	0.000968287		MLLT10	1.25927	2.48532e-05	0.000134909
NXPE1	2.06272	8.61911e-08	1.21367e-06		COL16A1	2.70078	2.44693e-07	1.22015e-06		INPP4B	1.70038	0.00396297	0.0154642		NRD1	1.30709	1.07999e-06	9.55772e-06
ARCN1	1.34812	5.13861e-06	3.87291e-05		CAD	1.30301	4.39225e-06	1.75557e-05		RPL34	1.70726	1.02143e-07	5.70944e-06		VDAC3	1.43669	4.97342e-07	4.97883e-06
TMEM38B	1.97906	5.47458e-06	4.0876e-05		BCORL1	1.32913	0.000914938	0.00234619		NEIL3	1.45989	0.0110315	0.0346074		PCM1	1.51936	6.70983e-12	6.23201e-10
PSMD5	1.27058	0.000574522	0.00219475		OVGP1	1.34418	0.0149221	0.0293787		CLNK	1.71905	0.0331573	0.0824527		CBFA2T2	1.25844	2.10853e-05	0.000117326
NANS	1.69429	3.66375e-11	1.81119e-09		PILRA	1.71856	4.32209e-07	2.05689e-06		S1PR1	2.45285	1.33076e-09	2.87915e-07		PKD2L2	1.56459	1.11525e-05	6.84563e-05
IKZF5	1.48889	3.30461e-06	2.65391e-05		IGSF9	2.39892	0.0398085	0.0701896		FAM149A	1.34509	0.0216528	0.0588305		TP53INP2	1.21352	0.0322613	0.062098
TLL2	1.79673	0.00155077	0.00506999		ZNF213	1.22348	0.00691335	0.0146995		NCAPG	1.45763	0.000852787	0.00464261		TP73	1.47605	0.000986277	0.00315382
CYP26A1	1.92172	0.000209025	0.000929395		CTTN	1.2528	5.33941e-05	0.000174315		CTSC	1.68211	3.14773e-06	6.5934e-05		CLUL1	2.32438	2.72136e-10	1.13741e-08
CREM	1.43986	0.00194735	0.00616189		WNT11	1.614	0.000716733	0.00187867		CD52	3.25614	9.59858e-06	0.000151128		RUNX1T1	1.35958	0.00195454	0.00568016
ZNF184	1.60066	1.53087e-10	5.75869e-09		CHERP	1.40467	1.91105e-07	9.73253e-07		MTCH2	1.23185	0.00277467	0.011768		CCDC181	1.6556	5.74342e-07	5.60969e-06
ACOT7	1.44058	0.000568262	0.00217579		ATG16L1	1.21209	0.000237136	0.000683788		CRTAM	1.8433	0.000430288	0.00272111		THOC1	1.3346	1.14123e-05	6.9703e-05
CCDC65	1.31048	0.00380709	0.0108463		RAD54L	1.57023	0.00394313	0.00890947		SIAE	1.38685	0.00138545	0.00680149		OSBPL6	1.80813	7.74638e-09	1.64879e-07
TMED1	1.21885	0.00147461	0.0048564		MAST2	1.31513	0.00229839	0.00544752		F2R	2.71406	1.33068e-09	2.87915e-07		XRCC5	1.25969	0.000390343	0.00141726
PRTFDC1	1.26809	0.00267046	0.00806976		ITPKC	1.37035	1.35913e-07	7.09264e-07		GIMAP2	2.2733	1.60364e-09	3.38847e-07		CEACAM1	1.18685	0.00770946	0.0183947
OCEL1	1.32754	0.000571332	0.00218548		ACOX3	1.5509	1.02041e-08	6.63556e-08		CD53	1.75434	3.6631e-05	0.000418933		FDFT1	1.14691	0.00899665	0.0210096
PSMD8	1.24765	3.63756e-05	0.000206853		PPP1R15A	1.99873	6.49776e-06	2.51354e-05		TMEM109	1.40871	5.89068e-05	0.000593912		PAFAH1B3	1.56707	0.000103559	0.00045215
CRKL	1.22507	9.09831e-06	6.39872e-05		TRIP6	3.04172	2.24964e-10	2.06855e-09		KLHL4	3.53285	1.86474e-09	3.7644e-07		OPHN1	1.39069	6.74092e-05	0.000313698
BCL2L13	1.39088	4.29472e-07	4.70399e-06		ACHE	3.00408	0.00271351	0.00635508		PANX1	1.29691	0.00466043	0.0175935		KIF22	1.55448	0.000924467	0.00297508
PPIL2	1.16485	0.000163684	0.000753289		SRRT	1.30561	4.89405e-07	2.31129e-06		GALNT18	1.43874	0.00440275	0.0167779		EPB41L2	1.35746	0.014822	0.0322195
SRRD	1.45766	2.75627e-08	4.58005e-07		BAX	1.39478	0.000441826	0.00121055		BIRC2	1.27122	0.000815057	0.00447978		KEAP1	1.11789	0.0121055	0.0271393
TFIP11	1.24826	0.000181007	0.000821938		PIGS	1.2374	0.00212315	0.00506352		KIAA1549L	1.76189	0.00896531	0.0295788		RFX3	1.18151	0.0179866	0.0378416
GCAT	1.17472	0.0195387	0.043302		ADAMTS2	1.85954	0.00394518	0.00891181		CD59	1.36019	0.000466838	0.00290726		RIF1	1.71054	8.32004e-12	7.14979e-10
EIF3L	1.38881	2.91841e-05	0.000171195		ATXN7L3	1.33112	6.54095e-06	2.52723e-05		SLC35F2	1.78518	0.000290795	0.00202073		SESN1	1.30781	0.000192878	0.000771768
NHP2L1	1.22682	0.00155975	0.00509035		PGS1	1.67421	2.18569e-14	6.44149e-13		RPS13	1.53126	8.657e-07	2.51504e-05		CHRNA3	1.56997	0.0212836	0.0436846
KDELR3	3.31055	1.02734e-12	1.00523e-10		SH3BP2	2.32941	2.10851e-13	4.38637e-12		AIP	1.16613	0.0181262	0.0512759		PSEN1	1.20912	0.000308442	0.00115383
TCF20	1.27678	1.81573e-05	0.000114354		CNOT3	1.21799	0.000524979	0.00141566		EMCN	2.10673	2.02863e-09	3.927e-07		RSBN1	1.20071	4.89296e-05	0.000239402
XBP1	1.64851	3.21298e-10	1.06463e-08		GP6	1.39543	0.0320464	0.0579699		KCTD10	1.30326	6.61066e-05	0.00065255		MAGI3	1.68295	8.50072e-12	7.23742e-10
RTCB	1.42107	4.92525e-10	1.51972e-08		PTPN4	1.17149	0.00218355	0.00519477		BIN2	1.49677	0.00201039	0.00917907		AFP	3.36197	0.000105205	0.000458248
POLDIP3	1.13009	0.00363163	0.0104228		KHSRP	1.16103	0.00448306	0.00999922		ATP5B	1.48718	4.2182e-06	8.20875e-05		CCDC24	1.29861	0.000629049	0.00213279
RAB36	1.46834	8.96123e-07	8.74719e-06		GNA11	1.26438	1.10781e-05	4.1165e-05		PTGES3	1.41771	1.0129e-07	5.67905e-06		PCNP	1.17904	0.000404247	0.00145712
NEFH	1.82257	2.3814e-05	0.000144016		PPP1R13B	1.26257	0.00111578	0.00280894		ELK3	1.59883	7.23173e-06	0.000121911		STK17B	4.09233	0.002426	0.00681884
ASCC2	1.09691	0.0179716	0.0404135		SIGLEC1	1.96413	0.000485371	0.00132163		GPN3	1.47272	4.89053e-07	1.67198e-05		CCDC25	1.38519	2.04681e-06	1.63512e-05
APOL4	3.1908	5.41296e-07	5.71001e-06		SLC4A11	2.4152	0.00126615	0.00315124		RAD51AP1	1.26103	0.040699	0.0965951		ZNF506	1.16748	0.000509474	0.00177754
APOL1	1.65627	0.00891907	0.0223113		EBF4	1.89716	1.20415e-05	4.44488e-05		CD63	1.39606	0.0349838	0.0858213		CCDC28A	1.45444	7.93047e-06	5.09045e-05
IFT27	1.39089	6.78234e-10	1.99883e-08		MAVS	1.20149	3.56759e-05	0.000120453		CD68	1.75746	3.92162e-06	7.7966e-05		CCDC28B	1.47047	5.05516e-06	3.51121e-05
IL2RB	2.99616	0.000510927	0.00198646		TESC	2.02574	0.000302783	0.000855852		OAS2	1.58192	2.42447e-05	0.000305698		CCDC33	1.516	0.00966121	0.0223484
PHF5A	1.27883	2.05981e-05	0.000127519		SLC8B1	2.11283	1.32277e-06	5.806e-06		ART4	1.72823	0.000174975	0.00136174		WDR70	1.08064	0.0496922	0.089104
PMM1	1.34636	1.23796e-06	1.15396e-05		GCN1L1	1.76453	8.44694e-15	2.90897e-13		CLEC14A	2.0612	2.26906e-09	4.25796e-07		STRADB	1.1991	0.00856077	0.0201246
DESI1	1.37942	1.37401e-06	1.25918e-05		PXN	1.68687	5.30759e-05	0.000173554		FHL5	2.58377	3.28319e-09	5.75028e-07		BZW1	1.48689	1.51663e-07	1.86616e-06
CERK	1.4054	3.86871e-06	3.03393e-05		GRAMD1A	1.58868	9.08407e-11	9.19912e-10		ANKRD50	2.59919	3.80435e-09	6.30288e-07		C1QTNF3	1.24753	0.000111006	0.000479687
KCNK10	1.35086	0.000444755	0.00176386		CCDC40	1.51165	0.000182997	0.000538045		IFNG	1.85438	0.00872666	0.0289315		ME2	1.80137	1.27908e-10	6.39193e-09
SDR39U1	1.16696	0.000623604	0.00235194		CMTM1	1.6024	0.00517495	0.0113551		MRPL51	1.61079	2.46615e-06	5.57156e-05		EPB41L3	1.14751	0.037142	0.0698335
GZMB	2.6017	0.00299491	0.00890339		KCNH4	1.9056	0.000601593	0.00160221		CD69	1.72625	0.00578862	0.0208813		KCNK2	3.47615	5.43317e-05	0.000261385
PRMT5	1.30653	9.44834e-07	9.14019e-06		GMIP	2.65775	2.74579e-10	2.48178e-09		TPI1	1.67734	1.74711e-07	8.07269e-06		MRPL22	1.28212	0.000661836	0.00222637
COCH	2.16795	1.66596e-07	2.12315e-06		LAG3	1.81587	9.75634e-05	0.000302868		ENO2	1.43212	0.034853	0.0855851		GSK3B	1.38718	5.16912e-09	1.18837e-07
VCPKMT	1.50802	2.12275e-06	1.82812e-05		ARHGAP4	2.39145	1.1841e-13	2.65556e-12		CPA3	3.68435	4.67083e-09	7.34159e-07		XPO1	1.50363	3.48211e-08	5.59755e-07
SOS2	1.30039	0.000587219	0.00223493		LTBP4	2.78322	6.97438e-09	4.68954e-08		CMAS	1.40489	2.70915e-07	1.07605e-05		RNF13	1.32297	8.27266e-07	7.6991e-06
GNPNAT1	1.53956	3.02507e-08	4.96262e-07		PCBP4	1.72927	0.000237151	0.000683788		ST8SIA1	1.80349	0.00784399	0.0264826		TRPM3	2.32215	2.87466e-09	7.44577e-08
CNIH1	1.95219	1.85986e-09	4.73723e-08		YPEL3	1.26959	0.000381074	0.00105686		CLEC4A	1.205	0.0150464	0.0442167		DOPEY1	1.61116	1.14424e-10	5.86142e-09
CGRRF1	1.31097	0.0130186	0.0307853		MAEA	1.24306	5.15492e-06	2.02909e-05		COX6A1	1.3293	0.000611657	0.0035926		LYRM2	1.5619	1.6613e-09	4.75159e-08
ATP6V1D	1.32545	8.4133e-05	0.000423895		ICAM1	2.54494	4.02663e-05	0.000134799		SRSF9	1.16261	5.96684e-05	0.000599619		KAT6A	1.37519	4.80618e-08	7.34748e-07
C14orf105	1.97101	0.000729124	0.00268333		STRN4	1.43091	2.62386e-09	1.91327e-08		KLRB1	1.85587	0.0030161	0.0125114		ULK2	1.46178	1.95243e-09	5.41555e-08
VTI1B	1.55444	1.19647e-09	3.28896e-08		CHRD	2.63301	2.41896e-06	1.01055e-05		TMEM14C	1.48096	1.82002e-07	8.32593e-06		PLOD1	1.37987	5.19215e-05	0.00025174
TIMM9	1.4889	2.40353e-07	2.90255e-06		FLT3LG	2.33514	5.83597e-05	0.000189411		PAK1IP1	1.30166	4.6649e-05	0.000499628		OXCT1	1.39094	5.95737e-05	0.000282968
GSTZ1	1.21639	0.0055682	0.0149531		RAB11FIP3	1.66905	2.51019e-11	2.90878e-10		RPS15A	2.06262	4.91553e-09	7.53304e-07		RRAGB	1.21311	0.00829332	0.0195758
KIAA0586	1.51226	1.33627e-10	5.17346e-09		CERS4	1.27648	0.00519764	0.0113981		KCTD20	1.1973	0.00743748	0.0253668		CYLD	1.25563	8.33932e-05	0.000376344
SAMD15	2.11349	1.47212e-14	4.23005e-12		MCOLN1	1.53443	1.91089e-07	9.73253e-07		MCM3	1.26284	0.000235204	0.00171307		ZNF671	1.17029	0.00234086	0.00662183
SPTLC2	1.42592	1.21049e-06	1.1347e-05		PLEKHG2	2.83584	4.83118e-10	4.13427e-09		ICK	1.24261	0.00041395	0.00264324		YTHDC1	1.24197	0.00278202	0.00767388
ALKBH1	1.15888	0.00101497	0.00354692		OSBPL8	1.22611	0.00748597	0.0157821		CD74	1.49493	4.31647e-05	0.000472218		SMAP2	1.21087	0.0108489	0.0246767
SNW1	1.17645	0.00239811	0.00735387		DTX2	1.68403	1.10376e-12	1.84063e-11		KITLG	2.30734	5.68252e-09	8.43056e-07		STARD7	1.20619	0.000116745	0.000499406
GALNT16	1.31989	0.000691312	0.00256485		TF	1.89965	0.0162994	0.0317568		MS4A6A	2.46091	6.22301e-09	9.08263e-07		WBP11	1.2694	0.000132338	0.000556074
CEP128	2.31395	1.41228e-09	3.78048e-08		MYO15A	2.20875	0.000524999	0.00141566		E2F3	1.5424	0.000139118	0.00114823		TXLNA	1.24351	1.39978e-05	8.30117e-05
EIF5	1.1502	0.00359755	0.0103407		PITPNM3	1.46597	0.0019417	0.00466461		LGALS2	8.61277	6.64997e-09	9.3212e-07		NCOA1	1.42602	1.31535e-07	1.66021e-06
SLC8A3	2.3158	1.95899e-08	3.4331e-07		ESR1	1.27501	0.0106822	0.021755		RPS12	1.81655	3.33609e-08	2.72669e-06		EFR3B	1.47224	3.37075e-05	0.000174077
MTHFD1	1.53424	7.02552e-09	1.46319e-07		HAUS4	1.27392	0.00436653	0.00977486		NR2E1	2.18529	0.0337951	0.083635		HADHA	1.29484	6.02472e-06	4.07794e-05
ZC3H14	1.26493	1.42635e-05	9.33807e-05		OSGEP	1.23736	0.000910434	0.00233676		SNX3	1.31047	0.000134974	0.00112064		MAPRE3	1.26451	0.000174876	0.000708519
GSKIP	1.42066	0.000473612	0.00186126		SLC22A17	1.32529	0.0286397	0.0525213		HBS1L	1.26792	0.0020524	0.0093217		CCDC34	1.32699	0.000111689	0.000481923
PSMC1	1.28778	9.51335e-05	0.000471692		RNF31	1.54555	5.13422e-12	6.99395e-11		TRIM38	1.34311	0.0320803	0.0804222		ATRX	1.60953	4.5429e-10	1.69805e-08
SMEK1	1.15465	0.0267549	0.0563607		TGM1	2.01291	3.07957e-07	1.51062e-06		FIG4	1.41394	0.000257042	0.00183299		HACE1	1.4125	2.50206e-05	0.00013567
PSMB5	1.426	0.000158898	0.000734389		TINF2	1.20695	0.00495592	0.0109425		GPR126	1.99181	0.000352304	0.00233589		WDR47	1.55162	1.0364e-08	2.10166e-07
CCNB1IP1	1.2173	0.0105924	0.025812		TYRO3	2.24973	0.0248953	0.0462424		QKI	1.542	1.76398e-05	0.000240294		WDFY1	1.3121	2.17526e-06	1.71918e-05
TRIP11	1.39022	1.17488e-06	1.10517e-05		CAPN3	1.4488	0.000253201	0.000725769		SMOC2	1.6063	4.48681e-05	0.000486149		CPNE3	1.5077	2.02906e-07	2.36017e-06
CINP	1.25955	0.000321336	0.00134126		COL9A3	3.24614	0.000960276	0.00245373		DNPH1	1.29166	0.00383174	0.0150993		RRN3	1.51719	1.14393e-09	3.51787e-08
SRP54	1.50956	1.89427e-09	4.81156e-08		RFFL	1.28108	0.00235224	0.00556681		COX7A2	1.64375	1.60859e-06	4.02479e-05		MTIF2	1.43066	4.56214e-08	7.02074e-07
CPNE6	1.57307	0.000484267	0.0018941		UNC13D	2.21911	9.02796e-07	4.06462e-06		GMDS	1.29798	0.000635959	0.00370456		DDHD2	1.16322	0.00174258	0.00514145
PSMA6	1.41191	0.000178886	0.000814489		HDAC6	1.47137	0.000686184	0.00180425		TTK	1.35341	0.00162401	0.00776534		TTC39A	1.40799	5.32139e-06	3.66957e-05
PSME2	1.18826	0.000416663	0.00166901		CCDC61	1.82266	1.29461e-09	1.00328e-08		LY86	1.91528	2.56771e-06	5.71673e-05		EPS15	2.55879	9.74292e-18	1.79172e-13
BRMS1L	1.3053	0.000136834	0.000645333		AAAS	1.19333	0.00619528	0.0133191		SEMA5A	1.6348	0.00168005	0.00796923		USP40	1.09344	0.0330133	0.0633005
REC8	1.33001	0.00386195	0.0109787		HOOK2	1.52367	0.000156519	0.000465984		C7	4.81665	0.00925545	0.0302637		POMGNT1	1.30801	3.06747e-05	0.000161867
TM9SF1	1.18945	0.00748653	0.0192477		NUP188	1.23296	0.000591372	0.00157636		NME5	1.37079	0.000196591	0.00149069		SNX10	2.48069	2.54625e-12	3.06049e-10
SEC23A	1.71747	1.45927e-11	8.49238e-10		SH2D3C	1.64175	3.43937e-05	0.000116557		KIF20A	1.60802	0.0447172	0.103636		SEPHS1	1.24768	0.000884605	0.00286659
VSX1	1.3468	0.0407371	0.0801986		TBC1D2	1.41519	0.000718286	0.00188169		PFDN1	1.18126	0.000266297	0.00188153		MRPL28	1.44514	6.31742e-05	0.000298044
TRPC4AP	1.21499	3.32017e-07	3.7995e-06		DFNB31	1.43013	3.33298e-06	1.35576e-05		LOX	2.29119	0.0154228	0.0450914		ERO1LB	1.72275	0.019457	0.0404643
DOK5	2.05244	0.00398202	0.0112695		NUBP2	1.3839	6.68929e-09	4.51601e-08		LEPR	4.95509	7.58775e-09	1.01115e-06		TXLNG	1.28952	0.00135875	0.00413985
CSTF1	1.27618	4.10962e-05	0.000229445		CCDC64	1.52655	2.70865e-05	9.36875e-05		SPARC	1.80348	0.00154631	0.0074676		HUWE1	1.12633	0.0142637	0.0311902
RAE1	1.18438	0.021984	0.0478116		ITPR3	2.10419	2.12187e-06	8.98022e-06		CD83	1.49917	0.00390613	0.015311		ZW10	1.22377	0.00119428	0.00372146
TPD52L2	1.11239	0.026959	0.0567383		IL12RB1	1.38548	0.0208771	0.039507		CCNG1	1.58052	1.71867e-07	7.9613e-06		NLK	1.37329	3.34792e-05	0.000173343
CCDC86	1.19763	0.0209758	0.0459389		ABL1	1.17305	0.00209351	0.0049975		CD84	2.03954	6.00504e-06	0.000105981		PSMC5	1.27193	5.19222e-05	0.00025174
PRPF6	1.17899	0.0103252	0.0252635		PCSK5	1.61518	0.00328422	0.00756095		ARRDC3	1.28719	0.000540741	0.0032583		MT3	2.13029	0.000242035	0.000939828
SLMO2	1.36979	0.00424181	0.0118805		MAST3	1.28682	0.00112679	0.00283477		SLC27A6	1.83665	0.000385077	0.00249263		L2HGDH	1.42111	1.18688e-08	2.33191e-07
TCFL5	1.34204	0.0142583	0.0332107		MZF1	1.44371	1.85449e-07	9.4602e-07		ST8SIA4	1.54356	3.96289e-05	0.00044345		TXNDC16	1.68399	6.06671e-08	8.86408e-07
EEF1A2	1.2325	0.0267553	0.0563607		MYO9B	1.66585	3.66776e-11	4.078e-10		GNPDA1	1.45621	0.00061165	0.0035926		DNM1L	1.52767	2.05482e-11	1.52988e-09
RNF24	1.95541	5.25035e-13	6.22928e-11		KCNK6	1.71956	5.61798e-06	2.19585e-05		CD86	1.3547	0.0230721	0.0619568		METTL2A	1.12153	0.0318897	0.0614566
HM13	1.72076	6.23308e-14	1.27363e-11		CATSPERG	1.2076	0.0392711	0.069323		DPYSL3	1.47558	0.0114175	0.0356058		ALG6	1.51844	1.21335e-06	1.05532e-05
SEC23B	1.56474	2.3529e-11	1.28017e-09		FBXL19	1.68234	1.14701e-13	2.589e-12		SMAD5	1.16531	0.0127103	0.0387377		ASAP3	2.10545	1.64098e-08	3.05441e-07
PLCB4	1.1557	0.0058007	0.0154848		HSD3B7	1.63052	0.00380648	0.00863391		ATP6V0E1	1.31479	0.000806222	0.00443905		DNMT3B	1.14333	0.0163306	0.0349269
TM9SF4	1.17175	0.000183151	0.000829847		SETD1A	1.28553	0.000119299	0.000364296		TIMMDC1	1.1906	0.00497929	0.0185215		ANKRD10	1.13024	0.0179866	0.0378416
CRNKL1	1.32183	0.000261409	0.00112321		C19orf26	4.12997	2.88041e-08	1.70488e-07		CLDN16	2.13895	0.0382878	0.0921252		DOCK3	1.22535	0.000500772	0.0017538
NOP56	1.39718	1.84311e-09	4.7076e-08		IGFALS	2.58582	2.97508e-11	3.39613e-10		ARL6	1.18535	0.0335681	0.0832324		C3orf18	1.3455	0.00419539	0.0109406
MAPRE1	1.32528	0.000218395	0.000964309		MTAP	1.2436	0.033191	0.0597141		FAM162A	1.24735	0.000246629	0.00177804		COQ9	1.35181	5.60799e-07	5.50619e-06
TTI1	1.20639	0.0091939	0.0228953		CEP170B	1.68295	2.55838e-11	2.95531e-10		DNASE1L3	2.12117	7.65817e-09	1.01319e-06		SMOX	1.91579	0.0038049	0.0100383
CST3	1.46849	1.40728e-05	9.23291e-05		POLRMT	1.53229	3.85001e-13	7.30716e-12		CD93	2.30451	4.93519e-10	1.40999e-07		LZTS3	1.81433	2.27782e-07	2.59066e-06
AHCY	1.29144	7.29691e-05	0.000374427		RASSF7	2.08879	7.32722e-10	5.99411e-09		ACAP2	1.18176	0.0344634	0.0848778		MAPKAPK5	1.10828	0.0240326	0.0484233
DNTTIP1	1.20769	0.000203576	0.000909021		PALM	1.68536	0.000544429	0.00146461		ECT2	1.43042	2.07549e-05	0.000271626		RBBP9	1.61585	2.15862e-06	1.7074e-05
SYNDIG1	3.0714	0.010685	0.0259916		MADCAM1	1.70733	3.45846e-05	0.000117172		GNAI2	1.29958	9.59364e-06	0.000151128		DZANK1	1.2297	0.024032	0.0484233
APMAP	1.40134	1.90252e-06	1.65739e-05		MKNK2	1.74664	1.01228e-05	3.78831e-05		IL33	2.41987	8.15179e-09	1.06591e-06		PEBP1	1.26772	5.02435e-05	0.000244892
CELF4	1.4684	3.52209e-05	0.00020134		ARVCF	1.49323	5.50881e-06	2.15639e-05		HYAL1	1.27227	0.000690904	0.00394345		NOS1	4.18777	1.85599e-10	8.29204e-09
CCDC90B	1.22892	0.000230143	0.00100892		TRMT2A	1.5286	1.6167e-11	1.95086e-10		TUSC2	1.27503	2.44151e-05	0.000306921		FUS	1.14261	0.00423638	0.0110194
ADNP2	1.1746	0.00155158	0.00507071		ZDHHC8	1.53747	1.19868e-06	5.29641e-06		RPL24	1.49042	6.0498e-07	1.94164e-05		FXYD5	1.36524	0.0179861	0.0378416
USP14	1.53891	7.04074e-10	2.06839e-08		KLHL22	1.11814	0.00875817	0.0181625		CBLB	1.22078	0.00205234	0.0093217		FXYD3	25.2916	2.41396e-05	0.000131807
LPIN2	1.36587	5.06633e-06	3.82785e-05		MED15	1.38371	1.79889e-09	1.35084e-08		IFT57	1.19716	0.00727124	0.0249381		RBM41	1.22667	0.00162745	0.00484219
CEP76	1.16042	0.00171732	0.00553576		LZTR1	2.01458	2.64548e-12	3.89203e-11		C3orf52	2.49397	0.0357657	0.0872698		OTUB2	1.3083	3.12894e-05	0.000164527
RNMT	1.69249	4.71344e-09	1.03818e-07		CECR2	1.31148	0.0443184	0.0772116		RPL39	2.03713	1.2301e-08	1.41387e-06		NECAP1	1.40275	3.40283e-09	8.50246e-08
POLI	1.38685	1.66609e-06	1.48592e-05		DERL3	1.45348	0.0303051	0.0552302		EEF1B2	1.65537	2.10777e-07	9.16355e-06		ANKRD24	3.34322	3.03093e-06	2.27901e-05
RBBP8	1.81349	9.388e-09	1.8564e-07		DDTL	1.11607	0.0333047	0.059896		MOB1A	1.35858	6.64443e-07	2.06439e-05		SLC9A1	1.19064	0.00770963	0.0183947
RIOK3	1.35397	2.97472e-07	3.48885e-06		OSM	3.10191	0.000732976	0.00191582		PIKFYVE	1.14611	0.0132625	0.0401148		CCNK	1.26548	3.51462e-07	3.7253e-06
VSIG1	1.8329	0.0196791	0.0435551		CABIN1	1.5597	4.63573e-08	2.64344e-07		KCNIP3	1.77857	0.000336439	0.00225937		MUL1	1.10826	0.0439104	0.0803838
STS	1.53362	0.000343916	0.00141712		TBC1D10A	1.70393	1.72298e-09	1.29806e-08		FAHD2A	1.09854	0.0234451	0.0627256		TFAP4	1.2074	0.032507	0.062499
TBL1X	1.08499	0.0223296	0.0484369		SUSD2	4.27664	1.62065e-09	1.23004e-08		ACTR3	1.47845	1.49485e-07	7.31123e-06		DNAJB11	1.33464	0.000306614	0.00114773
ALG13	1.24022	0.00050903	0.0019795		SF3A1	1.15993	0.0155699	0.0304833		SF3B14	1.58894	2.28598e-07	9.68643e-06		LEPREL1	1.50483	0.000401855	0.00145118
XIAP	1.2394	0.000361996	0.00147936		GGT5	2.15224	3.13557e-06	1.28257e-05		CYTIP	1.61302	0.000531144	0.00321216		ZNF268	1.17222	0.000796127	0.00261509
CCDC91	1.22076	0.000825496	0.00297788		RNF215	1.89129	3.84448e-09	2.7128e-08		ITGB6	1.74958	0.00123524	0.00624238		CCDC53	1.34809	7.11843e-06	4.66367e-05
SMARCA1	1.24686	0.000782506	0.00284562		UPB1	2.08101	1.09997e-05	4.09167e-05		PDE1A	1.44938	7.38412e-06	0.000124084		USP48	1.30599	4.81639e-07	4.84537e-06
SLC25A14	1.22553	0.000761777	0.00278455		YPEL1	1.46494	0.0162396	0.0316498		RPS15	1.48055	1.17771e-06	3.1897e-05		TNRC6A	1.17376	0.0025528	0.00712712
SLC35A2	1.83836	3.41543e-11	1.72081e-09		PES1	1.17837	0.000168325	0.000498389		GCA	1.55615	5.45249e-05	0.000560499		NAT14	1.43727	1.71384e-05	9.88083e-05
SMS	1.32063	5.7176e-05	0.000304861		GGT1	1.87352	2.97785e-10	2.67436e-09		SPTBN1	1.3562	1.24667e-07	6.56911e-06		DLD	1.63355	6.52574e-10	2.26431e-08
BRS3	7.99818	2.79222e-09	6.68605e-08		PRODH	3.28512	7.34157e-05	0.00023314		RTN4	1.35068	9.53897e-05	0.000862046		WDR7	1.26816	0.00049505	0.00173612
HTATSF1	2.95033	1.20674e-16	3.17028e-13		PPM1F	1.36175	4.95312e-06	1.96057e-05		TACR1	1.31093	0.00304449	0.0126128		TXNL1	1.40264	9.15395e-06	5.75156e-05
VGLL1	3.28094	1.46905e-13	2.40621e-11		SLC35E4	1.68321	2.20759e-05	7.79304e-05		CD96	1.80409	0.0190053	0.053157		IL5RA	3.55076	4.93528e-14	1.93106e-11
ZDHHC15	1.17007	0.0027761	0.00833065		TOP3B	1.24899	0.0306271	0.0557445		NR5A2	2.04523	1.8848e-08	1.89407e-06		RAPGEF4	1.2772	0.00833109	0.0196423
PBDC1	1.15836	0.00402865	0.011376		CYTH4	1.63355	0.000369029	0.00102677		GLS	1.32347	0.00178748	0.00834733		SEL1L3	1.78419	0.00043344	0.00155118
GLA	1.42894	6.47817e-08	9.53831e-07		DGCR14	1.19718	0.00256802	0.00603863		CCT4	1.40345	2.42531e-05	0.000305698		NLRP1	2.41381	9.69254e-06	6.0566e-05
ARMCX3	1.47405	6.33652e-11	2.82836e-09		MFNG	1.68061	0.000736624	0.00192389		IL1R1	1.18752	0.0254615	0.0668807		ZFHX4	1.68562	1.92793e-05	0.000109158
HTR2A	1.82992	0.00955941	0.0236733		CARD10	2.34261	8.31953e-08	4.54129e-07		IL1RL1	1.8191	1.35543e-05	0.000197046		CCDC58	1.2459	0.00118148	0.00368602
FNDC3A	1.51212	1.92404e-07	2.39886e-06		LRP5L	1.8936	1.90161e-12	2.92011e-11		SLC9A2	1.68739	0.0240487	0.064058		CCDC59	1.16997	0.00197489	0.00572752
KLF5	1.56702	1.3603e-05	8.97737e-05		GGA1	1.40256	1.79232e-08	1.10495e-07		UXS1	1.48532	1.33183e-07	6.74722e-06		PPP2R3C	1.46741	3.14696e-06	2.34828e-05
DNAJC3	1.53828	1.23799e-06	1.15396e-05		SH3BP1	1.91826	8.78205e-08	4.77393e-07		TAF1B	1.57301	2.25516e-06	5.21055e-05		JPH4	1.54737	0.00121392	0.0037686
UGGT2	1.41978	3.64696e-07	4.11458e-06		NOL12	1.3649	5.01925e-06	1.98173e-05		PLEKHB2	1.36155	7.79887e-05	0.000740057		MYH7	3.47258	4.25129e-09	1.02013e-07
FGF9	2.23249	3.21423e-05	0.000186407		TRIOBP	1.55575	0.000408232	0.00112557		DARS	1.1828	0.00356363	0.0142564		HNRNPC	1.18862	7.4337e-06	4.8323e-05
SGCG	1.8607	2.152e-05	0.000132403		ANKRD54	1.4215	4.04687e-07	1.93665e-06		COL14A1	2.85428	2.06804e-08	1.99206e-06		RPGRIP1	2.10227	0.000120209	0.000512197
VWA8	1.36434	0.00112136	0.00386189		MICALL1	1.78133	9.25347e-11	9.33981e-10		WIPF1	1.34542	0.0449038	0.103926		SUPT16H	1.2403	3.17254e-05	0.000166036
DGKH	1.87856	0.0263507	0.0556623		SOX10	1.32301	0.0224868	0.0421867		COX7A2L	1.47895	9.66128e-06	0.000151596		SEMA6A	1.29233	7.82069e-05	0.000355659
CLN5	1.22019	0.00919416	0.0228953		PICK1	1.19905	0.00041257	0.00113682		RND3	1.49591	5.45164e-05	0.000560499		WDR76	1.32336	0.00226915	0.00644637
PHKB	1.44231	8.25348e-10	2.3865e-08		TTC28	1.71534	1.77332e-12	2.75201e-11		EPAS1	1.62175	8.86248e-08	5.23428e-06		SNAP23	1.21693	0.000782947	0.00257639
TSNAXIP1	1.24086	0.00842887	0.0212723		SLC16A8	1.65689	9.48723e-08	5.11842e-07		MSH6	1.34491	0.000775862	0.00430287		EZR	2.22845	2.51198e-06	1.94343e-05
CBLN1	4.00354	2.32992e-06	1.97543e-05		SLC5A4	2.32099	0.00493097	0.0108991		SPR	1.26673	0.0159523	0.0463165		MFSD11	1.35401	1.74228e-09	4.94453e-08
ARL2BP	1.60196	1.11803e-08	2.14396e-07		CYP2D6	1.64737	8.06598e-06	3.06601e-05		LRRC42	1.22649	0.00959054	0.0310851		DPYSL2	1.48919	1.61519e-06	1.33919e-05
ZNF423	1.19171	0.0217278	0.047371		GTPBP1	1.4956	1.80933e-10	1.69942e-09		MRPL37	1.152	0.00264003	0.0113122		GPATCH2	1.23932	4.92536e-05	0.000240862
DHODH	1.49627	2.28558e-08	3.9063e-07		PPP6R2	1.51067	1.13613e-09	8.90974e-09		RPL22	1.46696	7.30628e-08	4.60162e-06		NUP50	1.13439	0.0060875	0.0150293
POLR2C	1.35543	6.56156e-07	6.68886e-06		SBF1	1.79399	1.24037e-14	4.02301e-13		RAP1A	1.62965	1.18706e-08	1.39045e-06		CCDC6	1.36136	1.56617e-06	1.30216e-05
PSMD7	1.27053	4.7292e-05	0.000258762		SUN2	1.71092	2.4894e-14	7.17555e-13		CAPZA1	1.28517	3.76133e-05	0.000426192		SEC22C	1.42992	2.27169e-09	6.1289e-08
SMPD3	1.43035	5.82655e-05	0.000309952		MIOX	3.34362	0.00945164	0.0194534		RNF19B	1.16286	0.0188793	0.0528646		CBX5	1.6293	1.04606e-08	2.10932e-07
SLC7A6	1.19945	0.00472046	0.0130032		LMF2	1.79825	2.51683e-13	5.10866e-12		LAMTOR2	1.13151	0.028941	0.0740847		SUCO	1.32822	0.000244326	0.000947522
PLA2G15	1.2498	0.0266531	0.05621		RHBDD3	1.52023	2.41604e-11	2.8122e-10		DLEU2L	1.27621	0.0291027	0.0744158		MSH2	1.32799	0.000116015	0.000496534
MPG	1.25687	0.00040286	0.00162119		PACSIN2	1.19337	0.00981586	0.0201489		FAM124B	2.46267	2.33303e-08	2.17789e-06		EPB41L4B	1.41046	0.0412375	0.0761543
COTL1	1.38017	0.00378968	0.0108069		CHKB	1.5802	1.38799e-10	1.3392e-09		NCF2	1.4311	0.00280157	0.0118526		CWF19L1	1.17189	0.000894357	0.00289224
NUBP1	1.34615	1.27696e-07	1.69568e-06		MCAT	1.14149	0.033306	0.059896		PLA2G4A	1.43775	0.000546216	0.00328695		SEMA4G	1.531	3.4016e-07	3.62923e-06
GSPT1	1.31015	0.00023149	0.00101314		THOC5	1.38353	3.28808e-06	1.33898e-05		GADD45A	1.20877	0.0109814	0.034492		SORBS1	2.32734	0.013374	0.0295577
CPPED1	1.41087	0.00090365	0.00321888		ARSA	1.60022	1.92728e-09	1.43497e-08		WLS	1.26111	0.0485845	0.110346		IL11	3.72641	0.00014766	0.000612558
DNAJA3	1.16933	0.00102579	0.00357623		TSPO	2.02331	0.000506217	0.00136962		AKR1C3	2.40606	2.39726e-08	2.21535e-06		WAC	1.24743	7.59604e-06	4.91006e-05
SALL1	2.61688	1.25708e-07	1.67398e-06		TTLL12	1.24555	0.00624794	0.0134248		BCAS2	1.41987	3.14676e-05	0.000374072		HIVEP1	1.50247	7.32669e-06	4.77624e-05
RPGRIP1L	1.73187	7.95168e-15	2.81285e-12		CBX7	1.2161	0.00780364	0.0163917		CRYZ	1.58838	0.0396817	0.0946862		FKBP5	2.06481	2.2779e-07	2.59066e-06
SYT17	1.64922	2.57742e-05	0.000154192		PDGFB	1.96534	4.3858e-08	2.51183e-07		CDA	2.2201	1.43587e-06	3.72434e-05		SRPK1	1.28531	5.80422e-05	0.000277102
CCP110	1.71256	2.49991e-11	1.34425e-09		ACR	1.8096	0.00032962	0.000925593		STEAP1B	2.48467	2.44912e-08	2.24076e-06		BRPF3	1.24272	0.000521296	0.00181224
C16orf62	1.15472	0.000838854	0.00301535		TAB1	1.40265	2.28792e-07	1.14746e-06		KIF21B	1.82709	0.000625177	0.00365597		MRPS18A	1.1771	0.00169731	0.005026
KNOP1	1.24568	0.000433228	0.00172551		MYH9	1.68857	4.95308e-06	1.96057e-05		RRAGC	1.61918	4.30807e-07	1.54177e-05		TMEM14A	1.55102	6.38528e-06	4.27175e-05
AQP9	3.57488	3.63396e-11	1.80618e-09		TNRC6B	1.09605	0.0288435	0.052832		NID1	1.93548	0.000186285	0.00142681		EFHC1	1.35578	1.99574e-07	2.33325e-06
AAGAB	1.32443	1.70982e-05	0.000108766		SGSM3	1.94625	5.81831e-14	1.45583e-12		SLAMF1	1.364	0.0311731	0.0786923		HSP90AB1	1.22399	0.00223541	0.00637352
IQCH	1.22926	0.00265747	0.00804109		KIAA0930	1.32888	0.00012487	0.000379752		RP11-598P20.5	3.5682	2.44066e-08	2.24076e-06		SIRT1	1.22205	0.000171661	0.000698032
TRIP4	1.23734	0.000193104	0.000867837		NCF4	2.03684	3.02906e-06	1.24335e-05		MFAP2	1.66769	0.00225955	0.010046		HNRNPH3	1.35377	1.19913e-05	7.254e-05
MTFMT	1.16809	0.00115083	0.00394692		CSF2RB	1.75084	0.00173159	0.00420437		GBP3	1.40926	0.00313844	0.012909		IFT74	1.18637	0.00343128	0.00919991
TMEM87A	1.61844	9.66446e-07	9.29548e-06		KCTD17	1.15489	0.0399423	0.0703918		RAB7L1	1.67701	0.000184035	0.00141323		JAK1	1.31928	0.000134843	0.000565253
ZNF106	1.56188	1.98855e-10	7.03259e-09		CHADL	2.26563	1.92681e-09	1.43497e-08		CDC123	1.22422	0.000146155	0.00119354		SH3GLB1	1.35232	1.34231e-06	1.15142e-05
DTWD1	1.24193	0.0213908	0.0467201		RANGAP1	1.29699	0.000183006	0.000538045		APH1A	1.22397	0.000754888	0.00421573		SYDE2	2.75288	5.9007e-14	2.21457e-11
SLC30A4	1.67579	2.60325e-09	6.28556e-08		ZC3H7B	1.17113	0.00783589	0.0164462		ERI3	1.19291	0.00757321	0.0257481		ABLIM1	1.40195	0.000443638	0.00158264
BLOC1S6	1.50579	6.89947e-05	0.000357213		POLR3H	1.23225	0.000123454	0.000375652		TSPAN1	2.42425	0.0176132	0.0501171		ERMP1	1.23645	6.91808e-05	0.00032048
PDGFRL	1.48748	4.00556e-05	0.000224458		TRMU	1.32795	4.92935e-07	2.32736e-06		CNN3	1.84234	3.66734e-08	2.907e-06		RAB18	1.49239	2.5441e-09	6.70286e-08
CSPP1	1.31837	1.20402e-05	8.0918e-05		BRD1	1.34822	6.10323e-09	4.14983e-08		DPH5	1.31042	5.74066e-05	0.000581345		H2AFY2	1.46519	2.14967e-07	2.46923e-06
BRF2	1.23475	1.75575e-05	0.000111207		ZBED4	1.2643	1.90062e-06	8.09277e-06		PRDX6	1.23783	0.000819539	0.0044989		BCL7C	1.12053	0.014571	0.0317763
NBN	1.32087	0.000205996	0.000918143		HDAC10	1.7034	2.6017e-09	1.89862e-08		SLC35A3	1.32698	0.000628905	0.00367411		EFNA2	1.94235	4.87241e-06	3.40379e-05
TRPA1	3.77922	0.000564082	0.00216294		KHNYN	1.28964	3.26582e-06	1.33167e-05		STMN1	1.5784	0.000202635	0.00152474		CIRBP	1.20987	8.40071e-06	5.34749e-05
CPQ	1.29896	0.000330608	0.00137124		PYGL	1.28697	0.0337701	0.0606226		NENF	1.31932	0.00265331	0.0113581		TECR	1.49843	2.53511e-07	2.83409e-06
NIPAL2	1.26883	0.000342061	0.00140982		RIN3	2.49185	6.94797e-10	5.7214e-09		CENPF	1.22895	0.0348438	0.0855851		CCDC74B	1.33665	0.00120738	0.00375317
STK3	1.1347	0.0211409	0.0462558		ITPK1	1.54988	1.38936e-06	6.07909e-06		COLEC11	1.99289	0.00118223	0.00602646		MISP	4.12014	8.99429e-13	1.4383e-10
RAB2A	1.26506	0.00104761	0.00364256		TELO2	2.19487	1.62835e-16	1.10499e-14		RPS25	1.56832	6.34084e-07	2.01398e-05		HCN2	1.3533	0.000748772	0.00247768
ESRP1	1.65054	0.00675658	0.0176396		PABPN1	1.24376	0.00694322	0.0147579		CRYGD	3.694	0.00540399	0.0197456		IZUMO4	1.35343	0.0302096	0.0586907
SPAG1	1.49581	1.79361e-06	1.58047e-05		EFS	2.06517	0.000188096	0.000551689		CREB1	1.23552	0.000195465	0.00148599		SERPIND1	1.1661	0.0145689	0.0317763
NCALD	2.01209	8.40859e-10	2.42753e-08		NFKBIA	1.49031	0.00221435	0.00526123		LRMP	1.93546	0.00155412	0.0074994		SNAP29	1.23828	4.02238e-06	2.88613e-05
TSTA3	1.28604	2.77947e-06	2.29419e-05		EMC9	1.18855	0.00438583	0.00981223		FBXO30	1.25926	0.000177463	0.00137453		SMARCB1	1.17695	0.000688431	0.00230438
SQLE	1.47293	7.49781e-06	5.38402e-05		RABGGTA	1.61237	4.51388e-09	3.148e-08		GJA5	2.33131	2.46154e-08	2.24098e-06		P2RX6	1.33344	0.00575369	0.014334
ERI1	1.18953	0.00846444	0.0213475		NFATC4	1.85995	1.13665e-05	4.21516e-05		SGK1	1.66976	6.86828e-05	0.000672896		SLC7A4	1.78557	5.19452e-08	7.82369e-07
SLC39A14	1.24551	0.000503432	0.00196105		PLTP	1.93179	1.16611e-05	4.317e-05		VAMP8	1.73143	0.000340418	0.00227991		DDT	1.23879	0.00427763	0.0111079
DCTN6	1.32753	0.000875333	0.00313184		PCIF1	1.3412	1.19267e-08	7.65022e-08		DCLRE1B	1.37623	4.90773e-05	0.000517827		SPECC1L	1.18307	0.0019647	0.00570247
ARHGEF10	1.43506	0.00288609	0.00861784		PYGB	1.36652	1.16622e-05	4.317e-05		MYL12B	1.54547	2.78282e-09	5.06694e-07		SNRPD3	1.30537	7.2336e-07	6.8429e-06
KCTD9	1.48542	1.28885e-05	8.56594e-05		NINL	1.46248	1.85331e-05	6.63339e-05		RPN2	1.11919	0.0299574	0.0761776		MAPK1	1.42563	4.00138e-07	4.14565e-06
ASAH1	1.45419	2.5274e-05	0.000151792		SGK2	1.63308	0.00515247	0.011315		CASQ2	1.82522	1.28523e-05	0.000189014		ADRBK2	2.36094	3.20441e-13	6.85221e-11
LIN7B	1.08702	0.0480947	0.0920177		R3HDML	14.3034	0.0335846	0.0603322		ABCG2	1.79317	2.22176e-05	0.000285946		HIRA	1.16686	0.00750071	0.0179797
PIH1D1	1.138	0.000574525	0.00219475		NFATC2	2.28912	1.16489e-06	5.159e-06		CCNI	1.25448	1.28578e-05	0.000189014		SEZ6L	3.09674	3.43999e-06	2.53709e-05
ERCC2	1.43359	7.82982e-08	1.11794e-06		PABPC1L	1.56118	4.69578e-06	1.86593e-05		MFSD1	1.45592	3.36571e-07	1.27883e-05		DEPDC5	1.27704	0.000327253	0.00121363
CD1E	1.71434	0.0195665	0.0433528		HRH3	1.60316	0.0120349	0.0242014		C2orf43	1.23803	0.00174197	0.00818718		DDX17	1.23812	9.35576e-05	0.000415185
SGTA	1.18745	2.17051e-06	1.86174e-05		MTG2	1.12687	0.0241924	0.0450165		WDR35	1.21574	0.00276091	0.0117181		CBY1	1.1811	0.000601161	0.00205261
C19orf53	1.2445	0.000182083	0.000825781		NTSR1	3.86514	0.00794423	0.0166546		NDUFB3	1.74704	4.98364e-10	1.40999e-07		RTDR1	1.11661	0.0185905	0.0388696
ASF1B	1.30166	0.00831674	0.0210244		DIDO1	1.05963	0.0441725	0.0769847		RAD23B	1.21254	0.00642899	0.022684		FBXO7	1.22175	5.6174e-05	0.000269231
VRK3	1.18558	9.11371e-05	0.000454696		SLC17A9	2.88008	2.28899e-06	9.61503e-06		SET	1.23937	0.000136642	0.00113089		TTLL1	1.18428	0.00623151	0.0153206
ZNF419	1.32802	1.00346e-06	9.63136e-06		NKAIN4	1.69567	0.0039368	0.00889627		PPP2R4	1.19743	0.0041778	0.0161171		AP1B1	1.2133	0.000791757	0.00260244
POP4	1.23651	1.33379e-06	1.22653e-05		ARFGAP1	1.61018	1.10786e-08	7.16119e-08		TRIM32	1.27372	3.73626e-05	0.000423914		HMGXB4	1.22126	0.00113762	0.00356827
TBCB	1.31084	0.0419203	0.0821171		AVP	321.848	0.0413648	0.0726412		BSPRY	1.90508	0.00236297	0.0104184		TOM1	1.19093	0.00891604	0.0208422
POLR2I	1.21299	0.0146155	0.0339068		COL20A1	1.82151	0.00616774	0.0132661		GALNT12	2.50417	0.0124409	0.0380773		RBFOX2	1.2787	2.43725e-06	1.89358e-05
OVOL3	2.90599	4.27944e-05	0.000237546		PTK6	4.2375	0.0106244	0.0216514		IFI27L2	1.4858	0.000135806	0.00112549		SYNGR1	1.32075	0.0288307	0.0563859
GLTSCR2	1.34153	1.67955e-08	3.03111e-07		GMEB2	1.28394	7.16859e-06	2.7499e-05		NPC2	1.69054	7.79897e-05	0.000740057		MTMR3	1.16042	0.00232897	0.00659228
NKG7	2.63097	4.63307e-05	0.000254107		SPEF1	1.53636	0.0425718	0.0744832		CDC27	1.31243	9.93592e-06	0.000154718		MIEF1	1.14296	0.0116897	0.0263216
RABAC1	1.87426	8.91534e-12	5.73263e-10		ARFRP1	1.33738	7.19842e-10	5.89521e-09		SLIRP	1.28559	0.00033262	0.00223652		SAMM50	1.35548	5.01897e-08	7.61542e-07
KDELR1	1.49147	1.47428e-11	8.55267e-10		RSPO4	2.31719	0.00657477	0.0140413		RHOQ	1.23513	0.000837619	0.00458456		TXN2	1.41077	9.22584e-08	1.23757e-06
CD274	2.04256	3.14199e-06	2.55366e-05		CCDC88C	1.99763	1.6443e-05	5.93908e-05		YPEL5	1.31964	3.80896e-06	7.60551e-05		SLC25A17	1.58215	1.82906e-11	1.3732e-09
ZNF175	1.37641	5.86469e-08	8.74055e-07		SIRPB1	2.14043	0.00983293	0.0201816		CNRIP1	1.44537	2.34216e-07	9.76697e-06		RBX1	1.27202	2.57152e-05	0.000139007
PLA2G4C	1.46078	0.00189928	0.00603765		CCM2L	1.61499	1.59366e-07	8.22933e-07		FAM178A	1.17042	0.0437842	0.101988		EP300	1.16255	0.000275453	0.00104769
BCAT2	1.20972	0.0184076	0.0412228		CCDC9	1.62627	1.49001e-06	6.49475e-06		PRLHR	1.49141	0.0447374	0.103669		ACO2	1.38246	8.40417e-07	7.79609e-06
RAB3A	1.33097	0.00230555	0.0071223		SNTA1	1.42898	1.01217e-05	3.78831e-05		GIPC3	2.00663	2.63062e-08	2.32582e-06		FKBP3	1.35884	2.14253e-06	1.69547e-05
COPE	1.21479	1.36052e-05	8.97737e-05		CST4	33.5711	0.000106765	0.000328934		IFNA6	14.4839	0.0124662	0.038139		RBM23	1.15054	0.000791769	0.00260244
ARMC6	1.4175	9.87075e-11	4.09759e-09		ACTR5	1.23269	0.0049989	0.0110286		CLEC2B	2.21777	2.77618e-08	2.43114e-06		AP4S1	1.20648	0.000211321	0.000833233
KXD1	1.11463	0.00112724	0.00387879		SPINT3	3.70973	0.0402402	0.070876		CXorf21	1.50573	0.000477843	0.00295379		NIN	1.47342	0.00680839	0.0165354
ZNF14	1.23856	0.00544247	0.0146617		MAP1LC3A	1.51181	3.15809e-05	0.000107831		CDC42	1.40073	4.70173e-07	1.62837e-05		TRIM9	2.02285	2.58889e-06	1.99789e-05
PBX4	1.82146	9.15419e-07	8.91661e-06		ZNF516	1.57927	1.98568e-05	7.06454e-05		TCP1	1.28929	8.73682e-05	0.000807793		PSMC6	1.32833	1.13316e-05	6.93935e-05
ETHE1	1.83474	3.46703e-10	1.13855e-08		SMAD7	1.75565	1.93968e-07	9.86072e-07		PDZD11	1.20373	0.00463884	0.0175279		DDHD1	1.11514	0.0298598	0.0581019
CADM4	1.17645	0.0492804	0.0938262		LAMA1	2.01555	0.00411611	0.00926164		MRC1	2.58543	0.00536462	0.0196343		CCDC82	1.39568	8.2332e-05	0.000371925
DNAJC2	1.37552	2.42177e-09	5.89106e-08		MID1	1.66508	0.00289302	0.00672684		PLXDC2	1.40505	0.00688535	0.023873		PIGH	1.14286	0.00620255	0.0152623
TWISTNB	1.37421	1.55604e-05	0.000100511		GUCY2F	2.29865	0.0208124	0.0393952		CDC45	1.46636	0.0175093	0.0498987		PSMA3	1.24884	5.72521e-06	3.90384e-05
PON2	1.31721	0.00133764	0.00447339		WDR13	1.35087	1.22757e-05	4.52588e-05		TNFSF11	3.11474	0.03044	0.0772339		TMED8	1.39372	1.14001e-07	1.47328e-06
HBP1	1.31796	9.41679e-06	6.58459e-05		CACNA1F	3.72491	9.95661e-05	0.000308564		DNAJC15	1.19966	0.003495	0.0140554		AHSA1	1.20356	0.00144089	0.00435465
MTPN	1.44735	1.66595e-07	2.12315e-06		NAA10	1.31104	1.86634e-08	1.14789e-07		S100A11	2.19358	2.98127e-08	2.55002e-06		DAAM1	1.58325	2.22212e-07	2.53983e-06
PTN	2.49322	2.78379e-10	9.46283e-09		PCSK1N	1.82534	5.27618e-05	0.000172619		TMPO	1.29738	2.01577e-06	4.80805e-05		DHRS7	1.39763	1.78443e-06	1.45331e-05
MPP6	1.48234	0.00784839	0.0200322		EMD	1.25675	0.000271747	0.000773595		PPP3CC	1.19442	0.0146755	0.0433906		PPM1A	1.25423	0.000643433	0.00217154
DFNA5	1.6571	0.000289907	0.00122857		TAZ	1.94775	5.8041e-18	9.53013e-16		LYPLA1	1.53713	6.44025e-07	2.02825e-05		SIX4	1.24413	0.00818075	0.0193705
ZC3HAV1	1.1661	0.00249393	0.00761527		RAB40AL	1.5257	7.23144e-07	3.30904e-06		CRISPLD1	2.33541	0.00752958	0.0256187		HIF1A	1.53715	3.51285e-08	5.64204e-07
TTC26	1.34929	3.09402e-05	0.000180011		USP11	1.23921	0.00724026	0.0153167		MND1	1.68227	0.0123663	0.0379344		KIAA0247	1.38046	0.000515353	0.00179465
LMBR1	1.11145	0.0161845	0.0369915		TIMP1	1.52472	0.00751721	0.0158425		S100A10	2.00184	3.11244e-08	2.63769e-06		SLC10A1	1.62949	1.20799e-07	1.54807e-06
DNAJB6	1.47684	4.86157e-07	5.18586e-06		GABRE	3.68226	9.76299e-07	4.37372e-06		KCNJ8	1.83352	0.00011857	0.00101772		DICER1	1.28277	3.26673e-07	3.51728e-06
HOXA5	4.31252	0.00542425	0.0146221		CCDC97	1.33564	2.59094e-06	1.07729e-05		A1BG	1.3936	0.00331273	0.0134751		RPS6KA5	2.26518	1.38677e-12	1.9924e-10
SSBP1	1.18394	0.00465538	0.0128509		FGD1	1.51381	1.57545e-06	6.83763e-06		CSTA	2.19582	0.00332094	0.0135025		YY1	1.14785	0.00061147	0.00208096
TAX1BP1	1.3167	6.29928e-06	4.60428e-05		PORCN	1.41711	1.32846e-07	6.94876e-07		KIF18A	1.81852	0.000558129	0.00334441		ARHGAP5	1.46935	5.13565e-07	5.12462e-06
CPVL	2.07185	0.000426091	0.00170233		RBM3	1.22492	0.00793406	0.0166352		CCRL2	1.8205	1.95853e-05	0.000260429		DCAF11	1.16052	8.39276e-05	0.000378477
CHN2	2.21974	6.85618e-05	0.000355201		TNFSF13B	1.82934	2.48379e-05	8.6723e-05		CCR2	1.55014	0.0243099	0.0645479		GSS	1.20421	0.00829332	0.0195758
FKBP14	2.00794	4.22167e-13	5.10767e-11		MSLN	4.21006	0.00284703	0.0066266		ZNF639	1.31113	2.85983e-06	6.15835e-05		CCDC85A	2.67392	0.00378629	0.00999948
GARS	1.76573	1.32313e-13	2.32226e-11		MGRN1	1.32172	3.20016e-06	1.30635e-05		CPXM2	2.09857	0.0213821	0.0582286		ZMYND8	1.32127	0.000174873	0.000708519
CRHR2	3.6882	1.34289e-11	7.89001e-10		TRADD	1.62385	4.56066e-12	6.28816e-11		TMEM54	1.28328	0.0416139	0.09824		MYBL2	1.32697	0.0037018	0.00981347
GHRHR	3.11406	1.74412e-09	4.52499e-08		HSF4	2.19343	6.56154e-12	8.61307e-11		COL15A1	2.48155	3.66635e-08	2.907e-06		RIMS4	2.47017	9.43476e-10	3.03862e-08
PDAP1	1.1113	0.00955789	0.0236733		CORO1A	1.91106	1.06291e-06	4.73289e-06		GTDC1	1.3105	0.000767406	0.00426622		ADNP	1.29629	2.9216e-08	4.83603e-07
BUD31	1.38911	9.098e-07	8.86658e-06		GDPD3	2.20418	5.03634e-07	2.37349e-06		FLT3	1.57923	0.0221864	0.0600366		PFDN4	1.49603	0.000168525	0.00068755
EIF3B	1.14346	0.000999189	0.00349942		ELMO3	1.63869	2.39347e-05	8.38942e-05		RPS4Y1	3.64094	3.72488e-08	2.92737e-06		CTSZ	1.41181	0.000503662	0.00176225
PTPRZ1	3.25389	2.84361e-07	3.35864e-06		CENPT	1.5332	2.21002e-10	2.03721e-09		FYTTD1	1.19234	0.0121783	0.0374705		GID8	1.20701	0.000198839	0.000791364
WASL	1.3228	1.43665e-06	1.30727e-05		ZNF821	1.15622	0.0459675	0.0797417		OBP2A	6.30374	0.0180856	0.0512155		BIRC7	6.48898	0.00949966	0.0220218
AIMP2	1.22683	0.000647723	0.00243094		USB1	1.35947	6.28695e-06	2.43779e-05		FMOD	1.98319	0.00011075	0.000968287		CCDC88A	1.57217	9.21157e-09	1.89911e-07
USP42	1.10134	0.0472609	0.0906759		NME3	1.82789	1.63664e-10	1.55303e-09		HS3ST2	2.19388	0.0390245	0.0934331		NDUFAF5	1.1339	0.0401811	0.0745422
LSM5	1.59728	3.88141e-07	4.32601e-06		SETD6	1.18598	0.00528808	0.0115719		SERAC1	1.20498	0.0102419	0.0326968		CSNK2A1	1.19639	9.84361e-05	0.000433383
RPA3	1.78603	1.2105e-06	1.1347e-05		SLC38A7	1.21119	0.00646335	0.0138275		ANXA11	1.3437	0.00196032	0.00899253		SNPH	1.18949	0.0407839	0.0754546
PHF14	1.28791	0.000108137	0.000526654		VAC14	1.50529	3.72868e-10	3.26681e-09		RPL5	1.58992	1.94604e-08	1.91378e-06		PAK7	1.88955	1.14337e-09	3.51787e-08
MEST	1.46697	1.96665e-05	0.000122682		HAS3	1.18735	0.00923497	0.0190671		OCM	3.19968	0.016024	0.0464724		KIF3B	1.19315	0.000254821	0.000981025
ACTR3C	1.50744	1.29469e-06	1.19825e-05		COG4	1.26347	0.00105683	0.00267702		44446	1.36935	4.21797e-06	8.20875e-05		MROH8	1.32857	0.000265723	0.001016
TSPAN13	1.72381	6.41101e-10	1.90165e-08		WDR59	1.33052	6.00374e-06	2.33377e-05		CBX3	1.15065	0.0136616	0.0410597		MANBAL	1.31505	0.000167501	0.000684215
MRPL32	1.45982	4.67159e-09	1.03382e-07		MON1B	1.21302	0.0045225	0.0100751		FAM126A	1.27482	0.00760735	0.0258361		PXMP4	1.18609	0.00580781	0.014448
COA1	1.13779	0.0206489	0.0453218		AXIN1	1.33344	0.000258766	0.000740101		COL4A1	3.07389	3.79563e-08	2.97028e-06		SLC32A1	1.71566	0.00821223	0.0194362
URGCP	1.13273	0.0117254	0.028096		NPRL3	1.14823	0.00326973	0.00752968		ARL4A	1.30642	0.01056	0.0334837		DHX35	1.0987	0.0271811	0.0536527
YKT6	1.52427	2.86478e-10	9.70227e-09		TAF1C	1.80992	3.19587e-13	6.31292e-12		CCZ1	1.21223	0.0056229	0.0203723		PIGU	1.19294	0.00111925	0.00351685
TBL2	1.52613	2.97664e-10	9.98913e-09		NAGPA	1.52766	1.04031e-07	5.57068e-07		SMU1	1.34698	7.02972e-06	0.000119923		RBFA	1.54366	5.43614e-05	0.000261385
EIF4H	1.12081	0.00989267	0.0243576		CRISPLD2	3.28405	0.00021601	0.000626519		GLIPR2	1.77356	0.000321079	0.00217712		VAPA	1.3047	2.77042e-06	2.11402e-05
SPATA6L	1.30232	0.000433289	0.00172551		TSC2	1.76589	1.07291e-10	1.06423e-09		CLTA	1.21273	0.0208035	0.0569491		METTL4	1.2846	0.00020749	0.000820439
SLC1A1	2.01866	8.4868e-10	2.44627e-08		ZNF500	1.38021	8.11763e-06	3.085e-05		RECK	1.18074	0.00145212	0.00707711		SMCHD1	1.62694	7.40011e-09	1.58242e-07
FKTN	1.36572	3.82969e-05	0.000216237		ABCC1	1.58282	9.059e-08	4.90743e-07		RPL21	2.05657	4.10064e-08	3.10332e-06		CEP192	1.14665	0.00696758	0.0168535
NMRK1	1.65263	4.45555e-08	6.91553e-07		LMF1	1.5997	1.47457e-09	1.12942e-08		SRGN	1.61468	2.22195e-05	0.000285946		ANKRD12	1.22814	0.00810697	0.0192124
PRUNE2	2.14887	1.65356e-13	2.64426e-11		NARFL	1.50176	2.42904e-07	1.2119e-06		P4HA1	1.47747	5.71343e-06	0.000102109		NOL4	1.57889	2.97319e-08	4.91257e-07
CORO2A	2.48312	2.68453e-07	3.18791e-06		MTHFSD	1.22712	9.87594e-05	0.00030617		CDCA5	1.42164	0.00736552	0.025205		MIB1	1.2731	4.31543e-05	0.00021478
TGFBR1	1.72675	3.28098e-06	2.6406e-05		CLCN7	1.43668	2.36814e-09	1.74549e-08		CDCA7	1.40707	0.0313875	0.0790815		ATG4A	1.26722	2.35301e-05	0.000128871
SEC61B	1.50774	4.1959e-07	4.61775e-06		HAGHL	2.07296	2.35778e-08	1.4193e-07		TFPI	2.07183	4.46557e-08	3.25967e-06		PGRMC1	1.42124	0.000187074	0.000750335
PTGR1	1.24629	0.00346331	0.0100302		FAM173A	1.70772	1.23945e-09	9.64603e-09		CDCA8	1.60946	0.00372137	0.0147396		POLA1	1.21168	0.000175927	0.000711925
AK1	1.31655	0.000156087	0.000724127		SLC7A5	1.47757	0.0364321	0.0648646		EBPL	1.47276	1.07296e-05	0.000163885		CHRDL1	1.90414	0.0127089	0.0282951
KIAA1432	1.21341	0.0110522	0.0267441		METRN	2.61307	1.32892e-07	6.94876e-07		CENPK	1.60463	0.00238519	0.0104962		SUV39H1	1.29953	0.000128247	0.000540537
KDM4C	1.35906	1.16614e-06	1.0992e-05		RHBDL1	2.01968	6.26169e-07	2.90066e-06		SULT1B1	2.5814	4.97006e-08	3.54261e-06		PAGE4	4.91348	5.05344e-06	3.51121e-05
FUBP3	1.14015	0.0426722	0.0832705		UBE2I	1.21613	0.00116054	0.00291045		NCKAP1L	1.8256	3.4515e-05	0.000398701		SRPX	1.68681	0.0105059	0.0239856
TYRP1	3.66462	5.84832e-11	2.66875e-09		MEFV	2.06366	0.000263454	0.000752315		PFDN5	1.26614	5.05582e-06	9.35377e-05		STAG2	1.50424	3.39178e-08	5.46697e-07
CREB3	1.87487	5.44092e-14	1.16304e-11		EEF2K	1.21497	0.000798951	0.00207243		TUBA1B	1.79967	6.38065e-13	1.95567e-09		ATP11C	1.63374	0.00154366	0.00462234
RGP1	1.22835	0.000128096	0.000609809		CAPN15	1.9878	1.1595e-13	2.60993e-12		IL13RA2	1.81303	0.0118023	0.0365667		MCF2	2.31795	2.80477e-06	2.13669e-05
MPDZ	1.20385	0.00456988	0.0126528		PIEZO1	3.30658	1.58423e-15	7.22928e-14		NDUFAF4	1.53403	2.14788e-05	0.000278362		CCDC92	1.29571	8.8901e-05	0.0003977
DDX58	1.36341	2.15756e-05	0.000132612		PRSS33	3.53312	0.0171579	0.0332315		S100A16	2.00149	5.03095e-08	3.56054e-06		SYP	1.47221	2.28162e-08	3.93981e-07
EDF1	1.3521	2.79319e-07	3.30545e-06		CORO7-PAM16	1.91796	1.68897e-06	7.27952e-06		BATF3	1.35847	0.00660432	0.0231472		PLP2	1.36883	2.18236e-05	0.000120594
PIP5K1B	3.83574	4.50684e-16	4.60449e-13		PYCARD	1.93006	1.07253e-05	3.99507e-05		RAB38	2.52985	0.0024499	0.0107118		FMR1	1.4081	2.60676e-05	0.000140628
GLIS3	2.11253	6.58564e-08	9.65789e-07		STX4	2.03677	3.50815e-13	6.79104e-12		CKS2	1.93716	0.014367	0.0426946		PIM2	1.26386	0.00693547	0.0167892
BAG1	1.74506	1.36151e-09	3.66591e-08		BCKDK	1.37485	4.0532e-08	2.33704e-07		VWF	2.11347	6.32966e-08	4.17244e-06		SCML2	2.08287	8.40045e-12	7.18531e-10
SETX	1.35025	3.14243e-06	2.55366e-05		RNF40	1.33303	1.45921e-06	6.36349e-06		AIF1	2.47565	6.43632e-08	4.18367e-06		PQBP1	1.18252	0.000761475	0.002515
PHYH	1.20585	0.00285822	0.00854314		CORO2B	2.67001	0.000126861	0.000385169		NCOA3	1.34687	0.000317473	0.00215853		PGK1	1.17014	0.00487219	0.0124392
DDX50	1.36312	8.66985e-06	6.12753e-05		CSK	1.31173	4.12589e-05	0.000137855		MOCS3	1.17009	0.00267955	0.0114529		MAGT1	1.25602	0.0387083	0.0723798
SEC23IP	1.37985	1.26668e-07	1.68433e-06		RASL12	2.18594	0.00183459	0.00442991		PEPD	1.18416	0.0452286	0.104401		EEA1	1.25742	0.00086042	0.00279723
PLEKHA1	1.24863	0.000168607	0.000773083		AP3B2	1.34375	0.000344401	0.000963715		VAMP7	1.48901	2.67551e-06	5.85807e-05		PHF16	1.48925	0.000319546	0.00118982
KAZALD1	1.33954	0.000345949	0.00142402		FAH	1.34484	0.00159054	0.00388554		HIST1H4B	1.76145	7.22737e-05	0.000699902		PIN4	1.42037	3.14611e-06	2.34828e-05
NPM3	1.25204	0.0100201	0.0246127		KIAA1199	1.59041	0.0230718	0.0431408		SNRPC	1.31937	0.0009039	0.00487756		SRPX2	1.77578	0.00229331	0.00650268
ANKRD26	1.54896	2.16797e-07	2.66325e-06		RPAP1	1.47307	9.71109e-09	6.34041e-08		RPS10	1.75679	2.57294e-08	2.29691e-06		SYTL4	1.71085	0.000188224	0.000754454
GTPBP4	1.21592	0.00492049	0.0134701		ATP8B4	2.09822	0.000245016	0.000704642		HIST1H2BJ	1.43082	0.0116129	0.0361034		BEX4	1.3385	0.00248871	0.00698205
C10orf137	1.18736	0.000870706	0.00311892		OCA2	5.91804	0.0027267	0.00638046		CARD16	2.31802	6.81253e-08	4.37663e-06		KIAA0226L	3.5654	0.0354861	0.0672706
OBFC1	1.37109	1.02939e-05	7.08566e-05		VPS18	1.23736	4.40849e-05	0.000146402		MEA1	1.34913	1.96698e-05	0.000260624		NALCN	1.28639	5.12442e-05	0.000249175
DKK1	7.98046	2.12947e-07	2.62121e-06		TRIM35	1.46532	8.0163e-05	0.000252666		SOX4	1.62962	0.000231027	0.00169158		CAB39L	1.88808	3.41202e-10	1.36127e-08
FAM208B	1.28091	1.30439e-06	1.20541e-05		CA2	2.03436	0.0040323	0.00908527		GLO1	1.51772	5.2079e-08	3.62778e-06		STK24	1.20774	0.000874853	0.00283954
XPNPEP1	1.12859	0.00768747	0.0196721		RIPK2	1.4727	0.00169228	0.00411587		AHNAK	1.8162	7.07347e-07	2.1501e-05		SUPT20H	1.30204	3.15127e-05	0.00016522
CCNY	1.20864	0.00580045	0.0154848		IKBKB	1.42635	9.95464e-09	6.48745e-08		RAP2A	1.22726	0.000120067	0.00102747		MRPS31	1.26525	0.000211309	0.000833233
DNAJC12	1.69733	3.11449e-05	0.000181022		NDRG1	1.56803	0.00120108	0.0030031		ABCC4	1.14184	0.0229859	0.0617743		KATNAL1	1.3283	3.65283e-06	2.65976e-05
KRT23	1.9307	9.99905e-05	0.000491664		GSDMD	3.08882	3.49202e-12	4.95793e-11		LYZ	3.69312	7.00239e-08	4.45761e-06		INTS6	1.24504	0.00294027	0.00803561
NUFIP2	1.30318	5.53991e-05	0.000296677		PYCRL	1.56746	1.12577e-08	7.25677e-08		CHCHD5	1.2713	0.000367023	0.00240377		DHRS12	1.18326	0.00334736	0.00900781
GOSR2	1.49769	1.02762e-12	1.00523e-10		EEF1D	1.37426	2.90674e-09	2.10122e-08		CDH13	1.84813	2.4577e-07	1.00719e-05		TSC22D1	1.58303	1.77435e-05	0.000101715
GOSR1	1.25461	9.22474e-06	6.4774e-05		KLHDC4	1.66251	3.79604e-10	3.32108e-09		RPL23	1.93264	2.24422e-11	2.06356e-08		OLFM4	2.02146	0.00637133	0.01561
B9D1	1.21385	0.00127033	0.00428177		MAN2B1	1.4579	3.32996e-09	2.38373e-08		ATG4C	1.299	0.00764103	0.025919		ZNF629	1.10294	0.0465557	0.0844863
UTP6	1.17196	0.0111937	0.0270289		KCNN4	2.48402	2.25203e-06	9.47709e-06		C3	1.63033	0.0429983	0.100668		MAPK3	1.14269	0.00268545	0.00744771
ASIC2	1.70911	0.00144878	0.00478075		GYS1	1.37868	9.1619e-05	0.00028533		MRC1L1	2.76191	7.8101e-08	4.85229e-06		LYRM1	1.55869	1.19901e-07	1.53764e-06
PEX12	1.52904	2.51036e-08	4.22082e-07		MAP4K1	1.88415	5.05145e-06	1.99163e-05		FLRT3	1.75714	0.000114268	0.000992155		NFAT5	1.38674	3.40228e-07	3.62923e-06
PTGES3L-AARSD1	1.4851	6.15897e-06	4.5233e-05		NFKBIB	1.34965	6.96584e-05	0.000222092		PCSK2	1.70427	0.0233941	0.0626317		LONP2	1.28384	7.52468e-05	0.000344397
LRRC59	1.47761	6.1741e-10	1.84939e-08		CGB	16.376	0.0105182	0.0214469		DSTN	1.51196	4.51928e-07	1.59519e-05		N4BP1	1.49214	9.38038e-09	1.92754e-07
DUSP3	1.29411	2.41367e-05	0.000145723		SARS2	1.36303	0.000498355	0.00135173		ZNF436	1.52979	8.15821e-06	0.000133368		CTCF	1.21977	2.73358e-05	0.000146519
CACNG1	1.61156	0.000634817	0.00238934		KCNA7	2.55446	0.0189745	0.0363027		RALY	1.08332	0.0029883	0.0124335		CD160	1.53075	2.18666e-09	5.97677e-08
SLC16A6	1.84223	1.34231e-12	1.22203e-10		SNRNP70	1.60207	7.6584e-10	6.23453e-09		ROMO1	1.22655	0.00645863	0.0227537		PARD6A	1.07688	0.0448872	0.0818139
TMEM104	1.29883	6.3139e-07	6.46236e-06		CLPTM1	1.18741	0.00012068	0.000368057		PSMB2	1.34852	3.26571e-06	6.77098e-05		MMP15	1.63706	0.0243232	0.0488909
IFT20	1.62711	8.29304e-12	5.44675e-10		RELB	2.47999	1.80575e-08	1.11286e-07		CAPNS1	1.71991	5.57476e-08	3.81115e-06		CYB5B	1.27703	2.31138e-06	1.80571e-05
PMP22	1.72015	0.000253974	0.00109516		CLASRP	2.01657	1.2614e-13	2.80498e-12		UBA2	1.26806	9.71963e-05	0.000874909		CD164	1.57215	5.06279e-08	7.64407e-07
ALDOC	1.4579	9.63034e-05	0.000476465		PPP1R37	1.49296	1.5741e-08	9.81941e-08		COX6B1	1.35778	0.000166082	0.00131764		NDRG4	1.60764	0.000567955	0.00195484
TMEM33	2.03428	3.80373e-16	4.11475e-13		CKM	1.55023	0.0344399	0.061712		PRDX5	1.25705	0.00149868	0.00727004		TANGO6	1.15786	0.0111393	0.0252407
GABRA4	2.24898	6.6921e-07	6.81816e-06		ARHGEF18	1.46185	5.52057e-10	4.66988e-09		RRAS	1.38861	0.000933703	0.00501061		ESRP2	1.65414	1.19464e-06	1.04348e-05
SLAIN2	1.49851	1.25431e-05	8.36382e-05		PPP1R13L	1.69667	0.00247509	0.00583778		DNAJC8	1.43892	3.59258e-06	7.30848e-05		SEC14L5	1.37155	4.31506e-05	0.00021478
OCIAD1	1.41141	2.47503e-06	2.07645e-05		PEX11G	1.68655	5.95147e-09	4.05963e-08		UXT	1.44035	0.000121562	0.00103737		USP10	1.23537	1.18225e-05	7.17095e-05
LAMTOR3	1.47473	5.10322e-05	0.000276268		DOT1L	1.97234	1.73799e-12	2.70175e-11		DLGAP5	1.75805	0.000121243	0.00103608		CLUAP1	1.45334	1.33194e-06	1.14567e-05
MANBA	1.20413	0.0049891	0.0136209		PLEKHJ1	1.20721	0.00717971	0.0151997		EVI2A	1.39843	0.000625174	0.00365597		TCEB2	1.22854	0.00126734	0.00391047
ELF2	1.30525	2.90278e-06	2.37782e-05		SF3A2	1.55877	1.11322e-10	1.10065e-09		TMEM35	2.00435	0.00447754	0.0170233		RBL2	1.29698	6.91548e-06	4.555e-05
UCP1	1.91047	6.69777e-05	0.000347944		AMH	2.00924	2.32176e-06	9.7357e-06		TIMM8A	1.33948	0.000767233	0.00426622		MAZ	1.22402	0.028606	0.05603
TBC1D9	1.35029	0.000214595	0.000948932		LYL1	2.63534	1.51097e-07	7.82284e-07		ZC4H2	1.18826	0.0223557	0.0604148		LACTB	1.28861	0.000184745	0.000742345
CPE	2.23922	2.76944e-12	2.19526e-10		TRMT1	1.54238	1.32645e-08	8.42068e-08		PPCS	1.17988	0.00534201	0.019566		HERC1	1.12799	0.0100172	0.023004
WFS1	1.70235	1.29606e-08	2.42221e-07		STX10	1.38793	6.47017e-09	4.38274e-08		COX7C	1.60457	3.03417e-06	6.44328e-05		RAB11A	1.87279	6.58975e-10	2.28221e-08
GRPEL1	1.16178	0.0106373	0.0259081		RETN	4.81802	0.0242939	0.0451916		RAP1B	1.24859	0.00033262	0.00223652		HOMER2	2.34743	5.64802e-11	3.32907e-09
GAR1	1.63277	1.05149e-08	2.04033e-07		DMPK	1.88159	2.39437e-12	3.57406e-11		PTPRB	1.8813	8.22949e-09	1.06591e-06		FAM189A1	2.45928	0.00265195	0.00737142
CLCN3	1.51447	1.8204e-06	1.59872e-05		RSPH6A	2.3943	3.31911e-10	2.94872e-09		YEATS4	1.62624	1.75123e-08	1.80928e-06		GABPB1	1.13582	0.00415441	0.0108503
AADAT	1.63602	4.09801e-07	4.52632e-06		TBC1D17	1.2766	7.21655e-05	0.000229487		TAS2R3	1.45681	4.51692e-05	0.000487891		DMXL2	1.67404	5.76304e-08	8.51264e-07
DHX15	1.13842	0.023304	0.0502186		IL4I1	2.20254	3.7579e-06	1.51619e-05		TAS2R4	1.43731	9.18431e-05	0.000839312		EIF3J	1.37214	8.81024e-07	8.05269e-06
SEPSECS	1.35522	9.87693e-06	6.86383e-05		PTOV1	1.23673	0.000957019	0.00244575		TRPV5	2.12003	0.0381961	0.0919647		MYEF2	1.18369	0.00120089	0.00373678
SLC2A9	2.09577	3.43342e-10	1.12953e-08		LILRB1	1.65804	0.00688347	0.014643		MS4A4A	2.38229	8.63815e-08	5.19136e-06		SGK3	1.50548	0.000118964	0.00050729
SNX25	1.47481	5.43493e-09	1.17036e-07		TIMM44	1.69375	9.87943e-12	1.2444e-10		EMC6	1.32636	2.84792e-05	0.000346384		ZDHHC2	1.64574	1.46669e-07	1.81511e-06
LRP2BP	1.94816	5.56485e-14	1.16304e-11		PPP6R1	1.51003	6.82852e-10	5.63376e-09		LMO2	2.2679	8.78648e-08	5.23038e-06		FZD3	1.78042	4.33536e-09	1.03681e-07
UFSP2	1.37839	3.60331e-09	8.27339e-08		C19orf44	1.20667	0.00745444	0.0157235		FGL2	1.8186	1.80057e-06	4.39332e-05		INTS9	1.24844	0.000924458	0.00297508
KLF3	1.44173	1.3422e-05	8.87579e-05		MED26	1.19554	0.00150146	0.00368207		SRD5A3	1.4971	1.86187e-05	0.000250254		EYA1	3.20583	4.60819e-14	1.84227e-11
KLHL5	1.69588	2.70044e-09	6.49193e-08		OLFM2	1.8104	7.56176e-05	0.000239492		SPINK2	1.81006	0.0329494	0.0820279		DECR1	1.94288	1.93451e-14	1.11174e-11
UGDH	1.24829	0.000275314	0.00117646		RASAL3	2.59066	7.33236e-11	7.59896e-10		UNC13C	2.46121	9.54262e-08	5.45609e-06		CALB1	21.3073	1.2228e-14	9.36972e-12
HTATIP2	1.6153	2.2514e-06	1.91328e-05		AKAP8	1.69914	8.27988e-11	8.47812e-10		MGAT3	1.44545	0.0047043	0.0177208		LAPTM4B	1.51719	0.000700146	0.00233678
TECTA	1.47747	1.37878e-05	9.0783e-05		ILVBL	1.28742	0.00011334	0.000347736		CDH17	2.00487	0.0175005	0.0498812		UBE2W	1.58617	5.06196e-08	7.64407e-07
PUS3	1.31732	0.000616709	0.00232964		SYDE1	2.71925	1.38736e-10	1.3392e-09		TPST2	1.2882	0.0241032	0.0641288		POP1	1.8459	2.81132e-06	2.13884e-05
CPT1A	1.17327	0.0296249	0.0613792		TIMM50	1.1866	0.00549696	0.011969		ATP6V1F	1.63771	3.27898e-08	2.70405e-06		JPH1	2.16726	8.69986e-09	1.80985e-07
CHORDC1	1.07125	0.0401608	0.0791937		CNTD2	1.68993	0.0254437	0.0471825		PODXL	1.75814	5.09758e-09	7.74748e-07		GDAP1	1.42884	1.09443e-08	2.17823e-07
KIAA1377	1.67826	1.76058e-09	4.56016e-08		AKT2	1.57907	9.62275e-10	7.67399e-09		STRIP2	1.51971	0.0104687	0.0332509		EMC2	1.54265	1.84312e-08	3.33612e-07
PDHX	1.25527	6.204e-05	0.000326262		PRX	1.94981	4.12739e-06	1.65546e-05		LRRC17	1.44471	0.000105381	0.000933748		STMN2	2.49461	6.3494e-07	6.11978e-06
SLC1A2	3.05682	4.02443e-08	6.31297e-07		PIAS4	1.39523	1.82654e-07	9.3239e-07		MRPS12	1.24235	0.00101237	0.00533819		CHRAC1	1.48266	1.5547e-07	1.9054e-06
COMMD9	1.18363	0.0187778	0.0418531		NUMBL	2.08335	2.31599e-13	4.7641e-12		MTX2	1.45564	1.49105e-06	3.80862e-05		SNX16	1.48755	3.23714e-05	0.000168755
CD58	2.09744	7.94957e-10	2.31317e-08		PRKD2	1.628	1.85934e-10	1.74278e-09		SNRPN	1.29453	0.0417666	0.0984855		UBR5	1.25541	2.9641e-06	2.23494e-05
PTPMT1	1.26015	0.00172616	0.0055605		CACTIN	1.47732	1.90245e-11	2.26154e-10		AIPL1	4.16364	0.00266696	0.0114086		GSR	1.1698	0.00677667	0.0164785
CARS	1.26197	2.54401e-05	0.000152641		FZR1	1.40453	0.000603675	0.00160613		IFITM2	2.29658	9.87947e-08	5.60752e-06		ERICH1	1.38631	3.25923e-05	0.000169652
ELMOD1	2.52949	2.60182e-11	1.39091e-09		BBC3	1.61377	0.000185018	0.000543499		SNX6	1.41854	2.04638e-06	4.86213e-05		NEFM	2.90404	9.08436e-06	5.71736e-05
CALCA	23.9378	2.4755e-05	0.000149016		TGFB1	2.08922	4.78802e-10	4.09924e-09		EAPP	1.26499	1.99384e-05	0.000263617		FGL1	1.63194	0.00331248	0.0089268
HPS5	1.2763	0.000898876	0.00320379		DENND3	1.7259	1.05556e-06	4.70135e-06		EGLN3	2.15698	0.0103316	0.0329323		TUBB4A	2.42431	0.000777859	0.00256267
PTPN5	2.6748	1.18597e-08	2.2531e-07		MRPL4	1.33986	2.83982e-07	1.4025e-06		MIS18BP1	1.23499	0.00211587	0.00954918		SLC17A7	8.54125	0.00233608	0.00661133
COQ5	1.1638	0.00046841	0.00184349		ICAM5	3.15927	0.00567226	0.0123127		FN1	2.77159	1.05599e-07	5.81427e-06		KLC3	1.58942	0.000140654	0.000587201
CORO1C	1.30981	0.000286631	0.00121764		TYK2	1.45328	1.19432e-07	6.30414e-07		NEDD8	1.61475	8.68554e-09	1.09402e-06		AES	1.35105	0.000319613	0.00118982
SYT10	1.29442	0.00779858	0.0199189		PTPRS	1.23077	0.00329945	0.00759221		ARHGEF6	1.4396	0.000485699	0.00298758		MED25	1.2548	0.0037497	0.00992186
LIN7A	1.81971	4.84071e-09	1.06103e-07		MEGF8	1.35063	0.000579278	0.00154794		FGF13	1.97045	0.0164892	0.047586		FAM32A	1.22036	1.76198e-05	0.00010117
ACSS3	1.9089	7.41233e-07	7.43708e-06		CYTH2	1.26428	0.00136326	0.00336971		ASH2L	1.15183	0.00281617	0.0118925		URI1	1.202	0.00448967	0.0115848
WNT5B	2.07556	8.72961e-06	6.16566e-05		GRIN2D	1.50925	0.00988861	0.0202801		SGOL1	1.33718	0.00512279	0.0189401		MYH14	1.54205	0.000270546	0.00103167
MAGOHB	1.76473	9.22613e-13	9.53194e-11		LIG1	1.46522	5.05312e-06	1.99163e-05		PTPRC	2.51391	1.13783e-07	6.15434e-06		NAPA	1.21452	0.000181434	0.000731063
ARPC3	1.33818	0.000112837	0.000546505		CAPS	1.89195	3.95722e-14	1.06083e-12		TNNI3	3.03196	0.0478872	0.109134		CNFN	2.53621	0.000263633	0.00101004
AKAP3	1.52481	9.45325e-05	0.000469305		DKFZP761J1410	1.53596	2.55923e-07	1.27098e-06		KCNA5	1.90899	7.81904e-06	0.000129552		RAB3D	1.45412	8.33882e-05	0.000376344
DUSP16	1.31723	2.91815e-05	0.000171195		FAM83E	2.73161	0.00130185	0.00323353		NXNL2	1.80491	0.000599929	0.00354635		PPP2R1A	1.15405	0.0130326	0.0288967
ACAD10	1.18501	0.00215133	0.00670906		RASIP1	2.51462	1.12286e-10	1.10888e-09		GDPD2	2.10125	0.0123257	0.0378539		JAK2	1.79814	3.05979e-07	3.31387e-06
ALDH2	2.27443	6.46783e-12	4.43819e-10		MIER2	1.22193	7.60634e-05	0.000240819		SAT1	1.35982	0.00209459	0.00947822		KCNN1	2.95206	5.33958e-09	1.2183e-07
GSG1	1.40362	0.000247066	0.00107159		PLEKHA4	3.11275	1.21242e-07	6.39601e-07		MOSPD2	1.46605	1.68151e-05	0.000232503		ETV2	1.33124	0.0254572	0.0507928
GTF2H3	1.20412	0.00307284	0.00907951		TNPO2	1.24302	5.83683e-05	0.000189411		CDH3	1.91024	0.0201423	0.0555496		HPN	3.40199	3.49544e-06	2.56714e-05
DDX55	1.1529	0.0204866	0.0450286		CD276	1.37503	7.65122e-05	0.000242096		XPO7	1.37299	2.79737e-06	6.03815e-05		SCN1B	5.54598	1.07444e-07	1.40433e-06
VDR	2.46386	1.12098e-10	4.54073e-09		MAST1	1.43363	0.000142242	0.000426866		RPL36	1.26744	0.00104005	0.00544925		GSK3A	1.07959	0.036447	0.0687733
TBC1D30	1.63544	2.57594e-08	4.32616e-07		LENG1	1.33592	0.00104103	0.00264013		RNASE1	2.5258	1.33183e-07	6.74722e-06		GRIK5	1.43687	0.000515364	0.00179465
COPS7A	1.16088	0.00207781	0.00651515		PRPF31	1.19826	0.000233285	0.000673065		SLCO1C1	2.0103	1.4214e-07	7.12247e-06		ZNF85	1.56513	5.25884e-07	5.22321e-06
GNPTAB	1.25767	0.000908509	0.00323226		ARRDC2	2.44606	2.89904e-10	2.61084e-09		LSM4	1.29374	0.000154405	0.00124704		AVL9	1.16238	0.00992801	0.0228311
C12orf57	1.39407	0.000412017	0.00165328		PDE4C	2.87244	1.28597e-06	5.65697e-06		COL5A1	2.65414	0.0049092	0.018313		RASA4	1.85579	0.00174261	0.00514145
NT5DC3	2.4808	1.42265e-14	4.15514e-12		ISYNA1	2.11301	3.77326e-11	4.1877e-10		ATXN10	1.14904	0.00917703	0.0300723		PMPCB	1.30323	3.10897e-05	0.000163686
GOLT1B	1.92826	1.54422e-12	1.35877e-10		ELL	1.62791	7.1266e-08	3.94047e-07		CDH5	2.19788	2.16563e-09	4.10577e-07		NAMPT	1.44931	0.000497902	0.00174441
PRKAB1	1.06656	0.0244086	0.0521343		CRTC1	1.37438	4.4811e-06	1.78732e-05		RERG	2.01703	1.46984e-07	7.24673e-06		PON3	3.97559	0.00632189	0.0155033
RFX4	2.59343	5.19215e-09	1.12599e-07		DDX49	1.45243	1.55311e-09	1.1857e-08		CDH6	1.9124	2.87739e-08	2.47477e-06		DUS4L	1.28289	6.2751e-05	0.000296427
RIC8B	1.21814	0.00101507	0.00354692		HAMP	1.55976	0.0467316	0.0808461		MPP1	1.25125	0.000177503	0.00137453		SP4	1.28232	0.000392603	0.00142303
COL12A1	2.05164	0.00254315	0.00774612		USF2	1.35125	1.14399e-05	4.23981e-05		PRRG1	1.60485	0.00024077	0.00174802		CBLL1	1.25371	0.00032724	0.00121363
BTN3A3	2.10122	1.47954e-12	1.32081e-10		FKBP8	1.25032	1.93658e-05	6.90189e-05		COX4I2	1.69111	9.38889e-05	0.000853915		OGDH	1.34813	1.67628e-07	2.02548e-06
GCNT2	3.05903	4.38531e-11	2.0947e-09		SUGP1	1.14542	0.00466293	0.0103627		HIGD1B	1.91979	1.41604e-05	0.00020223		H2AFV	1.30235	1.69016e-05	9.76193e-05
MCM9	1.12765	0.0278928	0.0583975		ERF	1.38526	0.00611682	0.0131673		ATP6V1E1	1.3659	0.000146158	0.00119354		RNF32	1.53369	5.42381e-08	8.1116e-07
NCOA7	1.66416	1.75389e-10	6.39961e-09		ATP13A1	1.71079	1.0436e-10	1.0391e-09		COX4I1	1.42571	3.03419e-06	6.44328e-05		HIBADH	1.53609	2.25037e-09	6.11288e-08
FAM65B	1.49914	2.2351e-06	1.90382e-05		ZNF574	1.21875	0.000322945	0.000908		SH3BGRL	1.23354	0.000714435	0.00403768		COBL	2.70517	7.11788e-14	2.61796e-11
FBXO5	1.35605	5.74693e-06	4.26784e-05		SIPA1L3	1.44704	0.00091496	0.00234619		CAP1	1.41848	8.93672e-08	5.23428e-06		CCL24	1.89351	0.00787766	0.0187461
MRPL18	1.16532	0.0192311	0.042729		SMG9	1.12434	0.00830258	0.0173134		PPT1	1.56895	2.51947e-07	1.02734e-05		RBM28	1.16941	0.0248137	0.0496924
PHACTR1	1.69114	2.01837e-07	2.49951e-06		WDR91	1.54353	8.23317e-09	5.45244e-08		ABCB7	1.17789	0.00365103	0.0145333		C1GALT1	1.4078	0.0052838	0.0133165
RBM24	2.19895	3.70684e-05	0.000210332		DLX5	2.11203	0.0168554	0.0327146		RFTN1	1.34082	0.00241263	0.0105871		NRF1	1.2095	0.00949445	0.0220125
CAP2	1.7237	0.00137944	0.00458849		ADAP1	1.80272	0.00119498	0.00299012		RPL27	1.40367	5.24539e-05	0.000543758		TMEM106B	1.38788	0.00283868	0.00779968
ZNF451	1.34263	0.00027063	0.00116012		LFNG	3.25859	6.16065e-06	2.39167e-05		GNGT2	2.03415	1.63354e-07	7.75495e-06		EZH2	2.03474	4.37009e-07	4.47037e-06
BAG2	1.52423	0.000138468	0.000651592		BRAT1	1.88436	1.37525e-17	1.72046e-15		NDUFA2	1.23868	0.00105127	0.0054924		CEP41	1.36937	0.000865209	0.00280973
GPR63	3.04974	2.44807e-11	1.32412e-09		IQCE	1.22797	0.000377044	0.00104742		UBE2D2	1.2456	0.000428589	0.0027113		POU6F2	1.0243	0.0272878	0.0538074
PTP4A1	1.16004	0.00919422	0.0228953		GRB10	1.3823	5.87169e-05	0.000190442		IL13RA1	1.52447	6.13797e-06	0.000107815		TMEM176B	1.72798	0.00111324	0.00350085
ASCC3	1.55876	2.27539e-10	7.92506e-09		ABHD11	1.37661	0.000235837	0.000680213		TOP2A	1.72258	0.00103935	0.00544925		BLVRA	1.61774	4.29335e-08	6.70244e-07
BVES	3.63772	2.89818e-08	4.79631e-07		NOD1	1.93589	4.19026e-06	1.67957e-05		NR0B2	1.38987	0.00938032	0.0305747		TMEM248	1.16471	0.00252701	0.00706472
SMAP1	1.29077	6.60288e-05	0.000343886		HSPB1	1.48056	0.00720999	0.0152563		SLC6A11	1.33297	0.0177596	0.0504477		RHEB	1.57788	6.5561e-08	9.44881e-07
C6orf62	1.20444	0.00438247	0.0122098		CD37	1.61117	0.000887834	0.0022817		PPARG	1.97144	3.79736e-06	7.59059e-05		PRKAG2	1.19027	0.00928392	0.0215878
B3GAT2	1.44567	0.000420897	0.00168487		SNX8	1.39999	0.0235838	0.0439661		FCRLA	1.46227	0.010176	0.0325511		GCK	1.34425	0.0100172	0.023004
ZBTB24	1.21293	0.000156019	0.000724127		TAF6	1.3204	3.70558e-07	1.78913e-06		ST8SIA6	2.60254	1.64403e-07	7.77215e-06		C5	1.23434	0.0121052	0.0271393
KIAA1244	1.55188	3.47502e-06	2.77248e-05		TFR2	2.03949	0.00170817	0.00415245		SCLY	1.52914	0.0185749	0.0521776		SUSD1	1.52253	2.96198e-07	3.22698e-06
PHACTR2	1.88241	1.04262e-08	2.02682e-07		MOSPD3	1.29059	0.000444142	0.00121653		CARD6	1.54074	2.49158e-07	1.01822e-05		DOCK8	1.81137	0.00011242	0.000484418
EPM2A	1.75596	4.17125e-12	3.08069e-10		PCOLCE	1.9895	6.44077e-08	3.58107e-07		TMEM128	1.29538	0.000115693	0.00100032		KANK1	1.51209	4.37304e-07	4.47037e-06
SLC39A7	1.86195	1.2875e-12	1.18386e-10		FBXO24	1.44607	0.000412267	0.00113633		FIGNL1	1.16433	0.0206349	0.0566267		ELAVL2	1.80333	0.0020055	0.00580602
CUTA	1.16851	0.0453157	0.087565		IMPDH1	1.43101	0.000119312	0.000364296		GRSF1	1.247	3.99004e-05	0.000445284		NCS1	1.46217	0.0305634	0.0592641
PACRG	1.40192	4.71332e-07	5.06592e-06		AGFG2	1.49556	0.00214308	0.00510844		IGJ	4.92368	0.00480663	0.0180175		CA9	3.09296	0.000122478	0.000520059
C6orf118	2.37908	3.42997e-06	2.74846e-05		SERPINE1	2.18444	0.000117228	0.000358633		EIF5A	1.19542	0.000511106	0.00311236		APBA1	1.22329	0.0488041	0.087862
PDE10A	1.79269	1.82029e-06	1.59872e-05		PLOD3	1.34976	1.86182e-06	7.95141e-06		FLOT2	1.45358	3.18891e-05	0.000377618		SH3GL2	2.07916	1.67823e-06	1.38026e-05
PRPH2	1.46111	5.71567e-05	0.000304861		CLDN15	1.69885	7.52369e-08	4.13335e-07		PCNA	1.34841	4.57714e-05	0.000493108		UBE2R2	1.26702	5.12406e-05	0.000249175
MRPL2	1.1721	0.0121264	0.0289693		ZNF862	1.14519	0.00711999	0.0150831		FAM60A	2.03068	1.70473e-07	7.9367e-06		ABHD17B	1.2684	0.000495008	0.00173612
EXOC2	1.1421	0.00972378	0.0239948		RARRES2	2.40468	0.00109391	0.00276044		SLC14A2	1.2717	0.00154863	0.00747683		EXOSC3	1.15838	0.0276134	0.0543761
TMEM30A	1.35387	1.88976e-05	0.000118408		GLI3	3.30989	0.000674847	0.00177851		POMP	1.34857	1.38733e-05	0.000199789		ZFAND5	1.53611	0.0152696	0.0330361
BTN2A1	1.14044	0.00424166	0.0118805		AEBP1	2.14145	4.69536e-06	1.86593e-05		CDH8	2.34033	0.0033484	0.0135902		CCNJ	1.25839	0.00102567	0.00326366
FAM46A	1.55748	1.07996e-05	7.37208e-05		MYL7	1.80885	0.00535378	0.0117014		ALOX5AP	2.86045	0.0338504	0.0837381		DNMBP	1.19342	0.011792	0.0265285
NUDT12	1.31223	2.60364e-06	2.16688e-05		CLIP2	1.43997	9.98915e-05	0.000309407		WASF3	1.16627	0.0444195	0.103068		RAB11FIP2	1.54971	4.49933e-09	1.07184e-07
DAP	1.87589	2.90789e-11	1.51921e-09		LIMK1	1.22132	0.000463161	0.00126457		QRFPR	2.72663	1.79259e-07	8.24142e-06		EIF3A	1.29748	2.47326e-07	2.78185e-06
HSPA9	1.29155	2.20295e-07	2.69722e-06		CNTNAP3	1.94529	0.0068838	0.014643		SPG20	1.32736	0.00788647	0.0265629		CUBN	1.79316	0.000301141	0.00112997
IK	1.28789	2.71615e-05	0.000160818		TRIM14	1.81416	6.94853e-10	5.7214e-09		ATP6V0D2	3.32186	1.89015e-07	8.51955e-06		TRDMT1	1.59682	4.84728e-08	7.39876e-07
COL4A3BP	1.18758	0.00011701	0.000564186		AKNA	1.73482	6.62741e-06	2.55778e-05		TPT1	1.50237	6.85651e-07	2.11208e-05		MAPK8	1.24886	0.000250272	0.000967127
FAF2	1.33385	8.18278e-07	8.07303e-06		DNM1	1.23638	0.00213315	0.00508603		BEX1	1.5791	5.27925e-06	9.62986e-05		ATE1	1.30916	0.000128265	0.000540537
CD79B	3.67775	0.00299872	0.0089052		TBC1D13	1.20391	0.000263032	0.000751259		RARRES3	1.57363	0.00110307	0.0057052		NSMCE4A	1.36302	1.35908e-08	2.61711e-07
THG1L	1.4424	9.09379e-07	8.86658e-06		TESK1	1.24695	1.87672e-05	6.70934e-05		MED10	1.13616	0.0241975	0.0643171		SPOCK2	1.50089	4.79773e-05	0.000235343
CLINT1	1.54948	1.37601e-10	5.29389e-09		KCNT1	2.13891	0.0101379	0.0207394		GIMAP6	1.61435	8.35576e-08	5.05586e-06		PPP3CB	1.47361	5.66445e-08	8.40753e-07
TTC1	1.2354	0.000275333	0.00117646		RAPGEF1	1.42378	1.65451e-06	7.14237e-06		APLNR	3.48165	1.92561e-07	8.61993e-06		CCSER2	1.73489	4.5877e-10	1.71131e-08
DROSHA	1.20507	1.77967e-05	0.000112468		NPDC1	1.76018	4.80026e-14	1.23984e-12		IMPA1	1.43914	0.000186281	0.00142681		BMPR1A	1.44651	7.827e-07	7.32885e-06
TARS	1.36418	4.64101e-07	5.0118e-06		PTGDS	8.76488	0.000114923	0.00035218		SWAP70	1.77378	2.96797e-09	5.35107e-07		MINPP1	1.16939	0.00415444	0.0108503
RAD1	1.25272	1.26282e-05	8.41726e-05		ABCA2	1.5428	0.000547263	0.00147137		LYVE1	2.45964	0.00465998	0.0175935		FBXW4	1.10467	0.0339096	0.0646818
BRIX1	1.38321	0.000157941	0.00073185		SHB	3.14433	1.08075e-08	6.99823e-08		COX16	1.56191	6.49096e-07	2.03017e-05		TNKS2	1.26616	7.4866e-06	4.85835e-05
PRLR	3.66616	2.18745e-16	4.11475e-13		DVL1	1.49357	3.62447e-09	2.56756e-08		TTC9	1.4899	0.000243635	0.00176192		CPEB3	1.20616	9.7189e-05	0.000428744
RAD50	1.51838	9.30667e-11	3.89876e-09		GATA3	2.3475	0.00897192	0.018572		ELP3	1.25744	0.00159527	0.00765206		ACBD5	1.2164	4.76561e-05	0.000234018
IL5	2.66443	3.97657e-11	1.93463e-09		HPS1	1.59498	1.19705e-09	9.33972e-09		CFH	2.73415	1.94259e-07	8.65124e-06		LHPP	1.15468	0.00833091	0.0196423
NUP155	1.229	0.000574513	0.00219475		RASSF4	1.48846	0.000138283	0.000416071		CCNB1	1.25263	0.00905466	0.0297815		BCCIP	1.25035	3.58034e-05	0.000183165
FGF1	1.59717	4.78918e-05	0.000261448		PKD2L1	3.23956	0.00706127	0.0149794		PTPN22	1.69941	0.00650017	0.0228606		MTPAP	1.28982	7.47562e-05	0.000342265
PPWD1	1.32686	3.66115e-05	0.000207869		PALD1	2.18976	1.37033e-08	8.67962e-08		PTGFRN	1.45958	0.00383185	0.0150993		PITRM1	1.11521	0.00464365	0.0119403
TRIM23	1.19026	9.68932e-05	0.000478632		C10orf54	1.76489	2.72502e-05	9.41915e-05		LAMTOR5	1.62	9.39649e-08	5.41723e-06		SMC3	1.3858	6.02424e-06	4.07794e-05
C9	2.38827	3.56902e-06	2.83762e-05		LZTS2	1.72319	1.5405e-12	2.43383e-11		NGF	1.77315	9.44436e-06	0.000149202		SHOC2	1.45517	2.96413e-06	2.23494e-05
SEC24A	1.78112	2.65551e-15	1.47984e-12		SFXN3	1.4553	0.000135191	0.000407502		ARF3	1.177	0.0099338	0.03196		TFAM	1.21371	0.00102591	0.00326366
TXNDC15	1.62022	1.71816e-12	1.47649e-10		FGF8	2.58476	0.0318877	0.057735		TMEM106C	1.50701	5.29299e-07	1.77624e-05		CUL2	1.25186	0.000421033	0.00151146
RARS	1.65814	1.85848e-10	6.66227e-09		GBF1	1.12314	0.00425297	0.00954279		IAH1	1.12307	0.0213959	0.0582403		PPIF	2.64569	0.000650729	0.00219298
BNIP1	1.50268	1.68102e-09	4.39966e-08		FBXL15	1.33114	5.94158e-05	0.000192408		LDHA	1.4787	0.000342419	0.00228902		PBLD	1.39848	4.83691e-06	3.38285e-05
CPEB4	1.25484	0.000332498	0.00137719		SUFU	1.39771	0.00591167	0.0127751		ANO3	1.8109	2.93963e-05	0.000354956		TADA2A	1.14057	0.0149482	0.0324335
SMC4	1.56968	4.82201e-06	3.67801e-05		NEURL	2.00897	0.00047053	0.00128288		TSPAN12	2.79595	1.97349e-07	8.7663e-06		ZNHIT3	1.19346	0.000217828	0.000856867
SELK	1.4307	2.10815e-06	1.81672e-05		SH3PXD2A	1.72551	4.79508e-05	0.000157805		GRP	1.7252	0.000820517	0.00450293		FBXL20	1.33025	1.51661e-07	1.86616e-06
ACTR8	1.28638	3.78635e-06	2.98361e-05		ZMIZ1	1.39081	7.60598e-06	2.90617e-05		EMP1	1.8864	0.000172222	0.00134439		RUNDC3A	1.18789	0.0145715	0.0317763
RNF7	1.29976	0.00216198	0.00673764		TBC1D12	1.29544	0.00181739	0.00439239		CYSLTR2	2.32277	2.17617e-07	9.37798e-06		CASC3	1.10057	0.0437501	0.0801359
TFG	1.27645	0.000517524	0.00200744		GIT1	1.59425	4.87927e-13	8.99135e-12		C12orf39	1.99576	1.14874e-05	0.000172734		RNF43	1.55199	7.66909e-05	0.000349962
NPRL2	1.22557	4.61024e-05	0.000253013		MLLT6	1.63959	2.40909e-09	1.77071e-08		BST1	2.37026	2.19204e-07	9.41861e-06		RAD51C	1.31728	5.69817e-07	5.57438e-06
CYB561D2	1.58786	2.48971e-08	4.19283e-07		CWC25	1.25283	0.000682671	0.0017963		TPGS2	1.23647	0.00370451	0.0146824		MTMR4	1.25258	2.9455e-05	0.000156286
C3orf14	1.27493	0.00380768	0.0108463		UBTF	1.19347	0.00240752	0.00568498		TIMM10	1.48901	2.7729e-05	0.000339551		TRIM37	1.32768	2.77037e-06	2.11402e-05
GNB4	1.77622	2.27332e-07	2.76752e-06		RAPGEFL1	1.85779	7.45322e-09	4.98417e-08		MMP2	4.41944	2.23033e-07	9.51642e-06		TUBD1	1.63336	4.2547e-09	1.02013e-07
HHLA2	1.60712	0.000325705	0.00135545		RGS9	1.62792	0.00023328	0.000673065		TMEM258	1.31135	0.000543799	0.00327347		KPNB1	1.34244	5.56377e-07	5.46867e-06
IQCG	1.56979	2.90267e-06	2.37782e-05		44443	1.89488	0.00879417	0.0182288		ETS1	1.89632	5.43471e-10	1.44847e-07		RPS6KB1	1.35595	6.89761e-07	6.55568e-06
GBE1	1.41671	1.22078e-05	8.17858e-05		P2RX1	2.45361	0.000119437	0.000364615		SLC37A2	2.57516	0.042527	0.099896		CBX1	1.18815	0.00281018	0.00773773
SNX4	1.1774	0.0288559	0.0600381		RECQL5	1.55086	6.1034e-09	4.14983e-08		RFK	1.47719	3.20976e-05	0.000378896		INTS2	1.22059	2.4347e-05	0.000132601
ROPN1B	1.42654	4.40834e-05	0.000243744		PIGL	1.25267	0.000976227	0.00249068		C9orf40	1.25089	0.00950346	0.030883		MED13	1.36716	3.18711e-09	8.06204e-08
UPK1B	1.25618	0.0155865	0.0358191		GALK1	1.62423	8.89883e-07	4.01095e-06		ANXA1	2.44554	2.24912e-07	9.5744e-06		RASD1	2.7713	0.00077432	0.00255193
EFCC1	1.97108	6.98368e-05	0.000360482		CAMTA2	1.84031	1.67995e-11	2.01924e-10		CTSL	1.3244	1.71656e-05	0.000235754		C1QBP	1.18638	0.00928427	0.0215878
KIAA1257	2.01771	1.10334e-07	1.49574e-06		ENO3	2.94909	2.59072e-06	1.07729e-05		AGTPBP1	1.38754	0.000224275	0.0016525		MED31	1.40103	0.000533348	0.00184822
NEK11	1.28421	0.00444414	0.0123588		PFN1	1.3845	0.000249103	0.000715222		HAVCR2	1.62095	0.00027743	0.00194197		AKAP10	1.17263	0.00121384	0.0037686
MRPL3	1.40035	2.10146e-05	0.000129641		RAI1	1.7893	8.73807e-10	7.02023e-09		CDK15	1.99503	3.70468e-05	0.000422179		CD46	1.21038	0.00462151	0.01189
HEMK1	1.47149	1.0891e-08	2.09943e-07		DRG2	1.34629	1.0895e-07	5.79912e-07		TES	1.24663	0.0485826	0.110346		DDX5	1.20797	0.00207989	0.00599235
CISH	3.0338	2.46744e-08	4.16678e-07		FTSJ3	1.27453	2.82788e-05	9.74785e-05		MS4A2	4.00255	2.31636e-07	9.7558e-06		C17orf75	1.32021	8.80942e-07	8.05269e-06
KLHL24	1.48833	5.13166e-07	5.44555e-06		SYNGR2	1.17857	0.0382188	0.0676597		C8orf4	2.00223	2.41837e-07	1.00166e-05		PSMD11	1.22035	7.98852e-06	5.12414e-05
SSR3	1.71905	1.62897e-12	1.41975e-10		CYTH1	1.25641	0.00101076	0.00256988		AKIRIN2	1.33495	0.0003424	0.00228902		EZH1	1.80515	1.57203e-13	4.44765e-11
SPCS1	1.27537	6.56338e-05	0.000342122		LGALS3BP	1.53425	8.89361e-06	3.36046e-05		MDFIC	2.12536	2.45672e-07	1.00719e-05		RND2	1.4755	0.00120735	0.00375317
STAM2	1.45743	6.0448e-09	1.28085e-07		DHX58	1.69429	2.73806e-09	1.99029e-08		AMHR2	1.82289	0.00047624	0.00294884		LUC7L3	1.19851	0.00369486	0.00979791
GPR75-ASB3	1.23823	0.00119989	0.00408251		KAT2A	1.70395	3.53323e-10	3.1089e-09		PPP1R1A	1.60468	0.0206446	0.0566393		MPP2	2.17905	7.06901e-09	1.52402e-07
IFIH1	1.30597	2.49423e-05	0.000149901		NAGLU	1.40041	0.000740584	0.00193101		HNRNPA1	1.25698	2.22194e-06	5.14629e-05		SMURF2	1.32083	3.5564e-05	0.000182239
MOGS	1.2002	0.000908514	0.00323226		HSD17B1	1.25827	5.69787e-05	0.000185294		HEY2	1.56747	0.00056863	0.0033916		EFTUD2	1.16677	0.00118796	0.00370349
EFEMP1	1.7111	0.00136005	0.00453761		MLX	1.11076	0.0106396	0.0216777		DYSF	1.43268	3.25252e-05	0.000382257		PRKAR1A	1.34733	1.91147e-06	1.53906e-05
STAT1	1.32407	0.00517577	0.0140536		CNTNAP1	1.70498	2.95046e-08	1.7441e-07		KCNMB4	1.54967	0.0345706	0.085102		YWHAE	1.41722	1.93079e-07	2.2761e-06
UNC50	1.14227	0.00876585	0.0219714		ABI3	1.68687	1.01853e-05	3.80948e-05		GNS	1.43071	2.54027e-06	5.68385e-05		MAP2K6	1.41826	0.0262314	0.0521045
EHBP1	1.18122	0.000683888	0.00254288		DLX4	3.2688	0.000718398	0.00188169		MDM2	1.20717	0.0235389	0.0629554		SUPT6H	1.55563	4.6631e-06	3.28084e-05
TXNDC9	1.12266	0.0388821	0.077128		PPP1R9B	1.46341	6.85814e-09	4.62197e-08		MS4A7	2.0852	2.45881e-07	1.00719e-05		DCUN1D4	1.42699	0.000265739	0.001016
GNLY	8.75967	0.0105459	0.0257192		HDAC5	1.50534	9.00098e-11	9.12503e-10		CDK2	1.40699	1.19902e-05	0.000178398		USP46	1.22324	0.0219934	0.0448368
CHST10	1.26579	1.4951e-05	9.7327e-05		ABCC3	4.37249	1.07159e-05	3.99485e-05		LAMC1	1.61881	1.00059e-05	0.000155281		KIAA1211	2.03745	5.1689e-09	1.18837e-07
PDCL3	1.43979	1.52446e-06	1.37912e-05		MMD	1.44193	0.00312516	0.00721877		COX5B	1.31181	0.000196648	0.00149069		UBE2D3	1.18546	2.43496e-05	0.000132601
IL1RL2	1.60128	0.0101858	0.0249922		DPH1	2.09656	2.65938e-15	1.1115e-13		RNASEH2B	1.35564	1.51381e-06	3.84517e-05		MAPK10	1.54284	2.20396e-07	2.52214e-06
FHL2	1.93669	0.000455556	0.00180165		WSB1	1.39382	0.000514194	0.00138977		RCBTB1	1.41802	0.00181529	0.00845147		ZNF330	1.22135	0.000283786	0.00107322
HDLBP	1.41798	4.56641e-10	1.42104e-08		SLC9A3R1	1.51411	0.0048705	0.0107772		FRMD4B	2.17599	2.73115e-07	1.08014e-05		GAB1	1.29608	0.024323	0.0488909
GORASP2	1.47707	1.17795e-08	2.24019e-07		MYH3	1.51515	0.000115248	0.000353058		GPR34	2.08085	3.00727e-07	1.16711e-05		KLHL2	1.4041	0.000524271	0.00182052
PCYOX1	1.44371	3.56791e-05	0.000203392		NAT9	1.38463	7.3375e-07	3.35496e-06		RAPGEF5	1.60118	0.000297745	0.0020562		FRG1	1.229	0.00130877	0.00401689
CD99	1.98927	6.42483e-08	9.47495e-07		VTN	3.24153	6.88388e-05	0.000219907		ZDHHC4	1.20349	0.000591497	0.00351005		TRIM2	1.20495	0.000632626	0.00214176
NFE2L2	1.37009	9.16144e-06	6.44032e-05		UNC119	1.19862	0.00425292	0.00954279		AOAH	1.45161	0.00238847	0.0104987		TBC1D19	1.3614	5.74379e-07	5.60969e-06
PLEKHA3	1.32631	4.36082e-07	4.75216e-06		RAB34	2.48227	0.000133653	0.00040305		BZW2	1.31771	0.00119492	0.00607551		STIM2	1.21526	0.000256343	0.000985888
TNR	1.75194	7.95818e-05	0.000405204		PHF12	1.2312	0.00180897	0.00437379		CCM2	1.11894	0.00178743	0.00834733		GLRB	1.95105	2.72872e-06	2.08587e-05
PAPPA2	3.09875	3.50894e-08	5.64068e-07		CHIC2	1.23578	0.000158271	0.000470937		BRIP1	1.45425	0.00307023	0.0126994		RAPGEF2	1.34193	4.85533e-07	4.87921e-06
TMEM59	1.41019	0.00330213	0.00964827		SOD3	3.62885	9.31731e-09	6.10707e-08		NDUFB5	1.43942	4.44806e-07	1.57611e-05		DDX25	1.26364	0.00413439	0.0108052
ICMT	1.3149	2.64587e-05	0.000157723		SH3D19	1.27799	0.00865128	0.0179608		HLX	1.71716	6.77723e-06	0.000116687		ELP4	1.44642	1.58304e-08	2.97397e-07
KIAA1324	1.21273	0.00283088	0.00847467		MFSD10	2.40589	1.9545e-20	2.99527e-17		CDK2AP1	1.15228	0.0342056	0.0843332		SC5D	1.58681	2.82044e-08	4.68146e-07
EDEM3	1.73167	3.56773e-10	1.16553e-08		HGFAC	3.28036	2.55397e-08	1.52925e-07		GYPC	1.84495	6.64324e-07	2.06439e-05		C11orf63	1.47974	1.21599e-05	7.34499e-05
SRM	1.78021	3.03388e-10	1.01258e-08		ZBTB16	1.44894	0.0413129	0.0725571		CDK4	1.29371	0.000646664	0.0037433		HSPA8	1.38278	2.03736e-05	0.00011402
C1orf21	1.50862	4.65341e-06	3.56606e-05		ZNF259	1.20348	0.00544984	0.0118792		TXN	1.56581	3.14031e-08	2.64909e-06		VWA5A	2.23702	2.93803e-07	3.20846e-06
SWT1	1.26565	0.000148763	0.000694427		FNBP4	1.41974	2.13788e-06	9.03809e-06		TOR1A	1.28192	1.46874e-06	3.79374e-05		SNX15	1.28057	0.000512357	0.00178692
SLC35D1	1.28052	0.000103615	0.000507586		DNAJC4	1.44284	9.12953e-10	7.32194e-09		SLC31A2	1.34238	0.00828242	0.0276968		OSBP	1.30805	8.16284e-06	5.22324e-05
TNNI3K	1.35077	0.00276234	0.00829447		DTX4	1.39144	0.0350791	0.0627268		TLR4	1.84582	1.16635e-07	6.25339e-06		SUV420H1	1.23904	6.69782e-05	0.000312001
OSCP1	1.2929	0.00361457	0.0103832		ATG2A	1.66158	1.50815e-13	3.29392e-12		ALDOB	2.05276	0.036162	0.0880756		PPP6R3	1.49769	1.70947e-09	4.85892e-08
EXOC8	1.39904	6.60304e-09	1.38189e-07		EHD1	2.19148	7.05443e-13	1.23945e-11		ATP6V1G1	1.3033	1.87563e-05	0.000251408		CCKBR	2.37175	0.000193335	0.000773254
TBCE	1.19973	0.00223807	0.00693635		UNC93B1	2.59192	7.65502e-13	1.32933e-11		PSMB7	1.19173	0.000913769	0.00492359		HPX	2.13117	0.00387955	0.0102184
UAP1	1.21889	0.00789309	0.0201243		FOXRED1	1.17073	0.0148096	0.0291878		RPL35	1.81988	1.01192e-09	2.35559e-07		ANAPC15	1.27648	0.000162402	0.000664938
ZNHIT6	1.25309	1.47497e-05	9.6169e-05		ST3GAL4	1.26614	0.00780351	0.0163917		FCGR2A	2.0028	3.20738e-07	1.22395e-05		RNF141	1.50772	1.76254e-08	3.2284e-07
PLA2G2D	1.86085	0.000480014	0.00188339		CCND1	1.95076	0.000165534	0.000490763		DSCC1	1.6015	0.000328533	0.00221566		EIF4G2	1.22255	0.000170628	0.000694677
RBBP5	1.28514	5.28464e-06	3.96412e-05		TRIM3	1.48535	8.7471e-05	0.000273488		ARHGAP20	2.05022	3.49923e-07	1.31597e-05		UBE4A	1.43151	3.60137e-07	3.7934e-06
GPR89A	1.09829	0.0276834	0.0580377		ARHGEF17	2.1971	5.80538e-09	3.96734e-08		TMEM261	1.23771	0.00287239	0.0120555		DDX6	1.42399	1.34238e-06	1.15142e-05
CDC14A	1.51365	0.00094776	0.00334741		CEP164	1.29456	0.00089239	0.00229269		PLAA	1.21843	4.60703e-05	0.000495458		CBL	1.29225	0.000235608	0.000919115
ATP6V0B	1.20121	0.0137969	0.0323299		SLC15A3	2.55424	4.38497e-07	2.08533e-06		DCTN3	1.29596	3.16788e-05	0.000376339		PVRL1	1.44712	6.69763e-05	0.000312001
AKR1A1	1.25665	0.0001049	0.00051279		ACCS	1.6689	1.1542e-08	7.42416e-08		ALDH1B1	1.40909	7.02667e-06	0.000119923		HIPK3	1.29932	7.72087e-05	0.000351714
BLZF1	1.87926	3.74241e-13	4.7139e-11		MDK	1.71738	0.000403951	0.00111441		TMEM14B	1.31354	4.70307e-06	8.83447e-05		FBXO3	1.37705	2.12642e-06	1.68774e-05
CDC14B	1.86372	4.23455e-09	9.48559e-08		AMBRA1	1.20127	0.000389245	0.00107658		TCF19	1.60432	4.17556e-05	0.00046087		MADD	1.1745	0.00626116	0.015377
DR1	1.37152	6.16467e-05	0.000324781		SLC22A18	2.74613	3.54146e-06	1.4336e-05		RNF144B	1.41294	0.000371188	0.00242559		NAA40	1.22858	0.000692328	0.00231532
VAMP4	1.31396	0.000687568	0.00255353		C11orf21	2.04534	0.000444235	0.0012166		C1QTNF5	2.73418	3.53063e-07	1.32237e-05		SOX6	2.00709	1.47367e-08	2.80256e-07
DARS2	1.31985	8.41126e-05	0.000423895		PITPNM1	1.77376	2.25896e-06	9.49322e-06		TLR2	1.64435	0.00377541	0.0149215		C11orf58	1.36487	2.70708e-07	2.99361e-06
HSD11B1	1.71182	7.85356e-05	0.000400186		NDUFS8	1.14193	0.00697241	0.0148149		ARRB1	1.62087	6.39032e-07	2.02268e-05		NUP98	1.24769	6.91841e-05	0.00032048
DIEXF	1.30093	0.000484176	0.0018941		TCIRG1	3.83471	8.24285e-17	6.6778e-15		SLCO2B1	1.70093	3.19458e-06	6.66849e-05		CHKA	1.42787	1.13165e-06	9.96218e-06
LPPR5	5.16091	2.82401e-07	3.33978e-06		POU2AF1	3.13594	0.0179991	0.0346564		PRKRIR	1.41059	1.92713e-06	4.62721e-05		EXPH5	3.37022	5.76017e-08	8.51264e-07
LPPR4	2.07452	2.91921e-12	2.30405e-10		PRPF40B	1.69922	2.76171e-09	2.00426e-08		PRCP	1.75932	1.34406e-08	1.48021e-06		GTF2H1	1.29317	6.24769e-06	4.20399e-05
MAN1C1	1.51318	1.11266e-07	1.50566e-06		PRDM4	1.32003	6.84492e-05	0.000218857		MRPL15	1.35719	0.000360706	0.00237764		PSMD9	1.31458	1.42952e-05	8.45299e-05
DHDDS	1.33569	6.97773e-08	1.01687e-06		CD6	2.0136	0.000414491	0.00114194		GGH	1.91525	1.11436e-06	3.07705e-05		ASIC1	1.49266	0.00291062	0.00796492
SLC5A9	1.56029	2.23769e-07	2.73122e-06		CSRNP2	1.3084	1.3415e-06	5.88248e-06		TGS1	1.24276	0.0106055	0.0335893		CAPRIN2	1.14833	0.00911894	0.0212547
TXNDC12	1.24855	0.00572222	0.0153088		CAMKK2	1.35645	3.54152e-06	1.4336e-05		BMX	2.13786	3.93459e-07	1.44426e-05		SLC11A2	1.26196	0.00185543	0.00542905
MESDC2	1.27231	0.000141861	0.00066573		CYP27B1	1.56629	0.0313854	0.0569673		TRPC6	1.63428	4.84942e-07	1.66492e-05		MVK	1.54625	5.71322e-08	8.45262e-07
RCN2	1.61734	3.23814e-05	0.000187501		TENC1	2.08127	2.08164e-12	3.16376e-11		SLC37A4	1.15548	0.0329416	0.0820217		BCL7A	1.14076	0.00992768	0.0228311
CHRNB4	3.25614	7.09985e-08	1.03378e-06		SLC6A12	1.86676	0.00265032	0.00621677		CYTL1	2.81233	4.55789e-07	1.60267e-05		RSRC2	1.31211	1.55423e-06	1.29684e-05
TTR	5.57463	0.000387161	0.00157003		TRPV4	2.33974	0.000534074	0.00143843		CASP1	1.90367	1.53115e-07	7.4295e-06		KRT18	2.9395	7.82101e-05	0.000355659
B4GALT6	1.75823	2.42674e-08	4.10559e-07		ITFG2	1.29566	5.21354e-05	0.000170691		HMCN1	2.2767	4.77051e-07	1.64713e-05		PPM1H	1.61816	2.24242e-06	1.76005e-05
UBE3D	1.45462	1.83363e-07	2.3052e-06		MYL2	20.4138	0.00394562	0.00891181		NUSAP1	1.82275	0.00157867	0.00759203		METAP2	1.23541	0.00296987	0.00810468
CNR1	2.46159	3.92806e-11	1.9161e-09		SH2B3	1.64998	2.65885e-08	1.58627e-07		GPX8	2.54876	5.16037e-07	1.74768e-05		LTA4H	2.68365	8.87369e-12	7.4176e-10
SPACA1	1.70013	0.0020361	0.00640615		SCNN1A	2.60206	0.000560533	0.00150331		RPLP1	1.29764	8.10136e-06	0.000132667		FOXM1	1.13271	0.0486242	0.0875804
ZC2HC1B	3.24454	0.00331513	0.00968163		LTBR	1.56882	2.14019e-05	7.56758e-05		SEMA6D	1.49621	0.00781589	0.0263976		PARP11	1.39612	3.87639e-06	2.79811e-05
PLAGL1	1.63924	2.70016e-06	2.23877e-05		OGFOD2	1.20575	0.00158293	0.00386897		RSL24D1	1.44963	5.33463e-07	1.78056e-05		VPS29	1.70182	2.18076e-10	9.50335e-09
FBXL5	1.2748	0.000463255	0.00182662		OAS3	1.49392	0.0005558	0.00149127		CCBL2	1.39359	0.00012459	0.00105494		MANSC1	1.44345	8.34001e-06	5.31469e-05
TMEM5	1.33663	3.87887e-05	0.000218839		C12orf49	1.2419	0.016678	0.0324031		RABGGTB	1.50818	5.96586e-08	4.01896e-06		KCNA1	2.38895	0.000481405	0.00169663
ARMC2	1.57314	7.82944e-08	1.11794e-06		FZD10	1.78576	8.30842e-05	0.000260915		IFI44L	1.3763	0.00137817	0.00677683		CREBL2	1.53178	3.63263e-09	9.00325e-08
RAB3GAP2	1.20956	0.00472039	0.0130032		GPR133	1.86087	0.00497704	0.0109835		GIPC2	1.36645	0.00950107	0.030883		GPRC5D	1.22861	0.0369947	0.069627
FAM86A	1.61847	1.3241e-09	3.58619e-08		NOP2	1.52449	5.09638e-10	4.34345e-09		ARHGAP29	1.59266	3.97905e-06	7.87672e-05		NAA25	1.17675	0.0238409	0.0480949
UCHL3	1.56091	3.84943e-10	1.23337e-08		ACRBP	1.66043	0.00121804	0.00304137		IFI44	1.6049	0.00839679	0.0280147		RASAL1	3.90512	5.05366e-09	1.17344e-07
ELL2	1.83381	2.97664e-10	9.98913e-09		CHPT1	1.43025	1.59326e-05	5.77018e-05		SLC44A5	1.35575	0.0104224	0.0331557		SLC38A1	1.31725	0.000130695	0.000550122
DNAH7	1.69311	3.26858e-07	3.75682e-06		ATN1	1.88133	4.91091e-11	5.29066e-10		SFRP1	5.96622	5.1756e-07	1.74962e-05		RFC5	1.34211	8.60325e-07	7.93051e-06
CYP20A1	1.16641	0.00156761	0.00511256		PTPN6	1.21611	0.0045821	0.010198		ACTR2	1.39051	8.26362e-07	2.41987e-05		STX2	1.28693	0.000392605	0.00142303
UBE2B	1.29341	0.00703607	0.0182479		PHC1	1.1539	0.0390065	0.0689143		ATRAID	1.54262	1.09923e-06	3.0444e-05		COPZ1	1.27573	6.87385e-05	0.000318902
FKBP15	1.31908	2.79256e-07	3.30545e-06		MAN1A1	2.39878	4.59808e-05	0.000152057		LRPPRC	1.37303	3.25303e-05	0.000382257		CAND1	1.16742	0.000753016	0.00248975
FAM206A	1.27335	0.00101509	0.00354692		SASH1	1.33002	0.0380881	0.0674667		ATAD1	1.30244	0.000101541	0.000906475		RAB5B	1.48904	8.00401e-10	2.63788e-08
GLE1	1.17922	0.000683864	0.00254288		PPARD	1.41237	1.12931e-05	4.18993e-05		CALHM2	1.68179	2.67559e-06	5.85807e-05		MDM1	1.67371	1.25332e-08	2.44936e-07
MAPKAP1	1.24636	3.34609e-07	3.8244e-06		TULP1	3.41878	7.75217e-05	0.000245079		ENTPD1	1.9634	3.73772e-12	7.48531e-09		NUP107	1.22108	0.00238921	0.0067329
ALG2	1.76753	4.17547e-13	5.08523e-11		FBXO9	1.2917	6.608e-05	0.000212042		NCOA4	1.36263	1.66327e-07	7.82289e-06		CNOT2	1.18959	0.00102594	0.00326366
KDSR	1.09457	0.00868965	0.0218115		BACH2	1.77598	0.000369057	0.00102677		RPS24	1.55475	4.15731e-06	8.1333e-05		TIMELESS	1.57558	0.007888	0.018759
VPS4B	1.25293	3.1344e-05	0.000182065		COL9A1	3.03158	3.7505e-07	1.80933e-06		FASTKD1	1.35572	9.84164e-05	0.000883764		CPSF6	1.1965	0.00051535	0.00179465
DCAF4	1.37731	8.62252e-05	0.000432808		PHF1	1.57803	1.22696e-14	3.99359e-13		UNC5D	2.38847	5.67774e-07	1.86566e-05		KRR1	1.32025	5.3303e-05	0.000257417
VSX2	3.71497	0.00331747	0.0096836		MDFI	2.28932	0.00300826	0.00696925		SSFA2	1.74256	1.89863e-06	4.58814e-05		GAPDH	1.183	0.00423637	0.0110194
FCF1	1.28653	9.39713e-05	0.000466811		CCND3	1.349	0.00432838	0.00969773		SLC40A1	1.44294	0.000330699	0.00222604		CHD4	1.1844	0.000433466	0.00155118
IFT43	1.14099	0.000246739	0.00107042		BYSL	1.18942	0.00554366	0.0120578		GUCA1C	6.93347	0.0198264	0.0548529		UHRF1BP1L	1.3392	5.04038e-11	3.09065e-09
DNAL1	1.34325	0.00215126	0.00670906		GUCA1B	1.46075	0.000549602	0.00147737		COX17	1.29274	0.00174205	0.00818718		ING4	1.14019	0.000757221	0.00250193
MLH3	1.28672	0.00872796	0.0218883		PTK7	1.60312	0.00468342	0.010402		AMIGO2	2.33921	6.38924e-07	2.02268e-05		GNB3	1.75329	0.000111013	0.000479687
ZC2HC1C	1.32761	5.93638e-05	0.00031455		SRF	1.50501	0.000171151	0.000506086		UBL7	1.14237	0.0106526	0.0336992		USP5	1.27888	2.15254e-05	0.000119268
ALDH6A1	1.34453	1.06564e-06	1.0133e-05		CUL9	1.55386	8.91832e-11	9.06121e-10		AP1AR	1.55037	8.19767e-07	2.40439e-05		LPCAT3	1.35563	6.11272e-06	4.12406e-05
GPR68	1.42628	1.27146e-05	8.4626e-05		DUSP22	1.37508	0.0149241	0.0293787		HNRNPD	1.15272	0.00554516	0.0201732		SUDS3	1.11332	0.0235555	0.047603
EIF2B2	1.24043	0.000249607	0.00107981		VEGFA	2.65169	9.00944e-06	3.40143e-05		RASGEF1B	1.57854	0.00326443	0.0133173		HCFC2	1.33372	1.44226e-07	1.79211e-06
FAM98A	1.70606	9.3065e-11	3.89876e-09		LAMA4	2.18534	0.000552945	0.00148406		CHRM3	2.0675	6.48137e-07	2.03017e-05		FGFR1OP2	1.17211	0.00302991	0.00824149
LGALSL	1.77232	3.89046e-11	1.90281e-09		FBRSL1	1.68254	1.40082e-10	1.34946e-09		SOX17	2.0651	7.12375e-07	2.15885e-05		TDP2	1.26414	3.8027e-05	0.000192652
BCL11A	1.3771	0.0047619	0.0131085		CEP72	1.33376	0.000207819	0.000604522		BMP2K	1.25988	0.00472756	0.0177757		RWDD1	1.26374	8.83292e-05	0.000395706
SLC17A5	1.93607	6.52632e-13	7.31824e-11		HBEGF	2.10572	0.00184343	0.00444754		44450	1.60482	4.98308e-06	9.25669e-05		RSPH4A	1.3835	0.000433417	0.00155118
IDE	1.23628	0.00129004	0.00433678		SLC4A9	2.03851	0.000739156	0.00192974		SCARB2	1.33822	2.09078e-05	0.000272693		MAK	2.64595	1.33157e-05	7.95051e-05
GPAM	1.48991	0.0031772	0.00933453		APBB3	1.56732	4.0798e-09	2.86268e-08		CNOT6L	1.22875	0.00261391	0.0112339		SMIM8	1.36258	0.000441041	0.00157625
PPP1R3C	2.17216	4.02896e-08	6.31297e-07		TMCO6	1.48672	0.000682653	0.0017963		PPA2	1.24105	0.000913756	0.00492359		NEDD9	1.44086	0.000275442	0.00104769
CNNM1	1.2921	0.0227677	0.0492482		CD81	1.22874	0.00334436	0.00768401		ENPEP	1.8179	0.00075466	0.00421573		CEP85L	1.4416	0.0043403	0.0112563
C10orf88	1.47327	3.8952e-08	6.1567e-07		GRM6	1.44943	0.0160531	0.0313255		PAPSS1	1.28193	6.40243e-05	0.000634751		ASF1A	1.19951	0.00288164	0.00790062
HOXB8	3.06132	0.00081711	0.00295277		ARSB	1.51014	0.000117953	0.000360392		OLFML2A	2.24323	8.78919e-07	2.54575e-05		FAM184A	1.42855	1.56547e-05	9.12198e-05
HOXB5	3.65312	7.22617e-05	0.000371199		LMNB1	1.29027	0.0349604	0.062535		ERP27	1.99936	2.87165e-05	0.000348578		RNGTT	1.2173	9.84283e-05	0.000433383
CAAP1	1.24959	0.00118114	0.00403279		GOLPH3	1.24612	0.00571322	0.0123858		POSTN	9.03373	8.91496e-07	2.57777e-05		SERINC1	1.34802	0.000327264	0.00121363
CDC37L1	1.23201	0.000100505	0.000493723		SLC12A7	1.7147	1.57574e-06	6.83763e-06		PRND	5.20764	9.49277e-07	2.708e-05		HDDC2	1.31209	0.00115003	0.00359926
SLC25A2	1.34562	2.27447e-05	0.000138752		HMGXB3	1.3043	1.64294e-06	7.09753e-06		PLCZ1	3.54264	0.00490234	0.0182942		HINT3	1.25107	3.44151e-06	2.53709e-05
TNN	1.64786	0.0303663	0.0627034		ERGIC1	1.1748	0.00374041	0.00850262		EDNRA	2.21673	9.94304e-07	2.81415e-05		MTRF1L	1.29754	1.30114e-06	1.12049e-05
CENPL	1.31769	0.00601208	0.0159772		PDGFRB	2.05897	5.8025e-05	0.000188463		PEX5	1.50468	0.00541737	0.0197787		FANCE	1.16102	0.0199415	0.0413009
SEC16B	2.19143	1.45001e-08	2.65932e-07		STC2	4.01149	0.000470205	0.00128238		KLHDC8B	2.00453	1.11615e-06	3.07736e-05		SLC26A8	1.82578	4.66347e-06	3.28084e-05
GORAB	1.62732	6.20735e-09	1.30472e-07		DBN1	1.35491	0.000465637	0.00127048		GLIPR1	1.44361	4.17559e-05	0.00046087		MAPK14	1.25679	0.00050946	0.00177754
TTLL2	1.78745	0.00409239	0.0115339		NPHP3	1.58842	3.19723e-07	1.56387e-06		PHLDA1	1.38965	0.000215098	0.00159648		STK38	1.4828	5.25968e-07	5.22321e-06
KCNJ5	1.59876	4.38099e-05	0.000242305		CD9	1.76284	0.000763461	0.0019867		PTPRQ	2.17776	0.0361063	0.0879579		SRSF3	1.25753	4.33069e-08	6.74381e-07
SLC10A7	1.41069	2.12336e-06	1.82812e-05		AMOTL2	3.56576	1.27882e-07	6.71734e-07		SNRPF	1.34298	0.000151603	0.00122769		SOD2	1.24504	0.00810689	0.0192124
MASTL	1.43986	2.90427e-07	3.41328e-06		OGG1	1.29126	3.39802e-05	0.000115276		SLC15A4	1.42861	5.70408e-05	0.000578816		RNF8	1.14664	0.0155301	0.0335259
TAF12	1.32267	1.53551e-05	9.94934e-05		KPNA1	1.21014	0.028741	0.0526816		SDSL	1.25223	0.0047498	0.0178525		MDGA1	1.80948	6.47272e-07	6.20612e-06
PROSER1	1.36945	5.7913e-06	4.29444e-05		TFDP2	1.38657	0.00215316	0.00512843		MTMR6	1.26215	5.63018e-05	0.00057372		SAYSD1	1.23785	3.43893e-05	0.000177297
UFM1	1.96539	5.46434e-15	2.39662e-12		SERPINI2	4.91562	0.00233591	0.00553146		CDKL5	1.23348	0.031359	0.0790222		FBXL4	1.53921	7.15445e-11	3.95155e-09
KBTBD7	1.42637	2.48938e-08	4.19283e-07		WNT5A	2.6312	0.0492447	0.0846815		ACVRL1	1.84899	6.87299e-09	9.43241e-07		CCNC	1.5683	1.58321e-08	2.97397e-07
ALG5	1.69076	4.26076e-07	4.67596e-06		COL7A1	2.57414	2.73753e-09	1.99029e-08		BRCA2	1.32386	0.00691245	0.0239578		MED23	1.37619	1.03884e-07	1.36362e-06
ETF1	1.35958	2.68519e-07	3.18791e-06		PRKAR2A	1.3448	0.000632253	0.00167562		WDFY2	1.28273	0.0023886	0.0104987		WASF1	1.39689	0.000168527	0.00068755
PAIP2	1.5281	2.85992e-07	3.37365e-06		HES1	2.76333	6.63294e-07	3.0556e-06		LPAR6	1.80647	1.35383e-07	6.83983e-06		GPLD1	1.29435	0.00668304	0.0162701
SERP1	1.30836	5.75989e-07	6.00826e-06		USP4	1.11821	0.00221429	0.00526123		ESD	1.29089	0.000433513	0.00273492		ALDH5A1	1.38119	0.00153545	0.0046039
UTP20	1.29849	3.49885e-05	0.00020024		GNAT1	3.63373	0.00156711	0.00383233		RB1	1.34156	1.50684e-05	0.000211856		ACOT13	1.34685	3.51903e-06	2.5824e-05
ARL1	1.83057	9.32732e-13	9.58265e-11		PLXNA1	2.00394	8.28823e-10	6.70275e-09		DENR	1.13755	0.00297352	0.0123877		EYA4	6.17931	1.65039e-10	7.66432e-09
APAF1	1.25538	9.57126e-05	0.00047418		ABTB1	1.8795	2.65169e-13	5.34114e-12		SLAIN1	1.36577	0.00143724	0.00701641		SOBP	1.569	1.04934e-12	1.62163e-10
RNF170	1.20345	0.0024576	0.0075203		SCAP	1.60773	5.72041e-12	7.70119e-11		STON2	1.39528	0.00870149	0.0288585		PEX7	1.3599	3.03504e-07	3.28912e-06
UBIAD1	1.23951	3.78031e-05	0.000213936		GORASP1	1.44742	8.74005e-13	1.48695e-11		GPR65	1.89869	0.000201443	0.0015195		PERP	1.27694	0.000732217	0.00243194
RDH10	2.3071	3.02762e-11	1.56839e-09		RRP9	1.26847	0.000148773	0.000444794		SERPINA10	1.41001	0.0425248	0.099896		HECA	1.55913	3.69275e-10	1.43877e-08
TRIM6	1.79998	0.00983878	0.0242606		ABCC5	1.24091	0.0119434	0.024028		NIPA2	1.24621	0.000310166	0.00212052		FAM120B	1.21081	1.98187e-05	0.000111629
PAPD5	1.18101	2.97491e-05	0.000173955		ABHD14B	1.20908	0.00406938	0.00916229		TLR7	2.34624	1.12747e-06	3.09929e-05		TBP	1.1708	0.00151116	0.00454014
CEP89	1.14125	0.00273616	0.00822779		ABHD14A-ACY1	1.4885	0.000275945	0.000784333		GTF2A2	1.41286	0.000219006	0.0016188		GLTSCR1L	1.25824	0.000349168	0.00128688
TSHZ3	2.19353	4.75435e-09	1.04369e-07		DNAH1	1.96549	3.49826e-11	3.91558e-10		SRP14	1.33919	0.000714442	0.00403768		PPP2R5D	1.20475	7.14552e-05	0.000329421
TAS2R8	2.53325	2.67716e-05	0.000159294		ZBTB47	1.469	0.000111407	0.000342057		CDKN1B	1.28079	0.00398224	0.0155188		SENP6	1.26624	1.91136e-06	1.53906e-05
TAS2R10	1.79344	3.40756e-05	0.000196135		CLCN2	1.85221	7.42448e-13	1.29332e-11		BCL2A1	1.7086	0.020058	0.0553752		PRPF4B	1.50234	1.24901e-11	1.00302e-09
TAS2R7	2.43387	5.93865e-05	0.00031455		FOXP1	1.34585	0.0195401	0.0372222		FANCI	1.23642	0.0411596	0.0974452		SLC29A1	1.73109	8.47085e-07	7.84385e-06
TAS2R9	2.1556	1.88848e-05	0.000118408		EIF4G1	1.31719	7.39212e-09	4.94691e-08		EFTUD1	1.28474	0.00549347	0.020006		ENPP5	1.60712	7.922e-05	0.000359454
ZNF549	1.46395	1.28779e-09	3.493e-08		SLC4A3	1.75956	7.01679e-08	3.8832e-07		SH3GL3	2.14595	0.0131408	0.0398221		ERBB2IP	1.81222	7.47757e-10	2.5187e-08
ZNF211	1.2162	0.0124348	0.0296175		INO80D	1.20419	0.0074237	0.015667		SEC11A	1.31422	1.20796e-05	0.000179293		MAN2A1	1.5873	0.0440731	0.0805991
RNF2	1.30851	0.000160784	0.000742029		KANSL3	1.14391	0.00238525	0.00564045		IGSF6	1.56315	3.64427e-06	7.35912e-05		PAPD7	1.22343	6.62111e-06	4.39099e-05
TRMT1L	1.31637	1.94053e-05	0.000121301		RTKN	1.36601	0.00643597	0.013777		CPNE2	1.47965	1.62052e-06	4.0491e-05		GHR	1.94633	0.000632339	0.00214176
B4GALT4	1.13318	0.011578	0.027801		ACTR1B	1.438	1.52501e-12	2.41143e-11		NUDT7	1.35324	0.00954745	0.0309749		HMGCS1	1.46212	9.98796e-07	8.97744e-06
GJA8	5.82016	0.000993605	0.00348311		ZAP70	2.06286	8.40021e-07	3.80586e-06		CMTM3	1.45151	0.000884428	0.00478794		BRD8	1.18378	0.00351723	0.00938642
TBC1D15	1.35127	0.000183162	0.000829847		TP53I3	1.94796	4.91967e-06	1.94858e-05		RPS2	1.48084	0.00031382	0.00214064		NNT	1.28294	0.000406605	0.00146361
POLR3GL	1.21271	0.000155146	0.000720747		GTF3C2	1.28998	1.84175e-05	6.59588e-05		NDUFB10	1.26548	0.00106832	0.005564		MRPS30	1.14496	0.00646906	0.01582
GHSR	1.75477	5.9079e-08	8.79728e-07		FNDC4	1.44099	0.0387388	0.0685006		GID4	1.18651	0.000594624	0.00352407		MRPS27	1.17483	0.00373122	0.00988022
LIAS	1.2058	0.0226789	0.0490742		PCSK4	1.71348	2.46975e-06	1.03017e-05		MGP	2.41803	1.15978e-06	3.16456e-05		HMGCR	1.28658	8.94663e-05	0.000399858
ZSCAN20	1.11957	0.0131265	0.0309669		APC2	1.57688	0.0186821	0.0358179		PCTP	1.15907	0.00271983	0.0115926		CLK4	1.22213	0.0126435	0.0281703
LRIF1	2.49238	1.90061e-15	1.26397e-12		INO80B	1.54225	2.7454e-08	1.63305e-07		CLTC	1.28408	0.000104105	0.000925324		RNF130	1.31677	0.000381316	0.00138862
GTF3A	1.27829	3.37251e-07	3.84743e-06		AUP1	1.71773	6.37579e-16	3.45872e-14		SLC14A1	1.63174	0.012332	0.037854		CNOT6	1.47394	4.5406e-09	1.07883e-07
PLG	7.08644	0.0081825	0.0207353		HTRA2	1.13145	0.0128211	0.0255953		SAT2	1.36457	0.000358652	0.00236571		MSH3	1.36432	1.99687e-08	3.54497e-07
COPA	1.64844	4.49108e-12	3.29048e-10		LOXL3	2.63915	9.77221e-12	1.23174e-10		ANAPC11	1.37474	2.25216e-05	0.000288222		RASGRF2	1.84825	0.00983972	0.0226697
CDC73	1.24801	0.000378678	0.00153932		DOK1	1.53584	0.000231965	0.000669703		MIEN1	1.13855	0.0308853	0.0780966		GABRG2	1.54395	5.56016e-06	3.80117e-05
BBS9	1.64676	1.18887e-10	4.7323e-09		POLE4	1.55734	0.00535642	0.0117027		IFITM3	1.87851	6.06779e-08	4.0577e-06		SUB1	1.51247	1.97118e-09	5.45111e-08
PMS2	1.11468	0.0425198	0.0830374		EVA1A	2.09335	0.0163502	0.0318449		SOD1	1.33515	0.000176448	0.00136973		FAM172A	1.41413	2.01616e-06	1.61205e-05
KLHL7	1.32349	6.24239e-05	0.000327753		IGFBP2	2.52347	0.000379052	0.00105203		COL6A2	1.83753	0.000928739	0.00498672		LNPEP	1.86845	2.37065e-14	1.28224e-11
FTSJ2	1.26133	3.23378e-06	2.60971e-05		CD97	2.04988	7.96096e-06	3.02937e-05		APP	1.41434	2.57634e-05	0.000319696		PDE4D	1.35992	0.000459313	0.00162876
SLC25A51	1.21016	0.000112832	0.000546505		ZNF142	1.36316	2.61682e-08	1.56405e-07		EMP3	1.44677	0.00723802	0.0248577		SKP1	1.41116	8.58339e-06	5.44869e-05
CNTFR	2.13773	0.00125629	0.00424458		MLPH	18.1877	0.00356263	0.00813569		CACNG8	1.93633	7.68949e-05	0.000733073		PPP2CA	1.48907	6.26056e-11	3.58666e-09
C7orf49	1.12591	0.00166609	0.00538407		CNPPD1	1.22375	0.000383087	0.00106089		PSMB6	1.41203	2.03125e-06	4.83242e-05		NR3C1	2.37353	1.87071e-12	2.52959e-10
BICC1	1.97709	7.57038e-08	1.0885e-06		ABCB6	1.278	0.000183	0.000538045		SIGLEC10	1.58211	0.000139947	0.00115409		C5orf15	1.30615	5.09042e-05	0.000247798
SLC25A16	1.33427	2.42957e-05	0.00014659		PASK	1.53625	4.25994e-07	2.03116e-06		RPL13A	1.5211	7.44122e-06	0.000124858		LIFR	2.44196	1.29219e-10	6.40532e-09
PRDX4	1.8745	1.79912e-08	3.19669e-07		STK25	1.50292	9.48148e-13	1.60114e-11		RPL11	1.42551	3.75381e-06	7.5281e-05		TRAPPC13	1.36587	2.18231e-05	0.000120594
WDR83	1.2348	4.52236e-05	0.000248749		PROC	1.35002	0.0156825	0.0306777		FCN3	1.837	0.0003669	0.00240377		TTC33	1.26034	5.19174e-05	0.00025174
ACTRT1	1.8031	0.015009	0.0346622		ID2	1.61885	0.00304144	0.00703648		RPS8	1.65617	2.63258e-09	4.84132e-07		ZNF346	1.18505	0.000203747	0.000807127
ZC3H13	1.24624	0.00152044	0.00498796		HPCAL1	1.58322	0.000503594	0.00136314		KIF2C	1.24369	0.015232	0.0446964		UNC5A	3.16999	1.05418e-10	5.49191e-09
NEUROD4	2.62253	4.59006e-07	4.97708e-06		ODC1	1.44869	0.0110301	0.0223814		CTTNBP2NL	1.18767	0.00284404	0.0119695		EHHADH	1.26306	0.00591782	0.0146887
ORMDL2	1.30811	4.78953e-05	0.000261448		ARID3A	1.46099	0.000725666	0.00189802		C1orf162	1.71375	1.47511e-05	0.000208334		CNTN3	1.91218	3.51144e-07	3.7253e-06
C12orf44	1.10854	0.0250734	0.0533878		GRIN3B	1.35207	8.1528e-05	0.00025673		EPHB6	2.68368	1.38133e-06	3.63414e-05		CRBN	1.29884	5.16802e-06	3.57162e-05
METTL21B	1.21044	0.000875191	0.00313184		VAX2	4.41401	1.19961e-06	5.29927e-06		MPC2	1.48945	3.99034e-05	0.000445284		BCL6	1.32421	0.000166472	0.00068019
MORF4L2	1.5417	4.71385e-09	1.03818e-07		ATP6V1B1	3.84072	0.00158983	0.0038853		IQGAP2	2.02133	1.47979e-06	3.80138e-05		PCCB	1.49035	8.07978e-07	7.53867e-06
RAB9A	1.13881	0.000967979	0.00340535		PARD3B	1.65996	0.000399685	0.0011035		CRABP2	1.67327	0.0201439	0.0555496		UBE3A	1.2906	3.26688e-06	2.4225e-05
GCNT7	1.8864	3.45333e-08	5.56588e-07		MORN1	1.31815	0.000346229	0.000968131		TCN2	2.19898	1.49114e-06	3.80862e-05		ARMC8	1.43612	3.51512e-10	1.39317e-08
CTCFL	4.24401	2.19532e-09	5.43364e-08		CEP104	1.21028	0.00106733	0.00269989		SF3B4	1.13648	0.00212665	0.00957876		CEP70	1.23815	0.00271275	0.00750645
FAM210B	1.78636	6.25515e-06	4.57765e-05		CHD5	2.05743	0.000377048	0.00104742		ECM1	1.63244	0.0239117	0.0637815		RBP1	1.64146	2.16792e-07	2.48554e-06
FAM209A	1.94892	2.97711e-07	3.48943e-06		AMPD2	1.47358	7.40974e-06	2.83649e-05		CTSK	1.71306	0.00403973	0.015681		SLC25A36	1.28655	6.61166e-05	0.000309228
PIGT	1.36112	0.000737596	0.0027075		SRSF4	1.11472	0.0408975	0.071903		DTL	1.2136	0.0121739	0.0374705		XRN1	1.33442	2.89811e-06	2.19416e-05
NCOA5	1.27189	5.44316e-08	8.17809e-07		MECR	1.50319	6.63363e-09	4.48223e-08		DYRK3	1.41323	0.00220346	0.00984043		KAT2B	1.23563	0.000515353	0.00179465
ATP5E	1.4694	0.000213354	0.000945229		KCNC4	1.36643	0.00478658	0.0106067		INTS7	1.27226	0.042224	0.0993493		FGF12	3.0505	9.98233e-12	8.15889e-10
TOX2	1.61576	0.000534927	0.00206666		WDR77	1.22267	0.00609062	0.0131177		BST2	2.25955	1.50255e-06	3.8272e-05		FXR1	1.26572	8.52186e-06	5.41711e-05
SRSF6	1.19071	0.000962984	0.00339128		TRIM62	1.45417	0.00240747	0.00568498		RAB13	1.62161	8.08094e-08	4.93788e-06		BBX	1.38678	0.00135878	0.00413985
GDAP1L1	1.51935	4.55568e-06	3.49808e-05		DLGAP3	1.52	0.00380756	0.00863391		S100A8	2.5536	0.00900778	0.0296923		NCBP2	1.22511	0.000216516	0.00085189
ARFGEF2	1.33252	1.35138e-07	1.7726e-06		GON4L	1.10891	0.0121818	0.0244594		TPM3	1.28107	5.77135e-07	1.87518e-05		SLC41A3	1.13582	0.0196992	0.0408698
ZNF831	1.43879	0.0012567	0.00424518		ARHGEF2	1.77185	8.49693e-05	0.000266387		SNAPIN	1.28385	4.79018e-05	0.00050835		ATP6V1A	1.58445	3.80457e-10	1.47297e-08
RAB22A	1.31065	1.66611e-06	1.48592e-05		MEF2D	1.33977	0.000146307	0.000437707		SLC39A1	1.24528	0.000653853	0.00377323		CSPG5	1.71878	0.000539358	0.00186707
DDX27	1.27358	1.90232e-06	1.65739e-05		PRG4	1.75114	0.00307565	0.00711193		KCNN3	1.37251	0.00344377	0.013903		PLSCR4	2.40702	9.17773e-05	0.000408593
PCK1	1.83611	5.63731e-08	8.45596e-07		MIIP	1.73971	1.25887e-12	2.0492e-11		C1orf43	1.36418	4.5181e-05	0.000487891		WDR48	1.33688	1.46116e-06	1.23489e-05
FASTKD3	1.42413	2.46166e-05	0.000148293		UCHL5	1.11593	0.0115701	0.0233484		CNIH4	1.17046	0.00183394	0.00850851		COMMD2	1.15848	0.00940975	0.0218334
MCEE	1.53786	1.98054e-11	1.1037e-09		PLEKHM2	1.49306	5.39238e-11	5.73545e-10		CDR2L	1.57617	0.0165572	0.0476934		PEX5L	1.52797	0.00369485	0.00979791
MPHOSPH10	1.29026	5.47419e-06	4.0876e-05		ZBTB17	1.75225	4.44434e-15	1.71345e-13		CNIH3	1.47915	0.000742403	0.0041593		EIF1B	1.33321	1.55423e-06	1.29684e-05
ZNF576	1.27989	4.58838e-06	3.52171e-05		TFAP2E	1.7907	0.00100561	0.00255967		MBOAT2	1.37263	0.00407889	0.0158154		ARHGEF26	1.64957	0.000518237	0.00180325
RRP36	1.19462	0.00198667	0.00626884		MAP7D1	1.44576	4.21704e-08	2.42203e-07		ETNK2	1.76444	0.00622541	0.0221019		VIPR1	1.86015	1.13961e-07	1.47328e-06
APOBEC2	1.28181	0.000276418	0.00118052		RP11-268J15.5	1.3809	6.66608e-06	2.57209e-05		CALM2	1.84133	3.63612e-08	2.907e-06		NKTR	1.29856	9.15434e-06	5.75156e-05
SSR1	1.28409	0.00299985	0.0089052		MTR	1.26453	0.00632799	0.0135679		RPS27A	1.63659	4.86523e-08	3.52464e-06		LMAN2L	1.45979	3.12761e-09	7.94477e-08
NRN1	1.72635	0.0024933	0.00761527		SIPA1L2	1.55137	0.00174155	0.00422305		ASXL2	1.11019	0.0444206	0.103068		TTL	1.47442	3.68005e-06	2.67743e-05
SLC35B3	1.56191	9.72133e-09	1.91204e-07		KCNQ4	2.08143	0.00772658	0.0162576		SNRPG	1.43784	2.06897e-08	1.99206e-06		NCL	1.49586	1.01796e-08	2.06856e-07
RPP40	1.98719	1.06969e-09	3.01086e-08		GBP1	1.89558	0.000928766	0.00237926		GTF2A1L	3.53206	1.54083e-06	3.89229e-05		SLC35F5	1.30824	6.44199e-05	0.000302451
EEF1E1	1.41105	0.000159825	0.000738174		KIF17	1.7676	0.000506136	0.0013696		RALB	1.49581	1.95351e-05	0.00025995		STEAP3	1.75306	1.55454e-05	9.06785e-05
OPN5	2.7561	4.55133e-06	3.49765e-05		CDAN1	1.32255	2.8983e-05	9.96078e-05		SLC20A1	1.36812	0.00502618	0.0186586		EPB41L5	1.38313	5.26013e-07	5.22321e-06
MYRF	1.33235	0.00033991	0.00140376		GALE	1.2954	0.000655315	0.00173225		SPOPL	1.15834	0.00479497	0.0179812		DNAJC27	1.38374	7.14245e-08	1.00806e-06
SCGB2A1	2.39039	0.0291363	0.060551		ID3	1.78412	0.0233282	0.0435362		GPR17	1.81088	2.77314e-07	1.09203e-05		POMC	6.67409	0.00178879	0.00525922
PIWIL1	3.13465	2.73125e-09	6.55714e-08		LEPRE1	1.59364	2.89832e-05	9.96078e-05		PKP4	1.21858	0.0191898	0.0535027		OTOF	2.03497	0.000600556	0.00205245
TMTC4	1.49096	6.16812e-06	4.52668e-05		ARTN	1.57677	0.00809903	0.016948		SLC4A10	1.85404	0.0302802	0.0769392		GPD2	1.66205	3.93472e-06	2.83213e-05
TM9SF2	1.67836	2.07748e-06	1.79534e-05		B4GALT2	1.23379	0.00233045	0.00552003		KIAA1715	1.35728	0.00339446	0.0137409		ACVR1	1.60407	1.71372e-05	9.88083e-05
RNF113A	1.30028	7.76063e-06	5.54091e-05		PTCH2	1.90514	8.58183e-08	4.66864e-07		ZNF385B	1.95369	0.0378019	0.0912879		NRBP1	1.11256	0.0415478	0.0765826
GRK4	1.60788	2.18497e-07	2.67917e-06		FAAH	1.57193	0.000387193	0.00107139		S100A4	2.22546	1.70743e-06	4.22356e-05		ITGA4	1.79874	0.0297429	0.0579201
TEKT3	2.08057	6.37104e-10	1.89892e-08		C1orf63	1.5646	1.77791e-08	1.09681e-07		SPAG16	1.33829	0.000565593	0.00337807		PSMD14	1.33988	1.15743e-05	7.04838e-05
TTF1	1.2489	9.51114e-05	0.000471692		MUC5B	2.04914	8.38327e-08	4.57363e-07		SUMF1	1.07762	0.00877904	0.0290738		PPM1G	1.29463	4.90932e-06	3.42628e-05
GTF3C4	1.26856	0.000122791	0.000587355		CTSD	1.57519	0.000143049	0.000429006		RHBDD1	1.18989	0.00448741	0.0170434		REEP6	1.37802	1.38968e-05	8.25169e-05
DDX31	1.59917	8.43421e-11	3.59936e-09		STK11	1.53478	5.57471e-14	1.41807e-12		STAC	1.56456	0.00202104	0.00921009		CLIP4	1.60611	6.15772e-06	4.15104e-05
KIR2DL1	9.6695	0.000840472	0.00302057		TREH	2.21545	6.70494e-05	0.000214665		RPL32	1.55962	9.39694e-08	5.41723e-06		MRPL19	1.11126	0.0445602	0.0813528
NPBWR2	1.43837	0.0359478	0.0722019		APOA1	2.6367	0.0113821	0.023017		SLC25A26	1.10888	0.0381041	0.0917609		WDR75	1.23173	0.00501388	0.0127534
GTF2F1	1.22587	3.97999e-05	0.000223365		KLF7	1.55064	8.34629e-07	3.78365e-06		COL8A1	1.58482	0.014071	0.0420162		FANCL	1.17022	0.00662125	0.0161495
CLPP	1.1509	0.00331779	0.0096836		USP35	1.65503	1.79836e-06	7.70234e-06		PHLDB2	1.82556	7.41278e-05	0.000714524		PAPOLG	1.28461	0.000521249	0.00181224
OPA3	1.27983	4.53352e-07	4.92448e-06		TNFAIP3	2.6755	3.26539e-06	1.33167e-05		ABHD10	1.29978	0.000306573	0.00210526		DNAH6	1.87587	5.74749e-10	2.025e-08
SNRPD2	1.34943	6.6878e-05	0.000347524		ALDH8A1	1.79493	0.00106631	0.00269918		TAGLN3	1.51886	0.0146141	0.0432646		PECR	1.20383	0.00193417	0.00562765
GPCPD1	1.51338	7.93784e-07	7.87411e-06		CTGF	1.48851	0.00989584	0.0202859		PLA1A	1.45758	0.00992092	0.0319464		ELMOD3	1.21653	7.09914e-05	0.000327476
PANK2	1.12014	0.0213067	0.0465689		PMFBP1	1.50667	1.33278e-05	4.88927e-05		RABL3	1.45482	1.94152e-06	4.64298e-05		USP34	1.45673	1.02319e-10	5.34561e-09
NAPB	1.41659	3.45459e-05	0.000198159		TGIF2	1.59234	0.00673979	0.0143666		ADPRH	1.53162	2.07625e-06	4.90409e-05		KCNJ13	1.35098	8.33678e-07	7.75173e-06
PSMF1	1.20748	0.0154138	0.0354593		RARRES1	2.65063	2.38593e-06	9.98043e-06		ATG3	1.28853	2.39383e-06	5.4484e-05		COQ10B	1.21478	0.000401882	0.00145118
NKX2-2	2.4271	8.67647e-05	0.000434893		UBN1	1.32453	1.5944e-07	8.22933e-07		EPHA5	1.83905	0.00168654	0.00799576		SF3B1	1.36173	1.94086e-06	1.55726e-05
DTD1	1.59387	1.76205e-07	2.22402e-06		HS1BP3	1.26111	0.000184017	0.000540761		FANCD2	1.2119	0.0105588	0.0334837		ST3GAL5	1.35523	0.0477564	0.0862797
TMX4	1.85415	4.08705e-12	3.03068e-10		SATB2	1.99394	0.0479551	0.0827604		ENOPH1	1.19863	0.00714033	0.0245909		MOB4	1.53635	1.56615e-06	1.30216e-05
RRBP1	2.39299	9.89156e-14	1.85618e-11		TRPM6	2.44072	0.0161084	0.0314173		CABS1	33.376	0.0107401	0.0339139		HSPE1	1.28579	0.000527299	0.00182931
ZNF133	1.31498	7.93834e-07	7.87411e-06		TJP2	1.46473	8.3009e-05	0.000260796		KLHL8	1.29698	0.00051398	0.0031288		KDM3A	1.20027	8.55547e-05	0.000384965
SNRPB2	1.6964	3.38058e-11	1.70793e-09		PIGZ	1.4463	0.00349766	0.00800186		PYURF	1.42688	2.04861e-05	0.000269123		CHMP3	1.46061	1.16742e-06	1.02233e-05
MGME1	1.34397	1.00843e-07	1.38499e-06		CDC25B	1.6531	1.975e-08	1.20786e-07		TIFA	1.19717	0.0490944	0.11135		PRKAG3	1.41327	0.0184038	0.0385605
TBC1D20	1.25627	3.25745e-06	2.62509e-05		WDR34	1.47355	1.37045e-08	8.67962e-08		RPS3A	1.70845	6.11242e-09	8.99259e-07		PPP1R7	1.25418	0.000201286	0.000799688
BANF2	7.06591	3.28332e-12	2.52637e-10		HDHD3	1.37109	0.000139852	0.000420383		TLR8	2.52072	1.73842e-06	4.29122e-05		BIRC6	1.41417	2.98478e-09	7.66621e-08
MAX	1.45053	1.27706e-07	1.69568e-06		NR4A3	2.1807	0.0246348	0.0457849		SKP2	1.27842	0.00549351	0.020006		NOL10	1.18514	0.000339025	0.00125257
CHURC1-FNTB	1.27852	0.000440671	0.00174955		CSF3R	2.53692	6.53907e-06	2.52723e-05		OSMR	1.89414	3.12383e-06	6.56773e-05		STRN	1.35173	9.46084e-08	1.26291e-06
MMP24	1.48289	0.000280083	0.00119306		C19orf25	1.39925	2.7677e-08	1.64505e-07		HLA-DMB	2.02957	1.80106e-06	4.39332e-05		CEBPZ	1.32659	7.87396e-06	5.05991e-05
EIF2S2	1.48322	2.40344e-07	2.90255e-06		ZBTB45	1.26246	3.35639e-05	0.000114067		HAPLN1	4.83296	0.00680629	0.0236791		PRKD3	2.41225	0.000197645	0.000788094
ERGIC3	1.20697	2.06013e-05	0.000127519		PGF	1.97373	0.000544368	0.00146461		ASPN	4.66524	1.94082e-06	4.64298e-05		DCAF17	1.31719	0.000102896	0.000450119
GRPR	1.69284	2.22737e-05	0.000136401		IRF2BPL	1.43307	3.84436e-07	1.84736e-06		RASSF9	3.10162	2.02004e-06	4.81198e-05		QPCT	1.72201	0.000223175	0.000876039
AGO3	1.2196	0.0276839	0.0580377		LTBP2	2.73635	8.20228e-05	0.000258087		RASA1	1.1435	0.00370442	0.0146824		RAB3GAP1	1.59859	7.62459e-10	2.55403e-08
PCID2	1.22223	0.00496616	0.0135703		KLHL29	1.66273	0.00399802	0.00901687		BTF3	1.36859	1.58111e-05	0.000220947		SLC25A12	1.74828	7.01562e-15	6.14368e-12
PROZ	1.96012	6.40496e-07	6.54737e-06		DNMT3A	1.36789	3.44257e-07	1.67439e-06		FBXL17	1.169	0.00224844	0.0100094		RMDN2	1.62393	1.3422e-06	1.15142e-05
SBDS	1.41178	9.74607e-06	6.79159e-05		TMEM214	1.63206	1.18198e-06	5.23016e-06		TNFAIP8	1.73275	5.23612e-06	9.61961e-05		SRSF7	1.43238	5.56585e-09	1.26213e-07
NSRP1	1.19533	3.61411e-05	0.000205647		ATAD2B	1.5252	2.60147e-09	1.89862e-08		TGFBI	2.41377	2.06184e-06	4.88624e-05		SLC1A4	1.35236	9.53585e-05	0.00042196
EMG1	1.12157	0.0397307	0.0785228		PYROXD2	1.6964	0.00011794	0.000360392		G3BP1	1.10402	0.0010856	0.00564443		SOS1	1.29776	0.0016621	0.00493736
PCNXL4	1.15047	0.0459571	0.088581		MXI1	1.52517	7.8584e-06	2.99213e-05		NHP2	1.2017	0.00551936	0.0200837		ORC2	1.40835	1.66102e-09	4.75159e-08
L3HYPDH	1.5842	6.17469e-10	1.84939e-08		AVPI1	1.38148	0.0277351	0.0510132		ZMAT2	1.26879	3.29625e-05	0.000385337		ORC4	1.30699	1.79905e-05	0.000103003
ZBTB1	1.12071	0.008283	0.0209467		CDC34	1.27231	6.5839e-06	2.5421e-05		PPP1R18	1.44753	0.000248076	0.00178367		ATF2	1.4623	2.75715e-11	1.96527e-09
WDR60	1.16753	0.0442102	0.0857351		C10orf95	1.23475	0.0133853	0.0266478		GPR6	1.99209	0.00041485	0.00264715		AAK1	1.28133	0.00556674	0.0139377
MAP2K2	1.12604	0.00448579	0.0124556		HOXB3	3.99006	0.0188145	0.0360414		ABRACL	1.58549	0.00419751	0.0161736		TRAK2	1.14713	0.0115881	0.026132
ARMCX1	1.40478	1.60033e-07	2.05255e-06		DUSP1	1.50363	0.00360927	0.00823403		VIP	1.885	0.00026316	0.00186449		C2orf42	1.1901	9.00415e-05	0.000402022
RGS13	4.50799	5.66568e-05	0.000302707		MSX2	4.05958	0.0422625	0.0740267		IGFBP3	1.87451	0.00047485	0.00294222		TIA1	1.45658	3.76354e-06	2.72808e-05
IPPK	1.35211	4.53033e-08	7.00285e-07		MOB3B	1.69823	0.00953808	0.0196181		MSN	1.327	0.0075392	0.025642		SUMO1	1.38305	1.26166e-06	1.09237e-05
ZNF484	1.55885	1.92675e-08	3.39071e-07		CDC37	1.40488	2.99796e-08	1.77104e-07		CCNB3	1.75649	0.0402521	0.0958245		FARSB	1.19929	0.00634933	0.0155623
HELB	1.82108	1.16534e-10	4.65998e-09		MTHFD1L	1.33519	0.00410552	0.00923892		CXorf36	1.97094	3.60102e-09	6.02185e-07		BCL9	1.32285	1.51181e-05	8.86269e-05
DYRK2	1.35228	0.0184812	0.0413568		PLEKHG1	1.9084	5.94095e-05	0.000192408		NDUFB11	1.34138	0.00182461	0.00847364		DNAJC16	1.19978	0.000148021	0.000613389
SLC35E1	1.1878	0.000587231	0.00223493		WDR55	1.30789	4.85266e-05	0.0001595		SNX12	1.28682	0.000990888	0.0052516		MARK1	1.37249	1.50367e-07	1.85513e-06
OR7C1	4.99116	1.06046e-06	1.00889e-05		ARAP3	2.00819	3.57106e-08	2.07499e-07		ZNF711	1.31284	0.00219231	0.00980253		CACYBP	1.30649	5.36555e-05	0.000258645
METTL25	1.21503	0.0059335	0.0157937		CDC42EP1	2.93891	1.02429e-07	5.49647e-07		DIAPH2	1.48897	0.000111459	0.000973745		SCP2	1.43565	6.56886e-09	1.43299e-07
TNFRSF19	2.97434	4.77959e-12	3.44693e-10		CDC42EP2	2.10434	8.7423e-05	0.000273488		FATE1	1.4699	0.0131171	0.03976		TPSG1	1.62926	0.00129042	0.00397103
RNF6	1.28875	0.00027692	0.00118212		SNX19	1.23754	0.000218419	0.000632556		RPL10	1.66718	3.2229e-08	2.68186e-06		RALGPS2	1.65464	0.000198848	0.000791364
AKAP9	1.54553	3.55537e-11	1.7719e-09		KIAA1217	1.65724	0.000383062	0.00106089		GOLGA7	1.56294	5.70319e-10	1.45669e-07		ANGPTL1	1.29478	0.0240222	0.0484233
SHFM1	1.43067	1.30827e-07	1.72985e-06		IQSEC3	1.46533	6.08369e-05	0.000196671		MRPS28	1.35325	1.38733e-05	0.000199789		FAM20B	1.35569	0.00019644	0.000784309
STYXL1	1.18312	0.0116763	0.0279998		SIL1	1.39715	1.24336e-05	4.58041e-05		LACTB2	1.4814	0.00847172	0.0282096		TCEANC2	1.16369	0.00510918	0.0129564
PEX1	1.69102	8.98684e-09	1.78483e-07		EGR1	1.86163	4.40878e-05	0.000146402		RPL7	1.78888	3.96231e-08	3.04883e-06		STXBP3	1.41905	1.31532e-07	1.66021e-06
MTERF	1.17773	0.041621	0.0816384		TNFRSF10B	1.71234	8.4967e-05	0.000266387		MAOB	2.50165	2.10859e-06	4.94633e-05		PHF13	1.38999	4.2337e-07	4.35255e-06
SGCE	1.59356	1.55674e-05	0.000100521		SORBS3	1.50819	1.6188e-07	8.32737e-07		POLR2K	1.49106	3.59264e-06	7.30848e-05		PARK7	1.27912	0.000166478	0.00068019
RBM48	1.42249	1.92338e-07	2.39886e-06		PTK2B	2.05172	3.49355e-07	1.69516e-06		EIF3H	1.33635	0.000201426	0.0015195		ATP5F1	1.67064	4.89079e-09	1.14284e-07
ZNF780B	1.21947	0.00310263	0.00915848		ADRA1A	7.86325	0.0217227	0.0408927		UTP23	1.20376	0.00271988	0.0115926		HDAC1	1.4957	1.18577e-06	1.03642e-05
RASL11B	2.11095	2.61726e-10	8.94637e-09		PDLIM2	1.331	0.0128723	0.0256891		PLIN2	1.43296	0.000201388	0.0015195		S100PBP	1.34529	1.7981e-06	1.46186e-05
PAICS	1.59689	4.84619e-11	2.27351e-09		EPHX2	1.33326	0.000961778	0.00245654		HAUS6	1.28654	9.26013e-06	0.000146712		SCAMP3	1.15512	0.00376803	0.00996064
PPAT	1.6046	9.21566e-08	1.28139e-06		TNFRSF8	1.48902	0.031883	0.0577323		MYOCD	2.04382	1.00512e-05	0.000155854		ASH1L	1.32087	1.43456e-08	2.74236e-07
VPREB3	1.49715	0.0179223	0.0403218		AKAP1	1.45373	0.00177494	0.00429612		NTRK2	2.29543	0.00232899	0.010292		SFPQ	1.35646	1.30145e-06	1.12049e-05
RFPL1	1.6109	0.00047636	0.00187145		TRIM25	1.37534	4.43521e-05	0.000147094		IDNK	1.30103	0.000274251	0.00192296		RHOU	2.25222	2.69604e-05	0.000144728
C22orf24	1.32671	0.0122201	0.0291621		TBX2	2.8182	2.59741e-07	1.28924e-06		HIATL1	1.53347	4.13545e-08	3.11684e-06		DOCK7	1.26437	0.00415479	0.0108503
ATF4	1.24245	1.41678e-05	9.28862e-05		ADCY7	2.23328	4.82725e-09	3.35178e-08		HOPX	3.14382	2.35738e-06	5.39463e-05		FBXO2	1.81434	1.01458e-06	9.0794e-06
APOL2	1.5182	2.10811e-06	1.81672e-05		PSPC1	1.43383	6.10401e-09	4.14983e-08		UGCG	1.29207	0.00591729	0.0212334		MAD2L2	1.20513	0.00279602	0.00770465
C22orf23	1.39496	0.000363994	0.00148675		ZSCAN18	1.385	4.01765e-07	1.92408e-06		STOM	1.34404	0.00211598	0.00954918		DNAJC6	1.42768	1.88842e-05	0.000107252
RIBC2	1.55488	4.88058e-06	3.71344e-05		PDZRN3	3.35696	0.000467671	0.00127575		ASTN2	1.73169	0.00109143	0.00566366		KIAA2013	1.37496	0.028943	0.0565766
EMC4	1.23621	0.00222716	0.00690581		POPDC2	1.42975	2.84501e-05	9.80136e-05		RPL7A	1.54256	1.5965e-06	4.01089e-05		MFN2	1.35653	2.51476e-08	4.25843e-07
DOCK4	1.53745	0.00416312	0.0117029		CRY2	1.37195	0.000714723	0.00187366		PTGES	4.46203	0.0305901	0.077508		SMG7	1.27711	5.93037e-07	5.76144e-06
POT1	1.4409	2.36587e-07	2.86428e-06		PEX16	1.46427	5.38419e-09	3.70289e-08		PDSS1	1.20612	0.00324762	0.0132757		PDC	1.82439	5.43663e-05	0.000261385
CDH18	1.6214	3.59036e-07	4.06068e-06		PILRB	1.57249	1.20255e-08	7.70283e-08		FAM188A	1.21684	2.02101e-05	0.000266808		PRDM2	1.13802	0.00207983	0.00599235
RABL5	1.31316	0.00404779	0.011419		BAI2	1.63304	0.000357504	0.000996739		RSU1	1.33919	0.000474832	0.00294222		AMPD1	2.48894	0.0171431	0.0363893
DNAJB9	1.62483	6.06335e-08	8.99234e-07		TNFSF10	1.54203	0.0243687	0.0453129		SPIC	4.11441	2.52925e-06	5.67923e-05		SRSF11	1.45178	1.8577e-10	8.29204e-09
CALU	2.02961	2.22111e-15	1.36154e-12		SASH3	1.58903	0.00161302	0.00393675		GLUD1	1.21879	2.40896e-05	0.000304264		CTH	1.53473	0.000184739	0.000742345
KLHDC10	1.37237	6.20788e-09	1.30472e-07		FAM35A	1.40118	4.38196e-05	0.000145672		ANKRD1	2.48272	0.027196	0.0705309		PHTF1	1.479	1.75724e-06	1.43625e-05
MYO1B	2.55091	3.67981e-06	2.90941e-05		ZNF205	1.41514	2.28727e-07	1.14746e-06		F2RL2	2.12157	2.71114e-06	5.91434e-05		CD99L2	1.17856	0.00221248	0.00631607
PDE11A	2.79971	9.3754e-12	5.93145e-10		PQLC1	1.55552	5.03479e-09	3.48349e-08		EIF4EBP2	1.19731	0.00136377	0.00672758		WARS2	1.25639	1.33257e-05	7.95165e-05
TWSG1	1.35064	0.000894138	0.00318857		NBPF14	1.4201	4.05171e-05	0.000135581		GSTO1	1.29081	0.000384346	0.00248878		MRPS15	1.3194	9.0243e-06	5.6855e-05
EIF2AK4	1.50541	1.37448e-14	4.14371e-12		ZMIZ2	1.80322	3.04082e-12	4.39637e-11		ADAM12	1.57549	0.0121239	0.037348		GNPAT	1.25636	1.16561e-05	7.0937e-05
MYO5C	1.59216	0.000281741	0.00119964		FKBP9	1.36191	0.00129861	0.00322592		SERPING1	1.49643	0.0334422	0.0829501		TSNAX	1.24713	0.000113848	0.000489175
CGNL1	2.20677	0.0002539	0.00109516		POLM	1.73749	6.56115e-12	8.61307e-11		C11orf49	1.16872	0.0351145	0.0861123		RLF	1.39115	1.16726e-06	1.02233e-05
ALDH1A2	3.16486	7.70972e-12	5.11847e-10		RAMP3	1.35588	0.0057131	0.0123858		C11orf73	1.37327	1.25054e-05	0.000184867		ZNF684	1.49152	4.3297e-06	3.07324e-05
FAM63B	1.25877	7.4796e-05	0.000382721		TWIST1	2.41531	0.0106932	0.0217748		RPS3	1.5703	1.57047e-07	7.5407e-06		RIMS3	2.99477	3.77718e-07	3.94726e-06
VPS13C	1.21863	0.00269672	0.00813666		PLAU	1.64206	0.00159753	0.00390206		DRD2	1.71876	0.000407056	0.00260492		AKT3	1.71477	3.73581e-09	9.17245e-08
ACKR4	1.79392	1.03387e-06	9.87904e-06		CHST3	1.82427	0.00304113	0.00703648		LAMTOR1	1.22873	0.00140746	0.00688567		ACADM	1.45264	2.29399e-06	1.79444e-05
ANAPC13	1.4108	2.95657e-05	0.000173106		RBM19	1.46548	1.0288e-08	6.68103e-08		RNASE6	2.05667	2.75418e-06	5.96313e-05		ST6GALNAC5	1.59854	0.00274028	0.00757005
MBD4	1.20386	1.00851e-05	6.97502e-05		ACADS	1.57973	2.02264e-06	8.57949e-06		PCDH1	1.2571	0.000243737	0.00176192		LPHN2	2.4582	2.32113e-05	0.000127306
COPB1	1.46789	4.64644e-08	7.13851e-07		DDX54	1.37627	3.37707e-05	0.000114663		FEZ1	1.35672	0.0078864	0.0265629		SDHB	1.46632	8.12013e-08	1.11857e-06
SPCS3	1.8246	1.77388e-12	1.51729e-10		DDX39A	1.46526	8.52731e-07	3.85774e-06		MUSK	4.12929	3.25169e-06	6.7569e-05		RPF1	1.38907	3.7912e-06	2.74406e-05
DCTD	1.21027	0.000669239	0.00249793		PKN1	1.90119	6.17863e-13	1.09889e-11		SCN2B	2.45295	0.0122056	0.0375479		KDM5B	1.21567	0.000865226	0.00280973
LRRC6	1.38031	0.00123143	0.00417146		GIPC1	1.15927	0.0205093	0.0388512		COMMD7	1.18301	0.00035862	0.00236571		CTBS	1.42741	2.5887e-05	0.000139864
CCNT1	1.18853	0.00895834	0.0223961		ARHGAP9	1.82945	0.000148769	0.000444794		DSN1	1.1816	0.00504964	0.0187315		RGS4	4.90237	7.37916e-05	0.000338791
PUS7L	1.4715	2.83736e-07	3.35341e-06		MMP19	2.00354	0.00255364	0.0060099		FAU	1.22055	0.00512172	0.0189399		KLHL12	1.28153	7.11825e-06	4.66367e-05
NGDN	1.24952	0.00106422	0.00369684		NR4A1	2.71169	4.46215e-05	0.000147881		PPP4C	1.13811	0.00993368	0.03196		IGSF21	4.39865	0.004508	0.0116288
BCL2L2	1.20454	1.31412e-06	1.21258e-05		PDE1B	1.74152	1.24248e-05	4.57901e-05		TMEM219	1.31928	3.95065e-06	7.83737e-05		SSX2IP	3.4256	6.8766e-17	4.27101e-13
DTD2	1.05763	0.0423695	0.0828133		LRP1	1.3633	1.42145e-05	5.19174e-05		GPR85	2.42262	3.30534e-06	6.8298e-05		CDADC1	1.1097	0.0215514	0.0441219
PARP2	1.44307	3.4639e-08	5.57803e-07		SMUG1	1.17786	0.0142471	0.0281998		CLEC1A	1.96187	1.94599e-09	3.82449e-07		TXNIP	1.67872	0.0204399	0.0421922
HEATR5A	1.79532	1.06759e-10	4.35322e-09		SLC36A1	1.56775	0.035937	0.0640394		PCDH12	1.93719	3.69821e-08	2.91889e-06		HMGCL	1.31378	9.62311e-06	6.01731e-05
DAD1	1.52861	5.05301e-07	5.36828e-06		LPGAT1	1.33284	0.00282791	0.00658796		CWC15	1.22456	0.00213746	0.00961831		MPL	1.33274	0.0098408	0.0226697
ITFG1	1.62107	1.43602e-05	9.39136e-05		G0S2	1.97942	0.00186017	0.00448363		FCGR1A	1.67007	0.00265246	0.0113581		IPO13	1.19902	0.0481036	0.0868048
MAP7D3	1.77104	1.50102e-10	5.6683e-09		B9D2	1.27385	0.00138971	0.00342874		TMEM218	1.17252	0.0269975	0.0701056		PIK3R3	1.92085	3.96919e-07	4.11694e-06
TTI2	1.16476	0.00191807	0.0060889		ADCK4	1.44946	1.0729e-07	5.72234e-07		HNMT	1.63825	2.39223e-05	0.000302358		SLC19A2	1.49333	2.53664e-05	0.000137324
CDH26	1.57943	5.84682e-07	6.07358e-06		MXD4	1.39497	0.000316102	0.000890501		LYPD1	1.95218	0.00182442	0.00847364		TMED5	1.43536	8.07596e-05	0.000365808
SYT5	1.4163	2.80634e-05	0.000165518		CHPF	1.42168	6.68629e-05	0.000214106		NLGN4Y	3.09358	3.47134e-06	7.1407e-05		PRRC2C	1.14629	0.00848366	0.0199635
HDHD1	1.30607	0.000968026	0.00340535		DNPEP	1.48785	1.70123e-06	7.31655e-06		PCDH18	2.9377	5.64775e-10	1.45669e-07		CDC16	1.21094	0.00318508	0.00862138
PRKCSH	1.37134	1.34905e-09	3.63768e-08		OBSL1	1.9432	1.01078e-13	2.32644e-12		TLR3	2.04312	3.63999e-06	7.35912e-05		PTBP2	1.5771	9.70808e-08	1.28997e-06
TOMM40	1.21778	1.31522e-05	8.71944e-05		SLC12A4	2.138	8.58581e-10	6.91604e-09		PRSS23	1.68906	0.00580873	0.0209251		TNFSF4	1.32821	0.0292791	0.0571445
GADD45G	1.58117	8.78148e-05	0.000439562		ENKD1	1.56628	3.50374e-09	2.49072e-08		CCT5	1.29546	0.000350436	0.00232831		IRF6	3.94921	2.12031e-11	1.56596e-09
LRCH2	1.31984	0.000249603	0.00107981		SNX21	1.32962	1.55337e-05	5.63483e-05		DOCK1	1.5323	0.00100158	0.00529479		RCAN3	1.2591	0.00225832	0.00642228
MRPL34	1.24363	1.40727e-05	9.23291e-05		PREX1	1.7082	7.03114e-06	2.70065e-05		TIMM8B	1.35874	3.73662e-05	0.000423914		SYF2	1.32151	1.22294e-06	1.06156e-05
LSM7	1.56858	1.23606e-10	4.87793e-09		SLC12A5	1.54414	0.0112074	0.0227066		IL18	1.72903	7.08716e-05	0.000689005		RCOR3	1.33542	1.94433e-08	3.47979e-07
TULP4	1.70364	8.07898e-14	1.56392e-11		MATN4	4.28208	0.00263624	0.00618609		PTS	1.27786	0.00061166	0.0035926		MTFR1L	1.20819	0.00087487	0.00283954
RSPH3	1.21427	0.000932814	0.00330502		PLCG1	1.76564	7.40761e-11	7.65314e-10		ENKUR	1.42171	0.0141301	0.042152		NEK2	1.48242	0.000316904	0.00118116
ACSBG2	1.87398	6.39144e-05	0.000334011		TMEM189-UBE2V1	1.48212	0.00732581	0.0154817		OXSM	1.34307	0.000206246	0.00154542		RPS6KA1	2.54262	6.21948e-07	6.01165e-06
ZSWIM6	1.62797	1.09926e-10	4.46254e-09		CDH11	1.84372	0.00106199	0.00268921		UEVLD	1.27137	4.48801e-05	0.000486149		NSL1	1.12288	0.0155961	0.0336441
UNC13A	1.56137	1.56285e-09	4.12943e-08		SNAI1	1.85479	0.000549654	0.00147737		EIF4E	1.26454	0.000369155	0.00241423		PROX1	1.88133	2.53505e-07	2.83409e-06
PGPEP1	1.29565	4.24402e-06	3.29456e-05		PMEPA1	1.68466	0.000879048	0.00226071		TEX30	1.76402	5.58787e-06	0.000100428		RPA2	1.33393	5.89447e-06	3.99997e-05
ZNF557	1.38221	7.14943e-09	1.48244e-07		BCAS4	1.82163	0.00015475	0.000461294		EXT2	1.26342	0.00014886	0.00120916		PPP1R8	1.30339	1.55409e-06	1.29684e-05
OLFM1	1.84293	5.98512e-07	6.18724e-06		TP53TG5	2.3947	1.53296e-06	6.66456e-06		KCTD14	2.36749	0.0178894	0.0507616		OSBPL9	1.39769	5.74795e-10	2.025e-08
CAMSAP1	1.17241	0.00319323	0.00937625		ZBP1	2.13552	4.11226e-05	0.000137449		NDUFC2	1.32959	0.00290116	0.0121559		STAG1	1.12331	0.00594644	0.014748
OSBPL2	1.4722	1.1284e-14	3.5778e-12		NEURL2	1.41346	0.000245007	0.000704642		LCP1	2.03003	4.12642e-06	8.10017e-05		KMT2A	1.18065	0.0006046	0.00206205
EXOSC2	1.14274	0.0428231	0.083479		CHST8	1.56299	0.000625783	0.00165994		EPS8	1.94592	7.18114e-06	0.00012138		IFT46	1.27195	0.000118225	0.00050458
CHMP2A	1.21391	0.000717993	0.00264607		IQSEC2	1.76126	2.19742e-06	9.26902e-06		ACTG2	2.06467	4.36649e-06	8.41416e-05		ZNF541	1.67518	2.56434e-06	1.98144e-05
UBE2M	1.26356	0.000213358	0.000945229		IL9R	1.51405	0.000178016	0.000524803		PIGF	1.33509	0.000159162	0.00127766		SLC8A2	2.77494	8.86992e-11	4.76953e-09
YIPF2	1.63389	4.88488e-09	1.06944e-07		NAGK	1.17818	0.0027514	0.00643008		HIST1H3B	2.21307	4.49933e-06	8.58173e-05		KPTN	1.525	0.000950198	0.00304858
ZNF317	1.13556	0.00631975	0.0166801		POF1B	1.37139	0.0446273	0.0776733		SCHIP1	1.1813	0.0160192	0.046466		DDX59	1.2561	7.06294e-07	6.6996e-06
EIF3G	1.18273	9.0987e-06	6.39872e-05		IRGC	1.66826	0.0448584	0.0780238		LIX1L	1.26419	0.00136373	0.00672758		CAMSAP2	1.20246	0.00309114	0.0083918
ANGPTL6	2.49837	1.12934e-12	1.08736e-10		TRERF1	1.22963	0.0138645	0.0275109		FAM168B	1.19479	0.000334544	0.00224864		ATF6	1.44481	2.20181e-08	3.83835e-07
ZNF426	1.24241	0.000286593	0.00121764		BTN2A2	1.25332	0.00651801	0.0139302		EGFLAM	2.29257	4.56707e-06	8.67649e-05		FASTKD2	1.28046	2.40183e-05	0.00013119
DKC1	1.21957	0.000144435	0.000675894		ABCC10	1.53854	5.23434e-10	4.45028e-09		GRID2	2.17732	0.00593738	0.0212926		C1orf54	2.33953	0.0154644	0.0334183
ZNF331	1.45465	6.94265e-05	0.000358948		PEX6	1.66094	1.04926e-12	1.7577e-11		PSTPIP2	1.42674	0.00341078	0.0137898		CA14	1.63882	9.46954e-05	0.000419781
SLC7A10	1.82632	0.000213474	0.000945518		PRICKLE4	2.10927	3.91372e-14	1.05398e-12		SPOCK1	1.81778	0.0169742	0.0486229		SPCS2	1.27256	0.00713049	0.0171951
HABP4	1.41804	5.05005e-08	7.66958e-07		UNC5CL	2.04401	8.98967e-06	3.39536e-05		GUCY1A2	1.27755	0.0171838	0.0491352		ELOVL4	1.55976	2.72905e-07	3.00923e-06
AKAP12	2.32346	1.108e-12	1.07242e-10		AARS2	1.47824	7.83049e-11	8.05134e-10		USP12	1.30591	3.47497e-05	0.000401159		FILIP1	1.61373	0.000704047	0.00234651
EDA2R	1.7679	5.10492e-09	1.10887e-07		MOCS1	1.39943	0.00125499	0.00312441		TMEM123	1.497	1.34941e-05	0.000196327		HMGN3	1.35164	4.17441e-05	0.000208901
ZNF227	1.30345	1.49103e-06	1.35341e-05		SPDEF	3.38375	0.00111019	0.00279556		SPARCL1	1.73864	7.88773e-07	2.33584e-05		ANKRD13C	1.34364	7.12218e-10	2.43483e-08
RLIM	1.29937	6.6047e-05	0.000343886		CPNE5	1.67529	4.56951e-05	0.00015122		PELO	1.27545	0.000474794	0.00294222		PHF3	1.55675	4.25769e-12	4.39882e-10
TRAF3	1.25534	0.00291419	0.00868186		RAB17	2.68544	0.000891696	0.00229122		VNN1	2.99608	4.64701e-06	8.79204e-05		AKAP7	1.41145	1.1405e-05	6.9703e-05
SH3BP5	1.18729	0.0294036	0.0610037		WNT1	3.72671	0.00110179	0.00277714		WDR78	1.76115	9.9649e-05	0.000891832		RNF146	1.3687	1.89683e-06	1.52868e-05
HACL1	1.2063	1.16393e-05	7.85856e-05		SH3TC1	2.63063	8.47674e-13	1.45162e-11		CNTNAP4	2.33224	0.0063725	0.0225366		ARG1	2.1191	5.51818e-06	3.77925e-05
SLC6A6	1.15596	0.014736	0.0341304		LRRC29	1.52076	8.23224e-09	5.45244e-08		LGI2	1.31919	0.000613021	0.00359944		MED28	1.35483	3.03124e-06	2.27901e-05
PDLIM4	1.9348	3.45372e-05	0.000198159		IRF1	1.37956	0.00138319	0.00341399		CENPH	1.39002	0.00011989	0.00102674		SLC16A7	1.28662	0.00248871	0.00698205
ANKHD1	1.18544	0.000500664	0.00195109		AMELX	3.13772	0.00100719	0.00256291		DAB2	1.78465	2.65598e-06	5.85654e-05		FOXO3	1.12933	0.00785206	0.0186876
DIAPH1	1.70466	2.68307e-11	1.42195e-09		BMP4	2.68264	0.0214349	0.0404192		SCOC	1.33814	0.000150682	0.00122234		OLFM3	3.48929	0.0290426	0.0567521
EXOC4	1.28345	3.64696e-07	4.11458e-06		PTGER2	2.06861	0.0162854	0.0317356		EIF1AY	2.493	4.65544e-06	8.79893e-05		SPP1	2.7582	0.00284839	0.0078252
WDR44	1.36426	6.17097e-07	6.34344e-06		FAM193A	1.57834	6.95781e-12	9.03047e-11		TMEM87B	1.2725	0.00177823	0.00831076		PPL	1.83926	2.87048e-08	4.75568e-07
ZCCHC9	1.62338	2.96984e-13	3.92916e-11		HS3ST3B1	1.97828	0.0248579	0.0461848		RBMS1	1.55551	0.00149084	0.00723969		KLF12	1.42231	1.08597e-05	6.6886e-05
RBM8A	1.17914	0.00155973	0.00509035		SLC25A35	1.50332	2.01039e-05	7.14832e-05		FAM49B	1.25999	0.00103448	0.00543245		CDC23	1.20129	9.59638e-05	0.000424142
ZNF304	1.3155	1.05065e-05	7.21061e-05		GGA3	1.39015	3.32972e-09	2.38373e-08		TMEM251	1.42552	1.30358e-05	0.000190724		FGF23	4.07586	0.0355181	0.0673032
ZSCAN5A	1.36216	7.19078e-07	7.2703e-06		ARMC7	1.33168	5.57558e-07	2.60556e-06		CMTM7	1.56215	0.00154587	0.0074676		GTF3C3	1.21349	0.00010554	0.000459175
ZNF132	1.32071	3.64692e-07	4.11458e-06		NUP85	1.28066	2.6918e-05	9.31755e-05		GTF2E1	1.26293	0.00171517	0.00809219		C2orf40	1.84948	1.06315e-06	9.446e-06
VIMP	1.98939	1.3309e-11	7.87018e-10		MIF4GD	1.3888	4.30341e-05	0.000143125		JAZF1	1.23471	0.00149083	0.00723969		CPSF3	1.38437	5.56359e-07	5.46867e-06
CHSY1	1.47856	2.92538e-08	4.83358e-07		NT5C	1.75317	1.13795e-12	1.89042e-11		ITIH5	2.17011	5.01878e-06	9.30397e-05		PTBP3	1.60465	2.14641e-09	5.89141e-08
SNRPA1	1.17917	0.00222706	0.00690581		MSTO1	1.45588	5.22525e-07	2.45512e-06		C16orf74	2.08036	0.00421216	0.0162257		CTNNAL1	1.41153	2.2253e-06	1.74905e-05
C19orf40	1.32026	0.000138348	0.00065136		BARHL1	2.25315	9.18928e-08	4.97324e-07		MNDA	2.07867	5.28359e-06	9.62986e-05		RAB14	1.37087	0.000177035	0.000715544
ACTR10	1.32248	0.00123148	0.00417146		PPP1R12C	1.82484	1.36278e-10	1.32256e-09		PGM5	1.58677	2.5583e-06	5.70441e-05		PHF19	1.61652	3.95803e-05	0.000199474
ZNF20	1.2299	0.00130336	0.00437466		MBOAT7	1.27608	0.000302778	0.000855852		ATP5G3	1.50682	4.84129e-06	9.0297e-05		PPP6C	1.33072	4.14683e-05	0.00020768
SPATA6	1.30573	2.35104e-05	0.000142507		SRMS	7.78714	0.0157085	0.0307155		TCEB1	1.51353	4.55478e-07	1.60267e-05		NDUFA8	1.33868	5.29546e-05	0.000255936
LHX1	5.29565	0.018503	0.0414004		OPRL1	1.59613	0.0299827	0.0546815		SDC4	2.5617	5.71257e-06	0.000102109		RBM18	1.29171	0.000108237	0.000469279
CCT6B	1.48524	2.43769e-06	2.05017e-05		SLC2A4RG	2.0206	1.01513e-10	1.01293e-09		MRPL39	1.21126	0.00497911	0.0185215		HSDL2	1.4162	1.04664e-06	9.32547e-06
ENOSF1	1.28367	0.0035636	0.0102638		C20orf195	2.125	0.00011373	0.000348874		ATP5J	1.50238	1.41411e-06	3.7045e-05		ONECUT2	2.46809	0.0189014	0.0394377
ARFIP2	1.16366	0.023851	0.0511688		PPDPF	1.30286	0.00733148	0.0154883		ADAMTS5	1.78675	0.00291072	0.0121932		YLPM1	1.25002	6.56893e-05	0.000307464
EFR3A	1.36368	8.26049e-06	5.86527e-05		PAX8	1.73718	0.0395294	0.0697444		SKA1	1.54973	0.00489983	0.0182886		PROX2	1.27135	0.00225817	0.00642228
PER2	1.23525	0.00459097	0.0127003		SLC25A23	1.2453	0.020282	0.038464		FAM84B	2.06821	5.755e-06	0.000102711		NEK9	1.0977	0.0344307	0.065534
POPDC3	2.50397	8.85777e-10	2.54921e-08		PSPN	1.40242	0.0349551	0.062535		EPHB1	1.55295	0.00429915	0.0164851		ACOT2	1.21813	0.00646887	0.01582
SEC61G	1.97196	2.70056e-09	6.49193e-08		SH2D3A	3.60938	0.00207665	0.00496292		CA10	1.78207	0.00400032	0.0155674		AREL1	1.27163	1.28666e-05	7.71271e-05
UTP3	1.30311	3.81284e-06	2.99852e-05		TRIP10	2.47786	9.24139e-09	6.06312e-08		ATP6V1C1	1.41544	7.5078e-05	0.000721361		TTLL5	1.19833	0.000100324	0.000440135
ZRANB2	1.21679	0.00110394	0.00381462		GPR108	1.21773	0.000432611	0.00118745		TMEM55A	1.63556	2.64412e-07	1.05938e-05		DLST	1.28941	6.44912e-09	1.41481e-07
ANKRD20A3	1.37539	0.00236273	0.00726807		TNFSF14	2.7147	0.03452	0.0618253		PDCD2	1.17466	0.000860715	0.00468056		RBM25	1.24673	2.35317e-05	0.000128871
ANKEF1	1.39066	1.58187e-06	1.42147e-05		FOSB	3.16613	6.04049e-07	2.80375e-06		GTF3C6	1.43999	2.45799e-05	0.000308145		NRDE2	1.18251	0.000159435	0.000654207
SNAP25	1.49678	0.000790943	0.00287235		RTN2	1.36031	0.0161774	0.0315419		RHOC	1.62367	6.83031e-08	4.37663e-06		COQ6	1.26845	5.36559e-05	0.000258645
BTBD3	1.142	0.0419197	0.0821171		EML2	1.33296	0.00510859	0.0112337		ZNF492	2.64346	5.75828e-06	0.000102711		GPR75	1.21018	0.00188456	0.00550317
NXT1	1.35626	6.61439e-06	4.81546e-05		VASP	1.70376	5.28056e-10	4.47995e-09		OXA1L	1.17787	0.00193049	0.00888211		SUPT7L	1.21849	8.6727e-07	7.97505e-06
PTPRA	1.39876	1.88856e-06	1.64836e-05		SYMPK	1.46562	1.72118e-08	1.06574e-07		SLC7A7	1.76262	7.27041e-05	0.000703224		FKBP1B	1.41106	0.000558135	0.00192491
DAP3	1.14177	0.0110994	0.0268434		GZF1	1.30724	0.00134355	0.00332458		SETD9	1.78334	7.48918e-06	0.000125283		ATL2	1.22022	0.000197644	0.000788094
SYT11	1.42084	3.45006e-06	2.75865e-05		CENPB	1.7875	1.21348e-14	3.95672e-13		PIK3AP1	1.41642	0.0136021	0.0409327		YIPF4	1.5876	2.77425e-07	3.04427e-06
CTNNBL1	1.40241	2.95022e-08	4.86171e-07		RBCK1	1.65953	7.59215e-14	1.8156e-12		SLA	1.88187	0.000210013	0.00156693		AFTPH	1.47904	4.97331e-07	4.97883e-06
OSER1	1.28639	2.61142e-05	0.000155929		STK35	1.19281	0.00258005	0.00606352		CLIC2	1.18028	0.0120733	0.037213		CRIPT	1.31276	2.67831e-05	0.000143912
PPP1R3D	1.60655	3.09131e-09	7.27197e-08		AP5S1	1.15261	0.00343563	0.00786945		MCU	1.71251	0.000511098	0.00311236		EPCAM	1.82163	5.25468e-11	3.14768e-09
AP3B1	1.81142	2.0468e-10	7.21084e-09		BMP2	1.74141	0.018326	0.0352232		DCK	1.583	2.2853e-07	9.68643e-06		ELOVL3	1.62387	0.0354323	0.0671891
SYT4	1.32015	0.000214606	0.000948932		LRRN4	1.50679	0.000699614	0.00183694		BAMBI	2.01528	6.44295e-06	0.000111751		CUTC	1.26469	0.000150781	0.000624061
NMUR2	2.23257	0.00219184	0.00681336		TCF15	2.1466	0.000465348	0.00127026		DPY19L4	1.31031	4.24844e-06	8.23395e-05		SMNDC1	1.28365	2.12279e-05	0.000117928
ATP8A2	1.36617	0.00115101	0.00394692		TMEM74B	1.3871	0.0378297	0.0670752		DRAM2	1.45612	1.47993e-06	3.80138e-05		HELLS	1.485	4.18236e-08	6.55141e-07
MTUS2	1.76057	3.8517e-07	4.30594e-06		FAM110A	1.21829	0.0152139	0.0298674		ADAMTSL3	1.62344	5.58807e-06	0.000100428		FAM45A	1.4188	4.26828e-07	4.38027e-06
USPL1	1.29277	7.5263e-05	0.00038481		S1PR4	1.7452	0.0012244	0.0030545		CCT8	1.2679	0.000297749	0.0020562		WDR11	1.25556	1.41694e-06	1.20138e-05
TPTE2	4.33505	0.000545269	0.0021		NCLN	1.36718	9.5602e-08	5.15578e-07		C14orf2	1.44323	0.00010673	0.000944095		C10orf76	1.31541	6.84311e-08	9.73278e-07
GPR12	4.98209	8.16166e-06	5.79957e-05		NECAB3	1.69428	7.35142e-08	4.05162e-07		UQCRB	1.40244	0.00017223	0.00134439		KCNIP2	3.23811	1.5661e-06	1.30216e-05
DCLK1	1.24686	0.000952848	0.00336141		ID1	2.41686	0.0044051	0.00985172		RPL30	1.74847	3.96231e-08	3.04883e-06		GOT1	1.25769	0.000558284	0.00192491
COG6	1.98185	2.63274e-13	3.56001e-11		CEP250	1.41907	1.54308e-06	6.70382e-06		EEF1A1	1.6389	1.91222e-08	1.90085e-06		GNA13	1.37736	4.99105e-05	0.000243476
EPSTI1	1.62063	0.00108662	0.00376503		KDM5C	1.57623	1.34042e-09	1.03616e-08		TNFSF15	2.08661	6.85828e-06	0.000117763		KANSL1	1.26875	6.02574e-07	5.83535e-06
GPALPP1	1.20846	0.000913313	0.00324745		TMEM115	1.18712	0.00081525	0.00211227		UBE2L6	1.30238	0.000267889	0.00188616		CRHR1	6.89114	1.36061e-05	8.09239e-05
IRS4	2.14752	1.79497e-08	3.19669e-07		HECTD3	1.55733	3.9338e-12	5.48948e-11		NPTN	1.19678	0.00925848	0.0302637		PANK3	1.25851	2.90585e-05	0.000154626
MORC4	1.18651	0.000119863	0.000575448		XRCC3	1.37843	1.93997e-07	9.86072e-07		WDYHV1	1.37152	9.19674e-06	0.000146064		RCL1	1.45578	1.03873e-07	1.36362e-06
TBC1D8B	1.60187	1.93153e-10	6.84409e-09		MCF2L	1.73982	9.71231e-09	6.34041e-08		FGFBP2	2.23188	9.86097e-06	0.000153767		MLANA	1.7103	7.47184e-10	2.5187e-08
HRASLS2	1.25821	0.0445365	0.0862315		F10	2.23277	0.000603412	0.00160613		HIAT1	1.39368	2.13356e-05	0.000276917		GRIA2	1.3248	0.000381324	0.00138862
PDZD2	1.57072	0.00167459	0.00540845		LRFN3	1.31681	8.25303e-05	0.000259514		EIF4A2	1.45735	4.84137e-06	9.0297e-05		NUP43	1.12877	0.00649876	0.015877
MORC2	1.11018	0.0124868	0.0297264		CCR7	1.86109	0.000162208	0.000482062		NECAP2	1.12835	0.00925813	0.0302637		PCMT1	1.34999	2.36459e-06	1.84336e-05
MKRN1	1.26848	1.84733e-06	1.61778e-05		NR1D1	1.34676	0.0487744	0.0839629		DHRS4	1.22714	0.00257485	0.011118		CDC42BPA	1.31495	3.73566e-06	2.71215e-05
ACTR3B	1.9294	8.74265e-13	9.29348e-11		FRMD8	2.87986	6.63764e-21	2.03444e-17		KIT	1.93318	3.48591e-06	7.16082e-05		MRPS14	1.53238	1.87591e-08	3.38256e-07
LRRIQ1	1.89033	1.1313e-06	1.07059e-05		BCL2L12	1.71964	0.00656734	0.0140287		AFAP1L1	1.69829	2.32318e-06	5.34042e-05		ACAT2	1.35082	1.74956e-05	0.000100612
C12orf29	1.48045	8.15903e-09	1.65453e-07		IRF3	1.36576	0.000129202	0.000391244		KCNJ15	2.00026	0.0260099	0.0680595		TP53AIP1	1.37762	0.0335213	0.0640772
IPO8	1.25754	0.000757699	0.0027719		SCAF1	1.55298	1.1099e-11	1.38287e-10		ERG	1.94881	1.3797e-08	1.50135e-06		CDC42SE2	1.58002	5.17642e-07	5.1602e-06
LARS	1.39207	6.41122e-10	1.90165e-08		PRR12	1.50196	3.59812e-07	1.73947e-06		SLC35B2	1.46824	7.81911e-06	0.000129552		ENY2	1.23779	0.00012353	0.000523601
LRRCC1	1.4212	0.000398134	0.00160736		ASL	1.50299	9.70662e-10	7.73083e-09		CABP1	2.00613	0.00235257	0.0103816		EPC1	1.33226	5.66937e-09	1.28083e-07
E2F5	1.36444	4.24268e-05	0.000235611		STAT5A	2.01527	2.88232e-07	1.42221e-06		DPYSL5	1.25248	0.0256646	0.0672912		ENOX1	1.63853	5.36464e-05	0.000258645
HSD17B4	1.20368	0.00163274	0.0052956		WNK4	7.43802	2.00069e-06	8.4952e-06		PLBD1	2.1549	1.1573e-05	0.000173649		MTRF1	1.41887	2.93744e-07	3.20846e-06
TMEM66	1.32086	0.000155162	0.000720747		TRAP1	1.48506	2.28832e-09	1.69005e-08		NLRP14	1.75741	0.0193018	0.0537412		SPG20OS	1.37564	0.00253844	0.0070945
MED6	1.45594	1.02945e-05	7.08566e-05		GLIS2	1.35648	0.00434727	0.0097335		NCK1	1.27056	2.52486e-05	0.000314794		SOHLH2	2.41648	0.0431452	0.0791541
EIF2S1	1.39812	2.21839e-06	1.89083e-05		AHDC1	1.56267	5.36438e-06	2.10478e-05		TPRG1L	1.28086	0.000485746	0.00298758		WBP4	1.38295	3.99208e-06	2.86874e-05
ADAM20	1.76783	6.2979e-06	4.60428e-05		IFI6	1.84214	0.000312721	0.000882045		QPRT	2.3593	1.18275e-05	0.000176288		ELF1	1.12111	0.0178371	0.037571
MBD2	1.27815	2.59441e-05	0.000155108		ZNF384	1.16279	0.000163683	0.000485979		WASF2	1.32448	4.62759e-07	1.6179e-05		HSPH1	1.47995	4.34419e-05	0.000215929
THUMPD3	1.43779	1.77098e-11	1.01144e-09		CFP	1.78196	1.13094e-07	6.00406e-07		HIST1H4H	1.43447	4.9485e-05	0.000519423		EXOSC8	1.20199	0.00218987	0.00626796
MEIS2	1.25632	0.00939493	0.0233099		ELK1	1.23841	0.000485502	0.00132163		TMSB15B	1.68246	0.000140862	0.00115928		MYOT	1.80896	5.32924e-08	8.01105e-07
DPH6	1.23818	0.0193079	0.0428576		RHOJ	3.27085	1.2404e-07	6.52649e-07		LRRC55	2.50285	1.30536e-05	0.000190823		KDM3B	1.15977	0.0034484	0.0092336
EMC7	1.50593	9.283e-05	0.000461889		PLEKHG3	1.99322	0.000603663	0.00160613		B4GALT5	1.19463	0.000451134	0.00282887		PLS1	1.49213	1.62081e-05	9.4104e-05
GNAT2	1.49594	9.88671e-06	6.86619e-05		AIF1L	2.03798	0.00969661	0.0199196		TMED4	1.1041	0.0485844	0.110346		ZFP30	1.13266	0.00496615	0.0126513
TSHB	17.1639	4.24481e-11	2.04888e-09		FAM78A	1.44246	0.00444238	0.00992414		ELK4	1.24492	0.00710808	0.024507		NR2C1	1.33966	2.02333e-05	0.000113339
NAPG	1.32962	3.47477e-06	2.77248e-05		CTAG2	20.7353	0.0422684	0.0740301		MMP14	2.85582	1.34004e-05	0.000195307		GLT8D2	1.39214	0.0398822	0.0740563
FKBP11	2.19911	8.7419e-13	9.29348e-11		AVPR2	2.11011	1.26151e-06	5.55537e-06		PINK1	1.2201	0.000594806	0.00352407		MTERFD3	1.74331	6.33177e-13	1.10896e-10
GRHL1	1.31804	0.0397287	0.0785228		SLC10A3	1.60026	2.05589e-08	1.25358e-07		FCER1G	1.64698	0.00301746	0.0125114		NFYB	1.35156	7.26568e-08	1.02164e-06
ROCK2	1.22513	0.000453034	0.00179331		CPSF3L	1.58114	8.36273e-10	6.75409e-09		IFNAR2	1.43399	8.07282e-07	2.38297e-05		CDC5L	1.46029	1.8261e-09	5.14555e-08
TIMM17A	1.25296	0.00189924	0.00603765		FGD3	2.25332	1.17078e-08	7.52557e-08		MRPL10	1.32599	4.37341e-06	8.41416e-05		CLU	2.48002	2.20876e-06	1.73883e-05
NARS	1.22825	3.98016e-05	0.000223365		BCL11B	2.28227	0.000105478	0.000325296		STC1	1.92708	0.00685354	0.0237867		TARDBP	1.42683	1.34563e-10	6.58144e-09
CCNH	1.16741	0.00363181	0.0104228		TRAF2	1.57519	1.83604e-06	7.84725e-06		CSRP1	1.78007	3.4985e-05	0.000403623		ZNF706	1.63201	1.87635e-10	8.33481e-09
TMEM241	1.13853	0.00416314	0.0117029		IDUA	2.49965	1.89498e-16	1.2314e-14		C1QC	1.51085	0.0003175	0.00215853		COPS5	1.3816	7.78059e-08	1.08398e-06
DOCK2	2.06523	0.000433249	0.00172551		FGFRL1	4.20234	6.88071e-10	5.67427e-09		C1R	1.75146	0.0112216	0.0351026		COIL	1.44192	8.90094e-10	2.88692e-08
SOX5	2.9979	2.42667e-08	4.10559e-07		TMEM175	1.45702	4.7839e-08	2.72294e-07		EFCAB14	1.27523	7.35454e-07	2.20636e-05		SPOP	1.22287	0.000443633	0.00158264
KLRD1	1.82918	3.82965e-09	8.73388e-08		UBR4	1.29898	0.000246399	0.000707902		CHCHD6	1.22759	0.00170633	0.00805692		SLC35B1	1.23391	0.000379082	0.00138297
KLRC1	1.9677	0.000953872	0.00336435		HP1BP3	1.13807	0.00325517	0.00750064		CILP2	2.00577	0.021895	0.059414		FAM117A	1.68909	3.247e-09	8.17977e-08
DDB2	1.25575	0.00339777	0.00987668		EMR2	2.10247	4.25006e-05	0.000141669		TFF3	1.86995	1.91131e-06	4.61272e-05		KIAA0922	1.28835	3.1938e-05	0.000166876
RAB33A	2.30424	7.46115e-09	1.53651e-07		SIN3B	1.84488	1.67646e-15	7.50125e-14		GAB3	1.81894	4.66288e-05	0.000499628		ECHDC2	1.7752	1.20034e-09	3.65469e-08
GNL2	1.52044	4.97175e-09	1.08458e-07		KLF2	3.05044	5.29211e-11	5.65496e-10		CD3G	1.57405	0.00301313	0.0125114		PYROXD1	1.23109	0.00222378	0.00634435
AGO4	1.11634	0.0404489	0.0797121		F2RL3	4.60759	7.13526e-09	4.7907e-08		FCRL3	2.10286	0.0127522	0.0388523		LHX4	1.72843	3.80765e-11	2.55558e-09
ELP2	1.19381	0.00129688	0.0043553		GFER	1.50759	0.000164599	0.000488459		RPL8	1.63341	2.73608e-06	5.94759e-05		SEC22A	1.20748	0.0099726	0.0229159
TMEM165	1.26624	0.00307291	0.00907951		PKMYT1	2.0029	0.000264413	0.000754619		COX7A1	1.50563	0.00733747	0.0251184		NAA50	1.33325	6.84276e-07	6.51723e-06
ERCC5	1.51404	8.82295e-12	5.71317e-10		WFIKKN1	1.89656	2.46497e-07	1.22804e-06		IKZF3	1.51459	0.00259614	0.0111938		MAPK8IP1	1.59442	1.45018e-06	1.22728e-05
KDELC1	1.29178	0.000168583	0.000773083		WDR24	1.3904	6.5929e-08	3.66073e-07		CYGB	1.65695	0.00298824	0.0124335		CAT	2.08252	1.73136e-08	3.18719e-07
STT3A	1.57748	4.6854e-08	7.18038e-07		FBXL16	1.33782	0.00343567	0.00786945		ITGA5	1.66744	4.15709e-06	8.1333e-05		ZMYM2	1.33897	6.37135e-07	6.13772e-06
WDR36	1.44743	1.31896e-07	1.74017e-06		CHTF18	1.90337	1.92735e-08	1.18165e-07		LSM12	1.06816	0.0453916	0.104684		ZCCHC17	1.30584	5.5195e-06	3.77925e-05
OSTF1	1.33125	0.00278989	0.0083659		SMARCA4	1.32506	4.43872e-09	3.10019e-08		FMNL3	1.54286	2.12426e-06	4.95192e-05		KHDRBS1	1.10238	0.0244206	0.0490337
UBQLN1	1.25767	0.000191996	0.0008637		KDM4B	1.54918	4.96205e-10	4.23485e-09		RACGAP1	1.33848	0.00386854	0.0152031		TMEM39B	1.20056	0.00134421	0.00410463
NAA35	1.47954	1.48723e-10	5.63919e-09		TICAM1	1.38913	0.000924096	0.00236802		CXCL16	1.60085	8.69357e-06	0.000140241		RNF115	1.267	1.25961e-05	7.5786e-05
GOLM1	1.47431	9.14567e-09	1.81238e-07		AAMP	1.19747	0.00301401	0.00697994		SCIMP	1.27637	0.000248046	0.00178367		PIK3CA	1.20332	0.0114366	0.0258283
PSAT1	1.32266	0.0184057	0.0412228		HIP1	1.4431	0.00276388	0.00645217		RPL26	1.98	1.70026e-10	6.79733e-08		PDS5A	1.14824	0.000601155	0.00205261
ISCA1	1.55241	5.05049e-08	7.66958e-07		ZFP36	3.52048	2.00001e-12	3.05738e-11		POLR3K	1.2847	0.00133526	0.00661936		CLCC1	1.34623	6.42174e-07	6.16412e-06
DMTF1	1.21293	0.000234203	0.00102401		TUBGCP6	1.61468	8.13394e-12	1.03877e-10		RPL29	1.88432	4.04399e-07	1.47265e-05		GPSM2	1.58372	1.73101e-08	3.18719e-07
TMEM243	1.93714	5.82343e-14	1.20329e-11		DGCR8	1.20857	0.000217208	0.000629582		TAL1	1.75644	1.29767e-07	6.67358e-06		ZRANB3	1.66491	2.68981e-12	3.17087e-10
TMEM60	1.48842	2.0464e-05	0.000126885		ADORA2A	1.77277	9.71028e-09	6.34041e-08		CMPK1	1.28919	2.26731e-05	0.000289554		ACVR2A	1.66542	1.05905e-09	3.32922e-08
PNPLA8	1.36937	5.23412e-05	0.000282448		A4GALT	1.79225	0.000133652	0.00040305		PARS2	1.18788	0.0194205	0.0539687		POLK	1.33863	1.3013e-06	1.12049e-05
RINT1	1.53671	3.32086e-08	5.37593e-07		APOL3	1.36354	0.00414174	0.00931619		PPAP2B	1.38905	0.000384346	0.00248878		MTIF3	1.45056	3.58048e-05	0.000183165
MTO1	1.20453	0.000148809	0.000694427		BAIAP2L2	1.61022	1.48766e-07	7.71302e-07		DPP4	2.69335	1.34926e-05	0.000196327		UBL3	1.21923	0.00419536	0.0109406
BAI3	1.32855	6.94606e-06	5.02906e-05		MPST	1.26656	0.0342429	0.0614075		LAPTM5	1.96453	2.04004e-07	8.93359e-06		MTERFD2	1.2725	2.96551e-05	0.000157254
SYNCRIP	1.22156	7.52671e-05	0.00038481		RAC2	1.69613	0.000865549	0.00223074		CAMK2N1	1.35877	0.0027337	0.0116399		OCRL	1.29047	0.00413465	0.0108052
CGA	5.85093	0.000294176	0.00124365		LIF	2.97438	0.00583682	0.0126207		TM2D1	1.36548	9.30288e-05	0.000847769		MYOG	2.38982	0.0013246	0.00405517
COQ10A	1.3093	4.97535e-05	0.000270186		APOBEC3F	1.32863	0.0146382	0.028893		NEXN	1.17347	0.00730095	0.0250281		KIAA1191	1.25121	8.64498e-06	5.4822e-05
LTV1	1.40054	1.76162e-07	2.22402e-06		SPECC1	1.51033	0.000233285	0.000673065		DNAJB4	1.23661	0.00843415	0.0281091		CDC7	1.91504	1.69233e-09	4.8251e-08
AHI1	1.24562	0.0157951	0.0362232		PRKRIP1	1.28702	2.8703e-06	1.18331e-05		CLEC7A	2.03225	1.38644e-05	0.000199789		RBBP6	1.23089	2.32223e-08	3.99868e-07
PKIB	3.14396	1.57145e-07	2.02691e-06		FLNC	3.14452	0.000516165	0.00139469		TYW3	1.31422	0.000601445	0.00354884		ZC3H7A	1.20021	0.0130889	0.0290045
TEC	1.41169	0.0276806	0.0580377		SMO	1.92818	4.2776e-05	0.000142369		B3GALT2	1.52845	0.000112138	0.00097855		LDB3	2.43307	2.2573e-06	1.77022e-05
CPM	1.56388	0.00194741	0.00616189		IRF5	1.72171	0.000132906	0.000401296		GBP2	1.43938	0.00294429	0.0122922		FAM213A	1.63909	3.39196e-08	5.46697e-07
KIAA0513	1.37019	2.42149e-06	2.03991e-05		OPN1SW	1.6846	0.0460096	0.0798073		GBP4	1.73024	3.21762e-06	6.70188e-05		ODF2L	1.16177	0.0201904	0.041752
DYNC1LI2	1.12782	0.0178284	0.0401304		GAD1	1.93457	0.0236688	0.0441079		TMSB4Y	2.30775	1.44701e-05	0.000205646		PTGFR	8.59069	0.0483013	0.0870673
ZNF670	1.35721	4.15922e-05	0.000231852		ARHGAP22	2.28826	4.36169e-06	1.74449e-05		AGL	1.64045	0.00180595	0.00841448		TRMT13	1.47333	1.00409e-07	1.32389e-06
KCNK1	1.57317	4.03142e-05	0.000225493		WDFY4	1.85388	0.000145429	0.000435388		TCTEX1D1	2.07721	1.46127e-05	0.000207192		RWDD3	1.5583	8.81651e-10	2.86459e-08
RGS8	1.56697	2.74981e-06	2.27583e-05		DLL4	2.09441	6.49115e-08	3.60641e-07		ARPC5	1.23185	0.000734375	0.00412497		ZNF644	1.64079	1.43384e-12	2.04406e-10
RNASEL	1.23012	0.00048145	0.00188729		DUT	1.35872	1.43891e-06	6.27958e-06		DDR2	1.80499	0.000379929	0.00246638		RPAP2	1.56259	1.7572e-06	1.43625e-05
CEP350	1.29784	1.53589e-05	9.94934e-05		ISLR	3.8964	0.00107778	0.00272526		SLAMF6	1.78803	0.0414932	0.0980671		KIAA0087	4.04282	1.18972e-12	1.77877e-10
SP110	1.44055	3.92892e-05	0.000221126		LOXL1	1.28374	0.0252672	0.0468837		PAPPA-AS1	3.32824	1.49614e-05	0.000210513		HNRNPA2B1	1.43606	1.55001e-10	7.34654e-09
HTR2B	1.51797	9.62512e-05	0.000476465		SOX15	2.1576	3.73863e-12	5.25638e-11		WDR64	1.97678	0.0432558	0.101141		NT5C3A	1.88809	1.26611e-10	6.36166e-09
ITM2C	1.76147	7.51508e-08	1.08224e-06		PLD2	1.89494	2.6591e-08	1.58627e-07		IL24	1.64972	0.00159459	0.00765206		ACO1	1.22352	0.00130877	0.00401689
MFSD9	1.24398	0.0118743	0.0284187		KIF1C	1.66444	2.8819e-07	1.42221e-06		FAIM3	1.48625	0.0112687	0.0352193		KIAA1045	1.5576	0.0333676	0.0638862
ISCU	1.1731	0.00128355	0.00431924		MMP28	3.17494	0.0029426	0.00683262		RFTN2	1.6756	2.59144e-05	0.000321353		DCAF10	1.18209	0.00324902	0.00877661
ALDH1L2	1.46555	0.00236262	0.00726807		MRM1	1.84445	1.30969e-12	2.12204e-11		PQLC3	1.33397	0.00122697	0.00620822		TRIM24	1.19889	0.000696172	0.0023258
STAB2	2.01764	3.8683e-06	3.03393e-05		KRI1	1.90083	1.24634e-12	2.03938e-11		FAM84A	1.38518	7.94791e-05	0.000751476		CALD1	1.88687	0.0391459	0.0729966
SLC41A2	1.3497	5.03904e-05	0.000273196		ILF3	1.33337	1.8815e-08	1.15605e-07		AQP1	2.11343	1.52771e-05	0.000214469		SFTPA1	2.21804	0.00667615	0.0162701
VPS36	1.30094	0.00043571	0.00173473		SLC44A2	1.41629	0.000282237	0.000800626		NOSTRIN	1.93946	2.33264e-09	4.33305e-07		CISD1	1.70018	1.07941e-09	3.37701e-08
CKAP2	1.4406	3.49929e-05	0.00020024		KLK14	2.12447	0.00275447	0.00643643		SGPP2	1.29157	0.0133755	0.0403771		VPS26A	1.33407	3.3156e-06	2.45664e-05
LECT1	4.52196	2.86828e-09	6.83564e-08		SIGLEC9	1.88586	0.0167971	0.0326153		HPGDS	1.96841	0.0148168	0.0436809		CIT	1.80285	0.000283799	0.00107322
TBC1D4	1.78779	0.013073	0.030866		RIPK3	2.38585	7.69727e-09	5.12872e-08		MC4R	16.526	1.56559e-05	0.000219446		IFT81	1.40815	2.96191e-07	3.22698e-06
THSD1	1.48931	0.000157948	0.00073185		ADCY4	3.14624	2.62386e-13	5.29134e-12		VPS72	1.23206	0.00127342	0.00637589		MED13L	1.36636	1.74884e-10	7.90203e-09
BORA	2.04706	3.52266e-15	1.66107e-12		AJUBA	2.66952	0.000980502	0.00250124		BOLA3	1.56128	4.70117e-07	1.62837e-05		RNF11	1.50774	2.89035e-07	3.1639e-06
MED4	1.52486	4.23772e-08	6.60439e-07		NRL	1.49523	5.32822e-06	2.0923e-05		CXCL12	2.17907	1.70469e-05	0.000235002		RASSF8	2.32355	1.13477e-08	2.23916e-07
COG3	1.57772	4.29973e-11	2.06454e-09		TEP1	1.32288	8.01362e-06	3.04736e-05		S100A9	1.85046	0.0127211	0.0387641		BHLHE41	2.13364	5.07457e-09	1.17533e-07
ITM2B	1.24718	0.00217278	0.00676329		EPB41L4A	1.53546	0.0213597	0.0403033		S100A12	3.17038	0.00936754	0.030555		ITPR2	1.83351	3.75227e-05	0.000190568
NUDT15	1.82319	1.68617e-10	6.21416e-09		CDH23	1.7306	8.7952e-05	0.000274891		TGFA	1.6879	0.00504507	0.0187243		C19orf43	1.1188	0.0171802	0.0364457
C7orf25	1.25167	0.000106814	0.000521139		QRICH2	1.88945	3.80393e-11	4.21844e-10		RPE65	4.67291	1.74779e-05	0.000238795		CDH1	2.0897	1.07072e-05	6.60753e-05
SPDYE1	1.18611	0.0467624	0.089855		FOXJ1	2.80696	0.0010235	0.00260046		ANTXR2	1.47614	0.00821054	0.0274894		SPRYD7	1.24547	0.000625409	0.00212318
KDELR2	1.7812	2.01556e-12	1.69252e-10		SEC14L1	1.26725	0.00273878	0.00640473		MRPS18C	1.15582	0.00669914	0.0233785		OPTN	1.12808	0.00716341	0.0172589
NUPL2	1.29047	9.80881e-05	0.000483752		RHBDF2	2.95241	1.58569e-11	1.91595e-10		CGGBP1	1.16376	0.00332888	0.0135231		ATF1	1.09892	0.0133737	0.0295577
NACAD	1.26156	0.00116304	0.0039815		ART1	1.76199	0.00958497	0.0197057		FAM175A	1.45548	0.000202591	0.00152474		SPATS2	1.41749	5.51989e-06	3.77925e-05
MMD2	2.72134	5.06642e-13	6.05009e-11		CHRNA10	1.29914	0.0013173	0.00326837		CLDN1	2.50531	0.010454	0.0332438		CDH10	2.03818	0.00474781	0.0121757
TTC5	1.32217	3.45256e-07	3.92414e-06		CDH24	2.47491	6.80024e-09	4.58716e-08		LAMA2	2.02427	1.80031e-05	0.000244186		IKZF4	1.26712	9.11958e-05	0.000406581
MTHFS	1.14242	0.0398732	0.0787369		KLF16	1.67523	5.34021e-07	2.50404e-06		C1orf106	2.16254	0.0448302	0.103845		KBTBD4	1.22142	0.0031692	0.00857966
ABHD17C	1.6347	7.26932e-08	1.05375e-06		TMEM8A	1.50414	2.48427e-05	8.6723e-05		APOA1BP	1.20034	0.0117672	0.0364677		STIL	1.3267	0.00201539	0.0058321
ALPK3	1.62678	8.52663e-09	1.70997e-07		DOHH	1.43101	6.68565e-05	0.000214106		LRRC58	1.29263	3.04364e-05	0.000363985		AMD1	1.31381	0.000509476	0.00177754
GH2	4.41445	3.2066e-05	0.000186023		MAU2	1.46938	1.04723e-11	1.30921e-10		TMEM183A	1.2775	2.6285e-05	0.00032529		USP45	1.26744	3.14661e-06	2.34828e-05
ACTL6A	1.22399	0.0113364	0.0273204		SHC2	1.5626	8.0639e-05	0.000254017		ARPC2	1.34565	5.08839e-07	1.72649e-05		RAB9B	1.62897	6.61098e-05	0.000309228
MRPL47	1.29456	9.94704e-06	6.89767e-05		LPPR3	2.64199	6.86685e-11	7.16694e-10		KIAA1524	1.37049	0.00631137	0.0223523		FAM199X	1.4173	1.06498e-08	2.13615e-07
GALNT5	4.62485	5.76347e-13	6.70825e-11		ABHD17A	1.37955	1.18668e-09	9.26701e-09		PDE6H	9.15536	1.85628e-05	0.000250087		TTC21B	1.32392	7.27424e-06	4.74382e-05
EPRS	1.70553	5.19785e-12	3.70498e-10		CBFA2T3	1.86121	0.00340441	0.00780831		CHCHD4	1.36801	1.13438e-05	0.000171039		ACVR1C	1.48191	0.00173338	0.00511922
RPS6KC1	1.36469	0.000460669	0.00181881		EFCAB4B	1.54087	0.00461877	0.0102733		SUCLG1	1.41719	5.79614e-06	0.00010309		BAZ2B	1.49513	2.20843e-09	6.01675e-08
SAP130	1.29101	0.0190791	0.0424415		STARD8	1.40979	9.76228e-05	0.000302958		SPTA1	1.76532	0.0453278	0.104603		EXOSC9	1.1054	0.0237438	0.0479237
ABI1	1.35079	1.43584e-05	9.39136e-05		DOCK6	3.11684	1.84591e-12	2.84545e-11		GLRA3	3.05689	1.90929e-05	0.000255173		PLA2G12A	1.32613	0.000591017	0.00202403
YME1L1	1.31275	3.66099e-05	0.000207869		ECSIT	1.135	0.032733	0.0590273		IFI16	1.75547	8.93672e-08	5.23428e-06		PFKFB2	2.73956	5.72092e-13	1.01161e-10
NIPSNAP3A	1.26994	0.00170022	0.00548544		LDLR	1.77802	5.43546e-06	2.13085e-05		ABCC9	2.27142	1.95322e-05	0.00025995		C4BPA	1.58419	3.06723e-05	0.000161867
ODF2	1.77018	3.152e-11	1.61015e-09		ELOF1	1.21797	0.00440515	0.00985172		THOC7	1.42969	1.03366e-06	2.91102e-05		GPR83	6.16354	0.00131902	0.00404212
SMC2	1.46689	2.49369e-05	0.000149901		THEM6	1.31349	1.69707e-05	6.10627e-05		TIPARP	1.49143	0.00182462	0.00847364		ACSL3	1.57695	2.96201e-07	3.22698e-06
OR1J1	2.29095	0.0126829	0.030138		EXOC3L2	1.92496	0.000187057	0.000548958		RPL9	1.59674	2.0403e-07	8.93359e-06		TTPAL	1.38059	1.00653e-06	9.03056e-06
OR13C9	1.91945	0.00208104	0.00652408		PVRL2	1.49973	3.4609e-05	0.00011719		SUCNR1	3.09183	2.01531e-05	0.000266247		ARHGAP40	1.35213	0.00933633	0.0216978
TMOD1	1.50225	0.0203263	0.0447344		APOE	2.57015	0.0002491	0.000715222		RCHY1	1.45017	7.70063e-05	0.000733374		SEMG2	3.13897	0.000114231	0.000490589
STXBP1	1.29515	2.44778e-08	4.13738e-07		FAM98C	1.56761	1.63617e-12	2.5521e-11		CCDC158	1.73503	0.0194884	0.0541377		VAPB	1.31846	5.93736e-06	4.02759e-05
ANGPTL2	1.16982	0.0153504	0.0353328		SAFB2	1.24347	0.00614292	0.0132158		GPC4	2.00748	2.29533e-05	0.000292747		PARD6B	1.24743	0.00137295	0.0041808
ZFP37	2.09682	2.41323e-12	1.94646e-10		ATP8B3	1.4721	0.00497581	0.0109835		FLG2	2.40735	2.33605e-05	0.00029689		CHD6	1.36339	2.83359e-06	2.15157e-05
SLC31A1	2.108	4.91204e-14	1.07499e-11		GDF1	2.03026	5.54461e-06	2.16948e-05		TOPBP1	1.16926	0.0070757	0.0244326		CSE1L	1.33122	2.24296e-05	0.000123503
STX17	1.16723	0.0142595	0.0332107		GTPBP3	1.57672	1.22045e-10	1.19701e-09		SNRK	1.11681	0.00484043	0.018122		STAU1	1.14584	0.00025176	0.000971748
PRPF4	1.32292	1.67836e-06	1.49489e-05		SLC27A1	1.58557	1.89433e-09	1.41325e-08		KIAA1143	1.40722	6.19183e-07	1.97687e-05		RNF114	1.47664	2.24698e-10	9.74575e-09
TEX10	1.28623	0.000314083	0.0013167		NSUN5	1.18454	0.00609064	0.0131177		CDCP1	2.11311	0.0267769	0.0696712		SEMG1	4.38266	1.34783e-05	8.02413e-05
MRPL50	1.42862	7.38762e-05	0.000378469		USHBP1	2.40998	5.72834e-08	3.2115e-07		IDH1	3.49502	2.49132e-05	0.000311881		MTRR	1.56829	2.66057e-05	0.000143106
DPM2	1.16095	0.00522342	0.0141683		COLGALT1	1.66806	1.92854e-10	1.80213e-09		CCR1	1.77708	6.07847e-05	0.000608615		STAMBP	1.21446	1.65253e-06	1.36416e-05
TSTD2	1.27298	0.003178	0.00933453		MLLT1	1.59191	3.07226e-06	1.25917e-05		ZNF148	1.36312	0.00176917	0.0082808		PAIP2B	2.31589	5.46159e-12	5.31591e-10
C9orf156	1.7172	8.89187e-10	2.55502e-08		ACTN4	1.25125	0.00391046	0.00883999		HEYL	1.75	1.71857e-07	7.9613e-06		SNRNP27	1.31248	3.6528e-06	2.65976e-05
RABEPK	1.4875	8.3042e-09	1.67643e-07		ARPC1B	1.56541	1.77236e-07	9.06148e-07		RFC4	1.34293	4.6066e-05	0.000495458		ATP8A1	2.44989	5.95853e-12	5.70715e-10
XPA	1.33985	0.000725745	0.00267151		SCO2	1.39378	1.1732e-08	7.53626e-08		PIGX	1.16112	0.022624	0.0610152		HIF3A	3.42163	5.36023e-06	3.68943e-05
NCBP1	1.3092	5.97479e-05	0.000316282		SSBP4	1.72293	4.47052e-11	4.87043e-10		H2AFZ	1.28194	0.00122713	0.00620822		USP9X	1.45931	4.81628e-07	4.84537e-06
OR1L4	1.47177	0.0106671	0.0259757		GDF15	3.94343	4.82284e-05	0.000158613		PVRL3	2.61905	2.57571e-05	0.000319696		PACSIN1	2.3776	8.99158e-08	1.20993e-06
PDCL	1.28502	0.000458059	0.00181027		KIAA1683	1.42131	0.0168706	0.0327233		BDH2	1.78229	0.00730391	0.0250281		SIRT5	1.42132	6.33421e-08	9.15199e-07
ENPP2	2.48352	6.08293e-06	4.4746e-05		JUND	2.1313	1.98059e-13	4.14369e-12		SHISA5	1.15668	0.00942322	0.030661		MRS2	1.19221	0.000591005	0.00202403
DERL1	1.80484	1.83146e-12	1.5521e-10		HRC	1.70344	0.0247188	0.0459357		POC1A	1.22201	0.00147465	0.00717051		SLC17A3	4.80813	9.94981e-06	6.19631e-05
RANBP6	1.3606	0.000272175	0.00116519		TRPM4	2.03174	7.49631e-07	3.42502e-06		PITX2	1.48269	0.0228943	0.0615838		SLC17A1	3.50594	2.02763e-05	0.000113545
UBAP2	1.22413	1.28007e-05	8.51685e-05		ZBTB46	1.7719	8.47655e-13	1.45162e-11		MAD2L1	1.77547	1.11788e-05	0.000169222		SERPINB6	1.17364	0.000223178	0.000876039
APTX	1.25101	1.49509e-05	9.7327e-05		HELZ2	2.24608	5.77589e-12	7.75395e-11		PNP	2.08294	2.69971e-05	0.000332759		XPO5	1.17367	0.000287198	0.00108475
HINT2	1.16149	0.035125	0.0707426		SAMD10	1.49839	9.59326e-05	0.000298109		HMGA2	2.86046	2.77328e-05	0.000339551		OARD1	1.34526	8.1627e-06	5.22324e-05
RPS6	1.37094	2.3357e-05	0.000141948		LSP1	1.96783	6.87638e-07	3.15738e-06		TMEM144	1.51611	0.0242917	0.0645231		MED20	1.1414	0.0242245	0.0487325
PPIL1	1.34794	0.000108795	0.000529157		TNNI2	3.39037	0.0186422	0.0357561		NPY1R	1.83579	1.38097e-06	3.63414e-05		TCP11	1.62901	0.00128506	0.00395653
TINAG	3.39159	0.00228278	0.00706027		TUBGCP2	1.14876	0.000616214	0.0016362		NPY5R	1.50902	0.0086761	0.0287847		MAD2L1BP	1.15755	0.0034654	0.00927258
FAM8A1	1.70407	1.27264e-10	4.99018e-09		CALY	1.32805	0.0378305	0.0670752		OTUD4	1.10608	0.0462148	0.106143		KLHDC3	1.28005	0.00016242	0.000664938
FHDC1	1.44789	0.000421284	0.0016856		CYP2E1	1.77909	0.000544274	0.00146461		LSM6	1.25544	0.00159524	0.00765206		KLHL31	1.43883	0.00433415	0.0112435
ANKRD42	1.39295	8.6697e-06	6.12753e-05		PNPLA7	2.15988	3.84411e-07	1.84736e-06		RANBP3L	1.54128	0.00390207	0.015311		COL21A1	3.39163	1.71246e-10	7.80286e-09
RNF121	1.20044	0.000315866	0.00132299		PAK4	1.21259	0.000714701	0.00187366		HIST1H4L	2.36306	2.99561e-05	0.000360296		CDH12	1.56952	0.00411171	0.010756
PI15	3.53993	2.39726e-09	5.86245e-08		RBBP8NL	8.03115	3.07303e-07	1.50782e-06		F2RL1	1.84939	0.000712534	0.00403681		RREB1	1.48342	8.84148e-08	1.19385e-06
NEK1	1.28514	0.000242475	0.00105477		LAMA5	2.53082	1.20243e-08	7.70283e-08		GRPEL2	1.22951	0.000448516	0.00281568		ATXN1	1.25583	0.00179819	0.00528177
DDX60	1.87748	0.00230545	0.0071223		POMT1	1.38987	1.10068e-05	4.09181e-05		MMP9	4.56521	3.10025e-05	0.000369498		NUP153	1.25899	2.02323e-05	0.000113339
SORL1	1.2532	0.0299598	0.0619546		UCK1	1.11756	0.0123265	0.0247094		RGS1	2.52199	3.18869e-05	0.000377618		DEK	1.2094	0.000144389	0.000600503
PPP2R1B	1.1875	0.000658426	0.00246415		PRRC2B	1.17906	0.000419164	0.00115309		UTP15	1.22249	0.000797411	0.00439587		RUNX2	1.54646	0.00231576	0.00656091
ALKBH8	1.18548	0.0112384	0.0271186		TRIM28	1.22575	4.6337e-06	1.84366e-05		OLFML2B	4.828	3.22966e-05	0.000380447		SCGB1D2	3.04446	3.84663e-05	0.00019466
SQRDL	1.31052	0.0119238	0.0285168		C16orf13	1.33918	5.06015e-05	0.000165905		UQCRQ	1.35389	0.00025555	0.00182507		CNOT1	1.38108	5.04184e-11	3.09065e-09
HAUS2	1.32035	0.000116285	0.000561093		ATG4D	1.47421	2.53159e-10	2.30475e-09		RPS14	1.83202	3.86159e-08	2.9964e-06		BBS2	1.43	2.31507e-09	6.20614e-08
PAQR5	1.35328	0.00162243	0.00526868		TMEM160	1.29636	0.0166153	0.032293		C7orf60	1.28952	0.00354605	0.0142206		MT1G	3.70595	0.0441102	0.0806589
LRRC49	1.62235	1.13765e-08	2.17259e-07		ZC3H4	1.13939	0.0050864	0.0111971		SLCO4C1	3.23981	3.2981e-05	0.000385337		MT2A	1.55048	0.000198852	0.000791364
TMEM62	1.13987	0.0445237	0.0862169		NPAS1	1.59962	0.000721414	0.00188905		CAMLG	1.35271	4.4884e-05	0.000486149		C16orf70	1.12858	0.0331396	0.0634712
PAK6	1.49998	3.21765e-07	3.71474e-06		MAP3K10	1.64888	5.92986e-13	1.06183e-11		CDCA7L	1.72799	0.00038647	0.00249716		GOT2	1.29932	7.77044e-05	0.000353797
GCOM1	1.94842	0.0096489	0.0238531		ARHGEF16	1.96865	1.12932e-05	4.18993e-05		FABP5	1.27457	0.000112159	0.00097855		GPR18	1.34883	2.57058e-05	0.000139007
IFT172	1.14106	0.0446815	0.0864489		LRRC47	1.20284	0.000329948	0.00092628		COL1A2	3.45908	0.0381064	0.0917609		CLYBL	1.87896	7.5491e-10	2.53799e-08
PPM1B	1.19064	0.0420692	0.0823132		THEMIS2	1.52142	8.54579e-05	0.000267866		FNDC1	2.80368	0.0113733	0.0355041		C17orf53	1.17701	0.0358896	0.0679093
PNPT1	1.15579	0.00735472	0.0189643		HIP1R	2.47159	1.70721e-08	1.05816e-07		BRI3	1.33708	0.029502	0.075186		UPF3B	1.26903	6.69569e-05	0.000312001
CUZD1	2.32509	1.41093e-13	2.38045e-11		PPAN	1.26705	3.35671e-05	0.000114067		CTSB	1.4397	1.48001e-06	3.80138e-05		44445	1.44843	8.61032e-05	0.000387251
KIF20B	1.50189	0.000299993	0.0012642		C19orf66	1.60379	1.05556e-06	4.70135e-06		MMRN1	3.47335	3.38895e-05	0.000393203		TMEM255A	2.20127	1.5984e-05	9.29325e-05
DNAJC13	1.25971	0.0040478	0.011419		DNMT1	1.28894	2.32258e-07	1.1635e-06		C8orf48	1.62823	0.00597418	0.0213746		NDUFA1	1.41091	1.36321e-06	1.16548e-05
ATIC	1.36186	3.09416e-05	0.000180011		PLXNA3	1.74017	2.90983e-06	1.19793e-05		PIEZO2	2.13978	3.83337e-05	0.000433021		ATP5S	1.23177	3.81067e-07	3.97144e-06
MSTN	3.32018	4.26811e-06	3.31184e-05		LRP3	1.57472	3.44253e-07	1.67439e-06		ORC5	1.31588	2.25186e-05	0.000288222		MRPS7	1.22011	2.50227e-05	0.00013567
CDK6	1.5099	2.79955e-06	2.30473e-05		HSD17B3	2.4922	0.0113117	0.0228897		ALDH7A1	1.53217	0.00021511	0.00159648		PLGLB2	1.52399	0.000103519	0.00045215
MDH1B	1.60653	2.02841e-08	3.52946e-07		UBA1	1.11487	0.0134918	0.0268405		COX6C	1.39876	0.000516919	0.00313941		INSIG2	1.32701	9.06064e-05	0.000404332
WDR12	1.23562	0.0233936	0.0503777		POLN	1.40149	0.00458175	0.010198		DCAF13	1.30164	0.000124595	0.00105494		POLR1B	1.11486	0.0406324	0.0752431
CDK7	1.40785	3.42573e-07	3.89846e-06		EPS8L1	2.91601	1.05524e-06	4.70135e-06		PDP1	1.18351	0.0325708	0.0813727		PSD4	1.87907	8.89527e-06	5.61801e-05
PARP9	1.34438	0.00612382	0.0162502		LILRB2	1.7413	0.000500599	0.001357		NUDT2	1.36953	1.15854e-05	0.000173649		GRIA3	2.69353	0.0124896	0.0278879
MNS1	1.33948	0.00366561	0.010509		ZNF341	1.50504	6.25339e-09	4.24354e-08		TMEM65	1.38552	0.000274246	0.00192296		THOC2	1.2742	0.00879612	0.0206038
USP8	1.22938	0.0147965	0.0342489		GGT7	1.59763	1.06554e-13	2.42817e-12		FXN	1.2395	0.00461677	0.0174483		MED1	1.29483	8.94977e-07	8.17617e-06
SPPL2A	1.24575	0.00775531	0.0198225		ACSS2	1.18938	0.0163014	0.0317568		PRSS37	1.39175	0.012376	0.0379514		GNRH2	1.34476	0.000173696	0.00070509
HERC3	1.38325	1.73281e-05	0.000110036		EMC8	1.29485	4.68128e-05	0.000154558		CPA6	2.25716	0.0352288	0.0863427		MKKS	1.35726	0.00019884	0.000791364
HERC6	1.98369	0.00222715	0.00690581		GSE1	1.60806	2.77752e-07	1.37345e-06		AC010441.1	2.1922	4.04193e-05	0.000450018		MCM8	1.28567	0.000204908	0.000811424
HERC5	2.32653	4.5861e-09	1.01735e-07		RP11-178L8.4	1.80364	2.61423e-06	1.08646e-05		CYBB	1.8488	5.21099e-05	0.000541475		MRPS26	1.20084	0.00104286	0.00330944
COPS4	1.41051	1.42554e-08	2.62773e-07		CHMP1A	1.47078	1.65276e-08	1.02753e-07		ZNF367	1.35134	0.00499901	0.0185908		CITED1	2.32565	1.74708e-08	3.20647e-07
PRKG2	1.66664	0.00250567	0.0076475		PRR7	1.61668	2.37871e-05	8.34531e-05		TMEM155	3.31111	4.06405e-05	0.000452135		HNRNPR	1.34438	4.1664e-07	4.29966e-06
SEC31A	1.79026	1.14881e-15	9.18548e-13		NFATC1	2.55385	5.95236e-08	3.32616e-07		NDUFB6	1.24815	0.00312355	0.0128567		ARMCX5	1.22525	0.0011376	0.00356827
AGPAT9	1.65713	0.000133612	0.000632138		RAB11FIP4	1.32686	0.00745439	0.0157235		STOML2	1.1955	0.00287255	0.0120555		DYNLRB1	1.32139	8.96375e-09	1.85426e-07
BBS7	1.67776	8.03142e-11	3.46708e-09		MRPS25	1.21015	0.0109423	0.0222254		MELK	1.38624	0.0237863	0.0635246		PLAGL2	1.18889	0.00063616	0.0021531
KIAA1109	1.57825	8.78336e-08	1.23114e-06		CAPN7	1.18359	0.00833709	0.0173792		ARHGAP12	1.41945	0.000815057	0.00447978		UROD	1.15586	0.00614499	0.0151483
RAP1GDS1	1.31345	2.09272e-06	1.80766e-05		ZFYVE20	1.15933	0.00126115	0.00313922		LRFN5	1.56638	0.00183	0.00849626		ST3GAL3	1.13086	0.0191387	0.0398842
PRDM5	1.78899	1.2764e-09	3.46722e-08		GALNT15	1.77634	6.8462e-06	2.63558e-05		LRRC18	1.71627	0.0440451	0.102427		TMEM53	1.98584	8.68253e-12	7.32439e-10
TRPC3	3.26573	3.38027e-11	1.70793e-09		KCNC3	1.58501	1.51109e-06	6.58194e-06		SPTSSA	1.98029	4.74673e-10	1.39859e-07		KLC1	1.07003	0.0482783	0.0870429
NAAA	1.59962	7.47006e-07	7.48634e-06		NAPSA	1.33921	0.0172581	0.0333927		PGM2L1	1.67428	0.00946453	0.030784		TUBGCP3	1.17397	0.00499003	0.0127017
NUP54	1.21789	0.00213007	0.00665513		NR1H2	1.41589	2.39589e-08	1.44083e-07		FOLR2	1.81363	0.000152507	0.00123411		THRA	1.22036	0.00183617	0.00537778
G3BP2	1.24587	0.00281715	0.00843632		MGAT1	1.21805	0.00387584	0.00877259		ZNF22	1.37766	4.31041e-06	8.32819e-05		PRRG2	1.39434	0.000197632	0.000788094
USO1	1.6546	5.72795e-15	2.39662e-12		GFPT2	2.21382	0.021358	0.0403033		ARF6	1.10643	0.0213097	0.058051		BECN1	1.13736	0.000527269	0.00182931
ANXA3	1.80773	0.000294887	0.00124637		AOC3	1.96998	0.0055201	0.0120135		CLEC1B	2.36157	0.0280957	0.0723845		PRKCG	3.59612	0.00498652	0.0127011
GABARAPL1	1.4412	3.21783e-07	3.71474e-06		ACAP3	1.9019	6.03323e-10	5.05241e-09		KIAA1462	1.91844	2.16089e-08	2.06973e-06		DACH2	2.99983	0.00814236	0.0192922
KIF21A	1.33597	3.92944e-05	0.000221126		C1orf159	1.88086	4.49333e-13	8.42327e-12		FUNDC2	1.51348	4.89138e-07	1.67198e-05		TIMM17B	1.2796	9.35545e-05	0.000415185
CPNE8	1.33467	0.00880322	0.0220557		ANO1	1.82973	0.0092358	0.0190671		ARHGAP42	1.78626	1.3198e-08	1.47098e-06		ATG14	1.22779	2.48509e-05	0.000134909
FGD4	1.40045	0.000161743	0.000745501		PPFIA1	1.37592	0.0019976	0.00478955		ISCA2	1.14667	0.0258653	0.0677485		KTN1	1.32416	4.06509e-05	0.000203975
ALG10	1.32069	9.61136e-06	6.70789e-05		TMEM204	1.86141	4.18406e-09	2.93011e-08		IFI27L1	1.32849	0.00572827	0.0206971		HSPA2	1.47183	0.0149479	0.0324335
KLRG1	1.75245	1.88728e-06	1.64836e-05		THOC6	1.21979	0.00272613	0.00638025		CLMN	1.2247	0.0407123	0.0965951		TRMT5	1.38788	1.56541e-05	9.12198e-05
TAPBPL	1.25479	0.00127029	0.00428177		TRAF7	1.36458	4.02551e-06	1.61576e-05		PTER	1.27368	0.0118149	0.0365774		SGPP1	1.24459	0.00102588	0.00326366
CDKL3	1.27956	0.00202642	0.00637776		BARX1	4.30152	0.0219831	0.0413362		SVOP	1.63456	0.00901594	0.0296979		RHOT1	1.5482	6.28085e-08	9.11641e-07
SLC38A4	2.66227	0.000349516	0.00143633		NPHP4	1.50861	4.08583e-08	2.35322e-07		FBN1	1.61117	0.00409853	0.0158745		OMG	1.33932	7.33185e-05	0.000336962
PPFIA2	1.69803	0.00010877	0.000529157		MAP1B	1.33495	0.0107255	0.0218259		DEPDC4	1.32276	0.00897177	0.0295919		HNRNPH2	1.18694	0.00182661	0.00535319
LLPH	1.36654	1.37763e-05	9.0783e-05		TNS4	5.83934	0.000478944	0.00130466		FABP4	5.35316	4.1564e-05	0.000460181		CANX	1.23105	0.0318911	0.0614566
INHBE	3.18365	1.39843e-06	1.27692e-05		STARD3	1.88437	3.53174e-11	3.95066e-10		SGPL1	1.451	9.18688e-05	0.000839312		HIVEP3	1.1611	0.0157953	0.033998
POC1B	1.35367	2.2748e-05	0.000138752		RARA	1.81692	2.31257e-10	2.1222e-09		FRS2	1.2254	0.000477544	0.00295295		EDN2	1.86767	0.000288343	0.00108884
GAS2L3	1.36466	0.00828155	0.0209467		PIAS3	1.31346	1.44881e-05	5.2812e-05		CCT2	1.46891	4.06538e-08	3.10225e-06		MASP1	3.09827	1.74458e-06	1.42862e-05
TMEM132B	4.71044	1.60443e-11	9.22043e-10		LLGL1	1.2219	0.00480739	0.010649		TNFSF8	2.07298	4.35592e-05	0.00047625		BEST3	5.87585	1.82799e-08	3.31853e-07
GIT2	1.19889	0.0186291	0.0416171		LGALS3	1.69867	0.00209352	0.0049975		TRIM44	1.11674	0.013039	0.0395543		RAB3IP	1.9664	9.70502e-13	1.52543e-10
FAM222A	1.35571	0.00109817	0.00380048		PODNL1	3.22321	1.65273e-07	8.49222e-07		PPFIBP2	1.31237	0.00297356	0.0123877		AUNIP	1.38103	0.000175668	0.000711414
SLC7A1	1.16512	0.00601431	0.0159808		ZSWIM4	1.63448	3.54224e-08	2.06014e-07		CYB5R2	1.45616	0.000386226	0.00249716		EMC1	1.22584	2.96544e-05	0.000157254
NABP2	1.1742	0.00580035	0.0154848		FBXW9	1.5326	1.09757e-07	5.83873e-07		SERPINB7	2.29984	0.0433835	0.101285		EPS15L1	1.14048	0.0181368	0.0381096
GALNT6	1.63142	0.0041231	0.011608		RFX1	1.38466	0.00973669	0.0199975		RPL27A	1.37561	1.28579e-05	0.000189014		SYNGR3	1.47608	0.0166836	0.0355327
C12orf10	1.28231	0.000207199	0.000922835		C19orf57	1.29199	0.024276	0.0451675		CDYL2	1.77714	7.31685e-05	0.000707077		MACF1	1.1533	0.000661857	0.00222637
SMIM2	1.84349	7.17669e-05	0.000368966		DCAF15	1.4234	1.63094e-07	8.38601e-07		CENPN	1.27886	0.0106974	0.033801		METTL16	1.1605	0.00286729	0.00786779
HNRNPA1L2	1.24072	0.0031625	0.00930334		CC2D1A	1.46832	4.48139e-06	1.78732e-05		FAM96B	1.34827	0.000171189	0.00133965		VIL1	1.24604	0.00173656	0.00512688
RBM26	1.21795	0.000884706	0.00316163		RTBDN	1.70642	0.00401571	0.00905012		VCAM1	2.14028	4.42913e-05	0.000481799		PNKD	1.31365	3.32563e-05	0.00017252
CUL4A	1.22688	4.52317e-05	0.000248749		TRIM21	1.35612	0.00427135	0.00957886		NGFRAP1	1.30509	0.0012938	0.00645669		ECHS1	1.7195	2.77428e-07	3.04427e-06
TSSK4	1.50921	6.83953e-09	1.42768e-07		GAS2L2	2.51886	0.00444368	0.00992414		SLFN5	1.62417	9.08372e-08	5.30316e-06		PTPN12	1.18818	0.00589086	0.0146258
MDGA2	3.81623	0.00230638	0.00712367		NUP210	1.31601	0.00012206	0.000372022		SAAL1	1.53333	8.04908e-05	0.000756792		POR	1.47552	0.00291094	0.00796492
TMX1	1.31742	7.57328e-05	0.000386976		EMILIN2	2.37526	3.29777e-08	1.93109e-07		C18orf54	1.68513	6.61236e-07	2.06439e-05		CASD1	1.53089	1.13997e-07	1.47328e-06
C14orf37	1.64708	7.64196e-07	7.63437e-06		SLX1A	1.61374	5.90272e-09	4.02839e-08		GPR182	1.41127	0.0253495	0.0666825		GAL3ST1	1.36506	0.00722741	0.0174051
SYT16	4.09437	3.39923e-10	1.12028e-08		TRIM5	2.04947	3.03538e-07	1.49133e-06		ZBTB39	1.27125	0.000581512	0.00345815		YWHAH	1.22316	0.0138422	0.0304461
ADAM21	2.11676	1.46798e-06	1.33446e-05		TRIM22	1.81149	8.77854e-06	3.31971e-05		PIP4K2C	1.46408	0.00217027	0.0097203		GNAZ	1.27218	7.47623e-05	0.000342265
RDH12	2.55819	9.81558e-08	1.35212e-06		RRP8	1.23535	6.96661e-05	0.000222092		YWHAB	1.41134	7.30655e-08	4.60162e-06		MCHR1	2.96489	7.96548e-07	7.44714e-06
EFCAB11	1.20532	0.00344674	0.0099887		ILKAP	1.24447	1.18886e-05	4.39373e-05		DEPDC1	2.20586	4.74477e-05	0.000505541		NAA38	1.19002	0.00687152	0.0166607
AK7	2.13148	1.26249e-08	2.37446e-07		PTPRE	1.50479	0.00108322	0.0027372		MS4A14	1.14462	0.0352023	0.0863161		MKLN1	1.29831	0.000184796	0.000742345
SLC24A4	3.71208	4.44917e-08	6.91553e-07		RAP1GAP2	1.63925	0.000255976	0.00073267		VCAN	4.62533	4.91482e-05	0.000517827		NDUFA5	1.28632	0.00298485	0.0081405
C14orf79	1.34268	1.28469e-08	2.40622e-07		CLUH	1.52817	9.29103e-10	7.42879e-09		SNRPD1	1.38354	3.01129e-06	6.41783e-05		CHN1	1.33475	0.010801	0.0245846
WARS	1.19617	7.38827e-05	0.000378469		INPP5K	1.4332	5.50906e-08	3.10391e-07		ACSF2	1.50978	0.00113297	0.00581216		OSGEPL1	1.38033	1.68983e-07	2.03443e-06
WDR20	1.22761	0.000123548	0.000590469		MYBBP1A	1.78599	2.37049e-12	3.54424e-11		CRK	1.19195	0.000687261	0.00392777		ORMDL1	1.27624	0.000448808	0.00159859
MFAP1	1.42296	7.53799e-09	1.54714e-07		UBE2G1	1.21058	0.00809903	0.016948		TBC1D2B	1.19618	0.0334425	0.0829501		HAT1	1.49381	4.59491e-06	3.23762e-05
SERF2	1.26184	0.000106835	0.000521139		EEFSEC	1.25216	4.13645e-07	1.9756e-06		ATP5L	1.31995	0.00061166	0.0035926		PSMG2	1.26935	0.000761433	0.002515
FGF7	5.34673	2.26822e-10	7.91508e-09		ITGB4	3.8143	1.41132e-09	1.08595e-08		CD3D	1.34697	0.0210869	0.0575951		TMOD2	1.46885	1.36106e-05	8.09241e-05
GCNT3	3.92678	1.40661e-06	1.28247e-05		H3F3B	1.30256	0.000823528	0.00213185		STIM1	1.21496	0.00326439	0.0133173		TTBK2	1.24	3.66004e-07	3.84652e-06
TLE3	1.83402	1.84711e-06	1.61778e-05		TRIM47	1.86903	1.83591e-06	7.84725e-06		TRIM68	1.29027	0.00374028	0.0148018		ELL3	1.22225	0.00237671	0.00670576
UBE2Q2	1.68504	8.98722e-09	1.78483e-07		KDM6B	1.44901	1.90044e-05	6.78754e-05		LPO	1.5862	0.0197497	0.0546985		NARG2	1.273	1.90139e-05	0.00010786
ETFA	1.14887	0.00305813	0.00904632		SLC52A1	1.8523	0.000429078	0.00117896		TPM4	1.46353	0.000746633	0.00417597		KNSTRN	1.27053	0.00305987	0.00831416
WDR61	1.30879	0.000110797	0.000537333		GPS2	1.35973	1.12331e-07	5.96712e-07		GPX4	1.21554	0.000528706	0.00319938		CLN6	1.77668	1.07065e-05	6.60753e-05
NCOA2	1.17404	0.000460686	0.00181881		XAF1	1.92498	2.24331e-06	9.44289e-06		TRAPPC2L	1.10429	0.0468809	0.107326		ARPP19	1.33124	7.70627e-06	4.96752e-05
USP3	1.24562	0.00461227	0.0127439		DLG4	1.32399	0.000740587	0.00193101		RPL13	1.34525	0.000199025	0.00150434		CALML4	1.99962	3.93074e-11	2.60022e-09
BBS4	1.34301	1.0726e-05	7.3274e-05		MTSS1L	1.27542	0.0162395	0.0316498		CYP2S1	1.87889	0.000120511	0.00103079		PSMA1	1.2149	0.000184793	0.000742345
LINS	1.53909	3.11802e-07	3.62045e-06		HSPA12B	2.29481	2.81911e-10	2.54356e-09		AXL	1.61855	1.12449e-06	3.0957e-05		PALLD	1.32373	0.0108488	0.0246767
PCSK6	1.96363	5.06416e-06	3.82785e-05		PCED1A	1.57964	8.91927e-13	1.51208e-11		ANKRD33	4.53749	0.0243047	0.0645435		KCNC1	1.59031	2.14231e-06	1.69547e-05
ABHD2	1.15976	0.0344881	0.0697117		RIN2	1.25	0.0479806	0.0827819		LAIR1	1.50666	0.00140727	0.00688567		RPAIN	1.10229	0.0349591	0.0664151
NTRK3	1.67126	3.43213e-05	0.000197304		KIAA0907	1.16977	0.00495597	0.0109425		PPP1R14A	1.62561	1.92648e-07	8.61993e-06		CDH20	3.75564	7.96027e-08	1.1015e-06
PMM2	1.84023	1.22419e-10	4.85191e-09		ATP1A4	1.65762	0.011043	0.0224052		GLOD4	1.11796	0.0314788	0.0792682		ATP1B2	1.42896	0.00448964	0.0115848
C16orf58	1.38248	7.64268e-07	7.63437e-06		NES	2.20105	2.09108e-07	1.05445e-06		C19orf48	1.29103	0.00963262	0.0311944		FXR2	1.16331	0.00970937	0.0224149
CDKN2A	1.86142	1.06529e-05	7.28822e-05		HAPLN2	2.53822	6.40877e-06	2.48382e-05		KLK11	4.57615	0.00347845	0.0140006		MPDU1	1.19012	0.00680834	0.0165354
TXNL4B	1.41666	3.3483e-08	5.41558e-07		IGHMBP2	1.47175	7.1975e-10	5.89521e-09		CD300C	1.54285	0.00837676	0.0279631		PHF20L1	1.22152	2.60686e-05	0.000140628
CDKN2B	1.81365	2.9372e-05	0.000172139		DPH2	1.48167	2.79303e-06	1.15502e-05		ICT1	1.1827	0.00434003	0.0165961		AP1M2	1.47785	2.51632e-05	0.000136384
CDKN2C	1.3212	0.000613425	0.00231995		MUTYH	1.51694	1.08069e-08	6.99823e-08		TMEM68	1.49648	7.70457e-07	2.29665e-05		CDH22	2.80327	0.0156216	0.0336947
ZSCAN32	1.28028	0.00554286	0.0148964		LPIN3	2.03482	1.74904e-06	7.51338e-06		TMEM99	1.61933	1.65835e-05	0.000230057		MTUS1	1.53363	1.5662e-06	1.30216e-05
TIGD7	1.68449	7.54833e-14	1.49262e-11		ZSWIM3	1.08527	0.0461157	0.0799537		SDHAF2	1.15183	0.0426872	0.100182		RAB2B	1.34817	4.07446e-08	6.40487e-07
COPS3	1.14353	0.0151025	0.0348433		RBM38	1.70601	0.0168051	0.0326265		FTH1	1.13478	0.002084	0.00944657		REEP5	1.24742	2.09414e-05	0.000116701
ZNF287	1.13735	0.0196936	0.0435771		FBXO44	1.38327	5.43534e-05	0.000177321		RPSA	1.50246	3.00757e-08	2.56061e-06		GAMT	1.35823	0.00210145	0.00604698
MYO19	1.19145	0.000546838	0.00210442		RSG1	1.32967	0.00290622	0.00675447		CTNNB1	1.4286	1.23012e-08	1.41387e-06		ERMARD	1.18614	0.000181431	0.000731063
RASL10B	2.12104	7.23999e-10	2.11708e-08		CASP9	1.58649	2.02323e-08	1.23412e-07		PBK	1.54246	0.000342811	0.0022908		PHF10	1.49836	1.64091e-08	3.05441e-07
SKAP1	1.35683	0.0167165	0.0379872		MPRIP	1.40086	2.64483e-06	1.09719e-05		LMBRD1	1.49469	7.47e-07	2.23735e-05		GALNT8	1.7471	0.000913911	0.00295052
ARSG	1.67156	4.19319e-10	1.32269e-08		CHI3L1	7.02289	0.0155492	0.0304558		HIST1H2AE	1.60099	2.64623e-05	0.000327044		FAM155B	1.89016	3.87354e-09	9.44525e-08
ABCA8	2.30525	3.9614e-08	6.23718e-07		PIK3C2B	1.45819	3.52454e-05	0.000119169		MMADHC	1.31555	4.9164e-05	0.000517827		ACE2	1.75036	2.31609e-06	1.80861e-05
PTRH2	1.4205	1.01566e-08	1.9849e-07		SLC39A11	1.61867	2.81894e-07	1.39281e-06		INSM2	1.60144	0.0452091	0.104401		NCAN	2.86313	3.32835e-09	8.3618e-08
SS18	1.17253	0.0166495	0.0378567		BTBD2	1.29917	2.81225e-06	1.16192e-05		FILIP1L	1.31676	5.59109e-06	0.000100428		KIF1A	1.33195	0.00011602	0.000496534
TAF4B	1.39897	0.00148188	0.00487793		PRAM1	2.01516	4.10428e-07	1.96097e-06		KCNG4	3.45834	0.0122304	0.0375814		RTN4IP1	1.40687	2.00896e-05	0.000112837
AFG3L2	1.1631	0.003754	0.0107199		SUV420H2	1.57705	3.51948e-07	1.70638e-06		STIP1	1.22534	0.0214817	0.0584477		QRSL1	1.4771	3.24592e-08	5.28252e-07
IMPA2	1.93284	6.23256e-10	1.86315e-08		ZNF414	1.522	5.68463e-08	3.18931e-07		SDPR	1.72737	3.59218e-06	7.30848e-05		C6orf203	1.29434	4.29929e-06	3.05546e-05
GNAL	2.88718	1.8345e-15	1.26397e-12		PDE6B	1.43721	4.7947e-05	0.000157805		CD200R1	2.0911	5.06253e-05	0.000529579		STK33	1.50326	3.93511e-08	6.22777e-07
SLC39A6	1.61329	5.3616e-10	1.63245e-08		HSPBP1	1.33057	4.60228e-06	1.83234e-05		SNRNP48	1.32378	5.91849e-06	0.000104918		NDUFA10	1.22818	6.5735e-06	4.36257e-05
C18orf21	1.28219	4.21606e-05	0.000234458		CSNK1G2	2.01266	1.21861e-17	1.62394e-15		CRYGA	3.63007	0.0217512	0.0590413		KLHDC7B	2.5688	2.15389e-05	0.000119307
GALNT1	1.7454	8.43031e-08	1.19354e-06		MACROD1	1.49638	7.4741e-05	0.000236915		DYNLRB2	1.98774	0.0143017	0.0425638		SULT4A1	1.46184	5.26064e-05	0.000254521
ADCYAP1	11.2215	4.84503e-05	0.000264392		WDR74	1.18737	0.000576286	0.00154044		BMP5	2.48684	5.07317e-05	0.000530088		UBAC1	1.35083	3.17254e-05	0.000166036
MEP1B	1.59702	0.000863088	0.0030946		LARGE	1.40616	0.000381078	0.00105686		ADAM9	1.57232	1.62145e-09	3.38847e-07		ZNF337	1.13085	0.0165443	0.0352922
SLC25A52	2.265	3.57453e-09	8.23755e-08		ADCK2	1.17048	0.00761137	0.0160317		ZNF30	1.16493	0.0475525	0.108507		CEP85	1.42973	3.0106e-07	3.26837e-06
GAREM	1.45061	0.0103246	0.0252635		AGAP3	1.77696	5.81046e-13	1.04452e-11		ZFY	2.25602	5.33632e-05	0.00055132		EIF2S3	1.20445	0.0094101	0.0218334
ESCO1	1.33193	5.36014e-06	4.01193e-05		KRBA1	1.90139	2.2776e-05	8.01807e-05		SLC16A4	1.21158	0.00359746	0.0143673		SMPDL3B	1.43663	0.00240888	0.00677773
C18orf8	1.3441	1.05178e-08	2.04033e-07		MICAL2	2.26582	0.00840574	0.0175106		PKIG	1.09509	0.0241984	0.0643171		ATPIF1	1.30336	1.14122e-05	6.9703e-05
NPC1	1.35604	4.89939e-07	5.22015e-06		RNF122	1.71656	0.000315949	0.000890501		CXXC4	1.36688	0.00788647	0.0265629		MED18	1.15454	0.0135474	0.029892
TP53	1.22129	0.000108778	0.000529157		DPF2	1.19696	0.000844492	0.00218091		TSPAN5	1.38985	0.00291542	0.0122023		CLIP1	1.43691	1.22319e-06	1.06156e-05
RAB40B	1.37779	9.68976e-05	0.000478632		MEN1	1.4782	6.14076e-10	5.12612e-09		USP39	1.15899	0.00214832	0.00964836		SLC6A8	1.45218	1.98182e-05	0.000111629
CDKN3	1.92302	4.35926e-06	3.3726e-05		C14orf159	1.26117	0.000316106	0.000890501		RNF181	1.20235	0.00172413	0.00812589		PNCK	1.7099	0.0105883	0.0241527
TNFRSF11A	1.72106	1.54745e-06	1.39709e-05		LOXL2	1.67893	1.09774e-07	5.83873e-07		ADAM29	3.44402	5.41206e-05	0.000557578		DUSP9	8.76606	2.91427e-05	0.000154984
STAC2	1.77881	0.000484591	0.00189488		CTIF	1.60899	1.34155e-06	5.88248e-06		STXBP6	1.49668	0.000885103	0.00478877		ZNF236	1.13362	0.0134897	0.0297852
FKBP10	2.1201	3.70443e-07	4.16664e-06		CDHR2	1.70339	8.89619e-05	0.000277843		LGALS9	1.54328	8.73641e-05	0.000807793		NOL11	1.3151	2.58889e-05	0.000139864
TXNL4A	1.42414	0.000338219	0.00139741		IRAK2	1.39916	0.00868122	0.018021		SIGLEC7	1.49168	0.00134459	0.006656		UBE4B	1.19196	0.000315839	0.00117743
ZFP14	1.30101	4.6102e-05	0.000253013		CAMK1	1.357	0.000314392	0.000886351		ATP5I	1.22829	0.0152389	0.0446964		PKDREJ	1.37063	6.47218e-05	0.000303786
IFNAR1	1.31606	2.08751e-05	0.000128956		BHLHE40	1.44386	0.0215196	0.040552		ROR2	2.72579	0.0345956	0.085102		SLC35D2	1.11822	0.0127529	0.0283777
URB1	1.61427	5.72626e-10	1.72633e-08		EDEM1	1.69021	5.82571e-07	2.71227e-06		PARM1	1.40227	0.0275258	0.0712355		RGN	2.31484	1.0477e-05	6.47856e-05
GEMIN7	1.52384	3.97672e-09	8.97323e-08		GSTM5	1.97331	0.03213	0.058088		GCSAML	1.73597	0.00237092	0.0104509		PPIL4	1.36296	7.70588e-06	4.96752e-05
CARM1	1.13857	0.0156668	0.0359658		SYT6	1.81077	0.0484391	0.0834938		PRELID1	1.42916	1.74006e-05	0.000237916		LATS1	1.2242	9.71928e-05	0.000428744
ZNF473	1.3267	9.44766e-07	9.14019e-06		TRIM45	1.50712	2.72529e-05	9.41915e-05		CXCL11	1.86946	0.00518487	0.0191082		RBM39	1.19032	0.000515364	0.00179465
RPS11	1.60068	5.98538e-07	6.18724e-06		CDHR5	1.79748	5.5661e-10	4.70623e-09		B3GALNT1	1.22169	0.0165588	0.0476934		ZNF141	1.18083	0.0110414	0.0250682
ZNF614	1.34151	2.17177e-05	0.00013328		CMPK2	1.70043	1.27544e-05	4.69214e-05		SHE	1.70487	2.70763e-07	1.07605e-05		GINS2	1.53241	5.69635e-07	5.57438e-06
PRKACB	1.65123	1.68187e-09	4.39966e-08		ERN2	3.64245	0.0441959	0.0770171		P2RY12	1.97661	0.00252324	0.0109501		COX7B	1.51319	4.09959e-07	4.23547e-06
PIGK	1.55976	1.82033e-06	1.59872e-05		RBM17	1.21909	0.00140347	0.00346021		SNUPN	1.13382	0.0407117	0.0965951		GJA9	1.70729	6.66014e-06	4.41528e-05
LMO4	1.64064	0.000658443	0.00246415		ANKRD16	1.42066	3.51909e-07	1.70638e-06		ARL13B	1.2679	0.00215901	0.009683		KIF3A	1.40471	0.000107566	0.000466767
SLC44A3	2.47054	9.84041e-13	9.88881e-11		IL15RA	1.75287	0.00170801	0.00415245		PTK2	1.23004	0.000282453	0.00197352		PSME3	1.50809	1.77688e-07	2.12188e-06
PSMA5	1.17813	0.00358049	0.010303		KCTD1	1.43549	2.69168e-05	9.31755e-05		PTAFR	1.66255	9.29676e-05	0.000847769		PSMC3IP	1.19658	0.00470977	0.0120955
ALDH9A1	1.60638	1.19261e-06	1.11955e-05		LRP4	2.91732	2.03522e-05	7.23094e-05		CRYGC	2.30361	5.48161e-05	0.000563167		VPS25	1.29175	4.44493e-08	6.88645e-07
NME7	1.5437	4.27338e-10	1.34108e-08		MYBPC3	5.04618	7.57665e-06	2.89737e-05		IL8	1.82025	0.0159186	0.0462323		CKMT2	1.18563	0.00608746	0.0150293
TMCO1	1.70293	2.33584e-09	5.72748e-08		FAM127A	1.24101	0.00098601	0.00251424		SDC2	1.43982	0.00390641	0.015311		CHD1L	1.60085	1.01914e-09	3.24256e-08
XCL2	1.7298	0.0186748	0.0417088		PHC2	1.30272	7.93942e-07	3.61587e-06		MMP1	3.35279	5.70633e-05	0.000578816		FMO5	4.99959	3.46861e-14	1.59515e-11
MGST3	1.64022	6.03141e-07	6.22783e-06		CDK11A	1.98597	4.29909e-15	1.66443e-13		TM2D2	1.2093	0.00727119	0.0249381		PRKAB2	1.44969	0.00012276	0.000520799
UFC1	1.37725	6.77166e-05	0.000351187		RNF138	1.25256	0.00537999	0.0117464		CLIC4	1.99556	1.28839e-07	6.67358e-06		PDHA1	1.18774	0.00130882	0.00401689
CDR2	1.89051	9.2867e-17	2.84637e-13		DAGLA	1.58368	1.90008e-06	8.09277e-06		SLC38A11	1.74963	4.70248e-06	8.83447e-05		RAI2	1.93314	2.08755e-08	3.67017e-07
NR1I3	1.99938	0.000694623	0.00257411		SLC43A3	1.74704	0.00013366	0.00040305		GPR183	1.48283	0.000206255	0.00154542		MCCC2	1.32598	1.73138e-08	3.18719e-07
PIGM	1.2908	1.46498e-05	9.56562e-05		DHX34	1.81143	2.29193e-13	4.71988e-12		METTL15	1.35099	0.00130061	0.00648023		THAP1	1.13595	0.00863716	0.0202909
TOR1AIP1	1.19448	0.0031628	0.00930334		C5AR2	2.55909	7.05389e-06	2.70873e-05		ZEB2	1.73893	2.75613e-06	5.96313e-05		RHPN2	1.19545	0.0276131	0.0543761
FAM163A	2.02938	2.61701e-08	4.38313e-07		PDGFRA	1.85741	0.000845694	0.0021837		PCBP1	1.14562	0.00264013	0.0113122		LRRC9	1.57262	1.94071e-05	0.000109814
LHX9	2.41783	0.0313404	0.0643319		GGACT	1.61475	0.000369006	0.00102677		HINT1	1.48381	2.10871e-06	4.94633e-05		ABHD12B	1.97849	3.79462e-05	0.000192452
CGN	2.07693	3.66043e-05	0.000207869		COL4A2	2.81846	1.36386e-09	1.0508e-08		ANTXR1	1.31564	0.00316989	0.0130121		DNAJB1	1.20938	4.43151e-05	0.000219672
RFX5	1.22547	0.000894151	0.00318857		CLDN10	1.58752	7.65472e-06	2.92409e-05		FAM103A1	1.40221	3.86133e-05	0.000435408		ACACA	1.32172	2.07985e-05	0.00011601
C1orf56	1.31401	0.000633805	0.00238608		DZIP1	1.68033	6.8779e-07	3.15738e-06		APLF	1.4117	0.0119636	0.0369754		HSD17B7	1.31767	0.00211227	0.00607423
OAZ3	1.3846	0.00127662	0.00430081		CARS2	1.26223	9.99296e-06	3.74278e-05		BOLA2B	1.12072	0.0355102	0.0867939		CNGA4	1.74345	0.000640663	0.00216418
KCNH1	1.83407	0.00153593	0.0050274		KLB	1.6061	0.000457073	0.00125008		LUZP1	1.4084	1.0416e-06	2.92444e-05		CDH7	7.7288	3.2341e-09	8.15845e-08
TAF1A	1.20122	0.00182439	0.00584653		TMED7	1.51346	2.22167e-05	7.83762e-05		BUB1	1.52215	0.00092283	0.00496223		IMMT	1.2994	2.09434e-06	1.66659e-05
SUSD4	1.84758	9.07551e-08	1.26343e-06		ADAM19	1.95391	7.47216e-05	0.000236915		ZNF32	1.18504	0.00392519	0.0153455		MRPL35	1.46947	5.78988e-07	5.64584e-06
ATP8B2	1.36013	2.99535e-05	0.000174931		FBXO21	1.20755	0.0334228	0.0600834		LDB2	1.95313	1.80396e-10	7.05849e-08		IQCA1	1.78603	1.67815e-06	1.38026e-05
JTB	1.27801	0.000269078	0.001154		POM121C	1.10039	0.0402128	0.0708346		LIMS1	1.39469	0.000222953	0.00164531		RAN	1.20141	0.000827762	0.00270383
HAX1	1.29044	5.50535e-05	0.000295084		FAM71F1	1.40161	0.0214375	0.0404192		HNRNPF	1.18409	0.000393291	0.00252932		PRKAA1	1.23569	8.77742e-05	0.000393316
ILF2	1.24441	0.000319518	0.00133546		PRR5L	2.35154	1.50448e-05	5.4722e-05		BTD	1.17172	0.00764175	0.025919		RPA1	1.52032	1.89308e-08	3.40977e-07
ACTA1	1.49792	0.00076004	0.00277986		CDK16	1.4468	6.35389e-07	2.93957e-06		PCDH7	1.93125	0.00457459	0.0173171		SERPINF1	3.19253	2.7157e-10	1.13741e-08
C1orf131	1.6513	1.36778e-13	2.32934e-11		ITGA7	2.30945	1.61355e-05	5.83315e-05		ROBO1	1.55979	0.000169133	0.00132864		COQ3	1.29961	0.000182512	0.000734733
SNAP47	1.15911	0.0313307	0.0643274		RDH5	1.4488	0.00180034	0.0043535		RD3	3.02311	5.85708e-05	0.000591822		PNISR	1.46605	4.07488e-08	6.40487e-07
DEGS1	1.23122	0.00985019	0.024276		AGAP2	2.00751	0.000116619	0.000356846		OTUD3	1.2354	0.00597216	0.0213724		LANCL2	1.29527	6.06814e-06	4.10129e-05
ARF1	1.21609	4.94428e-05	0.00026893		ESPL1	1.67931	0.00904002	0.0187003		HSFY2	1.58502	0.000391061	0.00251807		ENAM	3.5063	4.19251e-08	6.559e-07
PARP1	1.16815	0.00133763	0.00447339		SLC26A10	2.19016	3.40713e-10	3.01656e-09		TMEM42	1.13262	0.0191894	0.0535027		ANKRD17	1.12551	0.00722982	0.0174051
DUSP11	1.51006	4.52192e-10	1.41185e-08		CDK18	1.75067	0.00806644	0.0168877		ALCAM	1.81675	0.000379942	0.00246638		WBP2	1.32581	1.95478e-05	0.000110373
TMEM177	1.63175	1.03404e-07	1.41507e-06		NHSL1	1.76285	3.56572e-05	0.000120453		CD48	2.11379	5.87832e-05	0.000593642		HRSP12	1.49879	0.00029936	0.00112374
FBLN7	1.46588	0.00738791	0.0190394		SMPD2	1.31469	2.53054e-05	8.82377e-05		FAM27B	2.83923	0.0430858	0.100859		VPS13B	1.20174	0.00073634	0.00244435
ZC3H8	1.55655	0.000158888	0.000734389		MICAL1	1.93222	2.92475e-10	2.63173e-09		CRTAP	1.48815	2.75443e-05	0.000337713		RGS22	1.48091	0.000443616	0.00158264
CNGA3	2.1583	4.71153e-07	5.06592e-06		EGR4	2.73961	2.75736e-05	9.52368e-05		SLN	1.83288	0.0147164	0.0435034		PCBD2	1.53038	2.60292e-12	3.10829e-10
AFF3	1.56	1.54983e-07	2.00432e-06		RAB11FIP5	1.2343	0.000340714	0.000954193		ELP5	1.12281	0.0331914	0.0824527		SDF2	1.21198	0.00190437	0.00555366
NXPH2	2.30558	7.37758e-05	0.000378237		SMYD5	1.32612	2.2494e-05	7.92784e-05		GABARAP	1.24274	0.000706603	0.00400939		PRMT7	1.24526	0.0014563	0.00439542
CDV3	1.42326	0.000148817	0.000694427		KLHL36	1.46286	5.97914e-10	5.01168e-09		STX8	1.32123	6.20067e-05	0.000619393		VPS4A	1.12019	0.0475825	0.0860425
CPO	1.63301	0.000133101	0.000630369		CHST5	1.64619	0.000458162	0.00125271		COL3A1	7.21437	5.92823e-05	0.000597081		POLR3F	1.35801	0.00010688	0.00046454
TRPM8	2.92455	5.27639e-09	1.14156e-07		FBXL8	1.91602	3.00672e-11	3.42375e-10		SLC30A1	1.29735	0.000433473	0.00273492		ARHGEF11	1.37691	1.40607e-06	1.196e-05
COPS7B	1.26139	6.94588e-06	5.02906e-05		FHOD1	1.71712	2.04472e-07	1.03365e-06		PA2G4	1.2969	9.26225e-06	0.000146712		RAB25	1.66182	1.78053e-06	1.45206e-05
CDYL	1.28119	0.0284251	0.0593078		SLC9A5	1.67259	0.000128416	0.000389284		TMC7	1.30045	0.00743543	0.0253668		DCAF8	1.1125	0.0148852	0.0323265
RAB5A	1.11567	0.0104135	0.0254363		KIAA1614	1.56497	2.59348e-05	9.00632e-05		SMAGP	1.24993	0.0450612	0.104131		MTL5	3.08753	1.99498e-07	2.33325e-06
EAF1	1.19208	0.00305807	0.00904632		GPR55	1.84633	0.0455592	0.0791006		DLGAP1	1.64966	0.00802705	0.026965		NASP	1.29968	2.48543e-05	0.000134909
CNTN4	1.59937	5.5753e-05	0.000298312		DOCK10	1.5671	0.00850989	0.0176941		SCRT1	1.63222	0.0136612	0.0410597		SERINC3	1.2926	0.00054261	0.00187709
ACKR2	1.28732	0.0239346	0.0513246		DNAJB2	1.31928	3.97185e-06	1.59626e-05		ARMC10	1.34738	3.10563e-07	1.19984e-05		DMGDH	1.58513	0.000121223	0.000515485
SLC22A14	2.80823	3.8168e-08	6.05094e-07		WNT10A	1.82846	0.00803016	0.0168194		PCDH11Y	5.56394	6.35689e-05	0.000631707		BHMT2	1.51122	0.00608752	0.0150293
GOLGA4	1.3068	1.23804e-06	1.15396e-05		ARMC9	1.35245	1.66532e-05	6.00509e-05		SOCS6	1.19185	0.00578176	0.0208611		INADL	1.26313	3.25928e-05	0.000169652
CTDSPL	1.17684	0.0103691	0.0253514		TGFBRAP1	1.1393	0.0128213	0.0255953		CDCA4	1.32874	0.00157836	0.00759203		KANK4	3.39047	0.00201126	0.00582107
PTPRG	1.37434	0.00359757	0.0103407		ARHGEF4	1.56302	8.55345e-06	3.24192e-05		TMSB15A	2.50608	6.87166e-05	0.000672896		ANGPTL3	1.32891	0.00540797	0.0135954
SHQ1	1.22561	0.000168599	0.000773083		VILL	2.0404	1.32612e-08	8.42068e-08		TRIAP1	1.55123	1.09115e-07	5.98992e-06		DCTN4	1.22024	6.48412e-05	0.000304036
TMF1	1.62601	6.66961e-14	1.34785e-11		NEK3	1.40599	0.000224485	0.000649249		LSM3	1.33113	1.02867e-05	0.000158218		ZMYM5	1.30554	2.80907e-05	0.00015004
MYH15	1.67438	0.000473568	0.00186126		CDK20	1.16495	0.0163639	0.0318515		RNF139	1.22918	0.000225606	0.00165972		XPO4	1.28446	3.23716e-05	0.000168755
NR1I2	1.76003	3.27229e-05	0.000189177		TNS3	1.92543	1.35952e-05	4.98038e-05		RPS9	1.42993	3.67245e-06	7.39719e-05		MYH10	1.45519	4.48394e-08	6.91775e-07
SRPRB	2.44745	7.95369e-15	2.81285e-12		CHST12	1.49519	3.94398e-09	2.77389e-08		USP9Y	2.21443	6.89639e-05	0.000674958		DSTYK	1.55469	4.8865e-11	3.02629e-09
EIF2A	1.51252	2.36934e-06	2.00056e-05		IL6	3.27775	0.000653962	0.00172942		MSANTD4	1.27596	0.00413789	0.0159904		SLC41A1	1.42409	0.000497873	0.00174441
FAM86B2	1.33195	0.0240578	0.0515284		TBRG4	1.14325	0.00276401	0.00645217		ANGPT1	3.35348	7.04196e-05	0.000685933		TMCC2	1.54159	7.39143e-08	1.03683e-06
EAF2	2.6427	1.74726e-13	2.76077e-11		DDX56	1.29317	4.98626e-06	1.9716e-05		CXCL9	2.70221	7.13082e-05	0.000692157		TRPC4	3.31009	0.0103247	0.0236171
EIF2B5	1.12447	0.0207302	0.0454497		DBNL	1.30289	1.09357e-06	4.86471e-06		JAGN1	1.24763	0.00138541	0.00680149		RFXAP	1.47031	1.46612e-07	1.81511e-06
FIP1L1	1.15108	0.00248185	0.00758918		MYO1G	1.94289	2.41498e-06	1.00935e-05		SOCS5	1.19744	0.000232422	0.00169896		BEX2	1.19354	0.0287181	0.0562138
CENPC	1.31669	0.00343058	0.00995242		TTYH3	1.85611	9.68757e-14	2.24659e-12		NAIF1	1.12623	0.0175408	0.0499444		RNF128	1.68947	2.18164e-08	3.81151e-07
CORIN	2.87597	2.89519e-08	4.79631e-07		CIDEB	1.58874	1.49542e-05	5.44139e-05		TMEM126A	1.5659	2.67576e-06	5.85807e-05		TCEAL4	1.2217	0.00240147	0.00675802
ATP10D	1.49714	3.67981e-06	2.90941e-05		NKX2-1	343.382	0.0173876	0.0336114		TMEM126B	1.46947	0.000103457	0.000920449		FAM104A	1.44283	6.56755e-09	1.43299e-07
OCIAD2	2.48216	1.25656e-07	1.67398e-06		ADAMTS7	2.99218	4.85339e-11	5.25331e-10		TMEM37	1.67717	1.01337e-05	0.000157		EPHB2	1.9224	7.9822e-08	1.103e-06
SLC10A6	2.27615	1.55766e-06	1.40402e-05		RSAD1	1.27038	2.57816e-05	8.9627e-05		SHCBP1	1.55556	0.000196311	0.00149069		ANKRD32	1.30163	0.001798	0.00528177
TRMT10A	1.64286	1.17939e-05	7.95145e-05		MYCBPAP	1.68853	5.90517e-05	0.000191462		KCNK3	1.61408	0.00481756	0.0180479		RTN3	1.47946	3.57485e-08	5.71666e-07
SNCA	1.20655	0.0159241	0.0364824		LIMD2	2.7329	5.36719e-16	2.95517e-14		ESCO2	2.00738	0.0065963	0.0231235		FOPNL	1.33649	0.000138234	0.000577886
SPATA5	1.18659	0.00972345	0.0239948		BLK	2.03637	0.0209363	0.0395987		LURAP1	1.76176	0.00138493	0.00680149		MYO18B	4.40385	0.031574	0.0610051
CCNA2	1.95792	4.87362e-10	1.50885e-08		CFC1	1.69803	0.0465795	0.0806066		APLN	1.89593	0.00115121	0.00588782		FAM83F	2.00291	0.00141562	0.00429237
USP53	2.44919	3.2938e-09	7.6967e-08		SMPD4	1.51153	7.76224e-08	4.25224e-07		PDE7B	1.96126	4.10855e-07	1.48733e-05		SEC14L4	2.06765	1.69124e-06	1.3891e-05
SETD7	1.70598	5.43477e-09	1.17036e-07		BIN1	1.50325	6.30358e-05	0.000203124		MRPL36	1.13544	0.0254641	0.0668807		BTG1	1.81956	8.00401e-10	2.63788e-08
44256	2.23233	9.98014e-09	1.95666e-07		IMP4	1.20604	0.00519758	0.0113981		NAT1	1.44114	0.00962197	0.0311803		ATP13A3	1.26181	4.46166e-06	3.15698e-05
FAM105A	1.43339	8.25865e-05	0.000418401		HS6ST1	1.29765	0.00630096	0.0135233		LILRA2	2.04996	7.6286e-05	0.000729537		SFTPD	1.81905	9.28138e-06	5.82342e-05
RPL37	1.42488	0.000230147	0.00100892		DNAJC1	1.71149	5.52115e-09	3.79016e-08		VSIG4	2.32787	7.99653e-05	0.000754725		TMEM254	1.21232	0.00438219	0.0113496
GZMA	4.79652	2.30991e-05	0.00014066		LRRC8A	1.77516	1.94587e-10	1.81666e-09		LRRC8C	1.46701	0.0303009	0.0769392		TMTC1	1.68747	1.03054e-06	9.19094e-06
PPIP5K2	1.55925	1.60724e-10	5.94721e-09		TOR1B	1.29026	4.2267e-05	0.000140916		RSL1D1	1.23748	0.00459512	0.0173844		KRAS	1.4356	1.39442e-07	1.74326e-06
PAM	1.38514	0.000968091	0.00340535		KLF4	3.29755	2.723e-08	1.62215e-07		HDC	3.05562	9.00767e-05	0.000827351		CA1	1.85161	9.96761e-06	6.20319e-05
SLC30A5	1.89258	7.79612e-11	3.37343e-09		FAM129B	1.48461	1.88247e-07	9.59565e-07		TBCA	1.50361	3.07916e-06	6.50883e-05		CDHR1	2.31153	2.0576e-06	1.64162e-05
ATG12	1.22935	0.000332485	0.00137719		ST6GALNAC4	1.3166	0.0155098	0.030382		RAB4B-EGLN2	1.78474	0.00299333	0.0124513		ARNTL	1.9423	1.37149e-08	2.6355e-07
YIPF5	2.0894	4.02209e-15	1.84915e-12		DAB2IP	2.27098	3.36853e-11	3.78189e-10		OR6B1	2.33418	9.56389e-05	0.000863426		AMPD3	1.23033	0.00840712	0.0198036
SLC25A48	2.48079	0.0021544	0.00671744		SLC2A8	1.39373	1.40333e-05	5.1278e-05		PRSS58	4.30261	9.6221e-05	0.00086783		SBF2	1.2564	1.32337e-05	7.90713e-05
GABRA6	16.8476	2.71407e-06	2.24929e-05		FPGS	1.91981	1.898e-15	8.27114e-14		VAT1L	1.39566	0.00392249	0.0153455		RRAS2	1.35658	3.50878e-05	0.000180166
GABRB2	3.49968	0.00864339	0.0217375		USP20	1.34648	2.42907e-07	1.2119e-06		TMEM51	1.30226	0.00723714	0.0248577		ZFC3H1	1.21143	0.000259453	0.000996531
FBXO38	1.26202	0.000300067	0.0012642		NR5A1	1.8413	0.0343439	0.0615759		RPS21	1.82916	1.31057e-06	3.47783e-05		TEX15	2.02329	0.0292094	0.0570538
SPINK7	1.9192	4.32047e-05	0.000239606		MYC	1.63126	0.0312766	0.0567954		C3AR1	1.78215	0.000181812	0.00139988		DUSP26	1.15347	0.035226	0.066853
PCYOX1L	1.14142	0.0128568	0.0304646		IL11RA	1.68971	1.08745e-09	8.555e-09		RPS7	1.55747	4.39135e-08	3.23028e-06		C14orf1	1.53256	4.28108e-10	1.6133e-08
ZNF300	1.28438	0.0360312	0.0723357		TLN1	1.31844	1.34932e-07	7.04745e-07		PLA2G5	2.26003	9.73091e-05	0.000875496		UNC79	1.40256	2.72929e-07	3.00923e-06
BOD1	1.14321	0.00291419	0.00868186		DNAJB5	1.45742	0.00611672	0.0131673		LGALS9C	1.78725	0.0431579	0.100925		NUMB	1.24776	1.0407e-05	6.43776e-05
CPLX2	1.42428	0.00626367	0.0165549		SPAG8	1.34515	0.00442429	0.00989146		OR52A5	33.1522	0.0103957	0.0330929		CATSPERB	2.91002	0.0123542	0.0276224
TENM2	1.86677	6.70617e-05	0.000348282		CDK5RAP2	1.15167	0.00635492	0.0136177		ORMDL3	1.7154	0.000252545	0.00180782		VRTN	5.32941	0.0150537	0.0326383
FAM217A	2.04132	0.000683873	0.00254288		TMEM8B	1.33642	2.41949e-06	1.01055e-05		KLF11	1.30841	0.00562253	0.0203723		MRO	2.41141	4.87007e-08	7.42625e-07
TRIM7	2.88881	1.00869e-11	6.33101e-10		ARHGEF39	1.5558	0.00464022	0.010316		SLFN12	1.69423	7.1779e-06	0.00012138		MRPS36	1.29685	0.000451276	0.00160475
PLA2G7	6.61396	6.202e-11	2.7765e-09		CNPY3	1.3335	2.03589e-05	7.23094e-05		MRPL13	1.42672	6.59295e-06	0.000113952		CDHR3	1.64146	9.41853e-06	5.90182e-05
TNFRSF21	1.23918	0.00388014	0.0110186		FOXP4	1.45854	0.000465617	0.00127049		TPSAB1	1.85984	0.000123626	0.0010519		ARL8B	1.21131	0.00018032	0.000727219
PRSS35	2.08994	7.90857e-09	1.6124e-07		CMTR1	1.13537	0.0211256	0.0399158		PAIP1	1.33693	3.9126e-05	0.000439004		KATNBL1	1.29099	5.0188e-06	3.49076e-05
RARS2	1.31592	5.64553e-05	0.00030174		SLC22A7	1.72679	0.0213496	0.0403033		SIRPB2	2.02802	0.000101824	0.000908563		GSTM1	1.91844	0.0220958	0.045029
TBC1D32	1.45536	3.82146e-07	4.27743e-06		TMEM63B	1.24569	0.000412568	0.00113682		COPRS	1.49021	3.23142e-05	0.000380447		PRPF38B	1.50867	6.49481e-12	6.09385e-10
ARHGAP18	1.8917	2.64221e-08	4.41357e-07		FRS3	1.37943	2.86262e-05	9.85229e-05		CLEC12A	1.49225	0.0318596	0.0799642		GSTM3	1.77342	4.4068e-08	6.84469e-07
MTFR2	1.71575	0.000745207	0.00273352		TJAP1	1.37045	1.60657e-07	8.28081e-07		IL16	1.1816	0.0317161	0.0797206		CHIA	23.8323	2.05939e-07	2.38611e-06
CCZ1B	1.14821	0.0244088	0.0521343		CAPN11	1.95026	0.0163111	0.0317722		SYNPO2	1.40384	0.0429957	0.100668		PSRC1	2.28337	0.0264405	0.0524109
PURB	1.31145	6.21111e-06	4.55125e-05		SLC22A23	1.26167	0.00646328	0.0138275		IL17D	1.32601	0.00209441	0.00947822		SORT1	1.431	8.33075e-08	1.13993e-06
MDH2	1.19299	0.000116307	0.000561093		TUBB2A	1.31911	0.0484564	0.0835008		KLHL6	1.79684	1.6679e-05	0.000231118		CEPT1	1.49588	1.97115e-09	5.45111e-08
CCT6A	1.38666	1.12322e-06	1.06364e-05		FOXF2	1.79284	0.018469	0.0354611		CHCHD1	1.43253	1.28558e-05	0.000189014		AP4B1	1.112	0.0350922	0.0666335
TMEM168	1.25116	3.25898e-05	0.000188539		IER3	2.61379	8.95068e-05	0.000279364		ZNF738	1.65165	6.91194e-05	0.000675761		SPIRE1	1.38232	4.4437e-07	4.53031e-06
TRIM4	1.15705	0.00448566	0.0124556		MDC1	1.23944	4.88735e-06	1.93662e-05		SLFN11	1.44165	1.83736e-05	0.000248136		PPHLN1	1.29973	2.61966e-07	2.91091e-06
TMEM209	1.48638	1.15867e-07	1.56102e-06		NRM	1.25514	0.00140978	0.00347511		CFL1	1.18128	0.00862441	0.028639		KIDINS220	1.22413	0.00538526	0.0135442
AGBL3	1.23748	0.0290706	0.0604362		VARS2	1.51099	5.90281e-09	4.02839e-08		RPL38	1.43433	3.15686e-07	1.21164e-05		LPIN1	1.09055	0.00580825	0.014448
ZC3HAV1L	1.28646	0.00582673	0.0155412		MYO7A	1.88087	0.00099084	0.00252499		CYP7B1	1.54105	8.04821e-05	0.000756792		IL6ST	1.48633	6.02488e-06	4.07794e-05
TMEM140	1.27811	0.00260609	0.00790792		IL18BP	1.45759	4.52657e-08	2.58681e-07		TRMT112	1.1522	0.0177591	0.0504477		FST	2.49089	0.000851051	0.00276957
NOM1	1.20537	0.000880004	0.00314605		CDK5RAP3	1.43965	7.27034e-09	4.86896e-08		LRRN3	1.95675	0.00014349	0.00117699		CRB1	3.11046	0.000103387	0.000451936
NCAPG2	1.19613	5.86302e-05	0.000311458		CREBZF	1.55579	2.2552e-12	3.39111e-11		ADTRP	2.76875	0.000109435	0.000961544		KIAA1468	1.13144	0.0370019	0.069627
SYTL5	1.91786	0.000222605	0.000980058		LRRC32	1.78879	0.00324042	0.00746852		CYSLTR1	1.70248	9.11293e-08	5.30338e-06		FBXO18	1.3004	2.77444e-07	3.04427e-06
ZNF182	1.16832	0.00109809	0.00380048		DCUN1D5	1.55244	1.14424e-10	1.12774e-09		CKS1B	1.59995	3.41258e-06	7.0277e-05		ECHDC3	2.56707	4.79891e-09	1.12854e-07
TAF1	1.24353	0.00151277	0.00496969		YAP1	2.2471	0.00073299	0.00191582		VANGL1	1.95347	3.38545e-08	2.7548e-06		CABLES1	1.47596	0.0182874	0.0383442
GPR174	1.70866	0.000227395	0.000999232		FDX1	1.29467	0.000369031	0.00102677		IQCB1	1.38768	3.01174e-06	6.41783e-05		SLCO1B1	17.1918	3.45399e-06	2.54381e-05
DOCK11	2.42212	1.02965e-11	6.44055e-10		FXYD2	1.62424	0.0334173	0.0600834		C11orf86	1.91999	0.0272478	0.0706552		PRH2	1.19204	0.0147563	0.0321054
IGSF1	2.2128	3.66899e-09	8.39214e-08		THBS1	1.76665	0.0049775	0.0109835		MZT2A	1.35005	0.0246784	0.0652094		ACP2	1.13057	0.0148849	0.0323265
ARHGAP36	2.47078	6.24338e-06	4.57251e-05		MAPKBP1	1.29	2.70863e-05	9.36875e-05		C1QB	1.95251	1.39276e-06	3.65897e-05		SOX3	4.35583	4.46288e-05	0.000220743
MCPH1	1.21692	0.00011214	0.000543698		SMAD6	2.00393	0.00563996	0.0122517		C1QA	1.45273	0.000123837	0.0010519		PIWIL4	1.2932	0.0045976	0.0118351
GABRQ	1.84477	0.0414177	0.0813577		PLCB2	1.79556	2.82776e-05	9.74785e-05		RNASE11	Inf	0.0101298	0.0324427		PUM1	1.34835	6.33523e-08	9.15199e-07
HMBOX1	1.27137	4.72076e-06	3.60983e-05		STRA6	1.37759	0.00861225	0.0178919		MOB1B	1.22531	0.00220341	0.00984043		CDIPT	1.13729	0.0141422	0.0309982
CHRNB3	6.50344	3.17986e-08	5.16586e-07		BCL2L10	1.78165	0.00131704	0.00326815		SEMA7A	2.28203	0.000109373	0.000961544		YARS	1.1363	0.00693552	0.0167892
CHRNA6	4.73088	1.61512e-06	1.44772e-05		ADCY3	1.35787	0.0284368	0.0521805		UQCRH	1.67406	8.5268e-10	2.03646e-07		HOOK1	1.32479	3.10895e-05	0.000163686
BIN3	1.10391	0.00461229	0.0127439		CYP1B1	2.43695	0.000453308	0.00124034		HEG1	1.80838	1.64677e-08	1.72076e-06		CYP2J2	1.63312	0.0019387	0.00563946
PROSC	1.28937	3.9239e-06	3.07196e-05		SLC5A6	1.46051	3.78807e-07	1.82512e-06		EIF1	1.3043	7.41324e-05	0.000714524		BTF3L4	1.42489	1.21617e-05	7.34499e-05
RGS20	1.2455	0.00715294	0.0185011		EMILIN1	2.12686	9.99195e-06	3.74278e-05		NET1	1.89186	4.85266e-05	0.00051378		ZCCHC11	1.6858	8.89659e-14	2.87032e-11
PPAPDC1B	1.52574	2.25244e-09	5.5526e-08		TRIM54	3.04279	0.0072764	0.0153896		USMG5	1.55807	3.12494e-06	6.56773e-05		PRPF38A	1.12524	0.0159964	0.0343344
DNAJC5B	1.17462	0.0066777	0.0174659		CYP2C9	1.62565	0.00648243	0.0138602		LHCGR	2.06312	0.000117698	0.00101286		DTNA	1.91031	6.8979e-07	6.55568e-06
MTDH	1.1538	0.00729037	0.0188116		CH25H	2.34786	0.00509115	0.011206		PIFO	1.40875	0.035639	0.0870259		GIF	1.82197	0.0185359	0.0387755
LRP12	1.48056	1.94481e-06	1.69022e-05		DUSP5	2.69137	2.80999e-05	9.69707e-05		SLC25A30	1.49537	3.59135e-05	0.000412302		CLOCK	1.31942	1.3421e-05	7.99805e-05
MAL2	1.57262	0.00134452	0.00449314		ADAMTS14	2.25828	0.00152071	0.0037258		DCN	2.02002	0.000118591	0.00101772		UBAC2	1.20638	0.00120086	0.00373678
GSDMC	2.09766	0.0113227	0.0273044		CILP	1.39975	0.0230594	0.0431309		MSRB3	1.36369	0.0116158	0.0361034		BIVM	1.28625	3.50919e-05	0.000180166
FAM135B	3.07172	2.13205e-13	3.2138e-11		HCN4	1.42059	0.0184705	0.0354611		MRPL45	1.3965	1.41618e-05	0.00020223		TPP2	1.35096	1.40965e-05	8.35431e-05
IFNA5	1.94117	0.000128455	0.00061136		CDK9	1.23243	0.00315382	0.00728079		TLR1	1.67181	8.84448e-05	0.000815725		ARHGAP32	1.3772	1.6275e-06	1.34638e-05
ZCCHC7	1.7058	1.65427e-14	4.60941e-12		SHROOM3	1.65454	2.5941e-05	9.00632e-05		KIAA1239	1.95846	0.0196866	0.0545728		ADAMTS8	2.40817	2.49406e-05	0.000135337
CBWD5	1.22657	0.0014082	0.00467203		LEF1	2.2605	0.0013825	0.00341309		SELP	1.47982	7.87001e-06	0.000130007		APC	1.41152	3.16208e-08	5.16901e-07
ACTL7B	1.71452	0.000352833	0.00144738		MAPK8IP3	1.81625	3.87348e-14	1.04755e-12		FAM21D	1.4735	0.00375798	0.0148611		NREP	1.64633	7.87443e-06	5.05991e-05
SNX30	1.60085	1.02628e-06	9.82082e-06		RGS3	1.49549	0.00124285	0.0030966		PITPNA	1.30858	9.6603e-06	0.000151596		TMEM2	1.88406	1.94668e-07	2.29043e-06
MRRF	1.19802	5.47019e-05	0.000293579		PARVG	2.15478	3.4929e-07	1.69516e-06		FLRT2	2.23065	0.000119926	0.00102674		TAOK3	1.20585	0.00605915	0.014975
OR5C1	1.438	0.0186987	0.0417377		B4GALNT3	1.40335	0.00295978	0.00686819		GCSAM	2.04134	0.0168558	0.0483435		USP30	1.23566	5.9577e-05	0.000282968
POLE3	1.30734	2.21826e-06	1.89083e-05		ETV6	1.77861	4.45533e-08	2.54848e-07		SLC26A9	2.09768	0.048316	0.109885		MSI1	1.48669	2.70847e-06	2.07452e-05
SURF4	1.39204	1.67944e-07	2.13293e-06		YARS2	1.34498	1.99064e-08	1.21702e-07		MRPL11	1.38752	8.58946e-07	2.50333e-05		HRK	2.3827	1.60257e-06	1.32933e-05
SURF1	1.44092	1.30842e-07	1.72985e-06		C1RL	1.76913	1.30852e-05	4.80613e-05		CMKLR1	1.89479	1.29841e-07	6.67358e-06		CDK13	1.11203	0.0150758	0.0326599
REXO4	1.15983	0.00231675	0.00714663		VAMP1	1.28273	0.0031251	0.00721877		KIAA1551	1.38422	7.62011e-08	4.7503e-06		DTX1	2.9575	4.67761e-10	1.73081e-08
GPR107	1.53934	9.66682e-10	2.75638e-08		RBP5	1.64292	4.07858e-06	1.63659e-05		PABPC5	1.69341	0.000308258	0.0021113		TRAFD1	1.12002	0.022353	0.0454978
SEC16A	1.49909	1.14331e-10	4.60077e-09		COL2A1	1.89416	0.0191069	0.0365072		RPL15	1.49681	3.51312e-08	2.84609e-06		CDK14	1.5333	6.57345e-06	4.36257e-05
CACNA1B	1.58458	2.94495e-06	2.40915e-05		DUSP6	1.6831	1.5977e-06	6.91748e-06		C4orf32	1.72476	2.84436e-05	0.000346384		SRPK2	1.28841	2.36452e-06	1.84336e-05
COMMD3	1.22606	0.00254329	0.00774612		AMDHD1	1.68924	0.0172083	0.0333117		CEP135	1.21257	0.0104222	0.0331557		ANKRD6	1.39828	2.22759e-05	0.000122798
NRBF2	1.35763	6.21666e-07	6.38537e-06		TCHP	1.23822	0.000102814	0.000317847		FZD4	1.71222	3.31536e-09	5.75184e-07		KIAA1009	1.17905	0.0225333	0.0458222
HERC4	1.24904	0.00214066	0.00668261		SLC39A5	1.46052	0.0133302	0.0265477		BTC	1.55572	0.0181161	0.0512759		SNX14	1.19082	0.000333104	0.00123331
RGS10	1.43949	0.0315608	0.064706		TARBP2	1.21002	0.000119995	0.000366198		EMR1	1.58486	5.4446e-07	1.81388e-05		EPHA7	1.53776	0.0293825	0.0573248
ZNF215	2.14016	0.00495201	0.0135436		DHH	2.28077	2.38942e-06	9.99123e-06		NDUFA11	1.39231	4.24895e-06	8.23395e-05		ORC3	1.39616	1.02138e-07	1.3455e-06
HSD17B12	1.45441	1.18804e-05	8.00002e-05		SMARCC2	1.15396	0.00714995	0.0151396		UBE2C	1.29159	0.0192819	0.0536937		LCA5	1.35832	1.00417e-05	6.23789e-05
PAMR1	2.23786	1.37356e-05	9.05696e-05		KANSL2	1.26015	0.001031	0.00261673		PSMD2	1.18877	0.000388804	0.00250705		MAP3K7	1.27349	9.90617e-05	0.000435413
EIF3M	1.45274	0.00155975	0.00509035		MAP3K12	1.66794	4.66848e-09	3.24956e-08		CSRP2	1.39257	0.0154309	0.045108		PHF21A	1.28266	0.000119723	0.000510243
PTPRJ	1.32102	0.000757691	0.0027719		ITGB7	2.00931	3.65433e-05	0.000123038		PARL	1.24714	9.01547e-05	0.000827351		NAT10	1.19475	0.00378662	0.00999948
NUDCD1	1.37403	2.61108e-05	0.000155929		CSAD	1.43004	5.42418e-08	3.06265e-07		GAL3ST3	2.58248	0.00419735	0.0161736		CAPRIN1	1.29218	0.000270567	0.00103167
ENDOD1	1.65926	0.00215128	0.00670906		LMBR1L	1.51039	1.63234e-11	1.96715e-10		DOLK	1.21054	0.00294428	0.0122922		ATP5G2	1.25273	0.000215212	0.000847666
KLHL35	1.90599	6.0393e-06	4.44963e-05		ESYT1	1.17517	0.0185421	0.0355723		LSM1	1.36503	3.73362e-07	1.3871e-05		PRPH	2.4984	0.000129985	0.000547569
ATM	1.14917	0.00951725	0.0235816		ANKRD52	1.18569	0.000775115	0.0020145		BANF1	1.23201	0.000943941	0.00504918		AVIL	1.21782	0.00859952	0.0202102
GLB1L2	1.44329	0.00114499	0.00392917		SETD1B	1.44212	9.79144e-09	6.38754e-08		CHRNA7	1.76248	0.00564738	0.020451		GDF11	1.40503	0.000515298	0.00179465
SLX4IP	1.28653	0.000492362	0.00192292		VPS37B	1.50296	0.000408241	0.00112557		EIF3F	1.2899	2.50817e-05	0.000313138		FAM186B	1.2135	0.00343043	0.00919991
CSRP2BP	1.15801	0.00287206	0.00858009		RHOF	1.71667	3.89557e-12	5.44788e-11		LPL	1.76952	0.000453677	0.00283915		BLOC1S1	1.31077	1.78434e-06	1.45331e-05
TMC2	4.70485	7.70706e-14	1.5078e-11		RAB20	1.32215	0.0380849	0.0674667		MCTP1	1.30946	0.00967504	0.0312979		CDK17	1.48085	1.17906e-07	1.51735e-06
ZP1	2.16672	1.4047e-07	1.83469e-06		CDKN1A	2.17588	3.33301e-06	1.35576e-05		LRRC25	1.72924	6.90448e-05	0.000675391		TSPAN31	1.41009	3.04675e-05	0.000161051
YTHDF1	1.21913	1.69106e-06	1.5038e-05		CBLN3	1.5573	6.64458e-05	0.000213027		DPP10	2.25233	0.0305746	0.0774792		TFCP2	1.09424	0.0482772	0.0870429
MPP7	2.29956	3.46576e-13	4.45702e-11		FITM1	1.39762	0.00679254	0.0144728		ALG10B	1.18401	0.00163677	0.00780622		FAIM2	1.46491	0.000102258	0.000447637
C10orf68	1.63394	1.92274e-07	2.39886e-06		JDP2	1.32351	0.00450264	0.0100368		C7orf10	1.51606	0.000302903	0.00208559		PAN2	1.17209	0.0102879	0.0235464
ITGB1	1.62903	2.13917e-06	1.84001e-05		FBLN5	1.98711	0.0227373	0.0426132		CCDC85B	1.37742	0.000181849	0.00139988		MIP	1.72645	9.8116e-07	8.85355e-06
OR5M9	3.39535	3.8162e-05	0.000215739		SLC25A47	2.68081	0.0148639	0.0292849		TMEM70	1.33587	0.000668541	0.00384222		KCNH3	1.96171	4.40819e-07	4.5012e-06
ARID5B	1.85963	1.34046e-07	1.7597e-06		DUOXA1	3.94403	1.8218e-05	6.52825e-05		RUVBL1	1.11008	0.0345921	0.085102		MAP7	1.48813	7.37718e-11	4.03769e-09
CTAGE5	1.59368	5.0661e-10	1.55018e-08		TCF12	1.47319	1.60663e-07	8.28081e-07		MSRA	1.1526	0.0289404	0.0740847		LACE1	1.25385	0.00190427	0.00555366
WDR17	1.31382	0.000219671	0.000968549		ZSCAN29	1.49863	1.041e-09	8.22035e-09		GAPT	1.73097	0.0130087	0.0394833		SEMA4F	1.27463	0.000335072	0.00123963
SPATA4	2.43403	4.14331e-11	2.00514e-09		DUOXA2	2.26749	0.0223037	0.0418706		ADAMDEC1	2.27462	0.000124404	0.00105494		CCT7	1.32607	0.00021521	0.000847666
PCDH8	2.18559	7.53629e-09	1.54714e-07		DUOX2	2.15126	0.00389995	0.00882165		A2M	1.65917	4.10064e-08	3.10332e-06		CDK19	1.43282	6.87424e-09	1.48794e-07
FSIP1	1.80373	6.9241e-11	3.04627e-09		BAHD1	1.18392	0.0152733	0.0299699		UNC119B	1.25569	0.000215113	0.00159648		USP15	1.24938	0.00118157	0.00368602
PIH1D2	1.38704	0.00166604	0.00538407		DISP2	1.34205	0.0375722	0.0666826		DENND2C	1.48564	0.00055294	0.00331612		MPHOSPH6	1.30886	0.00106585	0.00337369
PIP4K2A	1.42605	0.0216431	0.047204		COMMD4	1.28256	7.76196e-08	4.25224e-07		SLC35A4	1.14184	0.0314781	0.0792682		AGT	2.38003	0.0418556	0.0770896
SEC24D	2.14502	1.01828e-15	8.51192e-13		PSTPIP1	2.29729	4.18606e-10	3.62608e-09		YES1	1.56116	9.06811e-06	0.000144885		URB2	2.26414	8.39689e-10	2.74365e-08
ITPR1	1.6488	2.2369e-11	1.2243e-09		NEIL1	1.92309	3.93428e-12	5.48948e-11		ACBD7	1.9136	0.000189176	0.00144594		EGLN1	1.86956	0.00883557	0.0206785
TKTL2	3.3299	1.77166e-10	6.43889e-09		MAN2C1	1.91867	3.2708e-16	1.95292e-14		OR4F21	1.70967	0.0270151	0.070141		COG2	1.20472	0.00021003	0.000829086
GPR158	1.64536	8.85535e-08	1.24029e-06		MESDC1	1.59329	3.86546e-08	2.23681e-07		TAC4	2.31001	0.0251326	0.0661973		ABCB10	1.23157	1.19035e-05	7.20936e-05
THRB	1.66032	1.26276e-08	2.37446e-07		IGF1R	1.45014	0.00777131	0.0163331		VPS37D	1.4082	0.00117576	0.00599949		NTPCR	1.31602	8.12797e-05	0.000367904
C12orf23	1.82818	6.29249e-15	2.4621e-12		PIF1	1.76679	0.00826141	0.0172566		AC008964.1	2.4421	0.000126521	0.00106878		TAF5L	1.72777	2.76134e-15	4.23176e-12
PLBD2	1.46741	3.76901e-09	8.6102e-08		PML	1.76189	1.16687e-15	5.75301e-14		OR52E2	23.0494	0.0356951	0.087141		GLUL	2.89705	2.6101e-10	1.09839e-08
SLC2A13	1.94777	4.12222e-09	9.27878e-08		ULK3	1.88314	2.38853e-09	1.75771e-08		ANGPT2	2.35199	0.000129242	0.00108422		STX6	1.35469	4.48166e-08	6.91775e-07
MAGI1	1.15573	0.00895842	0.0223961		CDKN1C	2.03944	0.00108858	0.00274812		WSB2	1.18743	0.00497928	0.0185215		DHX9	1.22563	7.82096e-05	0.000355659
SRFBP1	1.37782	6.75308e-06	4.90818e-05		LMAN1L	2.64418	0.0123042	0.0246701		OR51T1	3.93026	0.0162115	0.0469421		PIGC	1.31374	6.8158e-06	4.4974e-05
AKAP6	1.54111	0.000749611	0.00274608		HAPLN3	2.93103	1.82833e-09	1.37125e-08		CDH9	2.62717	0.000135766	0.00112549		ACBD6	1.14142	0.00140297	0.00425682
FAM177A1	1.46349	1.07261e-05	7.3274e-05		POLG	1.46264	6.70807e-10	5.54691e-09		GCNT4	1.51082	0.000126345	0.00106777		RC3H1	1.35148	4.2369e-06	3.01782e-05
MBIP	1.51926	9.31532e-10	2.66836e-08		MFGE8	2.08772	2.66287e-06	1.10393e-05		LY6H	1.95485	0.00368531	0.0146432		MRPL44	1.53181	1.51624e-07	1.86616e-06
MIPOL1	1.2055	0.00218344	0.00678919		ZNF710	1.4976	2.59396e-05	9.00632e-05		SHMT1	1.49635	4.53465e-06	8.62623e-05		CHRND	1.93806	2.47053e-05	0.000134298
NUBPL	1.43527	7.20977e-08	1.04668e-06		UNC45A	1.19353	0.00109942	0.00277156		RHOG	1.23069	0.00440271	0.0167779		TTLL4	1.47684	2.45166e-05	0.000133434
VIPAS39	1.17743	0.00138652	0.00461044		44451	1.86615	0.0253393	0.047008		ANO6	1.18502	0.0169736	0.0486229		USP37	1.16219	0.00503785	0.0128059
PCDHA6	1.75039	0.000284981	0.0012118		SLC5A2	1.85967	4.17929e-08	2.40179e-07		KCNA3	1.58875	0.00157868	0.00759203		SERPINE2	2.79013	8.99006e-08	1.20993e-06
PCDHB10	1.63974	3.52203e-05	0.00020134		ITGAX	2.47003	1.31337e-06	5.76852e-06		AC024940.1	1.46582	0.0110758	0.0347325		CYP27A1	1.39136	1.5547e-05	9.06785e-05
ANO4	2.35732	3.3528e-09	7.81469e-08		TGFB1I1	1.9581	2.02274e-06	8.57949e-06		CCDC71	1.15192	0.00570186	0.0206215		EIF4E2	1.09856	0.0192977	0.0401871
ZNF827	1.23927	0.000829944	0.00299151		ARMC5	1.57497	5.46609e-08	3.08265e-07		UMODL1	3.27748	0.0499125	0.112763		CAB39	1.26142	1.85212e-07	2.20049e-06
NR3C2	1.70263	1.27372e-08	2.39017e-07		DHX38	1.23879	0.000105204	0.000324524		ZBTB33	1.27897	0.00198036	0.00906683		REV1	1.37865	2.64136e-07	2.93148e-06
ASAP2	1.83219	7.65951e-10	2.2323e-08		ZFHX3	1.26873	0.0045223	0.0100751		ATOX1	1.2744	0.000257054	0.00183299		TSGA10	1.65497	8.74116e-07	8.00149e-06
SLC25A4	1.18549	0.00888092	0.0222235		NLRC5	2.02987	1.19649e-05	4.41927e-05		SAMD12	1.27122	0.0114669	0.0357358		TMEM127	1.45337	6.57333e-06	4.36257e-05
PCDHB12	1.32258	0.00188027	0.00598864		KATNB1	1.39181	6.98492e-06	2.68448e-05		CD163	1.87981	2.45793e-05	0.000308145		GCC2	1.56704	3.12126e-10	1.26432e-08
PCDHB14	1.35682	0.000913313	0.00324745		KIFC3	2.14052	1.82669e-07	9.3239e-07		RPLP2	1.35792	2.25217e-05	0.000288222		MRPS9	1.19203	0.0164748	0.0351891
SERP2	1.14986	0.0177566	0.0399992		ADAMTS18	2.56808	0.00134031	0.0033192		CD163L1	1.77062	0.000621907	0.00364035		C2orf49	1.27129	0.00015743	0.000647609
NBAS	1.21935	2.42961e-05	0.00014659		NOL3	1.70069	6.34169e-08	3.5287e-07		POLR2L	1.23261	0.00145998	0.00710482		ANKRD36	1.45437	2.61966e-07	2.91091e-06
GUF1	1.36907	8.49065e-06	6.01635e-05		ZCCHC14	1.42655	2.81225e-06	1.16192e-05		CCDC69	2.18892	0.000140863	0.00115928		EPC2	1.3301	5.68319e-06	3.87806e-05
GABRA2	3.08423	0.00190002	0.00603894		OSGIN1	1.63314	2.52972e-05	8.8226e-05		HNRNPA0	1.17304	0.000311985	0.00212969		USP44	1.27234	0.00583447	0.014506
SACS	1.99046	9.73749e-13	9.83915e-11		RHOT2	2.19403	9.84052e-16	4.99909e-14		MYOZ1	1.39831	0.00113791	0.00583554		SCYL2	1.21926	0.000939842	0.00301743
CENPJ	1.32371	0.0259498	0.0549464		DEF8	1.73562	1.42665e-11	1.7364e-10		CHID1	1.35838	8.10041e-05	0.000760815		PLXNC1	1.89969	0.000157479	0.000647609
FBXO4	1.2666	4.55071e-05	0.000250019		TCF25	1.57058	5.83375e-12	7.80238e-11		CAPZA3	3.36317	0.00353599	0.0141856		PWP1	1.24349	0.000175942	0.000711925
C5orf28	1.26346	0.000366058	0.00149415		GALNS	1.53735	3.13554e-06	1.28257e-05		RPS27	1.8092	5.27925e-06	9.62986e-05		DRAM1	1.41885	0.0157268	0.0338859
PARP8	1.32964	4.33553e-06	3.35566e-05		GAS8	1.46631	9.05867e-08	4.90743e-07		S100A3	3.47562	0.000154506	0.00124731		KIAA1033	1.40005	3.10042e-06	2.32248e-05
MCHR2	17.6106	2.49088e-06	2.08672e-05		KSR1	1.24942	0.00312539	0.00721877		STAP2	1.37951	0.0356402	0.0870259		FLNB	1.14191	0.0326358	0.0626943
TMEM163	2.47962	1.21841e-09	3.34426e-08		CTRL	1.94462	3.46864e-10	3.05808e-09		ZNF366	1.96588	5.42019e-10	1.44847e-07		LRCH1	1.27356	9.84315e-05	0.000433383
HAUS1	1.33729	5.13747e-06	3.87291e-05		NOB1	1.16552	0.00114912	0.00288537		KDELC2	1.47958	0.000833004	0.00456342		SUCLA2	1.31546	0.000108244	0.000469279
PDE3B	1.99424	1.87806e-08	3.31772e-07		VPS53	1.39519	2.09409e-06	8.86953e-06		TMEM11	1.13932	0.00959028	0.0310851		LMO7	1.61731	2.33715e-05	0.000128108
FAM151B	1.26748	0.000400517	0.00161394		SPATA22	2.83499	0.0136608	0.0271503		ZFAND2A	1.23835	0.01127	0.0352193		SCEL	1.35488	0.0331246	0.0634712
ZNF547	1.22018	0.0026703	0.00806976		SGSM2	1.68978	7.7358e-13	1.34082e-11		HTR1A	1.83599	0.00129258	0.00645669		SETDB2	1.30198	0.000604556	0.00206205
ZNF773	1.30643	1.45827e-06	1.32629e-05		SCRN2	1.58445	3.84514e-11	4.24442e-10		COX14	1.18676	0.0036866	0.0146432		SCRN1	1.25941	0.000254832	0.000981025
ZNF256	1.21908	0.000967983	0.00340535		RHBDL3	1.36338	0.0196829	0.0374782		CD28	1.93228	0.0191212	0.0533919		DGKB	3.55234	4.37199e-07	4.47037e-06
SPEF2	1.23591	0.000799456	0.00289866		BCAS3	1.16348	0.0266678	0.0492345		KCTD12	1.72294	0.00258783	0.0111665		HUS1	1.30046	6.87362e-05	0.000318902
DMP1	5.84874	2.02971e-07	2.51187e-06		SLMO1	1.42189	0.00950222	0.0195465		GRINA	1.31619	0.00415788	0.0160524		C7orf69	13.0432	0.00777312	0.0185213
NADK2	1.15971	0.0045063	0.0125024		GATA6	3.31591	2.82426e-06	1.16662e-05		C5orf46	3.58829	0.0138969	0.0416025		IREB2	1.32513	7.26649e-08	1.02164e-06
CCNO	2.38314	3.21734e-08	5.21754e-07		PELP1	1.39701	4.49893e-10	3.87338e-09		SEPW1	1.26845	8.81749e-06	0.000141867		TM6SF1	1.45915	5.19122e-05	0.00025174
SAR1B	1.81157	2.97499e-14	7.19868e-12		ARRB2	1.40724	2.72536e-05	9.41915e-05		EIF3K	1.25294	0.00100166	0.00529479		CIB2	4.34556	1.8702e-12	2.52959e-10
GPR180	1.8586	2.2361e-11	1.2243e-09		ZMYND15	2.06252	9.53807e-07	4.27817e-06		RP11-363G10.2	1.68601	0.0098013	0.0316245		CALCOCO2	1.33796	7.29131e-07	6.8904e-06
PRDM8	2.03263	0.0034885	0.010095		WRAP53	1.18137	0.0471967	0.0815461		AP001885.1	1.46331	0.000106667	0.000943987		SRSF1	1.14551	0.000108248	0.000469279
UTRN	1.78978	1.40304e-10	5.37541e-09		MINK1	1.68595	2.2552e-12	3.39111e-11		RCC2	1.29234	7.07924e-06	0.000120544		VEZF1	1.41664	5.61559e-08	8.34174e-07
PTPRK	1.91956	1.58831e-05	0.000102308		ASGR1	2.13301	2.31923e-08	1.39936e-07		DPM3	1.2771	0.00701201	0.0242571		TACO1	1.23207	0.000483728	0.00170272
STK32B	1.38071	0.00500699	0.0136676		PIK3R5	2.13383	1.1142e-07	5.92198e-07		GIMAP7	1.97027	1.46453e-10	6.08368e-08		TEX2	1.70426	7.39088e-08	1.03683e-06
NRSN1	1.78077	2.50088e-07	2.99616e-06		ARHGDIA	1.47258	6.37153e-12	8.40549e-11		RAB39A	1.32717	0.000342269	0.00228902		DCAF7	1.39984	2.28955e-05	0.000125875
GPR125	1.51192	2.64585e-05	0.000157723		TMC6	2.48965	9.96239e-10	7.90243e-09		GATA2	1.53227	9.86587e-06	0.000153767		TRA2B	1.3214	6.01674e-08	8.80954e-07
SREK1IP1	1.20922	0.0111449	0.0269291		SLC16A3	2.40679	1.41264e-11	1.72157e-10		MKRN3	1.54995	0.00312335	0.0128567		SCN2A	1.33112	0.000125874	0.000532047
SRP19	1.53273	2.31454e-09	5.68283e-08		CARD14	1.83929	6.84399e-06	2.63528e-05		OR9A2	1.70378	0.00661242	0.0231624		44262	1.21888	0.000165455	0.000676759
CARHSP1	1.19704	0.0085398	0.0215112		TTYH2	1.78359	1.6755e-05	6.0383e-05		SLC17A8	1.9234	0.00374161	0.0148038		TANK	1.4992	3.09831e-09	7.89167e-08
CLGN	3.43655	1.6289e-12	1.41975e-10		CSNK1D	1.2462	8.7122e-07	3.93171e-06		SIGLEC12	2.02671	0.000161367	0.00129136		VPS45	1.2535	0.000148023	0.000613389
CETN3	1.34558	8.4133e-05	0.000423895		RPTOR	1.3474	5.68442e-08	3.18931e-07		APOBEC3B	1.46854	0.00497228	0.0185214		KCTD3	1.16429	0.000454025	0.00161156
SMARCA5	1.40209	1.62965e-06	1.45765e-05		FOXK2	1.25061	0.00027921	0.000792765		FOXS1	1.74716	4.51666e-05	0.000487891		RASSF5	1.42259	6.52464e-07	6.24985e-06
AHCTF1	1.18702	3.98004e-05	0.000223365		TRIM65	1.31256	8.11007e-05	0.000255428		TNFAIP6	4.10261	0.000164086	0.00130573		CBWD2	1.22497	0.00176091	0.00518715
PTPRR	2.45438	0.000174423	0.000797921		CBX8	1.5025	0.00112122	0.00282185		LRRC3B	1.70568	0.00214292	0.00963762		WDR33	1.44456	4.63294e-10	1.72121e-08
GPR115	4.86901	2.14195e-08	3.69517e-07		SECTM1	1.86436	0.000317704	0.000894744		PIK3C2G	3.12546	0.000166029	0.00131764		UGGT1	1.23151	1.6551e-05	9.58481e-05
FAM81B	1.8897	0.00569847	0.0152629		AZI1	1.92682	5.69093e-13	1.02633e-11		HOXD8	3.5503	0.000168902	0.00132864		STAM	1.47123	8.33073e-09	1.74541e-07
INO80C	1.32365	2.6115e-05	0.000155929		ZNF750	1.34892	0.00688446	0.014643		RXFP1	2.53512	0.000173931	0.00135591		KIAA0368	1.45065	3.85049e-11	2.5656e-09
UBP1	1.17179	0.00567052	0.0151991		CBX4	1.40496	9.9902e-05	0.000309407		SEPHS2	1.17988	0.0326942	0.0815812		RALGPS1	1.23055	0.000359611	0.0013208
PCDHB7	1.51837	0.00125713	0.00424557		DYM	1.5752	6.4184e-10	5.33368e-09		DCTPP1	1.38581	9.79595e-06	0.000153211		ZNF189	1.33176	0.00301484	0.00821013
TUBGCP5	1.45176	1.83388e-07	2.3052e-06		MBD1	1.49896	6.44136e-11	6.76508e-10		ANKRD18A	1.60206	0.00417288	0.0161048		ANP32B	1.38587	2.47063e-08	4.20304e-07
LURAP1L	2.01563	8.9983e-08	1.25553e-06		ZCCHC2	1.33421	5.59921e-05	0.000182344		RCC1	1.41701	0.00254882	0.0110213		ARPC5L	1.18323	0.00611612	0.0150876
TMPRSS11D	1.32777	0.00271943	0.00819706		LEPREL4	1.40935	0.00844058	0.017573		ZNF816	1.33109	0.0059721	0.0213724		GRHPR	1.13739	0.01349	0.0297852
CMIP	1.25803	0.0486004	0.0928487		ERBB2	2.26211	3.08155e-05	0.000105399		OAZ2	1.26127	2.39386e-06	5.4484e-05		DENND4C	1.36041	8.1042e-06	5.19652e-05
SPHKAP	2.12605	0.000689838	0.0025613		GRB7	1.80032	0.000499958	0.00135588		ALX1	2.0936	0.032545	0.0813514		KIF13A	1.30231	0.00473386	0.0121435
ZNF599	1.22281	5.79043e-06	4.29444e-05		IGFBP4	1.83156	8.05395e-07	3.66342e-06		HCLS1	1.47951	0.00049405	0.00303164		PIM1	1.28859	0.0271818	0.0536527
MSI2	1.29935	1.97725e-08	3.45642e-07		hsa-mir-1199	1.64124	0.000573197	0.00153476		PAK2	1.4174	2.58098e-07	1.04547e-05		GMPR	2.30574	3.66657e-09	9.06307e-08
NUS1	1.46771	2.92806e-07	3.43851e-06		BRD4	1.3478	7.40887e-08	4.07932e-07		DEFB124	2.22846	0.0228811	0.0615838		KIAA0319	1.56022	0.000113848	0.000489175
PPP2R5E	1.24518	6.21165e-06	4.55125e-05		NFIC	1.33127	1.72954e-05	6.21337e-05		RNF182	1.75299	0.0356177	0.0870259		LRRC1	2.62418	1.50345e-10	7.1814e-09
AK5	1.3234	0.000326712	0.00135902		TPGS1	1.59804	1.12621e-09	8.84703e-09		TMEM64	1.61827	4.2177e-06	8.20875e-05		BPHL	1.29189	2.96379e-06	2.23494e-05
CABYR	1.63077	2.35075e-05	0.000142507		PPAP2C	1.45966	0.0329582	0.0593626		ZDHHC20	1.24178	0.00309311	0.0127653		TUBB2B	1.73373	5.31492e-09	1.21418e-07
IMPACT	1.68577	3.43452e-08	5.54042e-07		PRDM15	1.42031	3.45868e-08	2.0153e-07		OR51E1	1.74744	1.10711e-05	0.000168401		PGBD1	1.34285	1.60701e-07	1.96495e-06
THY1	2.07278	1.09865e-08	2.11134e-07		PFKL	1.68925	6.07209e-14	1.50493e-12		ZNF792	1.20791	0.00337729	0.0136908		TPMT	1.44403	2.20762e-06	1.73883e-05
DNAAF1	1.73485	0.00261891	0.00793733		FEM1A	1.17288	0.0046832	0.010402		CMTR2	1.47969	4.3738e-06	8.41416e-05		MTCH1	1.56757	8.33096e-08	1.13993e-06
TBCEL	1.56116	1.1126e-07	1.50566e-06		VAV1	2.11227	0.000315978	0.000890501		ST20	1.25458	0.00295883	0.0123469		CPEB2	1.29122	0.000601092	0.00205261
ANKH	1.51182	1.60647e-09	4.23252e-08		SH3GL1	1.28451	2.90975e-06	1.19793e-05		NQO1	1.72861	7.87868e-08	4.87842e-06		FCHSD2	1.45587	0.000220485	0.000866789
FAM105B	1.30605	9.88504e-07	9.49273e-06		DUS3L	1.75413	1.16475e-11	1.44243e-10		HIGD1A	1.42386	2.3769e-05	0.000300628		NUMA1	1.14828	0.0126437	0.0281703
FAM134B	1.45592	2.44198e-07	2.94093e-06		DPP9	1.69249	3.3654e-13	6.57003e-12		MAPK15	2.00871	0.0415915	0.09824		NARS2	1.31641	1.5117e-05	8.86269e-05
PCDHB8	1.57831	0.000200028	0.000894892		TMEM91	1.80423	1.26113e-09	9.80721e-09		FOLR1	2.29566	0.000179124	0.00138523		BUD13	1.14857	0.00729611	0.01755
CERS3	1.9597	4.33423e-05	0.000240225		ATHL1	3.20343	4.74314e-12	6.52717e-11		TMEM132C	2.0266	0.0126786	0.0386857		C11orf70	1.50478	3.72647e-05	0.000189507
UCHL1	1.30712	0.000141024	0.000662437		COL6A1	1.99627	5.92498e-06	2.30506e-05		ZNF322	1.19409	0.00260083	0.0111938		TRIM29	9.18678	0.0440639	0.0805991
MIA3	1.39867	1.70657e-07	2.16291e-06		SIK1	2.0577	0.000126296	0.000383534		RAP2B	1.71677	4.46899e-06	8.53625e-05		RDX	1.38673	1.15742e-05	7.04838e-05
FAM167A	1.88447	1.64118e-06	1.46573e-05		TRPM2	2.31515	9.50484e-11	9.57722e-10		FANCB	1.41561	0.000418185	0.00266289		C11orf1	1.40375	0.00015843	0.000651001
BUB3	1.17278	0.000236932	0.00103376		SCYL1	1.36611	2.04479e-07	1.03365e-06		MRPS23	1.24838	0.000431026	0.00272398		FXYD6	1.65091	1.5547e-05	9.06785e-05
MAGED4	1.60668	1.7289e-06	1.52931e-05		DOPEY2	1.30796	0.00075957	0.00197776		SLX1B	1.8394	0.00214005	0.00962709		MAP2K5	1.08052	0.0410873	0.0759179
LY96	2.0831	0.00453555	0.0125691		AKT1	1.46961	3.3784e-10	2.99421e-09		P2RY13	1.58025	4.39953e-05	0.000479556		CTDSPL2	1.31949	2.7069e-07	2.99361e-06
RABGEF1	1.23128	2.45658e-06	2.0638e-05		NTN5	2.26138	4.04586e-07	1.93664e-06		ACSM2B	2.01469	0.000186001	0.00142642		SLTM	1.17046	0.000231423	0.000905315
JAM2	1.85573	0.00116902	0.00399778		LMTK3	1.7843	1.57399e-08	9.81941e-08		C5orf30	1.38208	0.00586253	0.021087		NDUFAF1	1.15167	0.00887529	0.0207613
GABPA	1.21103	0.000894011	0.00318857		CBLC	3.21023	0.00109839	0.00277122		LSM10	1.16709	0.00877852	0.0290738		KIF23	1.37428	0.00978918	0.0225847
XPC	1.16014	0.000243899	0.00105963		WTIP	4.07439	2.62111e-10	2.38153e-09		RELL1	1.46729	0.000621871	0.00364035		RTF1	1.18143	0.00285277	0.00783491
PDCD10	1.19869	0.00251857	0.0076799		ADAMTS10	2.58747	1.21562e-06	5.36487e-06		ADO	1.1839	0.000594692	0.00352407		PARP6	1.22485	0.0039379	0.0103484
DPH3	1.41544	0.000122788	0.000587355		RNPEPL1	1.86754	8.04812e-17	6.55116e-15		SNRPE	1.43325	3.61877e-06	7.33728e-05		TUBGCP4	1.22749	0.000173798	0.00070509
OXNAD1	1.46764	3.32017e-07	3.7995e-06		CAPN10	1.63547	8.56473e-13	1.46245e-11		CHST15	1.70135	6.78295e-06	0.000116687		ADAM10	1.38973	2.07981e-05	0.00011601
PLCL2	1.54039	1.36517e-08	2.53335e-07		MYO1F	2.2048	3.91075e-09	2.75254e-08		OR52A1	26.6175	0.0368524	0.0894324		SLC28A2	1.50372	0.0275995	0.0543654
MPPE1	1.20217	0.00301432	0.00893956		NLRP12	2.61874	0.0223986	0.0420402		FAM181B	1.47164	0.0458672	0.105569		CYP19A1	1.81238	0.0301795	0.0586806
VOPP1	1.27081	0.00162448	0.00527253		ZNF787	1.47949	6.74779e-11	7.06272e-10		FAM89A	1.56496	0.0036155	0.0144214		ZNF280D	1.3308	7.23353e-07	6.8429e-06
44453	3.44534	1.03191e-09	2.924e-08		EVI5L	1.30026	4.88731e-06	1.93662e-05		P2RY8	1.97274	3.60238e-08	2.9056e-06		SPTBN5	2.45482	0.0305624	0.0592641
DKK2	7.0924	1.80473e-12	1.53652e-10		FAM71E1	1.41347	7.3002e-05	0.000231867		ATP6AP2	1.17601	0.036044	0.0878182		BCAR3	2.37793	1.99555e-07	2.33325e-06
CYP2U1	1.37377	1.75595e-05	0.000111207		CTU1	2.04636	4.44895e-17	4.28357e-15		C8orf33	1.20493	0.000105397	0.000933748		TTLL7	2.06829	2.76804e-14	1.45441e-11
RSPH10B	1.39925	0.027781	0.0582112		NOSIP	1.21086	4.00319e-05	0.000134096		KPNA2	1.23755	0.013836	0.0414473		FNBP1L	1.91124	8.39955e-10	2.74365e-08
AK9	1.23137	0.00021965	0.000968549		SLC2A5	2.13061	0.0163589	0.0318515		BGN	1.884	8.04406e-06	0.000132081		GTF2B	1.32959	4.23035e-05	0.000211233
OTUD6B	1.15783	0.0420674	0.0823132		RERE	1.23606	0.00025321	0.000725769		ORAI1	1.61891	0.000267691	0.00188616		DBT	1.53883	7.26237e-09	1.55897e-07
TTC39B	1.3192	0.00119369	0.00406369		PRDM16	3.94615	0.000308402	0.000870399		CEP97	1.2048	0.00270641	0.0115489		EPT1	1.8987	7.41219e-13	1.26254e-10
AGPAT5	1.20221	0.000243889	0.00105963		FHAD1	1.44681	0.00813242	0.0170141		GLRX5	1.84767	4.90651e-08	3.52464e-06		HADHB	1.32547	4.46097e-05	0.000220718
MMS19	1.18635	0.000303527	0.00127731		EPHA2	3.08001	4.48176e-07	2.12905e-06		MFSD5	1.26165	0.0016457	0.00784254		KHK	1.28861	0.000997943	0.00318725
RP11-195B21.3	1.38882	0.00214289	0.00668835		ARHGEF19	2.53672	3.0547e-07	1.50043e-06		HIST1H3I	1.5736	0.0287155	0.0737027		DYNC2LI1	1.20231	0.0041346	0.0108052
HSPA13	2.02502	2.437e-13	3.39518e-11		EFHD2	1.39702	9.12624e-06	3.44102e-05		CSF1R	1.61985	0.00648814	0.0228232		SMEK2	1.40276	6.78536e-08	9.71072e-07
GRAMD3	1.43367	0.000733612	0.00269661		PEX14	1.33289	5.39966e-06	2.11772e-05		HIST1H2AJ	2.01623	0.0465266	0.106691		THUMPD2	1.34907	2.91964e-06	2.20796e-05
ZCCHC10	1.21204	0.00377096	0.010765		SH3BGRL3	1.2437	0.0320548	0.0579699		RESP18	6.53796	0.00229662	0.0101754		RAB1A	1.29314	0.000107565	0.000466767
MKI67IP	1.25731	0.00452731	0.0125492		CNKSR1	1.70805	0.00730065	0.0154321		ANXA2	1.57041	0.000119328	0.00102259		PREPL	1.25462	0.000481006	0.00169559
MAGEC1	2.56482	8.36867e-05	0.000422454		ZNF593	1.34218	2.1399e-05	7.56758e-05		RPS17L	1.87377	0.0087789	0.0290738		SLC3A1	1.45786	1.67489e-07	2.02548e-06
LRGUK	2.10624	1.00578e-10	4.15082e-09		EVA1B	2.51288	1.52583e-14	4.70283e-13		GPIHBP1	1.70076	5.07309e-05	0.000530088		FBXO11	1.52757	2.34311e-08	4.02332e-07
MIER3	1.33342	1.66457e-05	0.000106437		MAP3K6	3.31177	3.39096e-12	4.83478e-11		GLUD2	1.66027	0.00104419	0.00546928		DTNB	1.2745	0.000313979	0.00117194
NUP205	1.20699	0.000584042	0.00222556		HSPG2	1.97036	2.20407e-07	1.10897e-06		RPL35A	1.51945	2.17749e-07	9.37798e-06		ACTR1A	1.20391	9.59644e-05	0.000424142
C9orf85	1.32131	3.67944e-06	2.90941e-05		CYR61	3.28963	1.51451e-05	5.50546e-05		GJC1	1.60299	5.74018e-05	0.000581345		TMEM180	1.21099	0.0157949	0.033998
C10orf12	1.34417	6.07649e-07	6.26184e-06		TINAGL1	2.38018	2.46542e-07	1.22804e-06		CADM1	1.26671	0.0431549	0.100925		LOXL4	1.31297	0.00749862	0.0179791
TTN	3.60691	5.91797e-13	6.75972e-11		ADC	1.36709	0.00156033	0.00381678		IGSF5	1.81291	0.0440546	0.102436		BTBD16	2.35639	8.35067e-06	5.31932e-05
PDIA4	1.12313	0.0404496	0.0797121		BEST4	1.98806	0.000115847	0.000354716		GPC6	1.81861	0.00486135	0.0181856		KIF11	1.53144	0.000168331	0.000687454
ALS2CR12	1.25098	0.00391522	0.0111112		MOB3C	1.51314	6.12812e-07	2.84236e-06		GPR19	1.40507	0.000575138	0.00342321		TACC2	1.43037	2.6068e-05	0.000140628
ALS2CR11	1.41893	0.0042805	0.0119672		CYP4B1	3.85057	0.00534491	0.0116848		TMEM119	3.96001	0.00940669	0.0306392		ARL3	1.22628	0.000998187	0.00318747
TMEM237	1.35678	0.000191988	0.0008637		SYPL2	2.00307	0.00441795	0.00987915		CTNNA3	1.77221	0.0134115	0.0404657		EXOC6	1.35111	0.000216509	0.00085189
SPAG17	1.88599	0.00222694	0.00690581		STRIP1	1.19804	0.000337107	0.000945174		DAZAP2	1.22681	0.000146153	0.00119354		GPR87	1.39166	0.000125	0.000529222
ELMO1	1.29544	0.000676525	0.00252001		ITGA10	2.14339	6.41482e-09	4.34827e-08		SSTR3	1.66499	0.00951045	0.0308896		ANXA7	1.1258	0.0255152	0.0508809
LSM11	1.52971	0.000374362	0.00152458		GPR161	1.79879	0.00524139	0.0114844		FAM46C	1.72799	0.00257483	0.011118		FAM149B1	1.36675	1.04757e-07	1.37223e-06
MED7	1.22452	0.000296589	0.00125241		RFWD2	1.63872	3.73271e-13	7.12836e-12		PP13439	1.52215	0.00111374	0.00574845		TIMM23	1.20996	0.000383534	0.00139504
RRAGA	1.43301	1.73829e-08	3.11267e-07		PVRL4	2.87033	0.0272716	0.0502378		GPR1	1.67686	0.00088485	0.00478877		ASCC1	1.30997	5.43955e-06	3.73424e-05
TRIM42	2.30269	8.94909e-06	6.31034e-05		PPOX	1.17145	0.00748587	0.0157821		FAM101B	1.6906	1.49093e-06	3.80862e-05		ZNF365	2.25965	1.3109e-08	2.54299e-07
TMBIM4	1.40508	0.000298363	0.00125846		USP21	1.24775	1.91225e-05	6.82508e-05		OR4N4	34.8272	0.010255	0.0327297		TET1	1.48778	3.36942e-05	0.000174077
RAB39B	1.37511	2.89939e-05	0.000170351		FCRL5	1.58301	0.0370924	0.0659381		TMEM50A	1.22345	0.00648812	0.0228232		DNA2	1.21819	0.00506116	0.0128564
AFF2	3.41425	6.09607e-15	2.4371e-12		RRNAD1	1.35887	3.43233e-08	2.00134e-07		MST4	2.04824	0.000187404	0.00143307		SMARCAL1	1.09802	0.0303268	0.0588806
PSD3	1.9018	1.60585e-06	1.44056e-05		ABL2	1.15813	0.0256339	0.0474785		OLFML1	1.8742	1.30928e-07	6.67358e-06		STAT4	1.70085	0.00671421	0.0163391
FAM161B	1.23787	1.14806e-05	7.77532e-05		ZNF687	1.46098	1.65143e-10	1.56465e-09		CCR4	2.52461	0.00355994	0.0142564		CARF	1.42319	5.56329e-07	5.46867e-06
PPEF2	3.42694	0.00019839	0.000888553		ADAMTSL4	2.05046	1.47425e-09	1.12942e-08		UTY	1.88432	0.00235948	0.0104055		ASNSD1	1.39514	4.14386e-06	2.96179e-05
RWDD2B	1.4602	3.84041e-06	3.01817e-05		MCL1	1.38919	0.000544428	0.00146461		HTR7	2.36575	0.000207599	0.00155446		METTL5	1.24346	0.000172739	0.000701716
USP16	1.37	3.05308e-06	2.48545e-05		FAM63A	1.14863	0.0114784	0.0231895		COA3	1.46719	1.09074e-06	3.0346e-05		SSB	1.30719	5.89437e-06	3.99997e-05
MAP3K7CL	1.69411	0.000334377	0.00138403		SELENBP1	2.02457	0.000933267	0.00238916		ACTG1	1.3955	0.0107459	0.0339139		PPIG	1.23704	5.76629e-05	0.000275649
SORCS3	1.81633	9.09205e-05	0.000453986		IKBKE	1.68599	2.84406e-05	9.79993e-05		UQCR10	1.47146	1.78829e-05	0.000243064		OLA1	1.59848	1.59919e-09	4.60236e-08
TDRD9	2.82856	1.41629e-10	5.40458e-09		EIF2D	1.21735	4.15077e-05	0.000138569		CLDN5	1.74049	3.56581e-06	7.27805e-05		CIR1	1.33011	2.17538e-06	1.71918e-05
KCNS2	1.70053	3.17906e-06	2.57887e-05		HHIPL2	1.49654	0.0052116	0.0114274		LRTOMT	1.19383	0.0158207	0.0460074		CHRNA1	2.4725	1.3894e-05	8.25169e-05
PHF6	1.24705	0.00295658	0.00879716		ADAM15	1.56017	1.56482e-06	6.79504e-06		UBE2F	1.53	1.37771e-05	0.000199191		FAM117B	2.32342	2.99256e-13	6.62524e-11
NODAL	1.17921	0.0389802	0.0773047		INTS3	1.28294	1.12939e-05	4.18993e-05		CMSS1	1.50975	2.69566e-06	5.88777e-05		ABI2	1.20702	0.000155548	0.000641519
RAB11FIP1	1.27655	0.00126378	0.0042636		HCN3	1.5158	2.89819e-05	9.96078e-05		C11orf72	1.80631	3.77742e-05	0.000427751		SLC35A5	1.43364	1.98188e-05	0.000111629
BAG4	1.20713	0.00226022	0.0069983		FLG	1.50808	0.00823177	0.0172025		CLECL1	2.09489	0.00439697	0.0167779		SENP7	1.45734	2.79119e-06	2.12725e-05
TBC1D31	1.60902	4.84237e-08	7.39275e-07		LEFTY2	24.977	0.041825	0.0733653		SIX6	1.40817	0.00657802	0.0230685		SECISBP2L	1.12605	0.0463879	0.0842048
COX6A2	2.52341	8.83e-05	0.00044174		ITPKB	1.73549	0.000143039	0.000429006		GDF3	2.0262	0.00254765	0.0110213		TMOD3	1.50568	4.66792e-09	1.10196e-07
ITGAD	3.58433	0.0419668	0.0821907		C1orf35	1.4156	4.7584e-06	1.88877e-05		EFNA5	1.36648	0.00434043	0.0165961		GLCE	1.622	9.53541e-05	0.00042196
MALSU1	1.14681	0.00524732	0.0142206		PSEN2	1.31814	0.000625793	0.00165994		HIST1H1B	1.72237	0.0120181	0.0370912		APH1B	1.79167	7.58174e-13	1.27916e-10
VPS8	1.27621	0.000400625	0.00161394		PYCR2	1.28889	3.37754e-05	0.000114663		MAML2	1.35019	1.39677e-05	0.000200686		VWA9	1.35955	6.68934e-09	1.45267e-07
GALK2	1.61567	4.96871e-14	1.07499e-11		SOX13	1.5643	0.000267361	0.000762171		PROS1	1.95682	2.36079e-07	9.82238e-06		PARP16	1.06848	0.0194557	0.0404643
MPV17L	1.74062	1.51248e-07	1.95877e-06		PLEKHA6	1.21857	0.00556832	0.0121042		SLITRK6	9.94798	0.00645325	0.0227537		CDK8	1.26505	0.000561474	0.00193507
SEC13	1.61451	1.23357e-12	1.14573e-10		PTPN7	1.71728	0.00714729	0.0151375		PDE4B	1.78002	0.000842166	0.00460139		FAM13A	1.42411	0.00143319	0.00433637
TIMP4	2.4007	3.94113e-09	8.90581e-08		ARL8A	1.19914	0.00209355	0.0049975		SERINC4	1.41424	0.00197816	0.00906683		C4orf21	1.37066	9.21905e-06	5.78693e-05
C1orf27	1.25735	0.000870672	0.00311892		OSR1	5.87922	0.0322656	0.0583102		NDUFA12	1.33189	0.000147954	0.00120446		LARP1B	1.64182	1.83889e-10	8.24909e-09
LRP8	1.56195	4.1893e-05	0.000233257		RHOB	2.03262	2.83159e-06	1.16886e-05		RPS17	1.65673	1.99397e-05	0.000263617		PDE5A	1.95403	7.11806e-06	4.66367e-05
STEAP2	1.45899	1.23793e-06	1.15396e-05		CAMKMT	1.14949	0.0192498	0.0367386		HIST1H2AH	1.76218	2.36069e-05	0.000298812		CCNG2	2.31064	1.8624e-05	0.000106008
CLDN12	1.69219	3.07748e-12	2.38797e-10		ANKRD53	1.70111	0.000359181	0.00100126		DRD1	1.73546	0.00185047	0.00857832		CDKAL1	1.21251	0.000306584	0.00114773
GATAD1	1.61425	6.95487e-12	4.68535e-10		SFXN5	1.46518	1.10892e-06	4.92942e-06		SDR42E1	1.5337	0.00301766	0.0125114		CDKL1	1.31988	4.61079e-05	0.00022722
C1orf158	4.95345	5.38003e-07	5.67961e-06		DQX1	2.09101	0.00684758	0.0145766		SUMO3	1.40608	5.59143e-06	0.000100428		INTS12	1.38891	1.43955e-05	8.50467e-05
ZNF19	1.38625	1.24585e-05	8.31969e-05		LYG1	1.59536	6.95919e-05	0.000221994		IMMP2L	1.30997	0.00201092	0.00917907		CASP6	1.48848	7.00724e-05	0.000323755
KCNJ6	1.78389	3.95849e-07	4.40391e-06		ACKR3	1.93627	0.00783545	0.0164462		BRI3BP	1.1636	0.00326387	0.0133173		SEC24B	1.39178	2.84323e-07	3.11417e-06
C9orf43	1.3827	0.0112385	0.0271186		HES6	1.74824	0.032055	0.0579699		GLRA2	2.41659	0.000229333	0.00168293		PPP3CA	1.18561	0.00124027	0.00383942
DGKI	2.08	9.44834e-07	9.14019e-06		ANKMY1	1.57238	4.07974e-09	2.86268e-08		RPS27L	1.41319	0.000491251	0.00301843		SLC39A8	4.4986	4.07585e-10	1.55831e-08
UBN2	1.42948	1.37584e-10	5.29389e-09		DIS3L2	1.40118	6.57964e-09	4.45015e-08		INPP5J	1.63785	0.0200633	0.0553752		CDKL2	1.31855	0.000692261	0.00231532
PSMG3	1.39159	3.04537e-07	3.55587e-06		VGLL4	1.42253	1.43668e-09	1.10324e-08		NPY2R	2.71656	0.0143589	0.0426937		RNF185	1.20783	0.00339739	0.00912517
WDR19	1.47608	3.24316e-07	3.73461e-06		CTDSP1	1.6095	3.09507e-08	1.82256e-07		MIXL1	1.35652	0.0450034	0.104128		AEBP2	1.24563	0.000154578	0.000638127
SLC37A3	1.53288	4.6303e-09	1.02592e-07		STK11IP	1.91308	1.11167e-14	3.6703e-13		ADAMTS20	12.736	0.000239451	0.00173983		METTL20	1.16204	0.00129463	0.0039813
RAB28	1.26908	2.06204e-06	1.78558e-05		GMPPA	1.48657	3.39809e-05	0.000115276		PRMT3	1.38463	5.6313e-06	0.000101034		ETNK1	1.24789	0.000571193	0.00196417
RER1	1.28752	1.97969e-05	0.000123373		RBMS3	1.80884	0.000840241	0.00217175		NUPR1L	1.80742	0.00540975	0.0197627		ZCRB1	1.25813	3.06717e-05	0.000161867
LDLRAP1	1.66465	0.000458116	0.00181027		CSRNP1	2.00826	3.97185e-06	1.59626e-05		IL3RA	1.80192	3.12801e-07	1.20469e-05		TMEM117	1.35563	1.15748e-05	7.04838e-05
ANKRD61	1.44512	1.022e-05	7.05251e-05		ITGA9	1.77806	1.53204e-06	6.66361e-06		RAMP1	2.46209	0.000248911	0.00178878		PRICKLE1	1.45823	0.00528361	0.0133165
WDR66	1.65634	8.92812e-08	1.24763e-06		IQSEC1	1.44615	2.39365e-05	8.38942e-05		PARPBP	1.58608	7.64275e-05	0.000729892		NDUFA9	1.39292	3.93699e-07	4.08585e-06
MRPL17	1.39963	2.25136e-06	1.91328e-05		IL17RD	2.14268	0.00868557	0.0180279		PDE6G	1.92357	0.00573465	0.020715		PIANP	1.99841	4.7323e-06	3.31911e-05
PTPDC1	1.598	1.51243e-07	1.95877e-06		LIMD1	1.97964	5.52083e-09	3.79016e-08		TLCD2	1.65569	0.000823579	0.00451838		SCAF11	1.23183	8.07602e-05	0.000365808
FANCC	1.56426	1.13175e-09	3.16305e-08		NFKBIZ	3.80988	9.48712e-08	5.11842e-07		LSAMP	1.72023	0.047387	0.108295		LRIG3	2.50492	6.00792e-11	3.48535e-09
CLSTN2	1.77685	1.64171e-06	1.46573e-05		BOC	1.74466	0.00184359	0.00444754		LPPR1	4.12439	0.000250759	0.00179929		TMEM19	1.51913	3.06721e-05	0.000161867
CUL4B	1.83017	5.85539e-13	6.75972e-11		LPP	1.62396	0.00113794	0.00286002		PSMD13	1.10648	0.00611187	0.0217866		TMTC3	1.36756	0.000577691	0.00198476
SLC13A3	1.50351	2.30409e-05	0.000140352		TMEM44	1.27496	0.00627445	0.0134751		NTF3	1.5055	0.032795	0.0818096		NEDD1	1.70023	2.82537e-10	1.168e-08
CPA5	1.99927	9.19009e-06	6.458e-05		KIAA0226	1.36527	6.54078e-06	2.52723e-05		C1orf110	1.54835	0.025059	0.0660316		ASCL1	2.35426	0.031725	0.061271
POM121L2	2.85255	0.0227071	0.0491275		AMT	1.26168	0.000367158	0.00102243		POMK	1.24677	0.000549897	0.00330289		TDG	1.27115	6.35851e-05	0.000299314
PFKFB1	1.20113	0.0270434	0.0568894		NICN1	1.32721	7.7563e-06	2.95756e-05		KLK10	2.7615	0.000264965	0.00187484		GLTP	1.12341	0.00518346	0.0131083
PAGE5	7.16535	0.0059836	0.0159084		UCN2	1.84149	0.0334857	0.060178		CALHM1	2.09317	0.0133735	0.0403771		SLC46A3	1.69765	6.71772e-06	4.44092e-05
ZSCAN12	1.31721	0.000110112	0.000534715		MUC4	1.83732	0.00184317	0.00444754		ZNF267	1.21952	0.00166262	0.00790199		LNX2	1.34168	1.21307e-06	1.05532e-05
NBL1	2.33865	2.51146e-09	6.09311e-08		VWA5B2	2.19968	0.000419162	0.00115309		LEMD1	2.20808	0.00939256	0.030604		SUOX	1.36814	5.16807e-06	3.57162e-05
TOMM40L	1.20751	0.0426705	0.0832705		DGKQ	1.98338	1.08121e-12	1.80863e-11		NDUFA13	1.18275	0.00516996	0.019057		N4BP2L1	1.52707	0.000385794	0.00140218
MIS18A	1.25801	0.000248005	0.0010749		SLC26A1	1.96245	5.87342e-10	4.93069e-09		LRRC70	1.39108	1.7755e-05	0.000241683		CERS5	1.32409	3.90099e-08	6.19509e-07
ALG8	1.28622	8.05962e-07	7.97292e-06		ROPN1L	1.71087	0.0190316	0.0364009		C2orf76	1.40521	0.000110766	0.000968287		TMBIM6	1.43741	1.50408e-07	1.85513e-06
C21orf59	1.21377	0.00344689	0.0099887		NKD2	2.66576	0.000285873	0.000810298		MKL2	1.13767	0.0322035	0.0806623		ZNF740	1.13503	0.00706492	0.0170553
SYNJ1	1.23256	0.000182085	0.000825781		SRD5A1	1.47382	0.00129224	0.00321151		GPAT2	1.93014	2.29549e-05	0.000292747		SBNO1	1.24784	0.000223162	0.000876039
IFNGR2	1.35896	1.29752e-05	8.61736e-05		MYO10	1.62546	0.00549681	0.011969		CYP4X1	1.35315	0.0408551	0.0968971		MORN3	1.39933	0.00903262	0.0210856
SON	1.41674	9.81306e-06	6.83052e-05		PLK2	2.56896	0.0189646	0.0362874		KPNA4	1.17793	0.000546801	0.00328939		VPS33A	1.3467	1.99553e-05	0.000112195
KCNE2	1.38041	0.0219806	0.0478116		CXCL14	50.0063	0.0022252	0.00528564		RPS23	1.83335	8.30499e-09	1.06803e-06		SRRM4	1.72787	0.000489343	0.00172016
ATP5G1	1.30887	0.000453056	0.00179331		TNIP1	1.40983	3.68617e-08	2.13777e-07		AKAP14	2.4375	0.0323723	0.0809858		METTL21C	2.32423	2.65642e-05	0.000142925
RCAN1	1.7813	5.4192e-12	3.83304e-10		RMND5B	1.24877	6.8854e-05	0.000219907		44449	1.24572	0.0119711	0.0369754		MBNL2	1.3244	2.12314e-05	0.000117928
SNF8	1.1503	0.0242215	0.0518008		KCNMB1	1.53273	0.00826041	0.0172565		KCNK18	4.5647	0.0344545	0.0848778		RNF113B	1.60254	1.50039e-05	8.80965e-05
SCD5	1.37991	0.00128355	0.00431924		FARS2	1.13939	0.0171285	0.033182		KRT14	3.33139	0.023563	0.0630013		ABHD13	1.33325	0.000374604	0.0013693
CBR1	1.61169	1.13759e-08	2.17259e-07		KAAG1	2.21145	0.000250909	0.000719847		BCHE	3.1578	0.000269089	0.00189382		GRTP1	1.40519	0.000221738	0.000871375
GJD2	2.16868	0.0010257	0.00357623		TRIM41	1.67441	2.64881e-10	2.40077e-09		TMEM17	1.45109	5.6301e-05	0.00057372		NOVA1	1.69991	5.42009e-10	1.94312e-08
HLCS	1.24953	1.2043e-05	8.0918e-05		FAM193B	1.52332	1.64447e-05	5.93908e-05		C1QL4	8.42025	0.0204095	0.0561535		RTN1	1.49642	6.02488e-06	4.07794e-05
ADPGK	1.28889	6.46194e-07	6.59828e-06		RNF44	1.43766	7.75643e-06	2.95756e-05		OR2AK2	2.17025	0.00750582	0.0255426		SLC38A6	1.14672	0.0111394	0.0252407
CES5A	3.79903	1.12806e-05	7.66351e-05		DOK3	1.62112	4.17555e-05	0.000139332		LYPD6	2.47126	0.00554836	0.0201808		NAA30	1.44979	1.08589e-05	6.6886e-05
MED8	1.42621	1.60727e-10	5.94721e-09		DAAM2	1.4283	0.00706039	0.0149794		SESTD1	1.22742	0.0261705	0.068412		RAB15	1.97139	3.97172e-11	2.61792e-09
ZNF230	1.51296	1.45238e-07	1.88892e-06		FGD2	1.71424	2.45341e-05	8.57598e-05		FPR3	1.96803	3.52853e-07	1.32237e-05		WDR89	1.42053	8.52005e-06	5.41711e-05
ZNF222	1.67126	1.36737e-13	2.32934e-11		ANO7	1.40546	0.00176591	0.00427753		ADAMTS3	2.68736	0.00028612	0.0019946		ESR2	2.76408	2.74221e-10	1.13864e-08
NPR2	1.58372	1.30844e-07	1.72985e-06		TTBK1	1.52666	3.40099e-06	1.38097e-05		GJA4	1.8099	9.47346e-08	5.44428e-06		KCNH5	3.05222	3.24505e-06	2.40922e-05
ZNF221	1.38637	2.76963e-05	0.000163563		NFKBIE	1.80011	1.21499e-06	5.36464e-06		SLC18A3	1.47	0.0312705	0.0788515		PTGR2	1.29976	1.99544e-05	0.000112195
ZNF233	1.24819	0.00263174	0.00797225		TPBG	1.67154	0.00556787	0.0121042		NSG2	2.21074	0.000311805	0.00212969		SLC12A6	1.43631	5.96472e-08	8.74077e-07
ZNF235	1.2878	6.28184e-05	0.000329144		RNF217	1.43114	0.00104124	0.00264013		ADORA3	2.2731	0.000319231	0.00216868		LYSMD2	1.3126	0.00489542	0.0124921
GNE	1.24799	0.0019768	0.00624316		GNA12	1.25638	9.87601e-05	0.00030617		TMEM221	1.33023	0.0453619	0.104668		BNIP2	1.31604	1.18226e-05	7.17095e-05
ARHGAP35	1.14489	0.0043419	0.0121128		C7orf50	1.19661	0.00387587	0.00877259		EYS	1.73138	0.0048617	0.0181856		ANP32A	1.32584	4.17477e-06	2.98267e-05
FNDC5	1.57131	0.00072185	0.00265879		C7orf26	1.2422	0.000276202	0.000784819		TMPPE	1.08545	0.0317175	0.0797206		HMG20A	1.30363	1.04764e-07	1.37223e-06
VMA21	1.44781	1.52461e-06	1.37912e-05		CREB5	2.29849	2.26222e-05	7.97131e-05		ZNF626	1.4415	4.66701e-05	0.000499628		SCAPER	1.28474	6.11541e-05	0.000289553
RSPH1	1.51198	3.4995e-05	0.00020024		POMZP3	1.78546	5.42667e-15	2.02017e-13		LAMTOR4	1.15917	0.00260088	0.0111938		TSPAN3	1.44257	1.50715e-06	1.26733e-05
SLC37A1	1.408	0.000122805	0.000587355		C7orf43	1.76234	1.77313e-12	2.75201e-11		COMMD6	1.70711	1.16867e-06	3.17458e-05		DNAJA4	1.2263	0.000571193	0.00196417
NDUFV3	1.23258	0.0032395	0.00948788		SLC12A9	1.50405	9.62093e-10	7.67399e-09		PRR19	1.33629	0.0144841	0.042958		TPM1	1.64729	3.9348e-06	2.83213e-05
HSF2BP	1.38432	0.00136433	0.0045491		GIGYF1	1.74881	3.61852e-13	6.95346e-12		GPR21	1.42615	5.8125e-05	0.000588288		ARRDC4	2.29049	1.89881e-07	2.24416e-06
RRP1B	1.23678	4.75833e-05	0.000260103		EPHA1	1.5395	0.00638115	0.0136707		SUMO2	1.57709	2.59533e-08	2.3057e-06		CYP11A1	1.51656	0.0295194	0.0575309
PDXK	1.37851	8.46555e-05	0.000426291		SHROOM2	1.38152	0.00632791	0.0135679		COL6A3	4.09773	0.000321181	0.00217712		WDR93	5.54991	3.83379e-06	2.77245e-05
CLDND2	1.19847	0.0348116	0.0702805		DENND2A	1.42871	0.000293145	0.000829757		CC2D2B	1.32868	0.0105511	0.0334833		DET1	1.12932	0.0118959	0.0267375
C9orf116	1.71131	0.000999112	0.00349942		SLC16A2	1.80261	0.0277366	0.0510132		PARVB	1.19296	0.0190344	0.053191		MCTP2	2.00205	4.00427e-08	6.31549e-07
MED27	1.1788	0.00580051	0.0154848		CHST7	2.10884	1.94048e-06	8.25095e-06		ZDHHC9	1.2732	0.0475539	0.108507		FURIN	1.48318	7.09968e-05	0.000327476
NAPEPLD	1.37548	5.17485e-06	3.89703e-05		MFHAS1	1.36646	6.56833e-05	0.000210906		SMIM15	1.36638	4.37291e-05	0.000477275		IQGAP1	1.32941	5.5083e-05	0.000264347
PSMC2	1.29588	5.99819e-06	4.42288e-05		LMCD1	1.8802	9.00314e-05	0.000280851		C11orf34	1.13317	0.00618693	0.022003		CRTC3	1.19333	0.00508617	0.0129073
AP2M1	1.16961	0.00522353	0.0141683		DOK2	1.90492	0.000165416	0.000490763		FAM26F	1.70637	0.000671758	0.00385744		GLYR1	1.15085	0.00423637	0.0110194
ZNF577	1.32022	0.000889424	0.00317417		SLC25A37	1.27262	0.00212304	0.00506352		RPL14	1.44185	7.87535e-06	0.000130007		PARN	1.14615	0.00739807	0.0177614
LARP4	1.23287	0.000829915	0.00299151		PXDNL	1.51713	0.0328161	0.0591712		LRRK2	1.21077	0.0191887	0.0535027		FTO	1.21445	0.000939851	0.00301743
MED11	1.18928	0.0213057	0.0465689		TACC1	1.52606	0.000603675	0.00160613		OR52J3	25.4068	0.00032094	0.00217712		UQCRC2	1.37506	1.70455e-07	2.0488e-06
SSTR5	2.8478	1.82853e-11	1.04107e-09		ARHGAP39	1.85206	8.82827e-13	1.49941e-11		OR2L13	2.04348	0.0259928	0.0680245		ARHGAP17	1.24811	2.45174e-05	0.000133434
ZNF75A	1.13823	0.0220697	0.0479702		NAPRT1	1.76857	8.92014e-08	4.84379e-07		BLOC1S2	1.34547	5.59478e-05	0.000571302		MARVELD3	1.21214	0.00810514	0.0192124
ADCY9	1.37844	4.85589e-06	3.69645e-05		NFIB	1.56365	0.000498294	0.00135173		ZNF724P	1.62526	0.000631903	0.00368911		GCSH	1.20045	0.00580809	0.014448
ZFPL1	1.20228	0.000246738	0.00107042		MLYCD	1.38437	1.00525e-09	7.96145e-09		OR2A2	2.26769	0.000328333	0.00221566		CMTM2	1.44287	0.00179631	0.0052804
SELRC1	1.28063	0.00434171	0.0121128		SIGMAR1	1.1721	0.0354458	0.063317		SPOCK3	2.38171	0.0369074	0.0895419		MAP1LC3B	1.53608	1.23344e-05	7.44189e-05
C1orf123	1.21524	9.92916e-05	0.000488649		CEP78	1.36647	0.00497738	0.0109835		HLA-DRB1	1.60434	0.0261707	0.068412		MBTPS1	1.20698	0.0145095	0.0316712
JAKMIP1	1.84615	1.60963e-05	0.000103408		C9orf3	1.83762	4.86495e-11	5.25654e-10		FAP	2.30071	0.000332038	0.00223424		PDPK1	1.42577	1.51031e-09	4.40867e-08
KNCN	1.91496	8.32561e-05	0.000421089		GSN	1.71385	1.92754e-06	8.19975e-06		SPATS2L	1.50375	3.42956e-05	0.000396442		MED9	1.3521	3.37022e-05	0.000174077
LRRC38	33.7651	0.000788094	0.0028648		ALAD	1.28733	6.67067e-06	2.57209e-05		WDSUB1	1.39929	0.000100278	0.000896533		NCOR1	1.09826	0.038854	0.0726145
MATN1	1.54835	0.000614272	0.00232247		GBGT1	1.53832	0.00121876	0.00304202		DSP	2.02678	0.000340386	0.00227991		CIRH1A	1.14279	0.0281603	0.0552703
UBXN10	1.474	0.00207762	0.00651515		SURF2	1.27436	0.00275124	0.00643009		FAT4	1.60198	0.00215889	0.009683		RANBP10	1.1501	0.0175423	0.0370597
WNT4	1.93093	0.00976518	0.0240899		SURF6	1.50207	1.25802e-11	1.54852e-10		C8orf86	1.696	0.00902266	0.0297147		GFOD2	1.43271	1.42949e-10	6.97305e-09
IL23R	4.07984	0.0252233	0.0536561		MED22	1.14979	0.00981586	0.0201489		COLCA1	2.12673	0.00590086	0.021203		PRPSAP2	1.17011	0.000765721	0.00252817
HENMT1	1.82391	1.50469e-05	9.78187e-05		GTF3C5	1.41921	1.30855e-05	4.80613e-05		ZNF681	1.77719	0.000428096	0.00271098		DDX52	1.22952	0.000134828	0.000565253
WDR63	2.04228	0.000291526	0.00123451		ASB6	1.29469	6.41224e-06	2.48427e-05		HIST1H4A	1.68927	0.00963313	0.0311944		TOM1L1	1.81686	5.20012e-11	3.13542e-09
KCNT2	2.49566	1.42512e-09	3.80376e-08		PTGES2	1.49889	2.20995e-10	2.03721e-09		HRCT1	1.8828	2.09573e-06	4.94109e-05		KIF2B	1.94932	4.82599e-05	0.000236586
DENND2D	1.30396	0.0173341	0.0392053		NTMT1	1.22948	5.18888e-06	2.04158e-05		MXRA5	4.21891	0.000342146	0.00228902		C17orf80	1.17366	0.00147957	0.00445725
AXDND1	1.57705	0.000983147	0.00345105		SLC25A25	1.25241	0.0284366	0.0521805		TUBB	1.39633	1.59644e-07	7.62558e-06		TOB1	1.80422	9.90658e-09	2.01752e-07
SPATA17	1.35724	0.0138522	0.0324349		FAM73B	1.33281	3.36702e-07	1.64256e-06		PPIA	1.33233	3.61574e-05	0.000414548		NPEPPS	1.38044	3.04127e-09	7.76804e-08
BROX	1.30962	0.000153305	0.000713424		LRSAM1	1.61453	1.16613e-09	9.1303e-09		NIF3L1	1.25327	8.68115e-05	0.000803519		SSH2	1.30584	0.0024014	0.00675802
TFB2M	1.27042	2.69797e-05	0.000159876		C9orf142	1.90776	1.71479e-15	7.56235e-14		GIMAP5	1.93908	4.91354e-09	7.53304e-07		RPRD1A	1.12698	0.0237455	0.0479237
B3GALNT2	1.30111	1.04188e-06	9.93912e-06		INPP5E	1.5956	6.57842e-09	4.45015e-08		HIST1H2BO	1.65358	0.000898711	0.0048553		ASXL3	1.74267	2.18537e-07	2.50242e-06
PUS10	1.36011	0.00386147	0.0109787		DPH7	1.1986	0.000151331	0.000451634		ASB13	1.27293	0.00743736	0.0253668		OSBPL1A	2.25595	1.96301e-07	2.30375e-06
LRRTM1	1.56542	0.000135194	0.000639132		NOTCH1	2.65215	4.53835e-10	3.90549e-09		BX255923.1	1.3185	0.00448473	0.0170434		SLC13A5	1.44864	0.00593932	0.0147381
KCNJ3	1.26495	0.000147932	0.000690824		PROSER2	2.20077	0.00057228	0.0015328		MEGF10	2.13883	0.000365663	0.00240162		CDKN2D	1.11378	0.00803317	0.0190674
ZSWIM2	1.50891	0.00192576	0.00611124		RGR	35.5878	0.0337527	0.0605987		FRRS1	2.23825	0.000373081	0.00243642		EIF4A3	1.20643	0.000114563	0.000491474
[truncated: 2,430 more rows]

## Sheet: DEG ( protein)
Differential expression between tumors of one immune clusterversus the rest at protein levels (Wilcoxon test, P < 0.05)
Symbol	FC_Immune-exhausted	p_value_Immune-exhausted	FDR_Immune-exhausted			Symbol	FC_CD4+ T cell infiltration	p_value_CD4+ T cell infiltration	FDR_CD4+ T cell infiltration			Symbol	FC_Endothelial	p_value_Endothelial	FDR_Endothelial			Symbol	FC_CD8+ T cell infiltration	p_value_CD8+ T cell infiltration	FDR_CD8+ T cell infiltration
AARS	1.3386	0.0210586	0.0854575			ACAP2	1.52288	0.0490911	0.524242			2022-03-01	1.77166	0.00333524	0.0394913			AAAS	1.3322	0.00427769	0.030034
ABCE1	1.39635	0.039874	0.135642			ACTR6	1.29391	0.0424988	0.517098			2022-09-03	1.64148	0.0279521	0.14351			AACS	1.54019	0.00519952	0.0347093
ABCF1	1.40585	0.0269593	0.10168			ANXA2	1.30759	0.0490963	0.524242			A1BG	2.26402	0.0492803	0.2027			AAR2	2.66607	0.0214534	0.0958259
ABHD16A	1.64059	8.49297e-06	0.000178263			ANXA3	1.71821	0.000570387	0.176812			A2M	1.3135	0.0296154	0.148538			AASDHPPT	1.44586	0.00848366	0.0479145
ACBD3	1.79779	2.54403e-05	0.000426467			ARPC1B	1.29582	0.0390065	0.503655			ABHD10	1.49684	0.016153	0.103452			ABCA2	4.07206	1.47369e-08	1.40225e-06
ACLY	1.4481	0.000540862	0.00506919			ASTN1	1.31374	0.0405126	0.508408			ABHD11	1.99253	1.15982e-06	0.000335684			ABCD3	1.33431	0.0297442	0.121049
ACSL6	1.58147	0.00541815	0.0304288			AZU1	4.38812	0.0120524	0.391404			ABHD14B	1.40189	0.0393915	0.177519			ABCG2	1.24353	0.0331359	0.130975
ACSS3	2.30524	1.05689e-05	0.000213992			BPIFB1	2.81179	0.0381802	0.500602			ABI3	1.31729	7.29552e-09	1.82224e-05			ABHD17A	3.24379	3.7474e-08	2.75296e-06
ACTR3B	2.31665	1.62626e-07	7.00343e-06			C10orf118	1.83567	0.0169524	0.405736			ACAD8	2.00294	0.0408619	0.181527			ABHD17B	2.60597	0.00038332	0.00472809
ACYP2	2.60779	0.00292878	0.0189272			C18orf25	1.22474	0.0263164	0.460026			ACAD9	1.64329	0.00795768	0.0678951			ABLIM2	2.69462	9.92002e-07	3.8867e-05
ADAMTSL1	2.34643	4.98578e-06	0.000116114			C4A	2.59648	0.0180479	0.41226			ACAT1	2.1049	0.00106834	0.0197297			ABR	1.69718	0.0121058	0.0621558
ADARB1	1.78965	0.0158888	0.0696252			CDH5	2.14629	0.0274132	0.460026			ACO2	2.4787	0.00260094	0.0341024			ACACA	1.46932	0.0217283	0.0966398
ADCY3	2.00513	3.33716e-05	0.000535178			CLCN3	1.45783	0.042745	0.517098			ACSF2	3.03082	0.00546808	0.0537732			ACIN1	1.51422	0.00344841	0.0253659
ADD2	1.6315	0.00556837	0.0310282			CLIC2	1.39088	0.0128725	0.391404			ACTN1	1.27994	0.00767647	0.066576			ACOX3	1.43155	0.000604984	0.00673846
ADPGK	1.79201	0.000125055	0.00158156			CTSG	2.7104	0.00157543	0.268168			ADCK5	2.19265	0.00111503	0.0202923			ACSL1	1.66974	0.00299986	0.0227748
ADSL	1.39769	0.00964099	0.0476376			DDX41	1.80436	0.0181567	0.41226			AFG3L2	1.57444	0.00605578	0.0570786			ACSL3	1.36727	0.0135483	0.0674108
ADSS	1.46512	0.015041	0.0664028			DGCR8	1.5221	0.0371265	0.497226			AHSG	1.46553	0.00466103	0.0489677			ACTBL2	1.51698	0.0107796	0.0569235
ADSSL1	1.53653	1.2187e-05	0.000238278			EEFSEC	1.5251	0.0245466	0.4524			AIFM1	1.81712	0.00634116	0.0585531			ACTL6B	1.50105	0.00640905	0.0405785
AFF4	1.95679	0.000425515	0.00426411			ELANE	3.00573	0.0219874	0.441889			AK2	2.62599	0.000553047	0.0128799			ADAM10	1.72354	1.47021e-05	0.000340809
AGA	3.92819	6.53757e-08	3.5727e-06			FBXO7	1.35069	0.0349042	0.482334			AK3	2.00245	0.0154955	0.10066			ADAM15	2.25916	5.7931e-06	0.000159886
AGO2	1.33132	0.00151279	0.0114502			FERMT3	1.27574	0.019468	0.423758			AKR1C3	1.47481	0.012111	0.0873923			ADAM22	5.47987	1.52993e-11	7.09965e-09
AGO3	1.45029	0.00522355	0.0295184			FLVCR1	2.14214	0.0409819	0.5099			AKR7A2	1.35744	0.046215	0.195403			ADCY2	2.556	0.00142321	0.0127986
AGPAT4	1.47613	1.1986e-05	0.000235733			GNL2	3.3245	0.00191289	0.268168			ALB	1.39317	0.0214819	0.122854			ADCY6	1.88794	1.06967e-06	4.09466e-05
AGPAT5	1.72072	0.0107747	0.0522064			GORASP1	1.30772	0.0271845	0.460026			ALDH5A1	2.20757	0.0151123	0.0995959			ADD1	1.24005	0.044398	0.161302
AGPAT6	1.50584	0.00303351	0.0193996			GP9	5.00589	0.00170955	0.268168			ALDH7A1	1.73887	0.0135469	0.092958			ADRM1	1.56356	0.0333952	0.13167
AGPAT9	2.23483	5.17088e-08	3.03711e-06			GPC4	2.05956	0.0190974	0.419345			AMDHD2	1.56465	0.0489313	0.202098			AGPAT1	1.37374	0.00620289	0.0395741
AHCYL1	1.58521	0.00272308	0.0178872			GRSF1	1.46273	0.018197	0.41226			ANPEP	1.92146	0.00464311	0.0489677			AHCTF1	1.52426	0.00198517	0.0165146
AHSA1	1.32879	0.0362979	0.126979			GYPA	1.88021	0.00875836	0.352842			APOA1	1.56505	0.00307797	0.0375941			AHDC1	2.63721	0.000161978	0.00237659
AKAP1	1.5624	0.00418046	0.0247185			HERC5	3.70391	0.00988649	0.369947			APOA1BP	1.75234	0.0269978	0.14056			AKT3	1.71927	0.0024761	0.019603
AKAP12	2.75428	7.42238e-11	2.05992e-08			HNMT	1.35934	0.0415829	0.514285			APOO	1.67796	0.0391028	0.176856			ALDH4A1	2.65341	2.60538e-08	2.1692e-06
AKAP13	1.57977	0.00036819	0.00377077			IDE	1.93247	0.0129794	0.391404			APOOL	2.08976	0.0263754	0.138913			ALDOA	1.20705	0.0457167	0.164656
AKAP17A	2.86307	4.77084e-06	0.000111629			IFI16	2.33545	0.000216545	0.172283			ARHGDIB	1.67247	0.00178753	0.0265843			ALG12	2.66655	0.0488708	0.173268
AKAP5	3.54649	4.68523e-08	2.87179e-06			IFIT1	4.49164	0.000290588	0.172283			ARHGEF2	1.35649	0.00763189	0.066576			ALKBH5	1.2475	0.0351987	0.136997
AKAP8L	1.5069	0.000323183	0.00340604			IKBKB	1.59933	0.0157151	0.39939			ARHGEF40	2.28611	0.00943562	0.0749375			ANK1	1.40967	0.0498725	0.175635
AKAP9	1.72743	0.000281743	0.00303988			ITGB2	1.56188	0.014639	0.391404			ARMC10	1.78699	0.00669955	0.0606847			ANKFY1	1.28891	0.00528393	0.035218
AKR1B10	2.0735	0.000104151	0.00136558			ITGB3	2.00907	0.00596265	0.333792			ASS1	1.59413	0.0360299	0.167965			ANP32A	1.50447	0.0295136	0.120306
AKT1	1.52615	0.00579444	0.0320024			ITIH5	1.66418	0.0151374	0.393471			ATAD1	1.70963	0.0314794	0.153795			ANP32B	1.24759	0.0403317	0.150244
ALDH18A1	2.09556	6.36391e-07	2.2154e-05			ITSN1	1.41216	0.0319868	0.464824			ATAD3A	1.31436	0.022179	0.125689			ANXA7	1.2184	0.00726334	0.0445476
ALDH1A1	3.10108	2.43947e-12	2.2157e-09			KIAA1217	2.20726	0.00245653	0.282106			ATP5A1	2.07508	0.00436123	0.0471026			AP1M2	1.36002	0.0316462	0.126623
ALDH1A2	3.56854	4.08976e-11	1.45931e-08			KIDINS220	1.56139	0.0383492	0.501505			ATP5B	2.05804	0.000780163	0.0162591			AP1S1	1.6276	0.0136653	0.0678578
ALDH1L2	2.25103	6.78859e-07	2.33879e-05			KRIT1	1.74895	0.0223281	0.442619			ATP5C1	2.49417	0.00157883	0.0249195			AP3B2	1.43159	0.00903735	0.0504426
ALDH2	2.53159	1.52518e-07	6.59656e-06			KRT1	2.63909	0.024995	0.4524			ATP5D	2.65171	0.00237673	0.0320891			APTX	1.82307	5.75918e-05	0.00100566
ALDH6A1	1.31436	0.0131824	0.0606936			KRT10	2.11488	0.0307356	0.461773			ATP5F1	1.87779	0.0307689	0.151734			AQR	1.33461	0.0292845	0.119616
ALDH9A1	1.44404	0.0404498	0.136995			LCN2	1.94388	0.0353947	0.486804			ATP5H	1.68142	0.00122713	0.0215092			ARHGAP1	1.59476	6.03615e-05	0.00104519
ALG1	2.13701	9.68976e-05	0.00128396			LMO7	1.71048	0.0493438	0.524242			ATP5I	2.22201	0.0236325	0.128953			ARHGAP17	1.93149	0.00567294	0.0369243
ALG11	2.12982	0.0128574	0.0595267			LRRC8C	2.15348	0.0162039	0.405736			ATP5J	2.35265	0.012336	0.0879721			ARHGEF11	1.86247	1.74991e-05	0.000392887
ALG2	2.16454	2.40651e-08	1.68136e-06			LTF	2.81266	0.000564527	0.176812			ATP5L	1.63893	0.0276327	0.142382			ARID1A	2.32404	0.0203563	0.0918608
ALG5	2.02886	0.0168527	0.0729214			MAN2B2	1.45114	0.0487754	0.524242			ATP5O	1.98888	0.0154955	0.10066			ARID1B	1.35555	0.0280509	0.116048
AMBP	1.26844	0.0365629	0.127638			MMP9	2.81827	0.0424976	0.517098			ATP5S	2.2738	0.0101094	0.0773749			ARID2	1.94303	0.00687163	0.0426435
AMPD2	1.72912	0.000223554	0.00249556			MOSPD2	1.55179	0.00322589	0.306955			ATPAF2	1.78943	0.0190347	0.113946			ARL15	2.40782	1.19914e-05	0.00029221
ANAPC10	2.15113	0.000420863	0.00423875			MPO	3.49728	0.00281505	0.292971			ATXN3	1.80814	0.00347479	0.0405569			ARL3	1.36995	0.00825584	0.0471609
ANGEL1	2.0284	0.000608778	0.00558522			MTR	1.57007	0.0158712	0.400428			AVL9	1.6261	0.000158918	0.00592445			ARL8A	2.24738	1.06306e-06	4.08502e-05
ANK2	1.67342	0.000168615	0.00198426			NPR2	5.83347	0.0302527	0.460026			B3GNT7	1.66229	0.0257108	0.136564			ARL8B	1.5046	0.000257909	0.00338158
ANKRD44	1.81397	0.000374478	0.00382948			PARP14	1.41193	0.0317052	0.464824			BCKDK	2.48725	0.00292999	0.0366836			ARRDC1	2.79025	7.0312e-11	2.19527e-08
ANO10	1.39202	0.0116274	0.055319			PES1	1.52492	0.044616	0.518361			BCS1L	1.55999	0.0298431	0.149081			ARSK	1.70948	0.00847488	0.0479145
ANP32E	1.41422	0.0144368	0.0644083			PLA2G4A	3.59544	0.00199747	0.268168			BDH1	1.67806	0.0038877	0.0435197			ARVCF	2.3683	0.00626106	0.0398443
ANXA5	1.44841	0.00146713	0.0111809			PTGS1	1.56498	0.000289995	0.172283			BLVRB	1.4222	0.000611666	0.0136715			ASH2L	1.66572	0.00123369	0.011498
AP1M1	1.42196	0.0181162	0.0766618			PTPRC	1.49312	0.01447	0.391404			BNIP3L	1.74556	0.0144528	0.0971068			ATF2	1.23316	0.00485094	0.0330373
AP2B1	1.19909	0.0159242	0.0696884			PTPRG	1.34998	0.0146899	0.391404			BPGM	1.13495	0.0249713	0.133516			ATG16L1	1.7789	0.000152922	0.00229103
AP3B1	1.5226	0.00208821	0.0146925			PTPRJ	1.74295	0.00973681	0.367096			BRPF1	1.53089	0.00407902	0.0449817			ATG4B	1.46645	0.00883599	0.04954
AP3D1	1.29395	0.0051759	0.029332			PYGL	1.74645	0.00176659	0.268168			C14orf2	1.64101	0.00785363	0.0673525			ATG9A	1.44846	2.06448e-05	0.000451339
AP3M1	1.42989	0.00204705	0.014536			RABL3	1.4603	0.0102318	0.377218			C1QBP	1.43744	0.00572863	0.0551843			ATL1	1.37477	0.0288308	0.118468
AP3M2	1.31001	0.0151644	0.0668024			RFTN1	1.56017	0.00705877	0.343039			C21orf33	2.05147	0.0225349	0.126132			ATP1A3	1.24961	0.0244208	0.105349
AP3S1	1.80702	0.000142723	0.00174963			RPL13	1.44111	0.0365593	0.492934			C2orf47	1.94288	0.00862441	0.0714481			ATP1B1	1.42501	0.0127538	0.0645833
AP4B1	4.02082	4.73306e-08	2.88342e-06			RPL13A	1.85081	0.0272469	0.460026			C3	1.25982	0.0223563	0.125691			ATP2A2	1.43448	0.00012048	0.00188966
AP5S1	1.67993	0.0174455	0.0745819			RPL7	1.77294	0.04658	0.51953			C8orf82	2.29209	0.00600009	0.0568219			ATP2A3	1.22646	0.0377055	0.14417
APAF1	1.43941	0.000697195	0.00614799			SEC62	1.79543	0.018648	0.416806			C9orf89	2.2762	0.000773339	0.016198			ATP2B1	1.66029	0.000319613	0.00405236
APEH	1.39406	0.00142274	0.0109175			SERPINB9	1.47578	0.0165525	0.405736			CAP1	1.30958	0.00359848	0.0415155			ATP2B2	2.47009	2.18584e-07	1.16785e-05
APEX1	1.24533	0.0149184	0.0659803			SPEN	1.88877	0.00535682	0.327762			CAT	1.27107	0.0278472	0.143118			ATP2B3	2.70193	6.71392e-05	0.00114469
APLP2	2.23626	0.000687301	0.00609301			STOM	1.29164	0.00754859	0.343039			CAV1	1.51413	0.0113194	0.0833401			ATP6AP1	1.68046	0.000934712	0.00942352
APMAP	1.76592	5.06669e-06	0.000117451			SYNPO2	1.6502	0.0444681	0.518361			CCBL2	2.13679	0.0496311	0.203473			ATP6V0A1	1.81734	0.000125099	0.00195597
APOA4	2.34914	0.000366119	0.0037594			TENM1	1.97444	0.0478885	0.521499			CCDC51	1.26222	0.0249497	0.133516			ATP6V0D1	1.5475	0.000914362	0.0092745
APOE	1.95159	0.0325148	0.117446			TGFB1	1.33435	0.035723	0.488247			CCDC58	2.21367	0.000216361	0.0071342			ATP6V1A	1.30585	0.0176163	0.0822834
APOM	1.58519	0.0064483	0.0347117			THADA	1.97006	0.00645794	0.343039			CCDC90B	1.45397	0.0142507	0.0962666			ATP6V1B2	1.44002	0.00294032	0.0224079
APPL2	1.67294	0.00157572	0.0118014			THBS4	2.15904	0.0284753	0.460026			CDH13	1.25903	0.0107458	0.0808984			ATP6V1E1	1.20973	0.0147591	0.0721375
APRT	1.27781	0.0360345	0.126573			TJP2	1.29986	0.0286392	0.460026			CDK18	1.99746	0.000238727	0.00759593			ATP6V1H	1.31577	0.0225349	0.0990525
ARCN1	1.68694	3.4103e-05	0.00054603			VWF	1.50382	0.0459682	0.518361			CEBPZ	1.27973	0.0318138	0.154823			ATP8A1	2.68206	1.73156e-08	1.57273e-06
ARF4	1.67189	0.000174713	0.00204638									CFL1	1.40181	0.00182468	0.0268445			ATP9A	1.4538	0.0123185	0.0628892
ARFGAP1	2.628	3.40635e-08	2.22437e-06									CFL2	1.44771	0.0498073	0.203944			ATP9B	2.22984	0.0209033	0.0938627
ARFGAP3	2.28028	2.18983e-10	3.99522e-08									CHCHD3	1.8498	0.0445825	0.19067			ATRX	1.45796	0.0133169	0.0666142
ARFGEF1	1.6812	0.0164491	0.0716717									CHCHD4	1.48183	0.0130977	0.0910009			B3GALTL	2.17464	2.01542e-06	6.94346e-05
ARFGEF2	1.5745	0.000443077	0.00437434									CHCHD7	4.88027	1.47406e-05	0.00133511			BABAM1	1.65849	0.00299986	0.0227748
ARFIP2	1.48828	0.0111465	0.0536183									CHMP5	1.31482	0.0357766	0.167108			BAD	1.80851	0.00374765	0.0269955
ARFRP1	2.35836	0.000116309	0.00149172									CLEC14A	1.80082	2.17838e-05	0.00163449			BAI3	1.28288	0.012795	0.0647179
ARG2	1.90618	0.00299323	0.0192317									CLEC3B	1.70156	0.026554	0.139632			BAZ1B	1.34511	0.0123721	0.0630982
ARHGAP18	1.88187	2.30632e-05	0.000391212									CLIC1	1.20068	0.0259675	0.137343			BCAM	1.58281	0.000661857	0.0072269
ARHGAP26	2.90208	3.88944e-05	0.000604791									CLMN	3.10266	0.00692604	0.0618776			BCAR1	1.75887	8.31923e-05	0.00138069
ARHGAP36	2.92264	5.49245e-07	1.95983e-05									CLU	1.47912	0.0393915	0.177519			BCAS3	1.34027	0.0357221	0.138655
ARHGAP44	1.75882	2.82011e-06	7.42314e-05									CNN1	2.50174	0.0089606	0.0728441			BCL2L1	1.22103	0.0406329	0.151028
ARHGEF1	1.46848	0.00194739	0.0139573									COA1	1.68037	0.000981855	0.0188286			BCLAF1	1.36978	0.0202733	0.0915692
ARHGEF7	1.27179	0.0242218	0.0944574									COA4	3.15871	9.4586e-06	0.00105018			BCR	1.599	0.000160144	0.0023756
ARL1	2.02637	8.01835e-09	6.90615e-07									COBLL1	2.87238	0.000974637	0.0187261			BLOC1S2	1.29874	0.0180617	0.0835698
ARL2BP	1.62156	0.000147838	0.00179624									COL14A1	1.62373	0.0111253	0.0824576			BLVRA	1.52748	2.98568e-05	0.000610018
ARL6IP5	1.19426	0.0362979	0.126979									COL15A1	1.33735	0.0013214	0.0223794			BRD2	1.56015	0.0269692	0.113166
ARMC6	1.54994	0.00246284	0.0166483									COL5A1	2.48416	0.0188827	0.113512			BRD3	1.26437	0.0447246	0.162135
ARMCX1	1.54098	0.0217286	0.0873954									COL6A1	1.30427	0.0228957	0.127278			BRD9	1.47471	0.0051106	0.0343145
ARMCX2	1.95232	3.55062e-06	8.89003e-05									COL6A2	1.44931	0.0236325	0.128953			BSPRY	2.33459	0.0336646	0.132419
ARMCX3	1.97019	0.000278528	0.00301819									COL6A3	1.34374	0.023078	0.128025			BTBD11	2.09822	0.000236256	0.00318978
ARMCX4	6.30268	7.41151e-11	2.05992e-08									COQ3	1.97763	0.00413015	0.0453454			BTF3L4	1.30451	0.0394395	0.148136
ARPP19	1.22306	0.0375035	0.129788									COX15	1.91351	0.0187277	0.112784			BTN2A1	1.5854	0.00785581	0.0465985
ASAH1	1.79693	1.43692e-06	4.32417e-05									COX17	2.94554	1.32406e-05	0.00125988			BUD31	1.34616	0.00548834	0.0361941
ASAP1	1.16815	0.0212243	0.0860254									COX2	1.80313	0.0196623	0.116516			BZW1	1.36548	0.00825586	0.0471609
ASAP2	2.12742	1.73569e-08	1.30386e-06									COX5A	2.22404	0.0291646	0.147089			C16orf13	2.26533	0.00538488	0.035679
ASCC1	1.5438	0.000454332	0.00443718									COX5B	2.93578	0.000134977	0.00528845			C16orf70	1.69673	0.00355243	0.0259068
ASCC2	1.56029	0.00517586	0.029332									COX6B1	2.46063	0.000522786	0.0123479			C17orf59	1.75319	0.000190538	0.00270792
ASCC3	1.64805	0.000529072	0.00497276									COX7A1	2.88193	0.00414925	0.0455051			C17orf85	1.32722	0.0181907	0.0839847
ASNS	1.38126	0.00159182	0.0118952									COX7A2L	2.63112	0.0118104	0.0859345			C1orf123	1.56314	0.00260919	0.0204138
ASPH	1.5919	0.0190038	0.0790785									CP	1.23858	0.0465473	0.19606			C1orf172	2.5248	5.85482e-10	1.10369e-07
ASPSCR1	1.2516	0.00127693	0.00995931									CPN2	1.55245	0.00694847	0.061984			C2orf40	3.09946	0.00049257	0.00575586
ATL3	1.20709	0.0242218	0.0944574									CPT1B	1.86776	0.0200881	0.118059			C3orf37	1.65998	0.000138391	0.00212065
ATM	1.17045	0.0393051	0.134026									CRABP2	2.64796	0.000294511	0.00862891			C3orf58	2.32845	6.14457e-08	4.23382e-06
ATP13A1	2.20579	1.58128e-08	1.19686e-06									CS	1.84158	0.0044875	0.0479515			C6orf211	1.4198	0.00970946	0.0530965
ATP13A2	1.67581	0.0313723	0.11402									CSRP1	2.81086	0.000833086	0.0169865			C7orf43	1.92102	5.65205e-05	0.000992436
ATP1A1	1.32207	0.00503529	0.0287472									CYC1	2.30437	0.00139277	0.0231533			C9orf172	1.62807	0.0226027	0.0993068
ATP2C1	1.65129	0.000453069	0.00443718									CYCS	1.87876	0.00847207	0.0704783			CA1	1.40262	0.0225349	0.0990525
ATP6V0A2	2.21611	1.70177e-06	4.95697e-05									CYFIP1	1.30626	0.0199021	0.117311			CA8	3.67015	2.9955e-09	3.88231e-07
ATP8A2	1.37175	0.0149183	0.0659803									CYP27A1	1.91921	0.0482401	0.200152			CAB39	1.34331	0.0214652	0.0958259
ATP8B2	2.54719	3.68106e-09	3.79149e-07									CYP2S1	3.46362	3.03456e-06	0.000546662			CAB39L	1.44821	0.0105069	0.0559226
ATXN2	1.44702	0.022592	0.0899989									DBT	1.85533	0.0365846	0.169614			CACHD1	1.88932	2.17348e-07	1.16749e-05
AVEN	1.81348	7.13636e-06	0.000155675									DCAF5	1.79574	0.00799372	0.067927			CADM2	1.80164	4.89992e-06	0.000140273
AZI2	5.47917	7.1957e-08	3.86518e-06									DDX3Y	1.41074	0.0117803	0.08591			CALB1	16.8463	1.29968e-11	6.83424e-09
B3GALNT1	1.26031	0.0072474	0.0378707									DGUOK	1.71744	0.0166278	0.105373			CALD1	1.39226	0.00276811	0.0213726
B3GAT3	1.27761	0.00391691	0.0235604									DHODH	1.9635	0.0132066	0.091124			CALR	1.24255	0.0268632	0.112911
B3GNT1	1.64009	9.30708e-07	3.06888e-05									DLAT	2.02408	0.0236325	0.128953			CAMK2B	2.39395	3.34102e-06	0.000103025
B3GNT2	1.891	1.67007e-07	7.1003e-06									DLST	1.913	0.00116364	0.020859			CAMK2D	1.25913	0.00155199	0.0137221
B3GNT9	4.09583	5.19814e-08	3.03711e-06									DMGDH	3.17621	0.000250271	0.00788789			CAMK2G	1.75148	0.000225899	0.00307069
B4GALT1	1.80343	0.000753724	0.00650299									DNAJA3	1.3387	0.0496311	0.203473			CAMSAP3	1.46327	0.0095259	0.0525239
B4GALT4	1.51628	0.039082	0.133676									DNAJC9	1.43247	0.0489315	0.202098			CANT1	2.32665	1.61517e-06	5.8257e-05
BAG1	2.35803	8.33558e-09	7.07714e-07									DPYSL3	1.38114	0.0449051	0.191661			CAPG	1.80939	0.000551993	0.00628844
BAG2	1.63794	0.00174371	0.0128193									DTYMK	2.69594	3.88085e-05	0.00230675			CAPN1	1.2974	0.0156625	0.0755288
BAG5	1.67685	0.000478962	0.00461903									DUT	1.59265	0.006823	0.0611926			CAPN2	1.54448	0.000836998	0.00868875
BAG6	1.27506	0.0288568	0.10713									DYRK1A	2.20396	0.000111738	0.00471044			CAPNS1	1.44633	0.0143862	0.0706304
BAIAP3	1.79347	0.000355905	0.003681									ECI1	2.05897	0.000797447	0.0164613			CARHSP1	1.48676	0.0122118	0.0625402
BBS1	1.70888	0.00964096	0.0476376									EMILIN2	2.24274	0.00649992	0.0596274			CASK	1.5622	0.0019044	0.0159487
BBS2	1.28172	0.00167463	0.0123752									ENO2	1.73592	0.00356374	0.0412099			CASKIN1	2.31612	0.00166299	0.0144227
BBS4	1.80533	0.00737157	0.038379									ENPEP	1.70977	0.00573752	0.0551843			CAST	1.95966	3.85396e-05	0.000734827
BBS7	1.75037	0.000387342	0.0039369									ENTPD1	1.82582	0.0304188	0.150826			CBR4	1.50053	0.0352261	0.13705
BBS9	1.61929	0.00831945	0.0422141									EPDR1	1.53006	0.0244038	0.131936			CBX5	1.50042	0.00110124	0.0106717
BCAT1	1.83803	4.96474e-09	4.91116e-07									ERLIN1	1.32604	0.0158871	0.102405			CBX7	3.00235	2.96032e-05	0.000607144
BET1	2.65171	1.20014e-07	5.57704e-06									ETFB	1.73082	0.011222	0.082867			CCAR1	1.3689	0.00706513	0.0436265
BET1L	2.19973	6.04306e-06	0.000135983									EYA3	2.38608	0.00207216	0.0296179			CCBL1	2.08653	0.000773225	0.00815764
BMPER	2.20684	1.14143e-05	0.000227625									FABP3	2.22675	1.75619e-06	0.000383123			CCDC92	3.00151	9.61911e-05	0.00154509
BMS1	2.687	1.15946e-05	0.00023001									FABP5	1.33833	0.0236004	0.128953			CD151	1.94219	3.04676e-05	0.000619963
BOD1L1	1.66868	6.24496e-05	0.000892609									FAHD1	1.61069	0.00753923	0.0659583			CD99L2	3.59541	3.00383e-05	0.000612475
BOP1	1.42943	0.0255588	0.098177									FAHD2A	1.8258	0.000325148	0.0090996			CDC42	1.3298	0.0283831	0.117132
BRAP	4.29267	0.00112562	0.00904021									FAM162A	1.69773	0.012984	0.0904921			CDC42EP4	1.47515	0.00585457	0.0379086
BRIX1	1.98278	0.00270588	0.0178328									FAM26E	3.00582	0.0160972	0.103268			CDH2	2.17994	1.97186e-06	6.84057e-05
BROX	1.32298	0.00113316	0.00906437									FBLN5	2.04752	0.0138572	0.0943741			CDIPT	1.39878	0.00309124	0.0232915
BTN3A1	2.76364	3.43819e-12	2.45364e-09									FBXO6	2.2179	5.41955e-05	0.00291112			CDK9	1.31221	0.0133744	0.0667451
BTN3A2	2.46076	7.74327e-11	2.09089e-08									FCGRT	1.58148	0.00190111	0.027648			CDKAL1	1.31311	0.0205463	0.0926343
BTN3A3	2.79415	6.6727e-12	4.16668e-09									FGL2	1.95389	0.030159	0.150179			CDKN2AIP	1.32623	0.0235557	0.102861
BYSL	1.35492	0.000674744	0.00600835									FH	2.46504	0.000203854	0.00694555			CELF1	1.27585	0.041241	0.15272
C12orf10	1.48905	0.00685071	0.0363767									FLNA	1.37928	0.013662	0.0933632			CELSR2	2.18437	1.01952e-07	6.32673e-06
C12orf23	2.46755	5.93964e-09	5.54607e-07									FN1	1.34233	0.00128021	0.0220147			CELSR3	4.91352	1.08434e-09	1.74735e-07
C12orf57	1.36883	0.0138201	0.062281									FSCN1	1.59876	0.00411829	0.0452649			CEND1	1.59735	0.00589889	0.0381215
C14orf142	1.93066	9.72333e-05	0.0012867									FTL	1.87478	0.0178321	0.109773			CENPB	1.96389	0.0334405	0.131796
C14orf166	1.74382	3.21786e-07	1.24501e-05									FUNDC2	1.72308	0.00402023	0.044585			CENPV	1.48319	0.00118799	0.0111032
C14orf169	2.2016	0.00102584	0.00835983									FXN	1.83191	0.00572863	0.0551843			CEP250	1.65768	0.00979608	0.0535115
C16orf58	2.49363	4.54858e-09	4.54449e-07									GAL3ST3	2.8114	2.03536e-05	0.00158311			CFDP1	9.00457	0.0373789	0.143435
C16orf80	1.4302	0.0205679	0.0839733									GALK1	2.35418	0.0178321	0.109773			CHAMP1	1.74652	0.000201783	0.00281174
C19orf10	2.37008	8.67664e-05	0.00116049									GALM	1.5865	0.00125137	0.0217434			CHCHD6	1.42264	0.000497915	0.00581153
C19orf66	1.5924	0.00132293	0.0102779									GALNT12	3.08893	1.10686e-05	0.00112843			CHD3	1.5012	0.00151987	0.0134739
C1GALT1	1.64231	0.000596965	0.0054819									GBAS	1.7024	0.00178753	0.0265843			CHERP	1.24682	0.0182124	0.0840073
C1GALT1C1	2.23517	3.41762e-07	1.31329e-05									GFM1	1.24377	0.016153	0.103452			CHMP6	1.46519	0.0170373	0.0804064
C1orf27	1.50831	0.0269592	0.10168									GIMAP4	1.61873	0.00171413	0.0261242			CHST11	2.059	0.0151909	0.073855
C2CD2L	1.34436	0.00232836	0.0159993									GLRX5	1.45356	0.00521865	0.0525174			CHTOP	1.42523	0.00493624	0.0335497
C2orf43	2.04473	0.000483356	0.00464347									GLUD1	1.9925	0.0090962	0.0735319			CIAPIN1	1.95816	0.00943415	0.0522486
C4orf27	1.46286	0.0120253	0.056833									GLUD2	3.65301	2.98935e-05	0.00196491			CIB1	1.42645	0.0115651	0.0601543
C6	1.7585	0.0292938	0.108078									GOT2	1.93587	0.00260094	0.0341024			CIRBP	1.46935	0.00726334	0.0445476
C7orf41	1.34601	0.00955186	0.0472907									GPD2	1.63903	0.005782	0.0553866			CISD2	1.41261	0.00135155	0.0123093
CAAP1	2.5287	7.57058e-06	0.000162285									GRB2	1.2648	0.0201447	0.118142			CIZ1	3.63298	1.21532e-09	1.92734e-07
CAD	1.49949	0.0210586	0.0854575									GRHPR	1.66617	0.0184249	0.111701			CKB	2.82691	1.36332e-06	5.08242e-05
CADPS	1.52685	0.00336581	0.0210833									GSTK1	1.88147	0.000763227	0.0160535			CKMT2	1.86473	4.89742e-05	0.000876015
CADPS2	1.8933	9.60819e-08	4.84825e-06									GSTP1	1.58061	0.0199827	0.117578			CLASP1	1.41644	0.0170374	0.0804064
CALU	2.50795	3.76841e-08	2.38293e-06									GTPBP3	1.33537	0.0329423	0.157704			CLCN6	1.39188	8.93482e-05	0.00146341
CAMK1	5.26354	0.000189753	0.00218161									GUCY1A3	2.19244	1.54934e-07	0.000111172			CLN6	4.48298	0.000696753	0.00753383
CAMLG	2.38801	8.89281e-05	0.00118781									GUCY1B3	1.6806	0.0288115	0.146046			CLSTN3	1.88931	1.89733e-05	0.000418991
CAMSAP2	1.82496	2.91317e-07	1.14588e-05									HADH	2.31928	0.00175107	0.0265075			CLTCL1	1.69739	3.23339e-05	0.000647391
CAP2	1.92038	5.29252e-07	1.90207e-05									HADHA	1.59087	0.00788652	0.0675187			CLUH	5.87491	8.17129e-05	0.00135839
CARS	1.56516	0.00508177	0.0289629									HADHB	1.69177	0.00536716	0.0533565			CLYBL	2.13034	3.84827e-06	0.00011477
CASC4	2.27658	1.47687e-07	6.47166e-06									HBD	1.1837	0.0433118	0.187071			CNST	2.60904	4.52436e-05	0.000827607
CBFB	1.55657	0.000643916	0.00581153									HCLS1	2.15571	2.92402e-05	0.00194759			CNTN3	1.60655	9.21455e-07	3.69101e-05
CBLL1	2.9959	0.00481303	0.0277158									HDHD3	2.05562	0.00431986	0.0468618			COMMD2	1.54764	0.010197	0.0548912
CBR1	1.62202	6.60484e-05	0.000938676									HEXIM1	1.9309	0.00239224	0.0321248			COPS7B	2.85937	7.65373e-07	3.21296e-05
CBX3	1.29495	0.00160808	0.0119898									HIBADH	1.85633	0.0151123	0.0995959			CPB2	1.32516	0.0359105	0.139063
CCDC124	1.21061	0.0381879	0.131428									HIBCH	1.98097	0.00171529	0.0261242			CPD	1.58664	0.000242863	0.00324826
CCDC132	1.34128	0.0263511	0.100104									HINT2	1.72053	0.000488511	0.0117608			CPNE4	2.46296	0.00015048	0.0022726
CCDC28A	2.05844	5.80461e-05	0.000838062									HIP1	1.32492	0.0025353	0.0335055			CPQ	1.46135	0.00554054	0.0363226
CCDC47	1.30885	0.00846603	0.0427408									HLA-DMA	1.77956	0.0173605	0.108223			CPSF1	1.46118	0.0129764	0.0653466
CCDC53	2.39984	5.43945e-05	0.000795688									HMGCL	1.96723	0.00470535	0.0492263			CPSF3	1.28912	0.0260266	0.110511
CCDC80	1.23335	0.000743779	0.0064506									HP	1.24603	0.0357766	0.167108			CPSF3L	1.56425	0.0116392	0.0603776
CCDC9	2.11133	4.37993e-09	4.42019e-07									HPCAL4	1.6503	0.0230987	0.128069			CPSF6	1.3424	0.00265847	0.0207182
CCNK	1.38431	0.0114329	0.0546276									HPX	1.23654	0.0393915	0.177519			CPSF7	1.42616	0.0299765	0.121647
CCNY	1.42148	0.0135674	0.0619241									HS1BP3	1.28883	0.00299382	0.0371108			CPT1C	1.44457	0.0080335	0.0465985
CCP110	2.466	2.92086e-11	1.21471e-08									HSD17B10	2.207	0.0117168	0.0856345			CRABP1	3.26073	0.00331927	0.0246015
CCPG1	1.72242	2.5882e-05	0.000431698									HSD17B4	1.32291	0.00281631	0.0358442			CRIP2	2.29549	1.79913e-05	0.000402128
CD14	1.86029	0.00115704	0.00920384									HSPD1	2.00569	0.000908838	0.0179245			CRNKL1	1.31436	0.0289434	0.11866
CD274	2.50466	1.97542e-06	5.57526e-05									HSPE1	2.29925	0.00104567	0.0194912			CRTC2	1.41172	0.0176273	0.0822963
CD55	1.55236	0.00366643	0.0223908									HSPG2	1.3247	0.0233538	0.128601			CRYAB	2.6719	0.00135582	0.0123369
CD63	1.78638	0.0105279	0.0512593									IARS2	1.93802	0.0122308	0.0876603			CSNK1A1	1.21799	0.0286062	0.117906
CD99	3.67352	1.01965e-11	5.36177e-09									ICT1	2.24654	0.00126079	0.0218206			CSNK2A2	1.45384	0.0152696	0.0739855
CDC42BPA	1.50978	0.0159242	0.0696884									IDH1	3.51283	0.000354529	0.00949626			CSTF3	1.38518	0.0460514	0.165682
CDC5L	1.29079	0.0397311	0.135294									IDH3A	1.90897	0.00385042	0.0432243			CTCF	1.28488	0.00895627	0.0500459
CDH1	1.68654	9.3527e-06	0.000192269									IDH3B	2.1555	0.00774592	0.0668303			CTNNA1	1.29183	0.0034655	0.0254586
CDH18	2.26374	4.72831e-06	0.000111154									IDH3G	1.79563	0.0111253	0.0824576			CTNNB1	1.27203	0.00296995	0.0225992
CDK5	1.36978	0.00803309	0.0411161									IFT74	1.63459	7.04863e-05	0.00348628			CUEDC1	4.13357	0.000117295	0.00184551
CDK5RAP3	1.55576	0.00100978	0.00824919									IGF1R	1.70223	0.000172751	0.0062991			CUL9	5.64745	0.0139209	0.0689215
CDKN2AIPNL	2.14411	0.0351737	0.124573									IMMT	1.7128	0.00377685	0.0427874			CUTC	2.51753	0.000343104	0.00431189
CDR2	3.6702	2.58544e-09	2.93334e-07									INPP5J	3.43769	0.000261095	0.00805454			CYB561	2.92427	0.00257886	0.0202082
CELF3	1.484	0.000210881	0.00238879									IPO13	2.11494	0.0247372	0.132942			CYB5R1	2.76055	0.000515367	0.00595953
CELF4	1.70097	4.25689e-06	0.000101748									ISCA2	1.27557	0.0100213	0.0773749			CYHR1	3.4679	0.000368109	0.00454664
CELF6	2.01147	1.1425e-09	1.50194e-07									ISYNA1	1.44772	0.00634116	0.0585531			CYTH2	1.78964	0.00334915	0.0247679
CEP41	1.91755	0.046934	0.153226									ITGA1	1.562	0.0132066	0.091124			DAK	1.29899	0.0470683	0.168673
CEP97	1.35521	0.0174044	0.0744699									ITIH1	2.25554	0.00278851	0.0356512			DAZAP1	1.7384	3.28134e-05	0.000654368
CGNL1	3.52892	2.64584e-08	1.82892e-06									ITIH2	1.45002	0.00925851	0.0742986			DCAKD	1.57827	0.00237711	0.0189847
CGREF1	3.2922	1.0376e-08	8.4973e-07									ITPR2	2.3474	0.00219239	0.0304654			DCXR	2.27383	0.000894423	0.00912786
CHD9	1.7478	0.0125136	0.0583676									KANK3	1.81643	0.0045059	0.0480768			DDX17	1.20437	0.041241	0.15272
CHDH	3.80941	4.10404e-10	6.50848e-08									KIAA1462	3.76729	3.78505e-05	0.00226445			DDX39B	1.25136	0.00988426	0.0539048
CHGB	2.38507	1.95923e-06	5.54522e-05									KLHDC10	2.1665	0.0498603	0.204078			DECR1	1.59781	4.28713e-05	0.000796147
CHM	1.49039	0.0112412	0.0538924									KNG1	1.23539	0.0185757	0.112275			DEPDC5	1.88393	7.54587e-06	0.000199446
CHMP2A	1.61254	0.000689652	0.00610843									LAMA4	1.37495	0.00252414	0.0334023			DERA	1.38753	0.0159294	0.0764412
CHMP7	1.43535	0.0475946	0.154856									LAMB1	1.37585	0.0172562	0.10799			DERL2	1.26311	0.0171805	0.08075
CHORDC1	1.30431	0.00522355	0.0295184									LAMC1	1.27973	0.0236325	0.128953			DGKZ	2.06183	6.52519e-07	2.83299e-05
CHP1	1.63311	0.00467705	0.0270576									LARS2	1.29563	0.0485845	0.201163			DHRS1	1.38769	0.0038996	0.027949
CHPF	3.05133	2.93424e-09	3.18652e-07									LETM1	1.40897	0.0388159	0.175957			DHRS13	2.84936	4.48705e-09	5.50812e-07
CHPF2	2.27416	0.000242186	0.00268853									LGALS1	1.89247	0.0105605	0.0798108			DHTKD1	1.81855	0.000597784	0.00667313
CIAO1	1.30197	0.00214069	0.0150194									LIG1	6.74267	0.000855618	0.0173397			DHX15	1.37875	0.0141423	0.0697411
CLASP2	1.57477	0.000630427	0.00571045									LIPT2	2.401	0.00100107	0.0190259			DHX9	1.25086	0.00324919	0.0241897
CLCN4	1.54566	0.0189235	0.0789415									LMCD1	2.11795	0.00179288	0.0266161			DICER1	1.5475	0.00213168	0.017457
CLGN	3.35796	1.59187e-09	2.03903e-07									LONP1	1.43021	0.0146145	0.0977987			DKK3	3.71797	7.33301e-05	0.00123758
CLIP2	1.49686	0.0496242	0.159986									LPP	1.57341	0.0203077	0.118583			DLD	1.4838	0.0108012	0.0569472
CLPTM1	1.4481	0.0349972	0.124036									LRPPRC	1.66666	0.0105605	0.0798108			DLG5	1.43628	0.000183367	0.00262843
CLVS1	1.6338	7.08602e-05	0.000991547									LRRC16A	1.77076	0.0299452	0.149428			DMAP1	2.31911	0.0035521	0.0259068
CMIP	1.65823	0.000136717	0.00169682									LTBP4	1.68051	0.0054175	0.0535374			DMTN	1.43181	0.00489561	0.0333189
CMPK1	1.33591	0.0212244	0.0860254									MACROD1	2.04913	0.0433118	0.187071			DMXL2	1.51696	0.0123185	0.0628892
CNNM3	1.63219	0.0287484	0.106815									MAN1A1	1.435	0.0133961	0.0922405			DNAJB1	1.30831	0.0331404	0.130975
CNOT11	1.27063	0.0143862	0.0643									MAOA	2.43151	0.0016272	0.0253872			DNAJC16	1.54659	0.00887144	0.0496251
CNOT2	1.29183	0.00831945	0.0422141									MAOB	2.76868	0.000559292	0.0129649			DNAJC30	1.81448	4.70567e-05	0.00085017
CNOT3	1.28084	0.0431293	0.143149									MAPK9	2.03286	0.0420718	0.184279			DNAJC5	2.07913	9.38175e-07	3.73439e-05
CNPY2	1.95281	1.34065e-07	6.03354e-06									MARCKSL1	1.44604	0.0081574	0.068835			DNASE1L1	1.54533	0.000458177	0.00544958
CNTFR	3.4986	6.55461e-06	0.000145527									MARS2	2.47836	0.00106265	0.0196975			DOCK4	1.86337	0.0112811	0.0588561
CNTN1	1.95123	0.0118249	0.0561514									MCAM	1.54501	0.000105411	0.0045007			DOCK5	1.75751	0.0207815	0.0933998
CNTN2	2.16289	9.22858e-11	2.13143e-08									MCAT	1.69869	0.0301874	0.1502			DOPEY2	3.15886	0.000232489	0.0031517
COCH	1.99328	6.86945e-07	2.35043e-05									MCCC2	1.48165	0.0388158	0.175957			DPF2	1.56784	0.00680839	0.0423943
COG2	2.05167	2.74949e-07	1.09009e-05									MCU	2.78221	0.00374055	0.042622			DPYD	1.45282	0.00268238	0.020872
COG3	1.59426	0.000220963	0.00247217									MDH2	1.8314	0.000143505	0.00549331			DPYSL2	1.50309	0.000914362	0.0092745
COG4	1.63174	0.000710285	0.00621957									ME2	1.88354	0.0165592	0.105244			DTNA	1.74054	0.000252999	0.00335241
COG5	1.64372	0.000262943	0.00288688									MECR	2.24268	0.0104689	0.0793585			DYNLT1	2.98014	8.10357e-07	3.3318e-05
COG6	2.27004	7.47338e-09	6.60753e-07									MED13L	2.16623	0.00767356	0.066576			DYSF	1.65665	0.0346945	0.135403
COG7	1.44851	0.000947847	0.00781994									METTL14	1.59661	0.0278389	0.143118			ECE2	2.81885	3.26811e-06	0.000102356
COL12A1	1.40126	0.0292938	0.108078									METTL9	8.85445	0.0226914	0.126783			ECHDC3	1.94198	9.35576e-05	0.00151859
COL4A3	1.83752	1.57844e-05	0.000287778									MICU1	2.21906	0.0150932	0.0995959			EDC4	1.62107	0.00970946	0.0530965
COMT	1.92664	0.00434204	0.0255184									MICU3	1.69793	0.0243897	0.131932			EFHD1	2.16006	0.0311005	0.125191
COPA	1.52484	0.000272194	0.00296564									MIEN1	1.6744	0.00292665	0.0366836			EFR3B	2.14929	0.0011699	0.0110373
COPB1	1.4095	0.000546844	0.00512045									MMP15	1.95773	0.0156938	0.101421			EFTUD2	1.32299	0.0014563	0.0130603
COPB2	1.50691	0.000623604	0.00566402									MMRN2	1.38297	9.46011e-06	0.00105018			EGFR	1.84168	1.07451e-05	0.000266387
COPE	1.52694	0.000194268	0.00222591									MNF1	2.088	0.000136643	0.00529148			EGLN1	2.71869	0.0191564	0.0874734
COPG1	1.60227	7.81667e-06	0.000166517									MPP1	1.33399	0.00370456	0.0423482			EIF4A3	1.24945	0.0156625	0.0755288
COPS3	1.3532	0.0267553	0.101178									MRC1	1.57488	0.0450252	0.192078			ELAVL1	1.46515	0.00706513	0.0436265
COPS4	1.23741	0.0265526	0.100755									MROH1	1.26707	0.0414633	0.182425			ELAVL2	3.35056	3.91872e-05	0.000744333
COPS5	1.29241	0.0120253	0.056833									MRPL1	1.61253	0.0106065	0.0800981			ELAVL4	3.68819	1.05798e-11	5.87235e-09
COPS7A	1.2752	0.00649284	0.0349327									MRPL12	1.7001	0.00824808	0.0690751			EMC2	1.42612	0.00176097	0.0150246
COPS8	1.33087	0.0299599	0.110007									MRPL16	1.30568	0.0480675	0.200152			EMC3	1.29882	0.0105185	0.0559226
CORO1C	1.29787	0.0151644	0.0668024									MRPL17	1.62675	0.0429989	0.186541			EMD	1.27125	0.0266519	0.112165
CORO2A	3.56204	2.65432e-08	1.82892e-06									MRPL28	1.56999	0.00257511	0.0339418			EML3	1.72763	1.45992e-05	0.000340014
COTL1	1.66059	5.13589e-05	0.000765498									MRPL43	1.73713	0.0102862	0.0784499			ENAH	2.16933	9.84268e-08	6.14614e-06
CPE	2.1702	3.65378e-06	9.10346e-05									MRPL48	1.30221	0.00893003	0.072766			ENOSF1	2.97754	0.000733804	0.00784111
CPM	2.82854	0.0230245	0.091354									MRPL49	1.50109	0.00934063	0.0745385			ENTPD3	2.61563	1.34258e-07	7.89041e-06
CPNE6	1.49493	0.00111728	0.00900182									MRPL55	1.77362	0.00150821	0.0243647			EP400	1.84274	0.0411203	0.152556
CPSF2	1.29473	0.0408863	0.138192									MRPS33	1.53526	0.00126667	0.0218206			EPB41	1.34132	0.00017063	0.00246353
CPVL	2.25944	3.47153e-07	1.32706e-05									MRPS36	1.70253	0.0232616	0.128543			EPB41L2	1.34028	0.018671	0.0857268
CREG1	1.28952	0.002062	0.0146108									MSR1	2.04746	0.0414893	0.182447			EPB41L3	1.18299	0.0394396	0.148136
CRKL	1.61934	8.37649e-06	0.00017656									MSRA	1.64805	0.00663858	0.0602417			EPCAM	2.36602	1.48179e-09	2.14559e-07
CRMP1	1.43502	0.00294256	0.0189427									MTCH2	1.68836	0.0282805	0.144232			EPHA7	2.53411	0.000179134	0.00257145
CRTAC1	1.96866	0.0368296	0.128032									MTHFD1L	1.7231	0.00313258	0.0379229			EPHB2	3.03247	8.74668e-12	5.14048e-09
CST3	2.67079	1.19618e-05	0.000235721									MTX1	1.85589	0.0234464	0.128781			EPPK1	2.50377	3.04768e-08	2.43595e-06
CSTF2	1.24752	0.0106834	0.0518902									MYADM	1.21174	0.00343017	0.0401768			EPS15	2.55881	6.87746e-09	7.98985e-07
CTAGE5	1.86454	7.41372e-07	2.49396e-05									MYH11	1.86122	0.00304784	0.0374551			EPT1	7.45846	0.0017795	0.0151242
CTBS	1.99702	1.00397e-07	4.9904e-06									MYH9	1.3627	0.0223563	0.125691			ERAL1	1.28839	0.0279415	0.115643
CTGF	2.74908	1.9397e-10	3.7999e-08									MYL6	1.38009	0.00795768	0.0678951			ERBB2IP	1.77843	0.000868092	0.00892295
CTNND2	1.78477	1.36401e-05	0.000256645									MYL9	1.65493	0.00295905	0.0369498			ERO1L	1.33358	0.00818114	0.046868
CTPS2	1.9282	0.00728182	0.0379909									NADK2	1.54069	0.035185	0.165427			EWSR1	1.51947	0.00365869	0.0265269
CTSF	2.17586	5.40226e-05	0.000791603									NARS2	2.83213	0.000127711	0.00516582			EXTL2	1.6567	0.00817385	0.046868
CTSH	3.78583	1.25719e-05	0.000242951									NDUFAF1	1.64487	0.0262729	0.138518			EZR	1.76334	0.00457722	0.031604
CUL1	1.3793	0.0234853	0.0921971									NDUFAF3	2.58844	0.0109341	0.0815244			F11R	1.37792	0.0256169	0.109095
CUL4A	1.75964	1.90252e-06	5.40003e-05									NDUFAF4	2.05619	0.0261708	0.138269			F3	1.89559	0.029555	0.120426
CUL4B	1.91716	1.76215e-07	7.39732e-06									NDUFAF6	3.51009	0.00174137	0.026481			FAAH	2.90599	1.39528e-06	5.14419e-05
CUX1	1.37572	0.00947636	0.0469635									NID2	1.26215	0.0291646	0.147089			FAAH2	2.07769	0.0185903	0.0854893
CXXC1	2.87047	0.000177766	0.00207726									NIF3L1	1.34059	0.0280631	0.143647			FAIM	1.76237	0.0439472	0.160423
CYLD	1.43075	0.00330213	0.0207887									NIPSNAP1	1.89053	0.0426881	0.185796			FAM115A	1.72893	0.000710648	0.00764271
CYP20A1	1.97813	0.0297363	0.109267									NIPSNAP3A	1.78703	0.00507386	0.0515696			FAM120C	1.18867	0.0270759	0.113376
DAG1	1.45118	0.0110057	0.0531714									NIPSNAP3B	2.16206	0.000499696	0.0119437			FAM185A	1.81066	0.0498085	0.175635
DAPK1	1.96089	0.000225466	0.00251129									NIT2	1.73611	0.00870146	0.0717888			FAM188A	3.03942	4.66298e-05	0.000845113
DCAF13	2.17166	2.11369e-06	5.90858e-05									NLRX1	1.90312	0.0371318	0.171377			FAM20B	1.25356	0.0457167	0.164656
DCLK1	1.7383	1.31656e-05	0.000250548									NME1	2.79062	0.0118983	0.0864247			FAM20C	3.30077	0.00357294	0.0260184
DCN	1.2721	0.00366007	0.0223656									NME3	1.78073	0.0259675	0.137343			FAM213A	1.45678	8.55593e-05	0.00141293
DCP1B	1.50028	0.0406957	0.137687									NMNAT3	3.1075	0.00266082	0.034525			FARP1	1.50641	0.0135483	0.0674108
DCUN1D1	1.45702	0.00186938	0.013516									NNT	1.82033	0.00200082	0.0288043			FARP2	1.39485	0.00127976	0.0117735
DCUN1D3	1.92832	0.0017971	0.0131437									NRM	1.29107	0.028714	0.145654			FARS2	1.39173	0.0270759	0.113376
DDOST	1.51674	3.28043e-05	0.000527774									NRP1	1.33478	0.0195037	0.115851			FASN	4.652	2.7914e-06	9.05483e-05
DDRGK1	1.47712	0.00388019	0.023396									NUDT14	1.59734	0.000550745	0.0128563			FASTKD1	1.39338	0.026337	0.111544
DDX1	1.66123	1.87811e-08	1.38994e-06									OAT	1.70358	0.0044875	0.0479515			FBP1	1.58339	4.30292e-05	0.000797596
DDX18	1.52026	0.00155183	0.0116838									OGDH	1.65818	0.0165592	0.105244			FBXL18	1.89594	0.00466093	0.0320712
DDX21	1.54153	8.67664e-05	0.00116049									OGDHL	2.31332	0.0176866	0.109281			FBXO18	2.70614	0.000655129	0.00719274
DDX23	1.35196	0.00604185	0.03304									OPA1	1.56642	0.0472184	0.198259			FBXO2	2.05389	4.17471e-05	0.000779617
DDX24	2.48597	4.85352e-05	0.000733608									ORM1	1.49102	0.00267988	0.0346822			FDFT1	2.87486	0.000966633	0.00962875
DDX27	1.69227	1.90237e-05	0.000338195									OVCA2	1.42238	0.0442619	0.189794			FER	1.93157	0.0448198	0.162244
DDX31	1.57569	3.11567e-06	8.03393e-05									P4HA2	1.33559	0.0156057	0.101108			FIP1L1	1.45545	0.00109527	0.0106448
DDX3X	1.27067	0.0123316	0.0578427									PALD1	2.23692	0.000162338	0.00600712			FKBP5	2.59282	4.28262e-10	8.38974e-08
DDX42	1.20859	0.0249782	0.0966152									PALLD	1.64321	0.0207952	0.120354			FKBP8	1.43427	0.000481016	0.00565392
DDX46	1.44721	0.000489701	0.00468191									PARK7	1.42107	0.00431986	0.0468618			FLOT1	1.53411	0.0173247	0.0813016
DDX49	1.39841	0.00652342	0.0350519									PARS2	2.41509	0.000287469	0.00852257			FLOT2	1.58736	0.00234093	0.0187707
DDX5	1.18048	0.0446817	0.147429									PCCA	1.58696	0.0405643	0.180488			FMR1	1.37299	0.0129204	0.0651301
DDX50	1.48103	0.0012902	0.0100549									PDE2A	2.06578	0.00103189	0.0194154			FN3KRP	1.32581	0.0463884	0.166775
DDX51	20.3396	0.000429594	0.00429207									PDF	2.65073	0.00012383	0.00504975			FRMD3	5.4342	5.83572e-11	1.8808e-08
DDX54	2.86197	0.000729379	0.00634776									PDHA1	1.95331	0.0259675	0.137343			FSTL5	7.86418	2.8526e-12	2.28203e-09
DDX58	1.64802	0.0176151	0.0750179									PDHB	1.88436	0.0160196	0.102927			FUCA1	1.55595	0.0076748	0.0465285
DDX60	1.72538	0.0297357	0.109267									PDHX	1.75298	0.0149865	0.0994224			FUK	1.93014	9.59695e-05	0.00154401
DERL1	2.62705	1.8625e-09	2.26929e-07									PDLIM1	2.37596	0.000297752	0.0086478			FUS	1.31298	0.0409359	0.151985
DFNA5	2.97833	2.36249e-08	1.66223e-06									PDLIM7	1.53503	0.0149865	0.0994224			FUT9	3.53713	1.04599e-09	1.72751e-07
DGKE	2.22036	9.06617e-09	7.61177e-07									PDP1	1.376	0.0211405	0.121668			FXR2	2.20344	0.00700013	0.0433862
DGKG	1.50233	0.0475396	0.154856									PEBP1	1.27629	0.0492803	0.2027			FYTTD1	1.34793	0.0236203	0.103093
DGKH	3.41375	0.000147703	0.00179624									PEX5	2.05401	0.0255649	0.135934			GAA	1.41066	0.0403317	0.150244
DHPS	1.86452	0.000161346	0.00191677									PGS1	2.78434	0.0128589	0.0903467			GADD45GIP1	1.32129	0.0229016	0.100311
DHRS3	5.00517	3.0289e-14	1.18856e-10									PHB	1.96243	0.000618525	0.0137632			GALNT11	4.52734	1.39333e-09	2.10921e-07
DHRS7B	1.51614	0.000246063	0.00272552									PHB2	1.82368	0.00589016	0.0561532			GAMT	1.73385	0.00569986	0.0370751
DHX35	2.39405	0.0190139	0.0790876									PHPT1	1.35092	0.01919	0.114532			GCFC2	1.8635	0.000129648	0.00202077
DHX36	1.27626	0.0115297	0.0549068									PKM	1.33851	0.046215	0.195403			GCLC	1.55403	0.00887599	0.0496251
DHX38	1.4229	0.000220962	0.00247217									PLCD3	1.49214	0.0194654	0.11583			GFAP	7.2825	0.0152405	0.0739855
DHX8	1.5539	0.0118247	0.0561514									PLEKHA5	1.51817	0.0428069	0.186111			GFOD1	2.473	4.18326e-05	0.000779757
DIAPH1	2.44347	2.33829e-12	2.2157e-09									PLS3	1.69952	0.0127648	0.0899199			GGT7	1.48974	0.00887593	0.0496251
DIMT1	1.7211	0.00321363	0.0202955									PLVAP	1.3794	0.00802941	0.067927			GLE1	1.37728	0.0123185	0.0628892
DIRAS1	1.35909	0.000725538	0.00632199									PLXND1	1.7267	0.0173125	0.108157			GMPR	1.51243	0.000791777	0.00829208
DIS3	1.4865	0.00442369	0.0259069									PNMA1	1.54421	0.00886934	0.0725746			GNA11	1.33385	0.0108012	0.0569472
DKC1	1.44688	1.36979e-05	0.000257247									PNP	2.14077	0.00802941	0.067927			GNA12	1.97707	8.60781e-07	3.49596e-05
DNAJA2	1.51966	0.0265526	0.100755									PNPLA4	1.93298	0.0224231	0.125691			GNAZ	1.89279	1.25342e-08	1.22774e-06
DNAJB11	1.35687	0.03643	0.127355									POLG2	1.81004	0.0166277	0.105373			GNB3	1.75748	9.82037e-05	0.00157488
DNAJB14	1.28086	0.00644103	0.0346913									POSTN	2.31054	0.0203077	0.118583			GNG2	1.8597	0.000748832	0.00796761
DNAJB4	1.31992	0.0114001	0.0545228									PPA2	2.47788	0.000104107	0.00446407			GPD1	2.91625	0.000837481	0.00868875
DNAJB6	1.51018	0.00264472	0.0175221									PPOX	1.64562	0.0439433	0.188833			GPT2	1.42231	0.00273686	0.0212236
DNAJB9	3.72851	5.53465e-08	3.15981e-06									PRDX3	1.84572	0.0109341	0.0815244			GRIA4	2.68784	1.3908e-11	6.94773e-09
DNAJC1	2.13794	1.196e-05	0.000235721									PRDX5	1.53672	0.0214819	0.122854			GSK3A	1.26253	0.0489814	0.173537
DNAJC13	1.47797	0.00287229	0.0186465									PREX1	2.29126	0.00495776	0.0506472			GSTCD	1.28937	0.0331549	0.130981
DNAJC3	1.47154	0.000131227	0.00165125									PSMA2	1.21955	0.0376862	0.173353			GSTM1	3.2499	0.000194215	0.00274456
DNAJC7	1.30527	0.0173988	0.0744699									PSMD9	1.7081	0.0141693	0.0959113			GSTM2	2.39962	9.47563e-05	0.00153189
DNM1	1.26433	0.0209761	0.0852958									PTGES2	1.61642	0.0196623	0.116516			GSTM3	1.64073	0.000577736	0.00651486
DOCK11	2.18407	3.55118e-09	3.69581e-07									PTRF	1.42052	0.037966	0.174079			GTDC2	1.99147	2.62818e-06	8.63756e-05
DOHH	1.81055	0.00215425	0.0150828									RABGGTB	1.83783	9.67068e-06	0.00106176			GTF2E2	2.19678	2.13066e-06	7.26533e-05
DPM1	1.41023	0.0090757	0.0452246									RASIP1	1.55353	0.0188805	0.113512			GTF2H1	3.77667	5.97075e-07	2.63955e-05
DPP6	2.01465	5.89658e-05	0.000848887									RBM15	1.35551	0.0047725	0.0496148			H1F0	1.51879	0.0221733	0.0979803
DPP7	1.41596	0.0139114	0.0626357									RBM27	1.65289	0.00284108	0.0359719			H2AFY2	1.9007	1.702e-05	0.000385593
DPY19L1	1.63894	4.00915e-06	9.76962e-05									RMND1	2.13416	0.0280631	0.143647			HARS	1.70931	0.00970946	0.0530965
DPY19L3	3.00815	9.38672e-11	2.13143e-08									ROMO1	2.12659	0.0246327	0.1326			HAT1	1.36903	0.0390567	0.147478
DR1	1.9102	7.74958e-05	0.00105629									S100A10	1.63514	0.0228957	0.127278			HBG2	1.60459	0.00292531	0.0223105
DRAP1	1.2478	0.0051759	0.029332									S100A11	2.31873	0.0011391	0.0206174			HCFC1	1.27285	0.0298601	0.121372
DRG1	1.71853	0.0105929	0.0515506									S100A4	1.39688	0.0439242	0.188833			HDAC1	1.52711	0.0111887	0.0584654
DTD1	1.22514	0.0273714	0.103001									SARM1	3.33765	0.0100213	0.0773749			HDDC2	1.43004	0.0498725	0.175635
DTX3L	1.89165	1.07989e-05	0.000217086									SARS2	1.98155	0.00178753	0.0265843			HDGF	1.43243	0.0156625	0.0755288
DUS1L	1.48392	0.00110982	0.00895656									SCLY	2.1852	0.000285507	0.00850304			HDGFRP3	1.32519	0.00384278	0.0275813
DUS3L	1.89055	0.0035199	0.0217485									SDHA	1.71813	0.0278472	0.143118			HDHD1	1.47694	0.0365856	0.141022
DYNC1LI2	1.35662	0.00923411	0.0459452									SDHB	2.02435	0.00219243	0.0304654			HEATR5B	2.0207	0.0118961	0.061455
DYNC2H1	2.12505	0.000224858	0.00250732									SDSL	1.3508	0.0436265	0.188039			HECTD4	1.89078	0.00114382	0.0108424
DYNC2LI1	1.98915	0.000338213	0.00353092									SEL1L	1.31698	0.0482401	0.200152			HIF1AN	3.29353	0.000421208	0.00509479
DYNLRB1	2.6016	0.00734858	0.0382793									SELO	2.1198	0.000925636	0.0181233			HIRA	2.21441	1.23312e-05	0.000297869
DYNLT3	1.64369	0.000206003	0.00233884									SERAC1	2.76827	7.46466e-05	0.003576			HMGA1	2.21199	0.000427097	0.00514577
EAF1	2.03796	0.000570165	0.00529909									SERPINA1	1.29755	0.0105605	0.0798108			HMGB2	1.74108	0.00652175	0.0410837
EBNA1BP2	1.4707	0.0013404	0.0103974									SERPINH1	1.82534	0.00217034	0.0302847			HMGXB4	1.29345	0.00999461	0.0540933
EDEM3	1.63037	0.000144716	0.0017654									SFXN1	1.79631	0.012984	0.0904921			HNRNPA2B1	1.34674	0.00499019	0.0338243
EDIL3	3.67635	2.19935e-10	3.99522e-08									SFXN3	2.78605	0.000229695	0.00737904			HNRNPC	1.42078	0.000945043	0.00949892
EEA1	1.40154	0.00634873	0.0342866									SFXN4	2.35912	0.000616706	0.0137534			HNRNPH1	1.37087	0.00141052	0.0127189
EEF1A1	1.38654	0.00418283	0.0247185									SHMT1	1.40759	0.0180456	0.110745			HNRNPL	1.29772	0.00543658	0.0359238
EEF1A2	1.63423	0.00232839	0.0159993									SHMT2	1.44683	0.000431054	0.010848			HNRNPLL	1.38483	0.0299766	0.121647
EEF1E1	1.25929	0.0231244	0.0914994									SIRT2	1.59274	0.00817458	0.0688638			HNRNPM	1.28042	0.0344312	0.134692
EEF2	1.35824	0.00256842	0.0171188									SIRT5	2.05632	0.00319847	0.0383625			HNRNPR	1.32697	0.00260515	0.0203982
EFCAB14	1.55419	2.16244e-05	0.000373142									SLC25A1	2.59775	0.000797447	0.0164613			HNRNPU	1.3921	0.00781652	0.0465985
EFEMP1	1.45799	0.0289285	0.107302									SLC25A10	2.78955	0.000217677	0.0071507			HNRNPUL1	1.31395	0.0127538	0.0645833
EFR3A	1.63157	0.0021944	0.015289									SLC25A11	1.92312	0.0169744	0.106728			HOOK2	1.57684	0.00110723	0.0107089
EHBP1	2.37014	1.34673e-05	0.000255057									SLC25A13	2.11767	0.00175107	0.0265075			HP1BP3	1.47711	0.000143505	0.00218894
EHD3	1.17771	0.0167172	0.0723979									SLC25A24	1.65604	0.00802941	0.067927			HS2ST1	1.29538	0.0223377	0.0984276
EIF1	1.95952	1.27094e-06	3.91911e-05									SLC25A29	1.82726	0.000262815	0.00805454			HSDL1	2.77714	0.0199435	0.0903248
EIF2A	1.33902	0.00272309	0.0178872									SLC25A35	1.77076	0.00962468	0.0757167			HSPA8	1.20525	0.0134322	0.0669331
EIF2AK2	1.24395	0.00609663	0.033285									SLC25A4	1.54791	0.0492803	0.2027			IGF2R	1.56341	0.0110419	0.057923
EIF2AK4	1.57737	0.000610141	0.00558755									SLC25A40	2.67961	0.0017538	0.0265087			IGFBP5	10.7999	4.58355e-09	5.51738e-07
EIF2B2	1.57809	4.49437e-05	0.000684501									SLC25A5	1.71986	0.0016802	0.0259457			IGFBPL1	2.70541	0.00504199	0.0339909
EIF2B3	1.58164	0.000142723	0.00174963									SLC25A6	1.70364	0.00651814	0.0596362			IGSF8	2.65834	3.24775e-08	2.53409e-06
EIF2B4	1.56277	0.0014898	0.0113191									SLC9A3R1	1.85216	0.0070354	0.0624806			IL6ST	1.2422	0.0397055	0.148854
EIF2D	2.00861	0.0202338	0.0828347									SNCA	2.05788	0.0190348	0.113946			INPP1	1.79424	0.000475503	0.00560891
EIF2S1	1.28349	0.0259524	0.0992309									SNX17	1.3128	0.0478975	0.199893			INSM1	6.03022	4.14404e-12	2.76021e-09
EIF2S2	1.31061	0.0467699	0.153005									SOD1	1.61419	0.0024741	0.0328707			INSR	2.20566	0.00395717	0.0282401
EIF3D	1.21914	0.0220705	0.0884501									SOD2	2.01959	0.00217034	0.0302847			IPO9	1.71417	0.00177018	0.0150785
EIF3I	1.2313	0.0229458	0.0911174									SPATA20	1.93038	0.00346134	0.0404471			ISPD	1.5762	0.0346729	0.135403
EIF3K	1.22247	0.0419205	0.140123									SPG21	1.23525	0.0222555	0.125691			ITFG2	1.34415	0.00329796	0.0244857
EIF4G2	1.21545	0.0339854	0.121441									SPG7	1.87015	0.00785109	0.0673525			ITFG3	1.63781	0.00383587	0.0275515
EIF4H	1.26842	0.00989273	0.0486888									SPRYD4	2.06481	0.0198219	0.117114			ITGA3	2.16212	1.04678e-06	4.03799e-05
EIF5	1.34446	0.0181162	0.0766618									SSH3	1.89584	0.00490629	0.0502097			ITGA4	3.13245	0.00772641	0.0465985
EIF6	1.44611	0.0320368	0.116013									STARD7	1.51251	0.0189143	0.113634			JAG2	2.59626	6.12403e-08	4.23382e-06
ELP3	1.2311	0.0459573	0.150791									STMN1	1.85952	0.0049099	0.0502097			JPH4	8.94415	3.70858e-07	1.87133e-05
EMC1	1.31474	0.00817512	0.0416937									STOML2	1.35254	0.00436123	0.0471026			KCMF1	1.34776	0.00436139	0.0305573
EML1	1.29633	0.00341429	0.0213068									SUCLG1	1.93998	0.0181264	0.111105			KDM1A	1.38481	0.0074665	0.0455979
ENDOD1	2.11534	7.09269e-06	0.000155061									SUCLG2	2.17634	0.00162879	0.0253872			KDM3B	1.75051	0.0218167	0.0967901
ENPP1	2.23993	2.12743e-10	3.99522e-08									SUPT7L	2.21138	0.0124178	0.0884292			KDM5A	2.02053	1.79178e-06	6.36582e-05
ENPP2	4.07932	1.50494e-07	6.53731e-06									SURF1	1.73909	0.0191899	0.114532			KIAA0195	7.49913	5.67187e-08	4.04769e-06
ENPP4	1.94747	5.68184e-05	0.000824186									TAF7	1.81787	5.64851e-06	0.000806204			KIAA0319L	1.37291	0.00151143	0.0134228
EPM2AIP1	1.3949	0.00165776	0.0122778									TAGLN2	1.6032	0.0317193	0.154589			KIAA0368	1.2567	0.0295136	0.120306
EPRS	1.39612	0.00206754	0.0146108									TAGLN3	2.011	0.009016	0.0731754			KIAA1704	2.18537	8.03065e-07	3.32922e-05
ERAP1	1.56939	0.000134418	0.00167872									TATDN1	1.91351	0.0153409	0.100281			KIAA1967	1.37337	0.0440734	0.16059
ERC1	1.23211	0.0368294	0.128032									TBRG4	1.59384	0.0393913	0.177519			KIAA2013	1.62097	0.0160643	0.0770515
ERC2	2.29594	5.02558e-11	1.7314e-08									TGFBI	1.33859	0.0382475	0.174968			KIF1A	1.70684	0.00011385	0.00179697
ERGIC2	1.35769	0.0134445	0.0615038									TIMM13	2.25879	6.4536e-06	0.000848394			KIF1B	2.72892	0.00898406	0.0501731
ERGIC3	1.66652	0.000927004	0.00766063									TIMM17B	1.56147	0.00151247	0.0243647			KMT2C	5.51575	6.24635e-08	4.27447e-06
ERLEC1	1.36386	0.00854018	0.0430716									TIMM22	3.02669	0.00132157	0.0223794			KNDC1	2.15549	1.50922e-05	0.000347433
ERP29	1.64048	0.00810384	0.041457									TIMM50	1.3405	0.0492803	0.2027			KPNA6	1.62209	0.00126734	0.0117201
ERP44	1.65155	3.54505e-05	0.000558652									TIMM8A	3.13942	0.000199025	0.00690592			KPNB1	1.18481	0.0477566	0.16992
ESRP1	1.9358	2.50341e-06	6.75538e-05									TMEM126A	1.31556	0.0326947	0.156743			KRAS	1.51664	0.0319502	0.127533
ETF1	1.52282	7.86085e-05	0.00107									TMEM126B	2.82558	0.00351865	0.0408777			KRT18	9.9835	5.68364e-06	0.0001573
ETFDH	2.28572	0.00288623	0.0187006									TMEM63B	1.47801	0.000246749	0.00781901			KRT8	9.41046	1.01157e-05	0.000253298
ETHE1	2.21053	3.70643e-06	9.18412e-05									TMEM65	2.23768	0.00116498	0.020859			LAMA3	1.74354	2.12111e-05	0.000460697
EXOC6	1.52527	0.0215593	0.0868197									TMEM70	2.69222	0.000394859	0.0102468			LAMC2	1.67218	0.00110612	0.0107086
EXOSC10	1.47075	0.0122287	0.0574916									TMSB4X	4.84734	8.0784e-05	0.00375576			LAMP2	1.25803	0.0256169	0.109095
EXOSC2	1.42205	0.0103253	0.0504168									TNC	1.59166	0.00153028	0.0244234			LAMTOR1	1.76841	9.0246e-06	0.000230601
EXOSC3	1.63475	2.90737e-05	0.000473714									TOMM22	1.60531	0.0166966	0.105581			LAMTOR2	1.63575	0.000438531	0.00525343
EXOSC4	1.59065	0.0113197	0.0542423									TOP3B	2.76768	0.0218279	0.124476			LAMTOR3	1.6478	0.00726334	0.0445476
EXOSC5	1.88592	0.00188571	0.0136031									TPM1	1.34913	0.0216544	0.123628			LAMTOR5	1.56317	0.000783005	0.00821749
EXOSC6	1.36696	0.0301848	0.110589									TPM2	1.61203	0.0176866	0.109281			LANCL2	1.52376	0.0020059	0.0166177
EXOSC7	1.28307	0.00549276	0.0306753									TPM3	1.3467	0.00925851	0.0742986			LBR	1.47381	0.0152049	0.0738871
EXOSC8	1.6217	0.0278831	0.104428									TPM4	1.39292	0.0388159	0.175957			LDB1	1.67384	0.000783009	0.00821749
EXT2	3.21964	0.00198876	0.0141779									TRIP10	2.81512	0.00231374	0.03158			LDHD	3.45791	0.000472114	0.00558874
FAM105A	2.33454	3.49115e-05	0.000553651									TRMT10C	1.52583	0.0208039	0.120354			LEMD3	1.67371	0.00970946	0.0530965
FAM114A1	3.63584	9.73812e-13	1.48267e-09									TSFM	1.70263	0.0324485	0.155946			LIMA1	2.41882	0.00214528	0.0175254
FAM114A2	1.89799	2.94506e-06	7.68253e-05									TSPEAR	2.47553	0.00389144	0.0435197			LIN7C	1.96183	0.0101032	0.0545158
FAM126A	1.45859	0.00491692	0.028168									TSTD1	1.64086	0.0249714	0.133516			LLGL2	2.16435	2.5781e-05	0.000541129
FAM174A	2.077	5.13285e-08	3.03446e-06									TTR	1.48512	0.00701201	0.0623283			LMOD1	3.42588	0.00058813	0.00658441
FAM177A1	1.43155	0.00438269	0.0257271									TUFM	1.71395	0.0178321	0.109773			LNPEP	1.30399	1.14935e-05	0.000281085
FAM208B	1.61521	0.03822	0.131493									TXN	1.33314	0.0176866	0.109281			LOH12CR1	1.75832	0.00289636	0.0221404
FAM3A	3.39407	3.52335e-05	0.000556111									TXN2	1.85214	0.00290118	0.0365981			LPCAT3	1.7646	0.00224691	0.0181919
FAM3C	2.31799	6.97816e-08	3.76859e-06									UAP1L1	1.4592	0.0052227	0.0525174			LPHN1	1.86208	0.00125376	0.0116233
FAM46A	1.78147	4.11569e-06	9.95639e-05									UBE2H	1.35476	0.0391934	0.177106			LPHN2	2.03895	0.000141089	0.00215539
FAM49A	3.4512	8.97713e-08	4.57604e-06									UBL7	1.76242	0.0330487	0.158137			LRP11	1.41884	0.0103796	0.0553967
FAM63B	2.52564	4.39466e-08	2.71031e-06									UNC13D	1.58883	0.0401158	0.17981			LRRC1	2.32017	2.42708e-09	3.2332e-07
FAM8A1	1.74855	7.20696e-05	0.000997302									UNC80	1.12142	0.0314749	0.153795			LRRC57	1.33897	0.00953736	0.0525293
FAM98A	1.85493	3.46421e-08	2.23641e-06									UNG	3.55686	0.00400744	0.0445365			LSM4	1.38207	0.0141423	0.0697411
FAM98B	1.73459	0.000108142	0.00140867									UQCRB	2.45924	0.00214845	0.0301901			LSS	1.90594	1.702e-05	0.000385593
FBL	1.34023	0.0255588	0.098177									UQCRC1	2.65101	0.00100166	0.0190259			LTA4H	2.94194	0.000215214	0.00296171
FBXL8	3.15964	4.53836e-07	1.67316e-05									UQCRC2	2.02785	0.0324485	0.155946			LTBP3	1.81351	6.64733e-05	0.00113722
FBXO22	1.61794	6.20413e-05	0.000889318									UQCRFS1	1.31951	0.0385308	0.175541			LUC7L	1.60764	0.000681752	0.00741981
FBXW8	1.50525	0.0430849	0.143058									USMG5	1.94667	0.0154755	0.10066			LUC7L3	1.49679	0.00136606	0.0123756
FEN1	1.77191	0.000326884	0.00343418									USP35	2.27251	0.0371365	0.171377			LYPLA2	1.31261	0.0168953	0.0799624
FERMT2	1.25907	0.00685071	0.0363767									USP9Y	1.40863	0.0063252	0.0585531			LYST	4.9486	2.87124e-05	0.000593925
FHL2	2.911	0.000271315	0.00295929									VCL	1.54224	0.000221636	0.00721293			MADD	1.49627	0.00312222	0.0234898
FICD	1.83142	0.00016154	0.0019168									VDAC1	1.55956	0.00567568	0.0550541			MAN1A2	1.54831	0.00163612	0.014264
FITM2	2.12313	0.00966185	0.047717									VDAC2	2.10521	0.00583586	0.055742			MAN2A2	1.49285	0.000909325	0.00926103
FKBP10	1.66714	8.85174e-06	0.000182723									VDAC3	1.97073	0.0048406	0.0500093			MAP1B	1.24953	0.0244208	0.105349
FKBP11	3.0669	3.34793e-12	2.45364e-09									VIM	1.51362	0.00740419	0.0649476			MAP2K6	4.47384	0.000478049	0.00562566
FKBP14	4.67362	9.21226e-07	3.04767e-05									VWA1	1.34475	0.0276327	0.142382			MAP3K4	1.80719	4.88814e-06	0.000140273
FKBP15	1.43231	0.0199293	0.0819062									WBP2	1.85907	0.00215466	0.0302151			MAP7	2.53476	0.00503454	0.0339876
FKBP2	1.58822	1.58844e-05	0.000289073									WBSCR16	2.25758	0.00283039	0.0359719			MAPK1	1.60165	0.000564731	0.00638015
FKBP7	2.54365	1.4778e-06	4.42057e-05									WDR24	1.58187	0.0338225	0.16			MAPK12	4.03115	7.31418e-07	3.09644e-05
FLII	1.42362	0.0127507	0.0591147									YBX3	2.053	0.0237638	0.129457			MAPK3	1.77686	4.64188e-05	0.000843219
FMO3	1.38778	0.000141232	0.00174419									ZC3H11A	1.35104	0.0164228	0.104643			MAPT	1.58091	0.00187489	0.0157677
FMOD	1.54828	0.0112386	0.0538924									ZNF574	1.52815	0.0360274	0.167965			MAST4	1.42001	0.000198102	0.00277094
FNDC3A	1.53564	0.000433301	0.00430691															MAVS	1.56269	0.00388058	0.0278327
FOXK1	2.17446	7.53937e-09	6.60753e-07															MBD3	2.04081	0.00608017	0.0389654
FSTL4	2.29928	7.41392e-08	3.94621e-06															MBTPS1	1.35522	0.023815	0.103699
FTO	1.31637	0.0295144	0.108651															MCM2	2.65855	2.85081e-06	9.21762e-05
FUBP3	1.3332	0.000433301	0.00430691															MCM5	1.64921	7.43491e-05	0.00125265
FUCA2	1.9347	6.32179e-05	0.0009023															MCMBP	2.11053	0.00130624	0.0119731
FUT8	1.99387	0.000714122	0.00624763															MCOLN3	2.6374	3.6119e-09	4.51081e-07
G3BP2	1.43458	0.0191554	0.0795767															MEAF6	2.36341	0.000771393	0.00814692
GAK	1.94312	7.20696e-05	0.000997302															MED1	1.51686	0.0253128	0.108123
GALC	1.74585	0.00297108	0.019114															MED15	1.72112	1.10261e-05	0.000270667
GALK2	2.14543	1.001e-07	4.9904e-06															MED24	1.72549	4.46708e-06	0.000130499
GALNS	1.66762	0.00510512	0.0290628															MED4	2.64212	0.0052001	0.0347093
GALNT1	2.07244	1.29088e-06	3.95621e-05															MED7	2.03059	0.00540201	0.0357427
GALNT14	2.24775	7.21621e-06	0.000156733															MEMO1	2.38636	0.00188333	0.015812
GALNT16	1.84627	0.000760042	0.00654055															MEN1	1.42873	0.0138239	0.0684754
GALNT5	3.15176	1.46116e-11	6.76047e-09															MEPCE	2.32976	0.00168457	0.0145719
GANAB	1.24239	0.00188981	0.0136031															METAP1	1.82677	0.0105185	0.0559226
GAR1	1.40459	0.00157572	0.0118014															METRN	3.51799	3.737e-07	1.8762e-05
GARS	1.73269	1.91509e-05	0.000339853															METTL17	1.46107	0.000718418	0.00771798
GATAD2A	1.85915	0.000699356	0.00616161															METTL3	1.86462	0.00048379	0.00567984
GATM	1.9104	0.0390233	0.133567															METTL7A	3.31647	6.01674e-08	4.20372e-06
GBA	1.55322	0.000286638	0.00308599															MFAP1	1.48128	0.0192981	0.0879596
GBE1	1.31321	0.00152831	0.0115414															MGAT5	3.14995	4.49726e-06	0.000130997
GBP2	1.909	0.00196708	0.014058															MGEA5	1.40841	0.0101518	0.0546774
GCC1	1.40087	0.0024702	0.0166643															MGMT	1.40146	0.0277618	0.115156
GCC2	1.66664	0.00231693	0.0159535															MIOS	1.68244	0.000185933	0.00265762
GCN1L1	1.45943	0.00164105	0.0122083															MISP	4.8966	2.36527e-14	4.72629e-11
GDAP1L1	1.69486	0.0182614	0.077066															MKS1	2.09671	0.0132709	0.066461
GDE1	2.08817	1.23753e-05	0.000241016															MLST8	1.4918	0.00578101	0.0375053
GDI2	1.35905	0.0056706	0.031475															MPHOSPH8	1.57123	0.0374004	0.143435
GFM2	1.49785	0.00302892	0.0193996															MPI	1.49773	0.00150344	0.0133876
GFPT1	1.6475	1.94073e-05	0.000343182															MPP2	1.43902	0.000343082	0.00431189
GH1	5.2879	2.203e-07	8.98375e-06															MRPL21	1.6172	0.00681041	0.0423943
GK	1.58087	0.00380772	0.0230424															MRPL22	1.15535	0.0311613	0.125363
GLA	1.83387	4.86167e-07	1.75989e-05															MRPL45	1.32264	0.00936805	0.0519979
GLB1	1.48278	0.00317805	0.0201216															MRPS11	1.54892	0.00187489	0.0157677
GLB1L2	1.89645	7.90648e-08	4.15756e-06															MRPS17	1.4122	0.0201078	0.0910273
GLG1	1.55009	0.000119158	0.00152239															MRPS18B	1.26575	0.0388542	0.147478
GLMN	1.18794	0.043913	0.145421															MRPS35	1.2498	0.0431115	0.158181
GLRX	1.75001	0.0051469	0.0292673															MSH3	1.66339	0.0457166	0.164656
GLT8D1	1.89186	1.03425e-06	3.33329e-05															MSI1	1.84829	0.0286062	0.117906
GMPPA	1.59297	0.000108142	0.00140867															MST4	1.32584	0.00597458	0.0384119
GMPPB	1.92735	2.58129e-07	1.03159e-05															MTCH1	1.38152	0.00423638	0.0298489
GMPR2	1.52714	0.00632028	0.0342069															MTIF3	1.49948	0.00928435	0.0515953
GNAI1	1.6233	0.0146094	0.064988															MTMR1	1.88419	0.000241387	0.00323718
GNAQ	1.36662	0.0051759	0.029332															MTUS1	7.18208	0.0190109	0.0869281
GNB1	1.2736	0.0056706	0.031475															MUM1	6.42806	0.000471677	0.00558874
GNB2	1.30822	0.000584051	0.00540802															MVK	2.36819	1.68399e-05	0.000383252
GNB2L1	1.27665	0.00217278	0.0151865															MXRA7	1.82442	0.000623712	0.00690008
GNB4	1.28501	0.0190038	0.0790785															MYH14	1.48204	0.01747	0.0817529
GNB5	1.63731	0.0124352	0.0581921															MYO6	1.36376	0.00580833	0.0376337
GNE	1.54593	0.0286405	0.106493															N4BP1	2.12156	0.030272	0.122425
GNG3	1.65808	0.00302907	0.0193996															N6AMT2	1.26045	0.00552684	0.0363226
GNG4	1.37699	0.00138069	0.0106439															NAA35	2.03122	0.00232898	0.0186899
GNL3	2.07395	6.67647e-06	0.000147904															NACC1	1.63799	0.00466771	0.0320957
GNL3L	2.13923	3.06273e-05	0.000495944															NAP1L1	1.51564	0.00285303	0.0218761
GNPDA2	2.06564	4.60541e-07	1.69164e-05															NAPA	1.5487	0.000394933	0.00482368
GNPNAT1	2.05512	1.03543e-07	5.02185e-06															NAPRT1	2.03321	3.19416e-05	0.000643403
GNS	1.29876	0.0475947	0.154856															NAT1	1.99825	0.011566	0.0601543
GOLGA2	2.11976	1.82631e-09	2.25267e-07															NAT14	3.01376	2.51496e-08	2.11151e-06
GOLGA3	1.83339	1.40728e-05	0.000262806															NCDN	1.59024	0.00364073	0.026435
GOLGA4	2.57526	5.4433e-08	3.14358e-06															NCK2	1.30293	0.0451686	0.163211
GOLGA5	1.73091	3.63764e-05	0.000571896															NCKIPSD	1.46529	0.00859963	0.048405
GOLIM4	2.13941	1.76393e-05	0.000319266															NCS1	2.60012	0.00026391	0.00344552
GOLM1	1.99003	7.92569e-06	0.000168122															NCSTN	1.61016	1.74992e-05	0.000392887
GOLPH3	1.18018	0.0159242	0.0696884															ND1	1.47815	0.00218992	0.0178027
GOLPH3L	1.44879	0.00285842	0.0185928															ND4	1.20438	0.0188261	0.0862013
GOLT1B	1.94269	2.54081e-07	1.01949e-05															ND5	1.57128	0.000408992	0.00496505
GORAB	4.27789	2.98651e-13	5.96764e-10															NDNF	3.68223	0.000295831	0.00380392
GORASP2	1.73876	3.45025e-06	8.70952e-05															NDRG4	3.20842	2.02917e-07	1.11393e-05
GOSR1	1.69255	0.000220963	0.00247217															NDUFA10	1.4179	0.000724114	0.00775416
GPHN	1.87731	0.0101503	0.0498093															NDUFA11	1.33373	0.00187489	0.0157677
GPI	1.35471	0.0122287	0.0574916															NDUFA12	1.46166	0.000188224	0.00267884
GPR107	2.43302	4.81555e-08	2.90136e-06															NDUFA13	1.45672	9.12031e-05	0.00148891
GPR158	2.02885	0.000112008	0.00144957															NDUFA2	1.39621	0.00649931	0.0409682
GPR180	3.27843	3.74354e-08	2.38227e-06															NDUFA3	1.5685	3.55241e-05	0.000693205
GPR68	2.7941	1.72124e-07	7.25607e-06															NDUFA6	1.38318	0.000998307	0.00985582
GPRIN3	2.80627	7.12238e-09	6.41079e-07															NDUFA8	1.36651	0.00132292	0.0120706
GPX3	1.4805	0.00831945	0.0422141															NDUFA9	1.52517	1.79815e-06	6.36582e-05
GPX7	2.03278	1.33393e-10	2.77651e-08															NDUFB10	1.32966	0.000708059	0.00762308
GREM2	3.4997	6.56414e-08	3.5727e-06															NDUFB11	1.31507	0.00722992	0.0444791
GRIA2	1.98	0.00256841	0.0171188															NDUFB3	1.6736	0.000641217	0.00706761
GTF2A1	1.63966	1.88946e-05	0.000336499															NDUFB4	1.4124	0.000368155	0.00454664
GTF2F1	1.9407	2.5853e-06	6.92486e-05															NDUFB5	1.35415	0.00107756	0.0105135
GTF2F2	1.83792	1.01552e-05	0.000207063															NDUFB6	1.38778	0.000390347	0.00478522
GTF2I	1.26751	0.015041	0.0664028															NDUFB7	1.60947	0.000486589	0.005706
GTPBP1	1.41222	0.0343617	0.122348															NDUFB8	1.49614	9.47563e-05	0.00153189
GTPBP4	2.06115	1.26294e-05	0.000243592															NDUFB9	1.64996	0.000254832	0.00337222
GUK1	1.38526	0.00395394	0.0236975															NDUFS1	1.32926	0.00252701	0.0199112
GYG1	1.44072	0.00632028	0.0342069															NDUFS2	1.33871	0.00036386	0.00450474
HABP2	1.41611	0.00132816	0.0103105															NDUFS3	1.18149	0.00920139	0.0511866
HABP4	1.85967	0.000121421	0.00154734															NDUFS5	1.39216	0.00431936	0.0303053
HDAC6	1.13071	0.0309833	0.113058															NDUFS7	1.15452	0.0110907	0.0581052
HDGFRP2	1.26962	0.0127507	0.0591147															NDUFS8	1.42503	0.000475503	0.00560891
HDLBP	1.30105	0.000500664	0.00476076															NDUFV1	1.49231	1.34217e-05	0.000317764
HEATR1	1.96497	0.0201665	0.082643															NEBL	1.52268	0.00373133	0.0268974
HECW2	1.96934	0.0366676	0.127849															NEDD1	1.66301	0.000167844	0.00243739
HERC4	1.38337	0.0249781	0.0966152															NEFH	2.55489	0.00496031	0.0336674
HEXA	1.97288	0.000120608	0.00153894															NEFL	3.25922	0.000110256	0.00174951
HEXB	2.07032	5.98544e-07	2.11309e-05															NEGR1	1.54943	0.000764348	0.0080982
HINT1	1.33711	0.00343061	0.0213819															NEU1	2.9334	9.36296e-05	0.00151859
HIP1R	2.36341	2.86815e-09	3.14897e-07															NGLY1	2.36889	0.000216201	0.00297121
HLA-B	1.9278	1.40476e-05	0.000262806															NHLRC3	1.61416	0.0354945	0.137826
HLA-C	1.68012	0.000334402	0.0035021															NHSL2	1.6843	0.0126235	0.0640535
HLA-F	2.78248	0.000344668	0.00358333															NIPBL	1.54905	0.0288297	0.118468
HM13	2.08817	2.78066e-08	1.88991e-06															NKRF	1.65172	0.0363066	0.140176
HNRNPA0	1.37146	0.00410523	0.0243907															NKTR	1.26118	0.0171824	0.08075
HNRNPA3	1.26285	0.0140846	0.0633111															NLGN1	2.20073	0.00552133	0.0363226
HNRNPAB	1.15927	0.00344697	0.0214438															NMT2	3.32728	4.58573e-05	0.000834536
HNRNPH2	1.37732	0.000110803	0.00143583															NOL3	1.84927	0.0159294	0.0764412
HNRNPH3	1.31361	0.00775559	0.0399413															NONO	1.31625	0.00887599	0.0496251
HNRNPK	1.22905	0.0146758	0.0651962															NPDC1	2.20896	7.17024e-06	0.000191034
HOOK3	1.48736	0.00187095	0.013516															NPNT	1.86262	0.000347147	0.00435721
HSP90B1	1.32846	0.0355126	0.125285															NPRL3	2.68716	0.000982681	0.00974972
HSPA12A	1.79231	2.23828e-07	9.09049e-06															NPTN	1.30503	0.0109934	0.0577472
HSPA13	2.12051	2.42228e-09	2.81407e-07															NQO2	1.55958	0.033989	0.133484
HSPA14	1.88419	5.36612e-05	0.000791603															NR3C1	2.33372	2.95731e-05	0.000607144
HSPA4	1.21521	0.0255588	0.098177															NRD1	1.57848	0.00228174	0.0183846
HSPA5	1.49332	0.000141024	0.00174378															NRXN1	2.36494	4.93393e-07	2.26134e-05
HSPA9	1.25723	0.0167172	0.0723979															NSDHL	2.38887	3.67782e-05	0.000710738
HTATIP2	1.43932	0.000593711	0.00546881															NSMCE4A	1.64347	0.0117258	0.0607005
HTATSF1	3.26625	1.0388e-12	1.48267e-09															NT5C3A	2.08597	3.70248e-05	0.000714122
HTRA1	1.94958	0.000288288	0.00310041															NUBP2	1.92967	0.0388542	0.147478
HYI	1.18705	0.0275795	0.103589															NUDCD2	1.30809	0.0365531	0.141004
HYPK	1.94639	0.00364167	0.0222741															NUDT16L1	1.67575	0.000197647	0.00276958
IARS	1.532	1.29764e-05	0.000248843															NUDT21	1.38579	0.00245102	0.0194504
IDS	1.40206	0.0231244	0.0914994															NUMA1	1.4105	0.00303004	0.0229516
IER3IP1	2.42461	0.000164506	0.00194507															NUP133	1.34783	0.00413468	0.0292354
IFIT2	3.04695	2.49813e-05	0.000420891															NUP153	1.53381	0.0143861	0.0706304
IFIT3	3.81122	9.17844e-07	3.04767e-05															NUP155	1.44586	0.000197647	0.00276958
IFT27	1.49961	0.0247871	0.096137															NUP160	1.34364	0.0130891	0.0658169
IGFALS	1.75783	0.000447296	0.00440596															NUP188	1.28298	0.0244208	0.105349
IGFBP7	1.97731	0.0061979	0.0337247															NUP205	1.40941	0.00643903	0.0407167
IGSF1	2.15288	8.22603e-08	4.28053e-06															NUP210	2.06672	1.23101e-08	1.21772e-06
IKBIP	1.8064	7.09269e-06	0.000155061															NUP214	1.46556	0.0044038	0.0308112
ILF3	1.2509	0.025364	0.0976915															NUP37	1.28052	0.0218167	0.0967901
ILVBL	1.40361	0.0449978	0.148178															NUP43	1.37705	0.016684	0.0792529
IMPACT	1.70583	0.00204706	0.014536															NUP50	1.34945	0.0192981	0.0879596
INA	2.31629	0.000448049	0.00440596															NUP54	1.38477	0.00141052	0.0127189
INHBE	3.36936	1.48283e-05	0.000274278															NUP85	1.50368	0.000245806	0.00327447
INTS2	1.42834	0.0234727	0.0921971															NUP93	1.36597	0.000539523	0.0061534
INTS9	1.61114	0.0346147	0.123117															OCRL	1.26231	0.0078165	0.0465985
IPO4	1.51957	0.000486985	0.00466041															OGFRL1	2.41317	0.00591962	0.038206
IPO8	1.57878	0.00294253	0.0189427															OGN	1.16603	0.000177038	0.00254501
IQSEC1	1.7409	2.69797e-05	0.000447022															OGT	1.42347	0.0432705	0.158648
IRF2BP1	2.20184	0.00378978	0.0229985															OLA1	1.29593	0.0244208	0.105349
IRF2BP2	2.13301	0.00090648	0.00751589															OMA1	2.37685	2.33023e-06	7.83882e-05
IRF9	1.36045	0.0267449	0.101178															ORC2	1.45689	0.018982	0.0868356
IRGQ	1.26837	0.00758649	0.0392729															ORC5	1.40696	0.0216403	0.0964627
IRS4	3.1722	2.46954e-09	2.83599e-07															OS9	2.15954	0.0279415	0.115643
ISG15	1.88941	1.79033e-05	0.000323458															OSBPL1A	2.13406	0.000217273	0.00298184
ITCH	1.58007	0.0268567	0.101446															OSBPL6	2.3312	7.55859e-05	0.00126708
ITM2B	1.38494	0.000852383	0.00716849															OSBPL9	3.32103	0.000301212	0.00385327
ITM2C	2.06267	3.85023e-07	1.45161e-05															OTUB1	1.33623	0.037142	0.142671
ITPA	1.33712	0.00230555	0.015897															OXR1	2.26044	0.000924476	0.00935814
ITPRIP	2.40788	0.0365196	0.127621															PACSIN1	2.11079	8.32068e-07	3.40704e-05
IWS1	1.93552	0.0253378	0.0976915															PAF1	1.43243	0.0121059	0.0621558
JAK1	1.66631	0.0122287	0.0574916															PAFAH1B3	1.86947	0.00285303	0.0218761
KCNH8	2.45536	1.58044e-10	3.175e-08															PANK2	2.36647	0.0359044	0.139063
KCNJ5	2.46977	2.06761e-07	8.50103e-06															PBLD	1.62589	0.00539899	0.0357427
KCNK1	2.84706	2.92643e-08	1.9655e-06															PCBP3	1.55509	8.64332e-05	0.00142501
KCTD9	4.27072	0.000255834	0.00282123															PCMTD1	2.4121	3.27983e-08	2.53409e-06
KIAA0020	1.81343	1.7453e-06	5.05428e-05															PCOLCE2	2.37079	0.000708059	0.00762308
KIAA0319	2.28573	2.61411e-06	6.9833e-05															PCSK1	2.08304	0.00848372	0.0479145
KIAA0513	1.91233	7.25815e-06	0.000157302															PDE6D	1.54615	0.0481039	0.171034
KIAA1033	1.35522	0.032756	0.118146															PDLIM5	1.20745	0.0240331	0.104307
KIAA1324L	1.94585	1.44573e-05	0.000268982															PDPK1	1.76461	0.0352569	0.137073
KIAA1467	1.32464	0.0146928	0.0652427															PDS5A	1.3597	0.0379897	0.144952
KIF13B	1.32791	0.032756	0.118146															PDSS2	3.51687	0.0279413	0.115643
KIF21A	1.43577	0.000672887	0.00599722															PDZD8	1.64805	0.000170626	0.00246353
KIF2A	1.39163	0.00498919	0.0285329															PEA15	1.70896	3.06747e-05	0.000622908
KIF5C	1.69015	2.36606e-07	9.53197e-06															PEF1	1.47913	0.00235294	0.0188519
KLC1	1.33499	0.0215594	0.0868197															PEG10	3.638	0.0026855	0.02088
KLHL42	2.24756	3.02194e-06	7.84213e-05															PEX1	1.92604	0.00335689	0.0248067
KPNA2	2.04665	0.000651342	0.00585212															PEX5L	1.89031	2.20475e-05	0.000476788
KPNA3	1.3795	0.00294256	0.0189427															PFKFB2	2.35927	7.78145e-08	5.14864e-06
KPNA4	1.40751	0.000870732	0.00730435															PGAP1	2.3218	0.00403516	0.0286942
KRI1	1.98225	2.78509e-09	3.09175e-07															PGD	1.57623	0.00475678	0.0325737
KRR1	2.34859	6.26903e-08	3.46044e-06															PHC3	1.3902	0.00198518	0.0165146
KSR2	3.02616	7.13253e-05	0.000992494															PHF1	1.36816	0.0346945	0.135403
KTI12	3.68805	9.62842e-06	0.000197126															PHIP	1.56795	0.00228174	0.0183846
LACTB2	1.2045	0.0208645	0.0849113															PHRF1	1.91656	3.07787e-08	2.44055e-06
LAMA2	1.79169	0.00155977	0.0117258															PI4K2A	1.69686	0.000185935	0.00265762
LAMC3	2.72572	1.84997e-07	7.6693e-06															PIGQ	1.52741	0.000802588	0.00838771
LANCL1	1.67039	0.000281746	0.00303988															PIK3CB	2.15061	0.0418855	0.154648
LARGE	2.15171	2.35653e-10	4.2043e-08															PITHD1	1.66302	9.59695e-05	0.00154401
LARS	1.66976	7.87093e-06	0.000167316															PITPNM2	13.5375	0.000620756	0.00687581
LCLAT1	1.82222	1.57061e-06	4.6426e-05															PKLR	2.12739	0.0201977	0.0913928
LEO1	1.26818	0.0231979	0.0917175															PKP2	1.56596	0.0382534	0.145874
LGALSL	1.32179	1.35008e-05	0.000255057															PKP4	1.29821	0.0133744	0.0667451
LIG4	1.91145	1.35363e-05	0.000255172															PLA2G6	3.0906	2.62211e-07	1.37881e-05
LIMCH1	1.28705	0.0284254	0.105798															PLCB3	3.0307	3.1967e-07	1.6295e-05
LIN7A	1.6309	0.000771135	0.0066189															PLCD4	2.65879	0.00503583	0.0339876
LIPA	3.11635	0.000137684	0.0017067															PLEC	1.40345	0.000438531	0.00525343
LMAN1	2.37255	1.90185e-11	8.26147e-09															PLEKHG5	2.60913	1.98074e-05	0.000434935
LMAN2	1.60839	2.91841e-05	0.000474112															PLEKHM2	1.60154	0.00786939	0.0465985
LMAN2L	1.266	0.0152888	0.0673206															PLOD1	1.62979	0.000343082	0.00431189
LMBRD2	1.89836	8.25926e-05	0.00111965															PLRG1	1.26781	0.0249131	0.106827
LMNB2	1.31344	0.0106834	0.0518902															PLXNA3	3.19459	6.95274e-07	2.96858e-05
LMTK2	1.52529	0.0223905	0.0893384															PLXNB1	2.49936	1.14538e-08	1.15591e-06
LOC100652741	1.65385	0.0370622	0.128652															PLXNB2	1.12553	0.0065601	0.0412473
LPIN2	2.26314	1.83882e-05	0.000330426															PLXNC1	1.86193	0.00120634	0.011264
LRCH2	1.3365	0.0109937	0.0531388															PNN	1.2997	0.00803348	0.0465985
LRIG1	3.07462	0.000618188	0.00563533															PNPLA7	1.80675	0.0390427	0.147478
LRP1	1.58925	0.000517538	0.00489188															PODXL2	7.56635	1.01149e-10	2.97229e-08
LRPAP1	2.46695	1.31916e-07	5.96369e-06															POMC	5.5729	0.0316463	0.126623
LRRC59	1.57443	1.46536e-05	0.000271621															POMGNT1	2.21755	5.74434e-07	2.56213e-05
LRRC8D	1.57543	0.000443072	0.00437434															POMT1	2.7161	3.32045e-06	0.000103025
LRRFIP1	1.2598	0.00223827	0.0155187															PON3	2.68513	1.56662e-08	1.44927e-06
LSG1	4.93755	2.62315e-10	4.59788e-08															POR	2.04455	9.83168e-06	0.000247426
LSM12	1.37443	0.0012638	0.0098877															PPAPDC2	1.53681	0.0278385	0.115361
LSM14A	2.08696	4.92556e-06	0.00011498															PPIF	5.76607	0.0212913	0.0951773
LSM5	1.45815	0.0289648	0.107302															PPIG	1.41073	0.0350924	0.136743
LSM7	1.20266	0.0368295	0.128032															PPIP5K1	2.20972	0.0275057	0.114678
LSR	1.90248	0.0135595	0.0619234															PPL	3.48512	1.2881e-09	1.97991e-07
LYSMD3	2.08666	9.2434e-12	5.1306e-09															PPM1H	1.735	0.000684592	0.00743873
LZTFL1	1.95247	3.64709e-07	1.38548e-05															PPM1L	1.99414	0.000158462	0.00235945
MAGI1	2.14843	0.000178827	0.00208722															PPP1CB	1.27776	0.0122118	0.0625402
MAK16	2.5451	5.7274e-07	2.03639e-05															PPP1R16A	2.81632	3.11386e-12	2.28203e-09
MAN1C1	1.94487	1.7445e-05	0.00031632															PPP1R8	1.22775	0.0149487	0.0728191
MAN2B1	1.40022	0.0491101	0.158686															PPP2R5D	1.52928	0.00580835	0.0376337
MANF	1.44424	0.00192804	0.0138285															PPP3CB	1.29165	0.0211186	0.0945323
MAP1A	1.39324	0.0428244	0.142345															PPP3CC	1.89179	2.59153e-05	0.000542808
MAP2K1	1.37002	0.00440313	0.0258167															PPP6C	1.6543	0.00538524	0.035679
MAP3K5	2.46137	0.00118283	0.00937907															PPP6R2	1.95157	0.0065601	0.0412473
MAPK10	1.81384	0.000539172	0.00505809															PQBP1	1.51292	0.00618311	0.0395237
MAPKAP1	2.86166	0.0077509	0.0399377															PRDX2	1.29157	0.0045333	0.0314747
MAPRE1	1.71925	1.05807e-05	0.000213992															PRKCD	4.95082	5.81806e-11	1.8808e-08
MAPRE2	1.2028	0.0255588	0.098177															PRMT1	1.41401	0.0197805	0.0898304
MARK1	2.01555	6.36173e-06	0.000141875															PRNP	1.65267	0.00427193	0.030034
MARS	1.31153	0.0238511	0.0932301															PROX1	3.07997	0.00149909	0.0133607
MAST3	6.43763	6.57969e-08	3.5727e-06															PRPF31	1.23087	0.0403317	0.150244
MAT2A	1.40342	0.00187095	0.013516															PRPF38A	1.66517	0.00092448	0.00935814
MAT2B	1.44791	5.16846e-05	0.000768424															PRPF40A	1.40616	0.00111932	0.0107752
MB21D2	2.26896	2.02231e-05	0.000355095															PRPF4B	1.63473	0.00508642	0.0341982
MBLAC2	1.37761	1.56726e-05	0.000286262															PRUNE	1.37578	0.0427949	0.157135
MCEE	1.24277	0.0182615	0.077066															PSD	1.3427	0.0151782	0.0738293
MCF2L	1.29649	0.00846597	0.0427408															PSMB5	1.64188	0.00166216	0.0144227
MCFD2	2.11432	3.48002e-07	1.32706e-05															PSME3	1.45487	0.00181711	0.0154115
MCTS1	1.26665	0.0466065	0.152521															PSPC1	1.29883	0.00225848	0.0182708
ME1	1.56879	0.0169892	0.073353															PTBP3	1.73209	8.8904e-05	0.00145903
MEGF8	1.38156	0.00255213	0.0170672															PTDSS2	2.41205	9.52156e-05	0.00153683
MESDC2	1.63206	0.00149743	0.0113684															PTMS	3.25517	1.38039e-05	0.000324506
MEST	2.39953	0.0108665	0.0526005															PTOV1	2.50949	0.029845	0.12136
METAP2	1.26972	0.0231244	0.0914994															PTPLB	1.92443	0.00850559	0.0479981
METTL16	1.4765	0.000743487	0.0064506															PTPN6	1.26047	0.0470683	0.168673
MFSD5	1.72544	0.0468815	0.153226															PTPN9	1.8424	0.00296995	0.0225992
MFSD6	1.27163	0.0342358	0.122117															PTPRF	1.93598	0.00603094	0.0386995
MGAT2	1.41538	0.0191137	0.0794363															PTPRN2	1.55731	0.00118799	0.0111032
MGLL	1.4264	0.000789516	0.00672903															PTPRS	1.71427	0.00010097	0.00161665
MGST2	2.37241	2.23626e-05	0.000383233															PUF60	1.24592	0.0199436	0.0903248
MIA3	2.07102	1.80703e-06	5.18796e-05															PUM1	1.53041	0.0018266	0.0154526
MICAL3	3.69631	1.29866e-10	2.76061e-08															PURG	1.46713	0.0125216	0.0636657
MIF4GD	2.12566	4.07293e-06	9.87687e-05															PUSL1	2.49964	8.2867e-08	5.34144e-06
MINA	3.50905	2.1898e-08	1.57398e-06															PVRL1	1.97653	0.00141727	0.0127567
MINK1	2.58128	7.08242e-07	2.41503e-05															PVRL2	1.56256	0.0336396	0.132419
MINPP1	1.88902	0.000110803	0.00143583															PVRL3	2.09338	0.00518053	0.0346908
MIS12	1.98236	0.00264748	0.0175288															PYGM	1.25876	0.0182654	0.084213
MKI67IP	1.75905	2.86133e-05	0.000467881															QARS	1.31765	0.0166142	0.0789688
MKL2	1.68439	0.0373678	0.129408															QPCT	1.63847	0.00155199	0.0137221
MLEC	1.32336	0.0365628	0.127638															RAB10	1.29803	0.00953739	0.0525293
[truncated: 707 more rows]

## Sheet: Pathway (RNA)
Pathways upregulated in immune groups based on RNAseq data
[truncated: 8,647 more rows]

[truncated: 1 more sheets: Pathway ( protein)]
