# Supplementary material for: Integrated proteogenomic characterization across major histological types of pituitary neuroendocrine tumors
Source: Cell Res. 2022 Oct 28;32(12):1047–67. doi: 10.1038/s41422-022-00736-5 (PMC9715725; doi:10.1038/s41422-022-00736-5)
Supplement: Supplementary file 17 — Table S8 [file 41422_2022_736_MOESM17_ESM.xlsx]

## Sheet: Sheet1
Table S8. The representative molecular characteristics of each proteomic subtypes.
Subtypes	Novel		Validation of non-PitNET cancer		Validation of existing PitNET markers
GHenrich	GNAS copy number gain		PDL1high, CDK6high		GNAS mutation, SSTR2/5high
EMTPRO	GNAS copy number gain		EMT, immune cell infiltration, CDK6high
PRLenrich	GNAS copy number gain		MGMTlow, CDK6high		DRD2high
TSH/silent PIT1enrich	GNAS copy number gain		PDL1high, MGMTlow, CDK6high		SSTR2/5high
ACTHenrich			Ligand induced EGFR activation		Mutant USP8 induced EGFR activation
silent TPITenrich	EGFR T693 phosphorylation		MGMTlow
SF1/NULLenrich			VEGFR2high, DRD2high
