# Supplementary material for: Integrated proteogenomic characterization across major histological types of pituitary neuroendocrine tumors
Source: Cell Res. 2022 Oct 28;32(12):1047–67. doi: 10.1038/s41422-022-00736-5 (PMC9715725; doi:10.1038/s41422-022-00736-5)
Supplement: Supplementary file 18 — Table S9 [file 41422_2022_736_MOESM18_ESM.xlsx]

## Sheet: Description
Table S9. Clinical Data of 750 Patients with PitNETs, Related to Fig.6.
Sheet #	Name	Description
Sheet 1	Clinical information	Characteristics and clinical data in an independent cohort of 750 PitNETs with long-term follow-up.

## Sheet: Clinical information
clinicopathological subtypes		GH	PRL	TSH	silent PIT1	ACTH	silent TPIT	GN	silent SF1	NULL	Plurihormonal
Number		179(23.9%)	71(9.5%)	12(1.6%)	25(3.3%)	11(1.5%)	80(10.7%)	41(5.5%)	305(40.7%)	20(2.7%)	6(0.8%)
Gender	Male (%)	82(19.4%)	36(8.5%)	8(1.9%)	10(2.4%)	2(0.5%)	12(2.8%)	41(9.7%)	218(51.5%)	12(2.8%)	2(0.5%)
	Female (%)	97(29.7%)	35(10.7%)	4(1.2%)	15(4.6%)	9(2.8%)	68(20.8%)	0(0%)	87(26.6%)	8(2.4%)	4(1.2%)
Age at diagnose (mean±SD)		42.94±12.02	33.34±12.55	43.08±14.88	43.64±14.63	43.55±14.68	49.62±13.05	54.27±14.26	53.62±11.64	55.10±11.35	42.83±15.72
Clincal Course (mean±SD)		56.85±49.50	11.80±15.78	21.12±25.01	21.15±33.54	43.50±24.79	16.16±20.18	12.18±18.20	14.41±28.01	12.87±12.51	61.40±70.17
Tumor Diameter (mean±SD)		2.07±0.96	2.22±1.26	2.95±1.98	2.67±1.01	1.83±0.96	3.29±1.38	3.20±1.18	2.86±1.04	3.24±0.98	2.35±0.99
Radio Invasion (%)	Invasion	85(47.5%)	29(40.8%)	6(50.0%)	12(48.0%)	3(27.3%)	55(68.8%)	22(53.7%)	156(51.1%)	15(75.0%)	3(50.0%)
	No	94(52.5%)	42(59.2%)	6(50.0%)	13(52.0%)	8(72.7%)	25(31.2%)	19(46.3%)	149(48.9%)	5(25.0%)	3(50.0%)
Serum_PRL (mean±SD)		23.43±22.25	374.09±179.31	14.54±9.49	28.37±23.08	28.39±33.34	35.21±30.35	22.58±16.77	29.51±27.32	18.97±12.23	100.72±85.66
Serum_GH (mean±SD)		55.60±67.54	0.72±1.19	0.39±0.32	1.20±1.82	0.49±0.35	0.53±1.22	0.28±0.40	0.45±1.33	0.25±0.21	101.95±118.95
Serum_TSH (mean±SD)		1.16±0.80	2.02±1.23	4.68±2.88	2.03±1.24	1.09±0.85	1.81±1.66	1.95±1.51	1.92±1.60	1.81±0.96	4.68±7.69
Serum_FT3 (mean±SD)		4.76±1.15	4.60±0.72	8.72±3.42	4.87±1.67	3.77±0.88	4.06±0.60	4.17±0.68	4.18±1.04	3.72±0.94	5.71±2.19
Serum_FT4 (mean±SD)		14.00±2.77	12.96±2.20	25.33±9.12	15.06±5.12	12.04±2.28	12.75±2.49	12.44±2.79	12.31±5.81	11.34±3.37	15.11±6.99
Serum_FSH (mean±SD)		14.67±19.27	5.80±11.93	9.02±11.96	15.20±21.11	4.25±1.62	14.08±17.72	33.62±37.69	11.70±16.16	8.37±9.55	14.86±16.95
Serum_LH (mean±SD)		7.20±7.40	4.20±8.09	6.90±5.65	8.26±10.78	3.46±3.00	6.10±7.32	5.42±3.27	4.40±5.60	3.70±5.35	6.97±6.62
Serum_ACTH (mean±SD)		41.32±28.04	36.00±26.09	36.69±24.35	31.47±16.31	238.23±448.22	39.39±33.10	32.84±16.66	31.93±21.00	25.24±15.56	31.30±15.49
Serum_COR (mean±SD)		10.93±5.29	13.07±7.00	12.49±6.26	13.13±5.86	25.08±15.33	13.96±7.09	11.80±6.34	10.62±7.02	8.87±6.24	7.39±2.00
Serum_IGF1_index (mean±SD)		1.39±0.47	0.41±0.24	0.28±0.16	0.49±0.33	0.33±0.23	0.31±0.25	0.20±0.12	0.24±0.20	0.19±0.10	1.44±0.58
Follow-up patients (%)		147(24.9%)	50(8.5%)	10(1.7%)	20(3.4%)	8(1.4%)	59(10%)	37(6.3%)	240(40.7%)	13(2.2%)	6(1.0%)
Follow-up duration (years)(mean±SD)		7.23±1.16	7.55±0.85	7.72±1.35	6.59±1.36	6.75±1.13	7.1±1.24	7±0.94	7.16±1.11	6.8±1.71	7.27±0.84
Post-operative Radiotherapy (%)	No	73(77.7%)	35(97.2%)	5(71.4%)	13(100.0%)	3(75.0%)	34(68.0%)	27(93.1%)	190(88.8%)	9(90.0%)	2(50.0%)
	Yes	21(22.3%)	1(2.8%)	2(28.6%)	0(0.0%)	1(25.0%)	16(32.0%)	2(6.9%)	24(11.2%)	1(10.0%)	2(50.0%)
Relapse (%)	Censor	2(1.4%)	1(2.0%)	0(0.0%)	0(0.0%)	0(0.0%)	1(1.7%)	2(5.4%)	4(1.7%)	2(15.4%)	0(0.0%)
	No	135(91.8%)	46(92.0%)	9(90.0%)	16(80.0%)	7(87.5%)	53(89.8%)	34(91.9%)	226(94.2%)	10(76.9%)	6(100.0%)
	Relapse	10(6.8%)	3(6.0%)	1(10.0%)	4(20.0%)	1(12.5%)	5(8.5%)	1(2.7%)	10(4.2%)	1(7.7%)	0(0.0%)

## Sheet: 0808 162个NF
住院号	姓名	编号	R编号	R编号(格子号)	类型	盒子	位置or名称更正	芯片名称		随访情况	手术时间	20210808取样本	肿瘤标本（RNA）
786335	王彩凤	C1180	R35	R35(20)	无激素	NF		NFtc01		失访	2012-09-03	20210808马麟瑞远舜取肿瘤用于组织芯片	R35(20,21,22,23,24)（good，but王宇清澳洲）
785812	沈熙俪	C1181	R35	R35(27)	无激素	NF		NFtc01		有随访	2012-09-04	20210808马麟瑞远舜取肿瘤用于组织芯片	R35(27,28)（good，but王宇清澳洲）
787000	高惠梅	C1183	R35	R35(35)	无激素	NF		NFtc01		有随访	2012-09-10	20210808马麟瑞远舜取肿瘤用于组织芯片	R35(35,36,37)
785758	石文磊	C1185	R35	R35(50)	无激素	NF		NFtc01		有随访	2012-09-10	20210808马麟瑞远舜取肿瘤用于组织芯片	R35(50,51,52,53,54)（good，but王宇清澳洲）
787842	项常彩	C1203	R35	R35(93)	无激素	NF		NFtc01		有随访	2012-09-18	20210808马麟瑞远舜取肿瘤用于组织芯片	R35(93)
787374	麦穗芳	C1204	R35	R35(96)	无激素	NF		NFtc01		有随访	2012-09-18	20210808马麟瑞远舜取肿瘤用于组织芯片	R35(96,97,98)
774821	万家付	C1206	R36	R36(3)	无激素	NF	R36(4)	NFtc01		有随访	2012-09-24	20210808马麟瑞远舜取肿瘤用于组织芯片	R36(3,4)good
788447	陆昊	C1213	R36	R36(21)	无激素	NF		NFtc01抢救一下		有随访	2012-09-24	20210808马麟瑞远舜取肿瘤用于组织芯片	R36(21)
788603	阮刚	C1214	R36	R36(24)	无激素	NF		NFtc01		失访	2012-09-25	20210808马麟瑞远舜取肿瘤用于组织芯片	R36(24)good
788337	孙小玲	C1224	R36	R36(50)	无激素	NF		NFtc01		有随访	2012-09-26	20210808马麟瑞远舜取肿瘤用于组织芯片	R36(50,51)very good
A822553	叶永华	C1238	R36	R36(84)	无激素	NF		NFtc01		有随访	2012-10-10	20210808马麟瑞远舜取肿瘤用于组织芯片	R36(84,85,86)
A822537	赵碎唐	C1244	R36	R36(99)	无激素	NF		NFtc01		有随访	2012-10-12	20210808马麟瑞远舜取肿瘤用于组织芯片	R36(99,100)R37(1,2,3)
774931	倪锦兰	C1245	R37	R37(6)	无激素	NF		NFtc01抢救一下		有随访	2012-10-12	20210808马麟瑞远舜取肿瘤用于组织芯片	R37(6,7)
A822558	许杭	C1247	R37	R37(14)	无激素	NF		NFtc01		有随访	2012-10-12	20210808马麟瑞远舜取肿瘤用于组织芯片	R37(14,15)
774940	杨永明	C1249	R37	R37(20)	无激素	NF		NFtc01		有随访	2012-10-12	20210808马麟瑞远舜取肿瘤用于组织芯片	R37(20,21)
774958	谷庆云	C1250	R37	R37(24)	无激素	NF		NFtc01		有随访	2012-10-15	20210808马麟瑞远舜取肿瘤用于组织芯片	R37(24,25,26)
790182	郑寿荣	C1251	R37	R37(29)	无激素	NF		NFtc01		有随访	2012-10-15	20210808马麟瑞远舜取肿瘤用于组织芯片	R37(29)
791035	徐立正	C1253	R37	R37(34)	无激素	NF		NFtc01		失访	2012-10-15	20210808马麟瑞远舜取肿瘤用于组织芯片	R37(34)
A822570	余振海	C1257	R37	R37(45)	无激素	NF		NFtc01		有随访	2012-10-16	20210808马麟瑞远舜取肿瘤用于组织芯片	R37(45,46)
A822581	唐薇薇	C1265	R37	R37(63)	无激素	NF		NFtc01		有随访	2012-10-19	20210808马麟瑞远舜取肿瘤用于组织芯片	R37(63,64,65)verygood
790618	许荣友	C1266	R37	R37(68)	无激素	NF		NFtc01		有随访	2012-10-19	20210808马麟瑞远舜取肿瘤用于组织芯片	R37(68,69,70)
A822607	熊新如	C1267	R37	R37(73)	无激素	NF		NFtc01		失访	2012-10-19	20210808马麟瑞远舜取肿瘤用于组织芯片	R37(73,74)
775031	张中模	C1278	R37	R37(98)	无激素	NF		NFtc01		失访	2012-10-24	20210808马麟瑞远舜取肿瘤用于组织芯片	R37(98,99,100)
775052	沈国权	C1285	R38	R38(19)	无激素	NF		NFtc01		有随访	2012-10-30	20210808马麟瑞远舜取肿瘤用于组织芯片	R38(19)good
775084	杨建平	C1287同1293	R38	R38(25)	无激素	NF		NFtc01		有随访	2012-11-02	20210808马麟瑞远舜取肿瘤用于组织芯片	R38(25,26)
796042	蔡玉桂	C1299	R38	R38(57)	无激素	NF		NFtc01		有随访	2012-11-07	20210808马麟瑞远舜取肿瘤用于组织芯片	R38(57,58)
775106	王月进	C1305	R38	R38(75)	无激素	NF		NFtc01		有随访	2012-11-09	20210808马麟瑞远舜取肿瘤用于组织芯片	R38(75,76,77)
775113	林本慧	C1308	R38	R38(71)	无激素	NF	以1308为准，1308-1304	NFtc01		有随访	2012-11-09	20210808马麟瑞远舜取肿瘤用于组织芯片	R38(71,72)
775161	堵永智	C1316	R39	R39(4)	无激素	NF		NFtc01		有随访	2012-11-19	20210808马麟瑞远舜取肿瘤用于组织芯片	R39(4)verygood
797018	赵西连	C1321	R39	R39(19)	无激素	NF		NFtc01		失访	2012-11-20	20210808马麟瑞远舜取肿瘤用于组织芯片	R39(19)
775173	魏洪鲁	C1323	R39	R39(30)	无激素	NF		NFtc01		有随访	2012-11-21	20210808马麟瑞远舜取肿瘤用于组织芯片	R39(30)
797136	居国清	C1324	R39	R39(22)	无激素	NF	以1324为准，1324-1321 R39(24)	NFtc01		有随访	2012-11-21	20210808马麟瑞远舜取肿瘤用于组织芯片	R39(22,23,24,25) verygood
794729	徐志福	C1327	R39	R39(38)	无激素	NF		NFtc01		有随访	2012-11-23	20210808马麟瑞远舜取肿瘤用于组织芯片	R39(38,39)
794578	寿建中	C1330	R39	R39(47)	无激素	NF		NFtc01		有随访	2012-11-27	20210808马麟瑞远舜取肿瘤用于组织芯片	R39(47,48)
A822792	石金林	C1332	R39	R39(54)	无激素	NF		NFtc01		有随访	2012-11-27	20210808马麟瑞远舜取肿瘤用于组织芯片	R39(54,55)
794487	高瑞阳	C1333	R39	R39(58)	无激素	NF		NFtc01		失访	2012-11-27	20210808马麟瑞远舜取肿瘤用于组织芯片	R39(58,59)verygood
775246	孙建都	C1346	R39	R39(88)	无激素	NF		NFtc01		有随访	2012-12-04	20210808马麟瑞远舜取肿瘤用于组织芯片	R39(88,89,90)
799028	陈华梁	C1349	R39	R39(97)	无激素	NF		NFtc01		失访	2012-12-05	20210808马麟瑞远舜取肿瘤用于组织芯片	R39(97,98)verygood
A822839	王朋龙	C1351	R40	R40(3)	无激素	NF		NFtc01		有随访	2012-12-07	20210808马麟瑞远舜取肿瘤用于组织芯片	R40(3,4,5)
797600	曹丽新	C1353	R40	R40(11)	无激素	NF		NFtc01		失访	2012-12-07	20210808马麟瑞远舜取肿瘤用于组织芯片	R40(11,12,13,14,15)verygood, 但质地偏韧
775255	陈小龙	C1355	R40	R40(20)	无激素	NF		NFtc01		失访	2012-12-07	20210808马麟瑞远舜取肿瘤用于组织芯片	R40(20,21)good
A822866	盛顺康	C1356	R40	R40(24)	无激素	NF		NFtc01		有随访	2012-12-10	20210808马麟瑞远舜取肿瘤用于组织芯片	R40(24,25)
A822860	张文海	C1358	R40	R40(31)	无激素	NF		NFtc01		失访	2012-12-11	20210808马麟瑞远舜取肿瘤用于组织芯片	R40(31,32,33,34,35)（质地极韧，血供丰富）
798030	陈韵	C1361	R40	R40(42)	无激素	NF	R40(43)	NFtc01		有随访	2012-12-12	20210808马麟瑞远舜取肿瘤用于组织芯片	R40(42,43)
794807	陈云鹏	C1367	R40	R40(58)	无激素	NF		NFtc01		有随访	2012-12-14	20210808马麟瑞远舜取肿瘤用于组织芯片	R40(58,59,60,61)verygood
A822896	叶凯锋	C1375	R40	R40(81)	无激素	NF		NFtc01		有随访	2012-12-18	20210808马麟瑞远舜取肿瘤用于组织芯片	R40(81,82,83)verygood
801414	陈锡安	C1384	R41	R41(4)	无激素	NF	以1384为准	NFtc01		有随访	2012-12-24	20210808马麟瑞远舜取肿瘤用于组织芯片	R41(4,5)
775318	刘铁成	C1385	R41	R41(8)	无激素	NF		NFtc01		有随访	2012-12-25	20210808马麟瑞远舜取肿瘤用于组织芯片	R41(8,9,10)verygood
775344	胡雷鸣	C1391	R41	R41(23)	无激素	NF		NFtc01抢救一下		有随访	2012-12-28	20210808马麟瑞远舜取肿瘤用于组织芯片	R41(23,24,25)
A822953	赵永昌	C1392	R41	R41(28)	无激素	NF		NFtc01		有随访	2012-12-28	20210808马麟瑞远舜取肿瘤用于组织芯片	R41(28,29,30,31)
801307	马爱女	C1395	R41	R41(38)	无激素	NF		NFtc01		有随访	2012-12-28	20210808马麟瑞远舜取肿瘤用于组织芯片	R41(38,39,40,41,42)
801258	杨薇	C1396	R41	R41(45)	无激素	NF		NFtc01		有随访	2012-12-28	20210808马麟瑞远舜取肿瘤用于组织芯片	R41(45)
801350	杨利苹	C1398	R41	R41(50)	无激素	NF		NFtc01		有随访	2012-12-28	20210808马麟瑞远舜取肿瘤用于组织芯片	R41(50)
775362	凡祥锋	C1403	R41	R41(61)	无激素	NF		NFtc01		有随访	2013-01-04	20210808马麟瑞远舜取肿瘤用于组织芯片	R41(61,62)
800204	凃美蓉	C1404	R41	R41(65)	无激素	NF		NFtc01		有随访	2013-01-04	20210808马麟瑞远舜取肿瘤用于组织芯片	R41(65)
800012	李保林	C1407	R41	R41(72)	无激素	NF		NFtc02		有随访	2013-01-05	20210808马麟瑞远舜取肿瘤用于组织芯片	R41(72,73,74)
775365	唐国平	C1408	R41	R41(77)	无激素	NF		NFtc02		有随访	2013-01-05	20210808马麟瑞远舜取肿瘤用于组织芯片	R41(77,78,79)
775422	胡利娟	C1431	R42	R42(42)	无激素	NF		NFtc02		有随访	2013-01-16	20210808马麟瑞远舜取肿瘤用于组织芯片	R42(42,43)
803993	吴立祥	C1434	R42	R42(51)	无激素	NF		NFtc02		失访	2013-01-16	20210808马麟瑞远舜取肿瘤用于组织芯片	R42(51)
803649	周梅娟	C1436	R42	R42(56)	无激素	NF		NFtc02		有随访	2013-01-18	20210808马麟瑞远舜取肿瘤用于组织芯片	R42(56,57,58)good
A823033	李勇	C1446	R42	R42(88)	无激素	NF		NFtc02		失访	2013-01-22	20210808马麟瑞远舜取肿瘤用于组织芯片	R42(88,89)
802883	蒋惠明	C1460	R43	R43(22)	无激素	NF		NFtc02		有随访	2013-01-25	20210808马麟瑞远舜取肿瘤用于组织芯片	R43(22,23,24,25)
802443	顾明珠	C1463	R43	R43(34)	无激素	NF		NFtc02		有随访	2013-01-28	20210808马麟瑞远舜取肿瘤用于组织芯片	R43(34,35)
775460	钱永新	C1469	R43	R43(48)	无激素	NF	R43(49)	NFtc02		有随访	2013-01-30	20210808马麟瑞远舜取肿瘤用于组织芯片	R43(48,49)verygood
803267	杨学方	C1481	R43	R43(82)	无激素	NF		NFtc02		有随访	2013-02-04	20210808马麟瑞远舜取肿瘤用于组织芯片	R43(82,83)
808496	朱俊海	C1492	R44	R44(17)	无激素	NF		NFtc02		有随访	2013-02-17	20210808马麟瑞远舜取肿瘤用于组织芯片	R44(17,18,19,20)（good，血供极其丰富，老李崩溃）
808510	许田	C1504	R44	R44(54)	无激素	NF		NFtc02		有随访	2013-02-20	20210808马麟瑞远舜取肿瘤用于组织芯片	R44(54,55)
808971	李继兰	C1517	R44	R44(86)	无激素	NF		NFtc02		有随访	2013-02-25	20210808马麟瑞远舜取肿瘤用于组织芯片	R44(86,87)
809004	应炜敏	C1521	R44	R44(97)	无激素	NF		NFtc02		有随访	2013-02-25	20210808马麟瑞远舜取肿瘤用于组织芯片	R44(97,98)
809584	黄枫	C1522	R45	R45(1)	无激素	NF		NFtc02抢救一下		失访	2013-02-26	20210808马麟瑞远舜取肿瘤用于组织芯片	R45(1)good
775547	刘阿红	C1523	R45	R45(4)	无激素	NF		NFtc02		有随访	2013-02-26	20210808马麟瑞远舜取肿瘤用于组织芯片	R45(4,5,6,7,8)verygood
775567	高瑞平	C1533	R45	R45(31)	无激素	NF		NFtc02		有随访	2013-03-01	20210808马麟瑞远舜取肿瘤用于组织芯片	R45(31)
775557	孙吉明	C1535	R45	R45(36)	无激素	NF		NFtc02		有随访	2013-03-01	20210808马麟瑞远舜取肿瘤用于组织芯片	R45(36,37,38)
809408	黄蔡宜	C1539	R45	R45(47)	无激素	NF		NFtc02		有随访	2013-03-04	20210808马麟瑞远舜取肿瘤用于组织芯片	R45(47,48)
A823179	傅巧丽	C1543	R45	R45(59)	无激素	NF		NFtc02		有随访	2013-03-05	20210808马麟瑞远舜取肿瘤用于组织芯片	R45(59)
775598	宋永清	C1544	R45	R45(63)	无激素	NF		NFtc02		有随访	2013-03-06	20210808马麟瑞远舜取肿瘤用于组织芯片	R45(63,64,65,66)verygood
775602	刘小迎	C1553	R45	R45(89)	无激素	NF	R45(90)	NFtc02		有随访	2013-03-08	20210808马麟瑞远舜取肿瘤用于组织芯片	R45(89,90)good
A823227	钟晨	C1564	R46	R46(22)	无激素	NF		NFtc02		有随访	2013-03-15	20210808马麟瑞远舜取肿瘤用于组织芯片	R46(22,23,24)
810519	张景清	C1565	R46	R46(27)	无激素	NF		NFtc02		有随访	2013-03-15	20210808马麟瑞远舜取肿瘤用于组织芯片	R46(27,28)
810925	林灼妃	C1566	R46	R46(31)	无激素	NF		NFtc02		失访	2013-03-15	20210808马麟瑞远舜取肿瘤用于组织芯片	R46(31)
810738	陈小燕	C1567	R46	R46(34)	无激素	NF		NFtc02		有随访	2013-03-15	20210808马麟瑞远舜取肿瘤用于组织芯片	R46(34)verygood
810364	邓洪兴	C1572	R46	R46(47)	无激素	NF		NFtc02		有随访	2013-03-18	20210808马麟瑞远舜取肿瘤用于组织芯片	R46(47,48,49)
775635	龙浩如	C1573	R46	R46(52)	无激素	NF		NFtc02		失访	2013-03-19	20210808马麟瑞远舜取肿瘤用于组织芯片	R46(52,53,54)
815257	张慧芬	C1585	R46	R46(85)	无激素	NF		NFtc02		有随访	2013-03-22	20210808马麟瑞远舜取肿瘤用于组织芯片	R46(85,86)
815159	叶荷平	C1593	R47	R47(5)	无激素	NF		NFtc02		有随访	2013-03-27	20210808马麟瑞远舜取肿瘤用于组织芯片	R47(5,6)good
815364	陈敏君	C1596	R47	R47(13)	无激素	NF		NFtc02		有随访	2013-03-27	20210808马麟瑞远舜取肿瘤用于组织芯片	R47(13,14)
812580	赵伟	C1603	R47	R47(38)	无激素	NF		NFtc02		有随访	2013-04-02	20210808马麟瑞远舜取肿瘤用于组织芯片	R47(38,39,40)verygood
815981	吕庆桃	C1607	R47	R47(51)	无激素	NF		NFtc02		有随访	2013-04-07	20210808马麟瑞远舜取肿瘤用于组织芯片	R47(51,52)
775729	孙溢	C1610	R47	R47(60)	无激素	NF		NFtc02		失访	2013-04-09	20210808马麟瑞远舜取肿瘤用于组织芯片	R47(60)
A823335	郑晖	C1619	R47	R47(87)	无激素	NF		NFtc02		有随访	2013-04-12	20210808马麟瑞远舜取肿瘤用于组织芯片	R47(87,88)
813086	颜峰	C1620	R47	R47(91)	无激素	NF	R47(92)	NFtc02		有随访	2013-04-15	20210808马麟瑞远舜取肿瘤用于组织芯片	R47(91,92,93)
813538	高家菊	C1624	R48	R48(2)	无激素	NF		NFtc02		有随访	2013-04-17	20210808马麟瑞远舜取肿瘤用于组织芯片	R48(2,3,4)
A823389	张桂仙	C1627	R48	R48(10)	无激素	NF		NFtc02抢救一下		有随访	2013-04-17	20210808马麟瑞远舜取肿瘤用于组织芯片	R48(10)
F12532	张轶琳	C1634	R48	R48(27)	无激素	NF		NFtc02		有随访	2013-04-19	20210808马麟瑞远舜取肿瘤用于组织芯片	R48(27,28)
813932	乐志光	C1636	R48	R48(34)	无激素	NF	R48(35)	NFtc02		有随访	2013-04-22	20210808马麟瑞远舜取肿瘤用于组织芯片	R48(34,35,36)
775789	魏明荣	C1639	R48	R48(45)	无激素	NF		NFtc02		有随访	2013-04-23	20210808马麟瑞远舜取肿瘤用于组织芯片	R48(45,46)
814553	况春生	C1658	R48	R48(98)	无激素	NF		NFtc02		有随访	2013-05-03	20210808马麟瑞远舜取肿瘤用于组织芯片	R48(98,99,100)
A823588	邹素明	C1668	R49	R49(27)	无激素	NF		NFtc02		有随访	2013-05-07	20210808马麟瑞远舜取肿瘤用于组织芯片	R49(27,28)
819968	薛少真	C1675	R49	R49(52)	无激素	NF		NFtc02		有随访	2013-05-10	20210808马麟瑞远舜取肿瘤用于组织芯片	R49(52,53,54,55,56)verygood
821447	陈康	C1678	R49	R49(63)	无激素	NF		NFtc02		失访	2013-05-10	20210808马麟瑞远舜取肿瘤用于组织芯片	R49(63,64)
819490	李永成	C1679	R49	R49(67)	无激素	NF		NFtc02		有随访	2013-05-10	20210808马麟瑞远舜取肿瘤用于组织芯片	R49(67,68)
814440	孙永敏	C1684	R49	R49(81)	无激素	NF		NFtc02		有随访	2013-05-13	20210808马麟瑞远舜取肿瘤用于组织芯片	R49(81,82)
A823623	吉素红	C1685	R49	R49(85)	无激素	NF		NFtc02		有随访	2013-05-14	20210808马麟瑞远舜取肿瘤用于组织芯片	R49(85,86,87)质量不好
821433	冯贤明	C1687	R49	R49(95)	无激素	NF		NFtc02		有随访	2013-05-15	20210808马麟瑞远舜取肿瘤用于组织芯片	R49(95-100)
775930	杨菊如	C1696	R50	R50(27)	无激素	NF		NFtc02		有随访	2013-05-22	20210808马麟瑞远舜取肿瘤用于组织芯片	R50(27,28)
A823662	平庆英	C1699	R50	R50(35)	无激素	NF		NFtc02		有随访	2013-05-22	20210808马麟瑞远舜取肿瘤用于组织芯片	R50(35)
A823677	葛俊霞	C1704	R50	R50(47)	无激素	NF		NFtc02		有随访	2013-05-24	20210808马麟瑞远舜取肿瘤用于组织芯片	R50(47,48)
F12563	颜文菊	C1709	R50	R50(59)	无激素	NF		NFtc02		有随访	2013-05-27	20210808马麟瑞远舜取肿瘤用于组织芯片	R50(59,60)
F12611	姚东明	C1711	R50	R50(65)	无激素	NF		NFtc02		失访	2013-05-28	20210808马麟瑞远舜取肿瘤用于组织芯片	R50(65,66,67,68)
825665	许菊英	C1715	R50	R50(79)	无激素	NF	以1715为准，1715-1775	NFtc03		有随访	2013-05-29	20210808马麟瑞远舜取肿瘤用于组织芯片	R50(79,80)
825263	舒金宏	C1720	R50	R50(93)	无激素	NF		NFtc03		有随访	2013-05-31	20210808马麟瑞远舜取肿瘤用于组织芯片	R50(93,94)
775989	张淑华	C1721	R50	R50(97)	无激素	NF		NFtc03		有随访	2013-05-31	20210808马麟瑞远舜取肿瘤用于组织芯片	R50(97,98)
A823652	殷凤丹	C1724	R51	R51(6)	无激素	NF		NFtc03		失访	2013-06-04	20210808马麟瑞远舜取肿瘤用于组织芯片	R51(6)
775648	龙振和	C1725	R51	R51(9)	无激素	NF		NFtc03		失访	2013-06-04	20210808马麟瑞远舜取肿瘤用于组织芯片	R51(9)
824180	朱来琴	C1740	R51	R51(40)	无激素	NF		NFtc03		失访	2013-06-09	20210808马麟瑞远舜取肿瘤用于组织芯片	R51(40)
823866	张克华	C1742	R51	R51(45)	无激素	NF		NFtc03		有随访	2013-06-09	20210808马麟瑞远舜取肿瘤用于组织芯片	R51(45,46)
824795	陆振康	C1744	R51	R51(51)	无激素	NF		NFtc03		有随访	2013-06-14	20210808马麟瑞远舜取肿瘤用于组织芯片	R51(51,52)
824796	丁茶妹	C1745	R51	R51(55)	无激素	NF		NFtc03		有随访	2013-06-14	20210808马麟瑞远舜取肿瘤用于组织芯片	R51(55,56,57)
A823779	谭震林	C1752	R51	R51(74)	无激素	NF		NFtc03		失访	2013-06-18	20210808马麟瑞远舜取肿瘤用于组织芯片	R51(74,75,76)
820247	朱银华	C1755	R53	R53(83)	无激素	NF	R51(83)	NFtc03		有随访	2013-06-18	20210808马麟瑞远舜取肿瘤用于组织芯片	R53(83,84,85)
826070	宋建中	C1762	#VALUE!	R52（1)	无激素	NF		NFtc03		有随访	2013-06-24	20210808马麟瑞远舜取肿瘤用于组织芯片	R52（1,2)
826307	蔡同良	C1763	R52	R52(5)	无激素	NF		NFtc03		有随访	2013-06-24	20210808马麟瑞远舜取肿瘤用于组织芯片	R52(5,6,7,8)
826319	王晓峰	C1765	R52	R52(15)	无激素	NF		NFtc03		有随访	2013-06-25	20210808马麟瑞远舜取肿瘤用于组织芯片	R52(15,16)
826969	钱慧君	C1766	R52	R52(19)	无激素	NF		NFtc03		有随访	2013-06-26	20210808马麟瑞远舜取肿瘤用于组织芯片	R52(19,20)
816099	都奇涵	C1767	R52	R52(23)	无激素	NF	R52(24)	NFtc03		有随访	2013-06-26	20210808马麟瑞远舜取肿瘤用于组织芯片	R52(23,24)
826479	俞云花	C1778	R52	R52(54)	无激素	NF		NFtc03		有随访	2013-07-02	20210808马麟瑞远舜取肿瘤用于组织芯片	R52(54,55)
826596	周蕾	C1781	R52	R52(65)	无激素	NF		NFtc03		有随访	2013-07-03	20210808马麟瑞远舜取肿瘤用于组织芯片	R52(65,66)
826593	许贺兴	C1785	R52	R52(77)	无激素	NF		NFtc03		更新	2013-07-05	20210808马麟瑞远舜取肿瘤用于组织芯片	R52(77,78)
A823885	陈林荣	C1792	R52	R52(97)	无激素	NF	R52(98)	NFtc03		有随访	2013-07-09	20210808马麟瑞远舜取肿瘤用于组织芯片	R52(97,98)
F12704	陈寿标	C1796	R53	R53(9)	无激素	NF		NFtc03		失访	2013-07-10	20210808马麟瑞远舜取肿瘤用于组织芯片	R53(9,10)
816177	赵健	C1798	R53	R53(15)	无激素	NF		NFtc03		有随访	2013-07-10	20210808马麟瑞远舜取肿瘤用于组织芯片	R53(15)
A823890	孙干存	C1799	R53	R53(18)	无激素	NF	R53(19)	NFtc03		有随访	2013-07-10	20210808马麟瑞远舜取肿瘤用于组织芯片	R53(18,19)
F12711	束晓笳	C1804	R53	R53(31)	无激素	NF		NFtc03		有随访	2013-07-12	20210808马麟瑞远舜取肿瘤用于组织芯片	R53(31)
839906	陶文山	C1806	R53	R53(36)	无激素	NF		NFtc03		有随访	2013-07-12	20210808马麟瑞远舜取肿瘤用于组织芯片	R53(36,37)
A823913	王玉龙	C1816	R53	R53(63)	无激素	NF		NFtc03		失访	2013-07-16	20210808马麟瑞远舜取肿瘤用于组织芯片	R53(63,65,66)
831625	冯爱媚	C1822	R53	R53(81)	无激素	NF		NFtc03		有随访	2013-07-17	20210808马麟瑞远舜取肿瘤用于组织芯片	R53(81)
816227	方长连	C1826	R53	R53(90)	无激素	NF		NFtc03		有随访	2013-07-19	20210808马麟瑞远舜取肿瘤用于组织芯片	R53(90,91)
816219	应瑞林	C1827	R53	R53(94)	无激素	NF		NFtc03		失访	2013-07-19	20210808马麟瑞远舜取肿瘤用于组织芯片	R53(94)
831357	徐雪伟	C1828	R53	R53(97)	无激素	NF		NFtc03		有随访	2013-07-19	20210808马麟瑞远舜取肿瘤用于组织芯片	R53(97)
A823950	王洪根	C1831	R54	R54(5)	无激素	NF		NFtc03		有随访	2013-07-22	20210808马麟瑞远舜取肿瘤用于组织芯片	R54(5)
A823530	王丽君	C1837	R54	R54(19)	无激素	NF		NFtc03		有随访	2013-07-24	20210808马麟瑞远舜取肿瘤用于组织芯片	R54(19,20,21,22)
816258	庄惠阳	C1838	R54	R54(25)	无激素	NF		NFtc03		有随访	2013-07-24	20210808马麟瑞远舜取肿瘤用于组织芯片	R54(25,26)
A823965	李国太	C1839	R54	R54(29)	无激素	NF		NFtc03		有随访	2013-07-24	20210808马麟瑞远舜取肿瘤用于组织芯片	R54(29,30)
834646	陆星	C1845	R54	R54(45)	无激素	NF	以1845为准，1845-1895 R54(46)	NFtc03		失访	2013-07-30	20210808马麟瑞远舜取肿瘤用于组织芯片	R54(45,46)
816275	沈小英	C1848	R54	R54(53)	无激素	NF	以1848为准，1848-1808	NFtc03		有随访	2013-07-30	20210808马麟瑞远舜取肿瘤用于组织芯片	R54(53,54)
A823987	刘德喜	C1850	R54	R54(60)	无激素	NF		NFtc03		有随访	2013-07-31	20210808马麟瑞远舜取肿瘤用于组织芯片	R54(60,61)
834628	林峰	C1856	R54	R54(75)	无激素	NF		NFtc03		有随访	2013-07-31	20210808马麟瑞远舜取肿瘤用于组织芯片	R54(75)
A823986	侯永兴	C1859	R54	R54(82)	无激素	NF		NFtc03		有随访	2013-08-02	20210808马麟瑞远舜取肿瘤用于组织芯片	R54(82,83)
833875	康三枝	C1860	R54	R54(86)	无激素	NF		NFtc03		有随访	2013-08-02	20210808马麟瑞远舜取肿瘤用于组织芯片	R54(86,87)
834669	马昕	C1865	R54	R54(98)	无激素	NF		NFtc03		有随访	2013-08-02	20210808马麟瑞远舜取肿瘤用于组织芯片	R54(98,99)
834474	张定文	C1866	R55	R55(2)	无激素	NF	R55(3)	NFtc03		有随访	2013-08-02	20210808马麟瑞远舜取肿瘤用于组织芯片	R55(2,3)
816318	胡宾	C1872	R55	R55(20)	无激素	NF		NFtc03		有随访	2013-08-07	20210808马麟瑞远舜取肿瘤用于组织芯片	R55(20,21)
816358	戚美娇	C1890	R55	R55(66)	无激素	NF		NFtc03		有随访	2013-08-14	20210808马麟瑞远舜取肿瘤用于组织芯片	R55(66,67,68)good
830929	郎馥荪	C1893	R55	R55(75)	无激素	NF		NFtc03		有随访	2013-08-16	20210808马麟瑞远舜取肿瘤用于组织芯片	R55(75,76)
831107	夏笑玲	C1894	R55	R55(79)	无激素	NF		NFtc03		失访	2013-08-16	20210808马麟瑞远舜取肿瘤用于组织芯片	R55(79)
A825068	陈玉霞	C1899	R55	R55(93)	无激素	NF		NFtc03		失访	2013-08-20	20210808马麟瑞远舜取肿瘤用于组织芯片	R55(93,94)
836288	林鸿国	C1898	R55	R55(88)	无激素	NF		NFtc03		失访	2013-08-21	20210808马麟瑞远舜取肿瘤用于组织芯片	R55(88,89,90)
A825069	刘夏兰	C1910	R56	R56(20)	无激素	NF		NFtc03		失访	2013-08-23	20210808马麟瑞远舜取肿瘤用于组织芯片	R56(20)
816440	钱珊瑚	C1933	R56	R56(69)	无激素	NF		NFtc03		失访	2013-08-30	20210808马麟瑞远舜取肿瘤用于组织芯片	R56(69,70,71)
836911	陈文兵	C1936	R56	R56(78)	无激素	NF		NFtc03		失访	2013-08-30	20210808马麟瑞远舜取肿瘤用于组织芯片	R56(78,79)
835121	陈国洲	C1939	R56	R56(87)	无激素	NF		NFtc03		失访	2013-08-30	20210808马麟瑞远舜取肿瘤用于组织芯片	R56(87,88)
836514	燕立秀	C1941	R56	R56(95)	无激素	NF		NFtc03		失访	2013-09-02	20210808马麟瑞远舜取肿瘤用于组织芯片	R56(95,96)
